# Supplementary material for: Reactions of a Zn–Zn bond with main group carbene analogues as a prototypical case of reductive addition
Source: Nat Synth. 2025 Apr 29;4(8):995–1000. doi: 10.1038/s44160-025-00790-y (PMC12334357; doi:10.1038/s44160-025-00790-y)
Supplement: Supplementary file 2 — crystallographic data for 2a, CCDC 2350790. [file 44160_2025_790_MOESM2_ESM.cif]

  
data_2a
  
_audit_creation_method            'SHELXL-2019/3' 
_shelx_SHELXL_version_number      '2019/3' 
_chemical_name_systematic         ? 
_chemical_name_common             ? 
_chemical_melting_point           ? 
_chemical_formula_moiety
 'C49 H70 N2 Si Zn2' 
_chemical_formula_sum 
 'C49 H70 N2 Si Zn2' 
_chemical_formula_weight          845.90 
  
loop_ 
 _atom_type_symbol 
 _atom_type_description 
 _atom_type_scat_dispersion_real 
 _atom_type_scat_dispersion_imag 
 _atom_type_scat_source 
 'C'  'C'   0.0181   0.0091 
 'International Tables Vol C Tables 4.2.6.8 and 6.1.1.4' 
 'H'  'H'   0.0000   0.0000 
 'International Tables Vol C Tables 4.2.6.8 and 6.1.1.4' 
 'N'  'N'   0.0311   0.0180 
 'International Tables Vol C Tables 4.2.6.8 and 6.1.1.4' 
 'Si'  'Si'   0.2541   0.3302 
 'International Tables Vol C Tables 4.2.6.8 and 6.1.1.4' 
 'Zn'  'Zn'  -1.5491   0.6778 
 'International Tables Vol C Tables 4.2.6.8 and 6.1.1.4' 
  
_space_group_crystal_system       monoclinic 
_space_group_IT_number            14 
_space_group_name_H-M_alt         'P 21/n' 
_space_group_name_Hall            '-P 2yn' 
  
_shelx_space_group_comment 
; 
The symmetry employed for this shelxl refinement is uniquely defined 
by the following loop, which should always be used as a source of 
symmetry information in preference to the above space-group names. 
They are only intended as comments. 
; 
  
loop_ 
 _space_group_symop_operation_xyz 
 'x, y, z' 
 '-x+1/2, y+1/2, -z+1/2' 
 '-x, -y, -z' 
 'x-1/2, -y-1/2, z-1/2' 
  
_cell_length_a                    11.83370(17) 
_cell_length_b                    31.5359(4) 
_cell_length_c                    12.51969(18) 
_cell_angle_alpha                 90 
_cell_angle_beta                  90.6535(13) 
_cell_angle_gamma                 90 
_cell_volume                      4671.87(11) 
_cell_formula_units_Z             4 
_cell_measurement_temperature     173(2) 
_cell_measurement_reflns_used     18753 
_cell_measurement_theta_min       3.7450 
_cell_measurement_theta_max       73.1090 
  
_exptl_crystal_description        blocks 
_exptl_crystal_colour             Colourless 
_exptl_crystal_density_meas       ? 
_exptl_crystal_density_method     ? 
_exptl_crystal_density_diffrn     1.203 
_exptl_crystal_F_000              1808 
_exptl_transmission_factor_min    ? 
_exptl_transmission_factor_max    ? 
_exptl_crystal_size_max           0.407 
_exptl_crystal_size_mid           0.222 
_exptl_crystal_size_min           0.155 
_exptl_absorpt_coefficient_mu     1.742 
_shelx_estimated_absorpt_T_min    ? 
_shelx_estimated_absorpt_T_max    ? 
_exptl_absorpt_correction_type    analytical 
_exptl_absorpt_correction_T_min   0.603 
_exptl_absorpt_correction_T_max   0.813 
_exptl_absorpt_process_details     
; 
CrysAlisPro 1.171.42.49 (Rigaku Oxford Diffraction, 2022) 
Analytical numeric absorption correction using a multifaceted crystal 
model based on expressions derived by R.C. Clark & J.S. Reid. 
(Clark, R. C. & Reid, J. S. (1995). Acta Cryst. A51, 887-897) 
Empirical absorption correction using spherical harmonics, 
implemented in SCALE3 ABSPACK scaling algorithm. 
; 
_exptl_absorpt_special_details    ? 
_diffrn_ambient_temperature       173(2) 
_diffrn_radiation_wavelength      1.54184 
_diffrn_radiation_type            CuK\a 
_diffrn_source                    'Enhance Ultra (Cu) X-ray Source' 
_diffrn_measurement_device_type   'Agilent Xcalibur PX Ultra A' 
_diffrn_measurement_method        'omega scans' 
_diffrn_detector_area_resol_mean  10.4115 
_diffrn_reflns_number             72432 
_diffrn_reflns_av_unetI/netI      0.0319 
_diffrn_reflns_av_R_equivalents   0.0611 
_diffrn_reflns_limit_h_min        -14 
_diffrn_reflns_limit_h_max        14 
_diffrn_reflns_limit_k_min        -38 
_diffrn_reflns_limit_k_max        39 
_diffrn_reflns_limit_l_min        -14 
_diffrn_reflns_limit_l_max        15 
_diffrn_reflns_theta_min          3.799 
_diffrn_reflns_theta_max          73.670 
_diffrn_reflns_theta_full         67.684 
_diffrn_measured_fraction_theta_max   0.994 
_diffrn_measured_fraction_theta_full  1.000 
_diffrn_reflns_Laue_measured_fraction_max    0.994 
_diffrn_reflns_Laue_measured_fraction_full   1.000 
_diffrn_reflns_point_group_measured_fraction_max   0.994 
_diffrn_reflns_point_group_measured_fraction_full  1.000 
_reflns_number_total              9389 
_reflns_number_gt                 7611 
_reflns_threshold_expression      'I > 2\s(I)' 
_reflns_Friedel_coverage          0.000 
_reflns_Friedel_fraction_max      . 
_reflns_Friedel_fraction_full     . 
  
_reflns_special_details 
; 
 Reflections were merged by SHELXL according to the crystal 
 class for the calculation of statistics and refinement. 
  
 _reflns_Friedel_fraction is defined as the number of unique 
 Friedel pairs measured divided by the number that would be 
 possible theoretically, ignoring centric projections and 
 systematic absences. 
; 
  
_computing_data_collection        'CrysAlisPro, Rigaku OD' 
_computing_cell_refinement        'CrysAlisPro, Rigaku OD' 
_computing_data_reduction         'CrysAlisPro, Rigaku OD' 
_computing_structure_solution     'SHELXS-2014 (Sheldrick, 2017)' 
_computing_structure_refinement 'SHELXL-2019/2 (Sheldrick, 2019)' 
_computing_molecular_graphics     'Bruker SHELXTL' 
_computing_publication_material   'CIFTAB-2014 (Sheldrick, 2017)' 
_refine_special_details           ? 
_refine_ls_structure_factor_coef  Fsqd 
_refine_ls_matrix_type            full 
_refine_ls_weighting_scheme       calc 
_refine_ls_weighting_details 
'w=1/[\s^2^(Fo^2^)+(0.0512P)^2^+2.9048P] where P=(Fo^2^+2Fc^2^)/3' 
_atom_sites_solution_primary      ? 
_atom_sites_solution_secondary    ? 
_atom_sites_solution_hydrogens    geom 
_refine_ls_hydrogen_treatment     constr 
_refine_ls_extinction_method      none 
_refine_ls_extinction_coef        . 
_refine_ls_number_reflns          9389 
_refine_ls_number_parameters      528 
_refine_ls_number_restraints      58 
_refine_ls_R_factor_all           0.0550 
_refine_ls_R_factor_gt            0.0405 
_refine_ls_wR_factor_ref          0.1091 
_refine_ls_wR_factor_gt           0.0980 
_refine_ls_goodness_of_fit_ref    1.039 
_refine_ls_restrained_S_all       1.043 
_refine_ls_shift/su_max           0.002 
_refine_ls_shift/su_mean          0.000 
  
loop_ 
 _atom_site_label 
 _atom_site_type_symbol 
 _atom_site_fract_x 
 _atom_site_fract_y 
 _atom_site_fract_z 
 _atom_site_U_iso_or_equiv 
 _atom_site_adp_type 
 _atom_site_occupancy 
 _atom_site_site_symmetry_order 
 _atom_site_calc_flag 
 _atom_site_refinement_flags_posn 
 _atom_site_refinement_flags_adp 
 _atom_site_refinement_flags_occupancy 
 _atom_site_disorder_assembly 
 _atom_site_disorder_group 
Si1 Si 0.27550(4) 0.37946(2) 0.22007(4) 0.02351(12) Uani 1 1 d . . . . . 
Zn1 Zn 0.25963(3) 0.38868(2) 0.40823(2) 0.03225(9) Uani 1 1 d . . . . . 
Zn2 Zn 0.23524(3) 0.31635(2) 0.13121(3) 0.03302(9) Uani 1 1 d . . . . . 
N1 N 0.19540(15) 0.42188(6) 0.16599(14) 0.0269(4) Uani 1 1 d . . . . . 
C1 C 0.23238(19) 0.46154(7) 0.20284(18) 0.0307(4) Uani 1 1 d . . . . . 
C2 C 0.3459(2) 0.46656(7) 0.23479(18) 0.0325(5) Uani 1 1 d . . . . . 
H2A H 0.363458 0.492675 0.268928 0.039 Uiso 1 1 calc R U . . . 
C3 C 0.43802(19) 0.43806(7) 0.22323(18) 0.0303(4) Uani 1 1 d . . . . . 
N3 N 0.41508(15) 0.39617(6) 0.19106(15) 0.0274(4) Uani 1 1 d . . . . . 
C4 C 0.1524(3) 0.49577(8) 0.2145(3) 0.0508(7) Uani 1 1 d . . . . . 
H4A H 0.104505 0.497544 0.150333 0.076 Uiso 1 1 calc R U . . . 
H4B H 0.193330 0.522536 0.224285 0.076 Uiso 1 1 calc R U . . . 
H4C H 0.105199 0.490454 0.276910 0.076 Uiso 1 1 calc R U . . . 
C5 C 0.5494(2) 0.45115(10) 0.2468(3) 0.0515(7) Uani 1 1 d . . . . . 
H5A H 0.610110 0.431595 0.241095 0.077 Uiso 1 1 calc R U . . . 
H5B H 0.563820 0.479535 0.268477 0.077 Uiso 1 1 calc R U . . . 
C6 C 0.09164(19) 0.41768(7) 0.10426(19) 0.0317(5) Uani 1 1 d . . . . . 
C7 C 0.0920(2) 0.42563(8) -0.0066(2) 0.0382(5) Uani 1 1 d D . . . . 
C8 C -0.0067(3) 0.41730(9) -0.0656(2) 0.0499(7) Uani 1 1 d . . . . . 
H8A H -0.007579 0.422229 -0.140492 0.060 Uiso 1 1 calc R U . . . 
C9 C -0.1027(3) 0.40207(9) -0.0173(3) 0.0560(8) Uani 1 1 d . . . . . 
H9A H -0.167813 0.395558 -0.059252 0.067 Uiso 1 1 calc R U . . . 
C10 C -0.1043(2) 0.39635(9) 0.0911(3) 0.0480(7) Uani 1 1 d . . . . . 
H10A H -0.171506 0.386542 0.123773 0.058 Uiso 1 1 calc R U . . . 
C11 C -0.0086(2) 0.40470(7) 0.1546(2) 0.0364(5) Uani 1 1 d . . . . . 
C12 C 0.1935(8) 0.4434(3) -0.0633(6) 0.045(2) Uani 0.593(16) 1 d D U P A 1 
H12A H 0.265095 0.432095 -0.031044 0.054 Uiso 0.593(16) 1 calc R U P A 1 
C13 C 0.1839(9) 0.4309(2) -0.1826(4) 0.066(2) Uani 0.593(16) 1 d D U P A 1 
H13A H 0.249022 0.442101 -0.221168 0.100 Uiso 0.593(16) 1 calc R U P A 1 
H13B H 0.182404 0.399917 -0.188958 0.100 Uiso 0.593(16) 1 calc R U P A 1 
H13C H 0.114149 0.442714 -0.213283 0.100 Uiso 0.593(16) 1 calc R U P A 1 
C14 C 0.1897(6) 0.4916(2) -0.0546(7) 0.0632(19) Uani 0.593(16) 1 d D U P A 1 
H14A H 0.255060 0.503774 -0.090978 0.095 Uiso 0.593(16) 1 calc R U P A 1 
H14B H 0.119965 0.502153 -0.088052 0.095 Uiso 0.593(16) 1 calc R U P A 1 
H14C H 0.191785 0.499839 0.020877 0.095 Uiso 0.593(16) 1 calc R U P A 1 
C12' C 0.1936(13) 0.4460(4) -0.0649(13) 0.053(3) Uiso 0.407(16) 1 d D U P A 2 
H12B H 0.256998 0.445173 -0.011510 0.064 Uiso 0.407(16) 1 calc R U P A 2 
C13' C 0.2401(9) 0.4228(3) -0.1643(7) 0.050(2) Uiso 0.407(16) 1 d D U P A 2 
H13D H 0.249443 0.392559 -0.148079 0.074 Uiso 0.407(16) 1 calc R U P A 2 
H13E H 0.186922 0.426110 -0.224287 0.074 Uiso 0.407(16) 1 calc R U P A 2 
H13F H 0.313346 0.434944 -0.183345 0.074 Uiso 0.407(16) 1 calc R U P A 2 
C14' C 0.1800(9) 0.4930(3) -0.0929(11) 0.051(3) Uiso 0.407(16) 1 d D U P A 2 
H14D H 0.150569 0.508339 -0.030991 0.076 Uiso 0.407(16) 1 calc R U P A 2 
H14E H 0.253524 0.504856 -0.112305 0.076 Uiso 0.407(16) 1 calc R U P A 2 
H14F H 0.127100 0.496022 -0.153246 0.076 Uiso 0.407(16) 1 calc R U P A 2 
C15 C -0.0196(2) 0.40046(9) 0.2749(2) 0.0402(5) Uani 1 1 d . . . . . 
H15A H 0.050608 0.412166 0.308974 0.048 Uiso 1 1 calc R U . . . 
C16 C -0.1205(2) 0.42660(12) 0.3144(3) 0.0627(9) Uani 1 1 d . . . . . 
H16A H -0.107960 0.456651 0.298549 0.094 Uiso 1 1 calc R U . . . 
H16B H -0.128128 0.422840 0.391727 0.094 Uiso 1 1 calc R U . . . 
H16C H -0.189729 0.416974 0.278230 0.094 Uiso 1 1 calc R U . . . 
C17 C -0.0313(3) 0.35428(10) 0.3095(2) 0.0517(7) Uani 1 1 d . . . . . 
H17A H -0.100930 0.342370 0.278735 0.078 Uiso 1 1 calc R U . . . 
H17B H -0.034331 0.352778 0.387573 0.078 Uiso 1 1 calc R U . . . 
H17C H 0.033751 0.338040 0.284286 0.078 Uiso 1 1 calc R U . . . 
C18 C 0.50533(18) 0.36911(7) 0.15504(19) 0.0319(5) Uani 1 1 d . . . . . 
C19 C 0.5572(2) 0.34047(8) 0.2265(2) 0.0399(5) Uani 1 1 d . . . . . 
C20 C 0.6382(2) 0.31207(9) 0.1872(3) 0.0552(8) Uani 1 1 d . . . . . 
H20A H 0.671579 0.291928 0.234340 0.066 Uiso 1 1 calc R U . . . 
C21 C 0.6701(2) 0.31281(10) 0.0823(3) 0.0602(9) Uani 1 1 d . . . . . 
H21A H 0.724336 0.293168 0.056781 0.072 Uiso 1 1 calc R U . . . 
C22 C 0.6224(2) 0.34245(10) 0.0140(3) 0.0516(7) Uani 1 1 d . . . . . 
H22A H 0.646276 0.343399 -0.058109 0.062 Uiso 1 1 calc R U . . . 
C23 C 0.5404(2) 0.37093(9) 0.0479(2) 0.0397(5) Uani 1 1 d D . . . . 
C24 C 0.5275(2) 0.33787(9) 0.3436(2) 0.0438(6) Uani 1 1 d . . . . . 
H24A H 0.483478 0.363847 0.362137 0.053 Uiso 1 1 calc R U . . . 
C25 C 0.6319(3) 0.33628(12) 0.4164(3) 0.0638(9) Uani 1 1 d . . . . . 
H25A H 0.608328 0.336178 0.491206 0.096 Uiso 1 1 calc R U . . . 
H25B H 0.679308 0.361172 0.403230 0.096 Uiso 1 1 calc R U . . . 
H25C H 0.675057 0.310455 0.401575 0.096 Uiso 1 1 calc R U . . . 
C26 C 0.4519(3) 0.29909(10) 0.3633(3) 0.0536(7) Uani 1 1 d . . . . . 
H26A H 0.385434 0.300426 0.315949 0.080 Uiso 1 1 calc R U . . . 
H26B H 0.427480 0.299015 0.437841 0.080 Uiso 1 1 calc R U . . . 
H26C H 0.494420 0.273113 0.348676 0.080 Uiso 1 1 calc R U . . . 
C27 C 0.4941(7) 0.4055(3) -0.0285(5) 0.047(2) Uani 0.591(13) 1 d D U P B 1 
H27A H 0.430303 0.419555 0.009388 0.056 Uiso 0.591(13) 1 calc R U P B 1 
C28 C 0.4436(9) 0.3868(3) -0.1328(5) 0.081(3) Uani 0.591(13) 1 d D U P B 1 
H28A H 0.389456 0.364457 -0.115291 0.121 Uiso 0.591(13) 1 calc R U P B 1 
H28B H 0.404987 0.409314 -0.173064 0.121 Uiso 0.591(13) 1 calc R U P B 1 
H28C H 0.504400 0.374946 -0.176011 0.121 Uiso 0.591(13) 1 calc R U P B 1 
C29 C 0.5789(7) 0.4405(2) -0.0550(8) 0.080(2) Uani 0.591(13) 1 d D U P B 1 
H29A H 0.610630 0.452239 0.011393 0.120 Uiso 0.591(13) 1 calc R U P B 1 
H29B H 0.639925 0.428729 -0.098135 0.120 Uiso 0.591(13) 1 calc R U P B 1 
H29C H 0.540512 0.463098 -0.095189 0.120 Uiso 0.591(13) 1 calc R U P B 1 
C27' C 0.4852(15) 0.3986(4) -0.0364(10) 0.049(3) Uiso 0.409(13) 1 d D U P B 2 
H27B H 0.401824 0.400155 -0.024743 0.059 Uiso 0.409(13) 1 calc R U P B 2 
C28' C 0.5091(9) 0.3797(2) -0.1452(6) 0.048(2) Uiso 0.409(13) 1 d D U P B 2 
H28D H 0.474831 0.351475 -0.150180 0.072 Uiso 0.409(13) 1 calc R U P B 2 
H28E H 0.476960 0.398035 -0.200959 0.072 Uiso 0.409(13) 1 calc R U P B 2 
H28F H 0.590946 0.377393 -0.154683 0.072 Uiso 0.409(13) 1 calc R U P B 2 
C29' C 0.5369(10) 0.4420(3) -0.0267(8) 0.051(2) Uiso 0.409(13) 1 d D U P B 2 
H29D H 0.502930 0.460813 -0.080345 0.077 Uiso 0.409(13) 1 calc R U P B 2 
H29E H 0.522901 0.453281 0.044862 0.077 Uiso 0.409(13) 1 calc R U P B 2 
H29F H 0.618483 0.440045 -0.038171 0.077 Uiso 0.409(13) 1 calc R U P B 2 
C30 C 0.1836(2) 0.37982(9) 0.57171(19) 0.0418(6) Uani 1 1 d . . . . . 
C31 C 0.1675(3) 0.42301(10) 0.5441(2) 0.0458(6) Uani 1 1 d . . . . . 
C32 C 0.2759(3) 0.44229(9) 0.5351(2) 0.0465(6) Uani 1 1 d . . . . . 
C33 C 0.3581(2) 0.41135(9) 0.55940(19) 0.0413(6) Uani 1 1 d . . . . . 
C34 C 0.3020(2) 0.37239(8) 0.58171(18) 0.0384(5) Uani 1 1 d . . . . . 
C35 C 0.0927(3) 0.34830(13) 0.6004(3) 0.0635(9) Uani 1 1 d . . . . . 
H35A H 0.020548 0.357215 0.568367 0.095 Uiso 1 1 calc R U . . . 
H35B H 0.085489 0.347026 0.678214 0.095 Uiso 1 1 calc R U . . . 
H35C H 0.113030 0.320219 0.573144 0.095 Uiso 1 1 calc R U . . . 
C36 C 0.0571(3) 0.44664(15) 0.5379(3) 0.0787(12) Uani 1 1 d . . . . . 
H36A H 0.055389 0.464287 0.473503 0.118 Uiso 1 1 calc R U . . . 
H36B H 0.049638 0.464708 0.601146 0.118 Uiso 1 1 calc R U . . . 
H36C H -0.005472 0.426318 0.535165 0.118 Uiso 1 1 calc R U . . . 
C37 C 0.2967(4) 0.48844(10) 0.5125(3) 0.0726(11) Uani 1 1 d . . . . . 
H37A H 0.373541 0.492082 0.485497 0.109 Uiso 1 1 calc R U . . . 
H37B H 0.288159 0.504842 0.578353 0.109 Uiso 1 1 calc R U . . . 
H37C H 0.242077 0.498475 0.458755 0.109 Uiso 1 1 calc R U . . . 
C38 C 0.4829(3) 0.41976(12) 0.5673(3) 0.0613(9) Uani 1 1 d . . . . . 
H38A H 0.522295 0.393639 0.587956 0.092 Uiso 1 1 calc R U . . . 
H38B H 0.497326 0.441715 0.621117 0.092 Uiso 1 1 calc R U . . . 
H38C H 0.510437 0.429414 0.497866 0.092 Uiso 1 1 calc R U . . . 
C39 C 0.3532(3) 0.33225(10) 0.6247(2) 0.0559(7) Uani 1 1 d . . . . . 
H39A H 0.314360 0.307779 0.592916 0.084 Uiso 1 1 calc R U . . . 
H39B H 0.345061 0.331485 0.702478 0.084 Uiso 1 1 calc R U . . . 
H39C H 0.433525 0.331255 0.606746 0.084 Uiso 1 1 calc R U . . . 
C40 C 0.1540(2) 0.25122(7) 0.1509(2) 0.0383(5) Uani 1 1 d . . . . . 
C41 C 0.2664(2) 0.24576(8) 0.1154(3) 0.0460(6) Uani 1 1 d . . . . . 
C42 C 0.2752(2) 0.26527(9) 0.0139(2) 0.0490(7) Uani 1 1 d . . . . . 
C43 C 0.1698(3) 0.28286(8) -0.0135(2) 0.0437(6) Uani 1 1 d . . . . . 
C44 C 0.0938(2) 0.27405(7) 0.0709(2) 0.0370(5) Uani 1 1 d . . . . . 
C45 C 0.1067(4) 0.23391(11) 0.2530(3) 0.0704(10) Uani 1 1 d . . . . . 
H45A H 0.165974 0.233670 0.308296 0.106 Uiso 1 1 calc R U . . . 
H45B H 0.079415 0.204939 0.240964 0.106 Uiso 1 1 calc R U . . . 
H45C H 0.043956 0.251826 0.276190 0.106 Uiso 1 1 calc R U . . . 
C46 C 0.3560(3) 0.21931(11) 0.1701(4) 0.0876(14) Uani 1 1 d . . . . . 
H46A H 0.430503 0.231715 0.157204 0.131 Uiso 1 1 calc R U . . . 
H46B H 0.353634 0.190372 0.141675 0.131 Uiso 1 1 calc R U . . . 
H46C H 0.341986 0.218650 0.247118 0.131 Uiso 1 1 calc R U . . . 
C47 C 0.3778(3) 0.26326(13) -0.0575(4) 0.0903(16) Uani 1 1 d . . . . . 
H47A H 0.372935 0.285787 -0.111233 0.135 Uiso 1 1 calc R U . . . 
H47B H 0.380189 0.235621 -0.093138 0.135 Uiso 1 1 calc R U . . . 
H47C H 0.446491 0.267072 -0.014088 0.135 Uiso 1 1 calc R U . . . 
C48 C 0.1388(4) 0.30471(12) -0.1167(3) 0.0805(13) Uani 1 1 d . . . . . 
H48A H 0.072071 0.322559 -0.105891 0.121 Uiso 1 1 calc R U . . . 
H48B H 0.121968 0.283395 -0.171561 0.121 Uiso 1 1 calc R U . . . 
H48C H 0.202074 0.322389 -0.139727 0.121 Uiso 1 1 calc R U . . . 
C49 C -0.0299(2) 0.28498(10) 0.0715(3) 0.0607(9) Uani 1 1 d . . . . . 
H49A H -0.060849 0.278879 0.142062 0.091 Uiso 1 1 calc R U . . . 
H49B H -0.069790 0.268023 0.017386 0.091 Uiso 1 1 calc R U . . . 
H49C H -0.039519 0.315180 0.055275 0.091 Uiso 1 1 calc R U . . . 
  
loop_ 
 _atom_site_aniso_label 
 _atom_site_aniso_U_11 
 _atom_site_aniso_U_22 
 _atom_site_aniso_U_33 
 _atom_site_aniso_U_23 
 _atom_site_aniso_U_13 
 _atom_site_aniso_U_12 
Si1 0.0240(3) 0.0259(3) 0.0206(3) 0.0001(2) 0.0001(2) 0.00046(19) 
Zn1 0.03718(17) 0.03911(17) 0.02047(15) -0.00062(12) 0.00057(11) -0.00043(12) 
Zn2 0.03671(17) 0.02912(15) 0.03328(18) -0.00615(12) 0.00270(12) -0.00345(11) 
N1 0.0284(9) 0.0276(8) 0.0247(9) -0.0005(7) -0.0043(7) 0.0007(7) 
C1 0.0364(11) 0.0291(10) 0.0264(11) -0.0030(8) -0.0041(9) 0.0018(9) 
C2 0.0422(12) 0.0289(10) 0.0264(11) -0.0025(8) -0.0023(9) -0.0039(9) 
C3 0.0313(11) 0.0320(11) 0.0277(11) 0.0000(9) 0.0001(8) -0.0046(8) 
N3 0.0254(8) 0.0291(9) 0.0277(9) -0.0004(7) 0.0012(7) -0.0020(7) 
C4 0.0613(17) 0.0331(12) 0.0576(18) -0.0067(12) -0.0193(14) 0.0093(12) 
C5 0.0390(14) 0.0476(15) 0.068(2) -0.0132(14) 0.0065(13) -0.0127(11) 
C6 0.0350(11) 0.0271(10) 0.0327(12) -0.0028(8) -0.0095(9) 0.0050(8) 
C7 0.0485(14) 0.0346(11) 0.0313(12) -0.0041(9) -0.0119(10) 0.0126(10) 
C8 0.0663(18) 0.0416(14) 0.0413(15) -0.0061(11) -0.0252(13) 0.0123(13) 
C9 0.0581(18) 0.0433(14) 0.066(2) -0.0067(13) -0.0371(16) 0.0036(13) 
C10 0.0387(13) 0.0412(13) 0.0635(19) -0.0039(12) -0.0183(13) -0.0006(10) 
C11 0.0325(11) 0.0331(11) 0.0435(14) -0.0027(10) -0.0098(10) 0.0020(9) 
C12 0.060(3) 0.061(3) 0.014(2) 0.0044(17) -0.0060(17) 0.025(2) 
C13 0.099(6) 0.075(4) 0.025(3) -0.001(2) 0.013(3) 0.018(4) 
C14 0.075(4) 0.081(4) 0.034(3) -0.002(3) 0.001(3) -0.034(3) 
C15 0.0274(11) 0.0477(14) 0.0454(14) -0.0063(11) -0.0001(10) -0.0010(10) 
C16 0.0369(14) 0.079(2) 0.073(2) -0.0186(18) 0.0055(14) 0.0061(14) 
C17 0.0514(16) 0.0588(17) 0.0450(16) 0.0029(13) 0.0043(13) -0.0076(13) 
C18 0.0254(10) 0.0344(11) 0.0358(12) -0.0038(9) 0.0037(9) -0.0047(8) 
C19 0.0306(11) 0.0365(12) 0.0528(16) 0.0033(11) 0.0056(10) 0.0034(9) 
C20 0.0395(14) 0.0451(15) 0.081(2) 0.0043(14) 0.0120(14) 0.0117(11) 
C21 0.0346(14) 0.0572(17) 0.089(3) -0.0198(17) 0.0169(15) 0.0067(12) 
C22 0.0344(13) 0.0687(19) 0.0521(17) -0.0218(14) 0.0140(12) -0.0096(12) 
C23 0.0290(11) 0.0535(14) 0.0367(13) -0.0091(11) 0.0044(10) -0.0081(10) 
C24 0.0387(13) 0.0460(14) 0.0467(15) 0.0140(12) -0.0003(11) 0.0100(11) 
C25 0.0497(17) 0.076(2) 0.065(2) 0.0158(17) -0.0109(15) 0.0146(15) 
C26 0.0567(17) 0.0493(16) 0.0548(18) 0.0173(13) 0.0052(14) 0.0063(13) 
C27 0.033(3) 0.092(6) 0.016(2) 0.000(3) 0.0035(17) -0.007(3) 
C28 0.087(6) 0.110(6) 0.044(3) -0.008(3) -0.023(3) 0.010(4) 
C29 0.050(4) 0.073(4) 0.117(6) 0.044(4) 0.011(4) 0.006(3) 
C30 0.0474(14) 0.0566(15) 0.0216(11) -0.0013(10) 0.0041(10) -0.0096(12) 
C31 0.0565(16) 0.0570(16) 0.0239(12) -0.0069(11) 0.0023(11) 0.0095(13) 
C32 0.0737(19) 0.0423(13) 0.0235(12) -0.0073(10) -0.0001(12) -0.0031(12) 
C33 0.0483(14) 0.0527(15) 0.0227(11) -0.0045(10) -0.0013(10) -0.0129(11) 
C34 0.0490(14) 0.0459(13) 0.0203(11) 0.0020(9) -0.0022(10) -0.0030(11) 
C35 0.0580(18) 0.094(3) 0.0386(16) 0.0073(16) 0.0060(13) -0.0279(17) 
C36 0.083(3) 0.102(3) 0.052(2) -0.020(2) 0.0001(18) 0.043(2) 
C37 0.133(4) 0.0428(16) 0.0419(17) -0.0072(13) -0.0061(19) -0.0071(18) 
C38 0.0547(18) 0.084(2) 0.0445(17) -0.0077(16) -0.0049(13) -0.0266(16) 
C39 0.075(2) 0.0561(17) 0.0364(15) 0.0106(13) -0.0063(14) 0.0052(15) 
C40 0.0472(13) 0.0295(11) 0.0384(13) -0.0027(10) 0.0085(11) -0.0077(10) 
C41 0.0418(13) 0.0293(11) 0.0668(19) -0.0129(12) -0.0024(12) 0.0043(10) 
C42 0.0519(15) 0.0389(13) 0.0567(17) -0.0216(12) 0.0257(13) -0.0142(11) 
C43 0.0653(17) 0.0336(12) 0.0321(13) -0.0078(10) 0.0007(12) -0.0150(11) 
C44 0.0342(12) 0.0310(11) 0.0457(14) -0.0114(10) 0.0006(10) -0.0048(9) 
C45 0.107(3) 0.0580(19) 0.0469(18) 0.0062(15) 0.0166(18) -0.0263(19) 
C46 0.072(2) 0.0474(18) 0.142(4) -0.016(2) -0.034(3) 0.0219(17) 
C47 0.081(3) 0.077(2) 0.114(3) -0.050(2) 0.063(3) -0.031(2) 
C48 0.148(4) 0.0549(19) 0.0385(17) 0.0005(14) -0.017(2) -0.033(2) 
C49 0.0418(15) 0.0503(16) 0.090(3) -0.0287(16) -0.0089(15) 0.0036(12) 
  
_geom_special_details 
; 
 All esds (except the esd in the dihedral angle between two l.s. planes) 
 are estimated using the full covariance matrix.  The cell esds are taken 
 into account individually in the estimation of esds in distances, angles 
 and torsion angles; correlations between esds in cell parameters are only 
 used when they are defined by crystal symmetry.  An approximate (isotropic) 
 treatment of cell esds is used for estimating esds involving l.s. planes. 
; 
  
loop_ 
 _geom_bond_atom_site_label_1 
 _geom_bond_atom_site_label_2 
 _geom_bond_distance 
 _geom_bond_site_symmetry_2 
 _geom_bond_publ_flag 
Si1 N1 1.7697(18) . ? 
Si1 N3 1.7753(18) . ? 
Si1 Zn2 2.3268(6) . ? 
Si1 Zn1 2.3831(6) . ? 
Zn1 C30 2.262(2) . ? 
Zn1 C34 2.282(2) . ? 
Zn1 C31 2.301(3) . ? 
Zn1 C33 2.324(2) . ? 
Zn1 C32 2.326(3) . ? 
Zn2 C43 2.228(2) . ? 
Zn2 C42 2.234(2) . ? 
Zn2 C44 2.264(2) . ? 
Zn2 C41 2.265(2) . ? 
Zn2 C40 2.282(2) . ? 
N1 C1 1.401(3) . ? 
N1 C6 1.449(3) . ? 
C1 C2 1.406(3) . ? 
C1 C4 1.444(3) . ? 
C2 C3 1.422(3) . ? 
C3 N3 1.407(3) . ? 
C3 C5 1.410(3) . ? 
N3 C18 1.443(3) . ? 
C6 C11 1.410(4) . ? 
C6 C7 1.411(3) . ? 
C7 C8 1.400(4) . ? 
C7 C12 1.510(8) . ? 
C7 C12' 1.552(12) . ? 
C8 C9 1.380(5) . ? 
C9 C10 1.369(5) . ? 
C10 C11 1.402(3) . ? 
C11 C15 1.519(4) . ? 
C12 C14 1.524(8) . ? 
C12 C13 1.548(8) . ? 
C12' C14' 1.533(12) . ? 
C12' C13' 1.550(12) . ? 
C15 C17 1.526(4) . ? 
C15 C16 1.537(4) . ? 
C18 C19 1.407(4) . ? 
C18 C23 1.410(4) . ? 
C19 C20 1.405(4) . ? 
C19 C24 1.513(4) . ? 
C20 C21 1.371(5) . ? 
C21 C22 1.383(5) . ? 
C22 C23 1.392(4) . ? 
C23 C27' 1.512(12) . ? 
C23 C27 1.547(8) . ? 
C24 C25 1.528(4) . ? 
C24 C26 1.537(4) . ? 
C27 C29 1.532(9) . ? 
C27 C28 1.545(8) . ? 
C27' C29' 1.502(12) . ? 
C27' C28' 1.516(13) . ? 
C30 C31 1.418(4) . ? 
C30 C34 1.425(4) . ? 
C30 C35 1.511(4) . ? 
C31 C32 1.425(4) . ? 
C31 C36 1.505(4) . ? 
C32 C33 1.409(4) . ? 
C32 C37 1.504(4) . ? 
C33 C34 1.426(4) . ? 
C33 C38 1.502(4) . ? 
C34 C39 1.501(4) . ? 
C40 C41 1.418(4) . ? 
C40 C44 1.419(4) . ? 
C40 C45 1.503(4) . ? 
C41 C42 1.417(5) . ? 
C41 C46 1.507(4) . ? 
C42 C43 1.404(4) . ? 
C42 C47 1.517(4) . ? 
C43 C44 1.423(4) . ? 
C43 C48 1.506(4) . ? 
C44 C49 1.503(4) . ? 
  
loop_ 
 _geom_angle_atom_site_label_1 
 _geom_angle_atom_site_label_2 
 _geom_angle_atom_site_label_3 
 _geom_angle 
 _geom_angle_site_symmetry_1 
 _geom_angle_site_symmetry_3 
 _geom_angle_publ_flag 
N1 Si1 N3 101.12(9) . . ? 
N1 Si1 Zn2 110.97(6) . . ? 
N3 Si1 Zn2 110.00(6) . . ? 
N1 Si1 Zn1 103.77(6) . . ? 
N3 Si1 Zn1 104.48(6) . . ? 
Zn2 Si1 Zn1 123.98(3) . . ? 
C30 Zn1 C34 36.54(10) . . ? 
C30 Zn1 C31 36.19(11) . . ? 
C34 Zn1 C31 60.22(10) . . ? 
C30 Zn1 C33 60.16(9) . . ? 
C34 Zn1 C33 36.05(9) . . ? 
C31 Zn1 C33 59.40(10) . . ? 
C30 Zn1 C32 60.18(10) . . ? 
C34 Zn1 C32 59.88(9) . . ? 
C31 Zn1 C32 35.86(11) . . ? 
C33 Zn1 C32 35.28(10) . . ? 
C30 Zn1 Si1 156.32(7) . . ? 
C34 Zn1 Si1 153.43(7) . . ? 
C31 Zn1 Si1 146.23(7) . . ? 
C33 Zn1 Si1 142.94(7) . . ? 
C32 Zn1 Si1 139.18(7) . . ? 
C43 Zn2 C42 36.68(12) . . ? 
C43 Zn2 C44 36.92(10) . . ? 
C42 Zn2 C44 61.13(9) . . ? 
C43 Zn2 C41 61.23(11) . . ? 
C42 Zn2 C41 36.70(12) . . ? 
C44 Zn2 C41 60.82(9) . . ? 
C43 Zn2 C40 61.20(9) . . ? 
C42 Zn2 C40 60.98(9) . . ? 
C44 Zn2 C40 36.37(10) . . ? 
C41 Zn2 C40 36.34(10) . . ? 
C43 Zn2 Si1 149.49(7) . . ? 
C42 Zn2 Si1 152.54(7) . . ? 
C44 Zn2 Si1 144.11(6) . . ? 
C41 Zn2 Si1 148.17(8) . . ? 
C40 Zn2 Si1 143.35(7) . . ? 
C1 N1 C6 121.10(17) . . ? 
C1 N1 Si1 112.63(14) . . ? 
C6 N1 Si1 125.57(14) . . ? 
N1 C1 C2 119.19(19) . . ? 
N1 C1 C4 119.9(2) . . ? 
C2 C1 C4 120.8(2) . . ? 
C1 C2 C3 129.1(2) . . ? 
N3 C3 C5 120.8(2) . . ? 
N3 C3 C2 118.49(19) . . ? 
C5 C3 C2 120.7(2) . . ? 
C3 N3 C18 120.25(18) . . ? 
C3 N3 Si1 113.40(15) . . ? 
C18 N3 Si1 125.58(14) . . ? 
C11 C6 C7 120.3(2) . . ? 
C11 C6 N1 120.0(2) . . ? 
C7 C6 N1 119.7(2) . . ? 
C8 C7 C6 118.3(3) . . ? 
C8 C7 C12 119.0(4) . . ? 
C6 C7 C12 122.7(4) . . ? 
C8 C7 C12' 118.4(7) . . ? 
C6 C7 C12' 123.2(7) . . ? 
C9 C8 C7 121.4(3) . . ? 
C10 C9 C8 120.1(2) . . ? 
C9 C10 C11 121.2(3) . . ? 
C10 C11 C6 118.6(3) . . ? 
C10 C11 C15 117.9(2) . . ? 
C6 C11 C15 123.4(2) . . ? 
C7 C12 C14 108.2(6) . . ? 
C7 C12 C13 108.0(7) . . ? 
C14 C12 C13 108.8(6) . . ? 
C14' C12' C13' 108.2(9) . . ? 
C14' C12' C7 115.3(10) . . ? 
C13' C12' C7 117.8(9) . . ? 
C11 C15 C17 112.0(2) . . ? 
C11 C15 C16 110.3(2) . . ? 
C17 C15 C16 110.3(3) . . ? 
C19 C18 C23 120.0(2) . . ? 
C19 C18 N3 120.0(2) . . ? 
C23 C18 N3 120.0(2) . . ? 
C20 C19 C18 118.7(3) . . ? 
C20 C19 C24 118.1(3) . . ? 
C18 C19 C24 123.1(2) . . ? 
C21 C20 C19 121.4(3) . . ? 
C20 C21 C22 119.3(3) . . ? 
C21 C22 C23 121.9(3) . . ? 
C22 C23 C18 118.5(3) . . ? 
C22 C23 C27' 117.2(6) . . ? 
C18 C23 C27' 123.9(7) . . ? 
C22 C23 C27 120.6(4) . . ? 
C18 C23 C27 120.8(4) . . ? 
C19 C24 C25 112.6(2) . . ? 
C19 C24 C26 109.9(2) . . ? 
C25 C24 C26 110.3(2) . . ? 
C29 C27 C28 109.9(6) . . ? 
C29 C27 C23 114.5(6) . . ? 
C28 C27 C23 112.6(6) . . ? 
C29' C27' C23 107.2(9) . . ? 
C29' C27' C28' 110.5(10) . . ? 
C23 C27' C28' 108.5(9) . . ? 
C31 C30 C34 108.0(2) . . ? 
C31 C30 C35 126.6(3) . . ? 
C34 C30 C35 125.0(3) . . ? 
C31 C30 Zn1 73.39(15) . . ? 
C34 C30 Zn1 72.48(14) . . ? 
C35 C30 Zn1 126.00(19) . . ? 
C30 C31 C32 108.1(2) . . ? 
C30 C31 C36 127.0(3) . . ? 
C32 C31 C36 124.5(3) . . ? 
C30 C31 Zn1 70.42(15) . . ? 
C32 C31 Zn1 73.03(15) . . ? 
C36 C31 Zn1 127.8(2) . . ? 
C33 C32 C31 107.9(2) . . ? 
C33 C32 C37 126.6(3) . . ? 
C31 C32 C37 125.3(3) . . ? 
C33 C32 Zn1 72.28(15) . . ? 
C31 C32 Zn1 71.11(15) . . ? 
C37 C32 Zn1 125.96(19) . . ? 
C32 C33 C34 108.5(2) . . ? 
C32 C33 C38 124.6(3) . . ? 
C34 C33 C38 126.8(3) . . ? 
C32 C33 Zn1 72.43(14) . . ? 
C34 C33 Zn1 70.36(13) . . ? 
C38 C33 Zn1 126.24(19) . . ? 
C30 C34 C33 107.5(2) . . ? 
C30 C34 C39 124.2(3) . . ? 
C33 C34 C39 127.6(3) . . ? 
C30 C34 Zn1 70.98(14) . . ? 
C33 C34 Zn1 73.59(14) . . ? 
C39 C34 Zn1 127.93(19) . . ? 
C41 C40 C44 107.8(2) . . ? 
C41 C40 C45 125.6(3) . . ? 
C44 C40 C45 126.5(3) . . ? 
C41 C40 Zn2 71.18(14) . . ? 
C44 C40 Zn2 71.09(13) . . ? 
C45 C40 Zn2 125.4(2) . . ? 
C42 C41 C40 107.9(2) . . ? 
C42 C41 C46 126.2(3) . . ? 
C40 C41 C46 125.6(3) . . ? 
C42 C41 Zn2 70.45(15) . . ? 
C40 C41 Zn2 72.48(14) . . ? 
C46 C41 Zn2 128.2(2) . . ? 
C43 C42 C41 108.4(2) . . ? 
C43 C42 C47 126.0(3) . . ? 
C41 C42 C47 125.3(3) . . ? 
C43 C42 Zn2 71.42(14) . . ? 
C41 C42 Zn2 72.85(15) . . ? 
C47 C42 Zn2 126.5(2) . . ? 
C42 C43 C44 108.0(2) . . ? 
C42 C43 C48 126.7(3) . . ? 
C44 C43 C48 125.2(3) . . ? 
C42 C43 Zn2 71.90(15) . . ? 
C44 C43 Zn2 72.90(14) . . ? 
C48 C43 Zn2 124.04(19) . . ? 
C40 C44 C43 107.8(2) . . ? 
C40 C44 C49 126.5(3) . . ? 
C43 C44 C49 125.6(3) . . ? 
C40 C44 Zn2 72.54(13) . . ? 
C43 C44 Zn2 70.18(13) . . ? 
C49 C44 Zn2 125.41(17) . . ? 
  
_refine_diff_density_max    0.455 
_refine_diff_density_min   -0.260 
_refine_diff_density_rms    0.061 
  
_shelx_res_file 
; 
TITL MRC2415 in P2(1)/n 
    MRC2415.res 
    created by SHELXL-2019/3 at 10:30:56 on 21-Mar-2024 
REM P2(1)/n (#14 in standard setting) 
REM Si-Zn-Zn-01 
CELL 1.54184  11.833697  31.535895  12.519692  90.0000  90.6535  90.0000 
ZERR    4.00   0.000166   0.000427   0.000176   0.0000   0.0013   0.0000 
LATT  1 
SYMM -x+1/2, y+1/2,-z+1/2 
SFAC C H N Si Zn 
UNIT 196 280 8 4 8 
TEMP -100 
  
L.S. 6 
OMIT    -3   2  14 
FMAP 2 
PLAN 10 
  
ACTA 
  
SADI C7   C12  C7   C12' 
SADI C12  C13  C12  C14  C12' C13' C12' C14' 
SADI C13  C14  C13' C14' 
SIMU 0.02 0.02 1 C12 > C14' 
SIMU 0.01 0.01 1 C12  C12' 
ISOR 0.01 C12 
  
SADI C23  C27  C23  C27' 
SADI C27  C28  C27  C29  C27' C28' C27' C29' 
SADI C28  C29  C28' C29' 
SIMU 0.02 0.02 1 C27 > C29' 
  
WGHT    0.051200    2.904800 
FVAR       2.58479   0.59301   0.59127 
SI1   4    0.275499    0.379462    0.220071    11.00000    0.02402    0.02586 = 
         0.02064    0.00009    0.00015    0.00046 
ZN1   5    0.259626    0.388680    0.408230    11.00000    0.03718    0.03911 = 
         0.02047   -0.00062    0.00057   -0.00043 
ZN2   5    0.235240    0.316347    0.131211    11.00000    0.03671    0.02912 = 
         0.03328   -0.00615    0.00270   -0.00345 
N1    3    0.195397    0.421881    0.165994    11.00000    0.02837    0.02761 = 
         0.02466   -0.00054   -0.00433    0.00066 
C1    1    0.232380    0.461543    0.202835    11.00000    0.03642    0.02909 = 
         0.02637   -0.00301   -0.00412    0.00177 
C2    1    0.345860    0.466556    0.234787    11.00000    0.04222    0.02889 = 
         0.02637   -0.00249   -0.00230   -0.00390 
AFIX  43 
H2A   2    0.363458    0.492675    0.268928    11.00000   -1.20000 
AFIX   0 
C3    1    0.438015    0.438062    0.223230    11.00000    0.03129    0.03205 = 
         0.02768    0.00000    0.00014   -0.00457 
N3    3    0.415081    0.396172    0.191065    11.00000    0.02538    0.02908 = 
         0.02769   -0.00038    0.00123   -0.00201 
C4    1    0.152433    0.495768    0.214530    11.00000    0.06131    0.03312 = 
         0.05758   -0.00670   -0.01927    0.00928 
AFIX 137 
H4A   2    0.104505    0.497544    0.150333    11.00000   -1.50000 
H4B   2    0.193330    0.522536    0.224285    11.00000   -1.50000 
H4C   2    0.105199    0.490454    0.276910    11.00000   -1.50000 
AFIX   0 
C5    1    0.549423    0.451154    0.246832    11.00000    0.03896    0.04758 = 
         0.06814   -0.01323    0.00650   -0.01267 
AFIX  93 
H5A   2    0.610110    0.431595    0.241095    11.00000   -1.50000 
H5B   2    0.563820    0.479535    0.268477    11.00000   -1.50000 
AFIX   0 
C6    1    0.091636    0.417678    0.104259    11.00000    0.03497    0.02714 = 
         0.03266   -0.00277   -0.00948    0.00497 
C7    1    0.092031    0.425634   -0.006637    11.00000    0.04849    0.03456 = 
         0.03126   -0.00411   -0.01193    0.01255 
C8    1   -0.006682    0.417301   -0.065628    11.00000    0.06633    0.04160 = 
         0.04132   -0.00613   -0.02521    0.01227 
AFIX  43 
H8A   2   -0.007579    0.422229   -0.140492    11.00000   -1.20000 
AFIX   0 
C9    1   -0.102721    0.402075   -0.017277    11.00000    0.05813    0.04332 = 
         0.06575   -0.00667   -0.03708    0.00358 
AFIX  43 
H9A   2   -0.167813    0.395558   -0.059252    11.00000   -1.20000 
AFIX   0 
C10   1   -0.104337    0.396347    0.091068    11.00000    0.03874    0.04123 = 
         0.06350   -0.00385   -0.01827   -0.00063 
AFIX  43 
H10A  2   -0.171506    0.386542    0.123773    11.00000   -1.20000 
AFIX   0 
C11   1   -0.008571    0.404700    0.154634    11.00000    0.03248    0.03308 = 
         0.04349   -0.00272   -0.00981    0.00200 
PART   1 
C12   1    0.193536    0.443405   -0.063342    21.00000    0.06048    0.06060 = 
         0.01400    0.00441   -0.00602    0.02547 
AFIX  13 
H12A  2    0.265095    0.432095   -0.031044    21.00000   -1.20000 
AFIX   0 
C13   1    0.183894    0.430887   -0.182626    21.00000    0.09908    0.07544 = 
         0.02500   -0.00135    0.01303    0.01763 
AFIX  33 
H13A  2    0.249022    0.442101   -0.221168    21.00000   -1.50000 
H13B  2    0.182404    0.399917   -0.188958    21.00000   -1.50000 
H13C  2    0.114149    0.442714   -0.213283    21.00000   -1.50000 
AFIX   0 
C14   1    0.189749    0.491595   -0.054593    21.00000    0.07503    0.08084 = 
         0.03359   -0.00193    0.00051   -0.03372 
AFIX  33 
H14A  2    0.255060    0.503774   -0.090978    21.00000   -1.50000 
H14B  2    0.119965    0.502153   -0.088052    21.00000   -1.50000 
H14C  2    0.191785    0.499839    0.020877    21.00000   -1.50000 
AFIX   0 
PART   2 
C12'  1    0.193575    0.445992   -0.064942   -21.00000    0.05345 
AFIX  13 
H12B  2    0.256998    0.445173   -0.011510   -21.00000   -1.20000 
AFIX   0 
C13'  1    0.240099    0.422766   -0.164298   -21.00000    0.04961 
AFIX  33 
H13D  2    0.249443    0.392559   -0.148079   -21.00000   -1.50000 
H13E  2    0.186922    0.426110   -0.224287   -21.00000   -1.50000 
H13F  2    0.313346    0.434944   -0.183345   -21.00000   -1.50000 
AFIX   0 
C14'  1    0.179965    0.493044   -0.092890   -21.00000    0.05060 
AFIX  33 
H14D  2    0.150569    0.508339   -0.030991   -21.00000   -1.50000 
H14E  2    0.253524    0.504856   -0.112305   -21.00000   -1.50000 
H14F  2    0.127100    0.496022   -0.153246   -21.00000   -1.50000 
AFIX   0 
PART   0 
C15   1   -0.019599    0.400457    0.274946    11.00000    0.02745    0.04772 = 
         0.04536   -0.00626   -0.00006   -0.00104 
AFIX  13 
H15A  2    0.050608    0.412166    0.308974    11.00000   -1.20000 
AFIX   0 
C16   1   -0.120499    0.426600    0.314442    11.00000    0.03694    0.07870 = 
         0.07267   -0.01858    0.00545    0.00605 
AFIX 137 
H16A  2   -0.107960    0.456651    0.298549    11.00000   -1.50000 
H16B  2   -0.128128    0.422840    0.391727    11.00000   -1.50000 
H16C  2   -0.189729    0.416974    0.278230    11.00000   -1.50000 
AFIX   0 
C17   1   -0.031326    0.354282    0.309472    11.00000    0.05143    0.05879 = 
         0.04499    0.00292    0.00430   -0.00764 
AFIX 137 
H17A  2   -0.100930    0.342370    0.278735    11.00000   -1.50000 
H17B  2   -0.034331    0.352778    0.387573    11.00000   -1.50000 
H17C  2    0.033751    0.338040    0.284286    11.00000   -1.50000 
AFIX   0 
C18   1    0.505328    0.369110    0.155037    11.00000    0.02543    0.03443 = 
         0.03584   -0.00378    0.00371   -0.00465 
C19   1    0.557238    0.340475    0.226504    11.00000    0.03060    0.03647 = 
         0.05284    0.00330    0.00562    0.00338 
C20   1    0.638201    0.312074    0.187211    11.00000    0.03948    0.04509 = 
         0.08135    0.00427    0.01199    0.01168 
AFIX  43 
H20A  2    0.671579    0.291928    0.234340    11.00000   -1.20000 
AFIX   0 
C21   1    0.670080    0.312806    0.082296    11.00000    0.03456    0.05725 = 
         0.08905   -0.01978    0.01694    0.00674 
AFIX  43 
H21A  2    0.724336    0.293168    0.056781    11.00000   -1.20000 
AFIX   0 
C22   1    0.622385    0.342447    0.014037    11.00000    0.03440    0.06868 = 
         0.05214   -0.02185    0.01405   -0.00963 
AFIX  43 
H22A  2    0.646276    0.343399   -0.058109    11.00000   -1.20000 
AFIX   0 
C23   1    0.540398    0.370933    0.047904    11.00000    0.02896    0.05346 = 
         0.03669   -0.00911    0.00438   -0.00814 
C24   1    0.527537    0.337865    0.343563    11.00000    0.03872    0.04604 = 
         0.04666    0.01400   -0.00032    0.00997 
AFIX  13 
H24A  2    0.483478    0.363847    0.362137    11.00000   -1.20000 
AFIX   0 
C25   1    0.631915    0.336275    0.416426    11.00000    0.04967    0.07641 = 
         0.06498    0.01575   -0.01091    0.01457 
AFIX 137 
H25A  2    0.608328    0.336178    0.491206    11.00000   -1.50000 
H25B  2    0.679308    0.361172    0.403230    11.00000   -1.50000 
H25C  2    0.675057    0.310455    0.401575    11.00000   -1.50000 
AFIX   0 
C26   1    0.451859    0.299091    0.363296    11.00000    0.05671    0.04930 = 
         0.05484    0.01733    0.00517    0.00625 
AFIX 137 
H26A  2    0.385434    0.300426    0.315949    11.00000   -1.50000 
H26B  2    0.427480    0.299015    0.437841    11.00000   -1.50000 
H26C  2    0.494420    0.273113    0.348676    11.00000   -1.50000 
AFIX   0 
PART   1 
C27   1    0.494101    0.405495   -0.028523    31.00000    0.03268    0.09162 = 
         0.01633   -0.00003    0.00354   -0.00685 
AFIX  13 
H27A  2    0.430303    0.419555    0.009388    31.00000   -1.20000 
AFIX   0 
C28   1    0.443619    0.386848   -0.132754    31.00000    0.08714    0.11037 = 
         0.04415   -0.00762   -0.02257    0.01023 
AFIX  33 
H28A  2    0.389456    0.364457   -0.115291    31.00000   -1.50000 
H28B  2    0.404987    0.409314   -0.173064    31.00000   -1.50000 
H28C  2    0.504400    0.374946   -0.176011    31.00000   -1.50000 
AFIX   0 
C29   1    0.578934    0.440548   -0.054998    31.00000    0.04957    0.07327 = 
         0.11670    0.04430    0.01108    0.00560 
AFIX  33 
H29A  2    0.610630    0.452239    0.011393    31.00000   -1.50000 
H29B  2    0.639925    0.428729   -0.098135    31.00000   -1.50000 
H29C  2    0.540512    0.463098   -0.095189    31.00000   -1.50000 
AFIX   0 
PART   2 
C27'  1    0.485177    0.398607   -0.036424   -31.00000    0.04914 
AFIX  13 
H27B  2    0.401824    0.400155   -0.024743   -31.00000   -1.20000 
AFIX   0 
C28'  1    0.509092    0.379707   -0.145172   -31.00000    0.04824 
AFIX  33 
H28D  2    0.474831    0.351475   -0.150180   -31.00000   -1.50000 
H28E  2    0.476960    0.398035   -0.200959   -31.00000   -1.50000 
H28F  2    0.590946    0.377393   -0.154683   -31.00000   -1.50000 
AFIX   0 
C29'  1    0.536863    0.441952   -0.026672   -31.00000    0.05101 
AFIX  33 
H29D  2    0.502930    0.460813   -0.080345   -31.00000   -1.50000 
H29E  2    0.522901    0.453281    0.044862   -31.00000   -1.50000 
H29F  2    0.618483    0.440045   -0.038171   -31.00000   -1.50000 
AFIX   0 
PART   0 
C30   1    0.183586    0.379818    0.571707    11.00000    0.04738    0.05659 = 
         0.02158   -0.00127    0.00411   -0.00955 
C31   1    0.167501    0.423012    0.544058    11.00000    0.05648    0.05700 = 
         0.02388   -0.00695    0.00234    0.00947 
C32   1    0.275856    0.442293    0.535093    11.00000    0.07370    0.04232 = 
         0.02350   -0.00728   -0.00014   -0.00314 
C33   1    0.358145    0.411354    0.559401    11.00000    0.04831    0.05272 = 
         0.02275   -0.00451   -0.00134   -0.01289 
C34   1    0.302003    0.372390    0.581707    11.00000    0.04896    0.04591 = 
         0.02033    0.00195   -0.00220   -0.00302 
C35   1    0.092677    0.348301    0.600377    11.00000    0.05798    0.09412 = 
         0.03860    0.00729    0.00596   -0.02791 
AFIX 137 
H35A  2    0.020548    0.357215    0.568367    11.00000   -1.50000 
H35B  2    0.085489    0.347026    0.678214    11.00000   -1.50000 
H35C  2    0.113030    0.320219    0.573144    11.00000   -1.50000 
AFIX   0 
C36   1    0.057142    0.446641    0.537934    11.00000    0.08287    0.10154 = 
         0.05182   -0.02022    0.00013    0.04259 
AFIX 137 
H36A  2    0.055389    0.464287    0.473503    11.00000   -1.50000 
H36B  2    0.049638    0.464708    0.601146    11.00000   -1.50000 
H36C  2   -0.005472    0.426318    0.535165    11.00000   -1.50000 
AFIX   0 
C37   1    0.296725    0.488441    0.512454    11.00000    0.13285    0.04280 = 
         0.04194   -0.00725   -0.00613   -0.00713 
AFIX 137 
H37A  2    0.373541    0.492082    0.485497    11.00000   -1.50000 
H37B  2    0.288159    0.504842    0.578353    11.00000   -1.50000 
H37C  2    0.242077    0.498475    0.458755    11.00000   -1.50000 
AFIX   0 
C38   1    0.482888    0.419761    0.567269    11.00000    0.05469    0.08442 = 
         0.04453   -0.00772   -0.00493   -0.02663 
AFIX 137 
H38A  2    0.522295    0.393639    0.587956    11.00000   -1.50000 
H38B  2    0.497326    0.441715    0.621117    11.00000   -1.50000 
H38C  2    0.510437    0.429414    0.497866    11.00000   -1.50000 
AFIX   0 
C39   1    0.353175    0.332246    0.624689    11.00000    0.07515    0.05612 = 
         0.03638    0.01065   -0.00631    0.00522 
AFIX 137 
H39A  2    0.314360    0.307779    0.592916    11.00000   -1.50000 
H39B  2    0.345061    0.331485    0.702478    11.00000   -1.50000 
H39C  2    0.433525    0.331255    0.606746    11.00000   -1.50000 
AFIX   0 
C40   1    0.153992    0.251218    0.150905    11.00000    0.04716    0.02947 = 
         0.03840   -0.00271    0.00855   -0.00769 
C41   1    0.266436    0.245763    0.115390    11.00000    0.04176    0.02934 = 
         0.06679   -0.01290   -0.00244    0.00432 
C42   1    0.275190    0.265272    0.013876    11.00000    0.05193    0.03887 = 
         0.05672   -0.02161    0.02575   -0.01418 
C43   1    0.169777    0.282861   -0.013463    11.00000    0.06527    0.03363 = 
         0.03206   -0.00782    0.00066   -0.01495 
C44   1    0.093756    0.274049    0.070910    11.00000    0.03421    0.03104 = 
         0.04574   -0.01141    0.00058   -0.00481 
C45   1    0.106720    0.233906    0.252972    11.00000    0.10671    0.05798 = 
         0.04686    0.00623    0.01663   -0.02631 
AFIX 137 
H45A  2    0.165974    0.233670    0.308296    11.00000   -1.50000 
H45B  2    0.079415    0.204939    0.240964    11.00000   -1.50000 
H45C  2    0.043956    0.251826    0.276190    11.00000   -1.50000 
AFIX   0 
C46   1    0.355969    0.219312    0.170134    11.00000    0.07233    0.04741 = 
         0.14228   -0.01646   -0.03434    0.02192 
AFIX 137 
H46A  2    0.430503    0.231715    0.157204    11.00000   -1.50000 
H46B  2    0.353634    0.190372    0.141675    11.00000   -1.50000 
H46C  2    0.341986    0.218650    0.247118    11.00000   -1.50000 
AFIX   0 
C47   1    0.377775    0.263260   -0.057455    11.00000    0.08121    0.07748 = 
         0.11364   -0.05017    0.06321   -0.03108 
AFIX 137 
H47A  2    0.372935    0.285787   -0.111233    11.00000   -1.50000 
H47B  2    0.380189    0.235621   -0.093138    11.00000   -1.50000 
H47C  2    0.446491    0.267072   -0.014088    11.00000   -1.50000 
AFIX   0 
C48   1    0.138764    0.304709   -0.116673    11.00000    0.14778    0.05486 = 
         0.03852    0.00046   -0.01709   -0.03293 
AFIX 137 
H48A  2    0.072071    0.322559   -0.105891    11.00000   -1.50000 
H48B  2    0.121968    0.283395   -0.171561    11.00000   -1.50000 
H48C  2    0.202074    0.322389   -0.139727    11.00000   -1.50000 
AFIX   0 
C49   1   -0.029853    0.284984    0.071456    11.00000    0.04177    0.05031 = 
         0.08972   -0.02870   -0.00889    0.00356 
AFIX 137 
H49A  2   -0.060849    0.278879    0.142062    11.00000   -1.50000 
H49B  2   -0.069790    0.268023    0.017386    11.00000   -1.50000 
H49C  2   -0.039519    0.315180    0.055275    11.00000   -1.50000 
  
AFIX   0 
HKLF 4 
  
  
  
  
REM  MRC2415 in P2(1)/n 
REM wR2 = 0.1091, GooF = S = 1.039, Restrained GooF = 1.043 for all data 
REM R1 = 0.0405 for 7611 Fo > 4sig(Fo) and 0.0550 for all 9389 data 
REM 528 parameters refined using 58 restraints 
  
END 
  
WGHT      0.0512      2.9046 
  
REM Highest difference peak  0.455,  deepest hole -0.260,  1-sigma level  0.061 
Q1    1   0.2587  0.3921  0.3311  11.00000  0.05    0.46 
Q2    1   0.2393  0.3563  0.1267  11.00000  0.05    0.40 
Q3    1   0.2881  0.3151  0.6823  11.00000  0.05    0.36 
Q4    1   0.2700  0.3462  0.2081  11.00000  0.05    0.33 
Q5    1   0.2590  0.2436  0.4108  11.00000  0.05    0.32 
Q6    1   0.2235  0.3972 -0.1624  11.00000  0.05    0.32 
Q7    1   0.2310  0.3140  0.0409  11.00000  0.05    0.31 
Q8    1   0.2407  0.4768  0.0906  11.00000  0.05    0.30 
Q9    1   0.2394  0.3813  0.6038  11.00000  0.05    0.29 
Q10   1   0.5099  0.3855 -0.0060  11.00000  0.05    0.29 
; 
_shelx_res_checksum   53695 
  
_shelx_hkl_file 
; 
   0   0   1 152.068 84.3543   2 
   0   0   1 95.2388 96.2911   4 
   0   0   1 96.5063 119.171  10 
   0   0   2 80995.3 2092.49  10 
   0   0   2 82925.6 1193.76  37 
   0   0   2 84913.4 1910.20   2 
   0   0   2 85372.7 2010.99   4 
   0   0   3-10.2379 386.663  10 
   0   0   3 42.6179 273.366   2 
   0   0   3-660.453 348.461   4 
   0   0  -3-294.655 289.626  41 
   0   0   3 156.566 117.680  37 
   0   0  -4 63785.6 2510.37  41 
   0   0  -4 61543.4 1961.91  38 
   0   0   4 65216.4 2535.06   4 
   0   0   4 61516.2 2345.58   2 
   0   0   4 62496.0 2630.70  10 
   0   0  -5 18.6550 208.823  38 
   0   0  -5 235.147 397.618  41 
   0   0   5-102.918 433.247   4 
   0   0   5-555.068 487.128   2 
   0   0   5-842.130 571.994  10 
   0   0  -6 44723.0 2032.74  38 
   0   0  -6 47550.7 2808.47  41 
   0   0   6 43044.9 2646.59   4 
   0   0   6 45833.7 2552.97   2 
   0   0   6 43733.0 2810.96  10 
   0   0  -7-88.7790 449.988  41 
   0   0   7-67.9514 235.589   2 
   0   0   7-1226.28 647.905   4 
   0   0   7-396.345 792.035  10 
   0   0  -8 1896.93 674.669  41 
   0   0   8 2073.77 687.959   2 
   0   0   8 2563.89 1004.31  10 
   0   0   9-144.522 266.662   9 
   0   0   9 183.131 303.696   7 
   0   0   9 135.716 272.462   8 
   0   0   9-243.176 219.547  12 
   0   0 -10 3404.65 1031.90  41 
   0   0  10 2141.05 499.575   8 
   0   0  10 2339.50 472.453   7 
   0   0  10 2686.31 441.866   9 
   0   0  10 3410.80 453.619  12 
   0   0  11 234.712 341.957   9 
   0   0  11 446.273 445.165   8 
   0   0  11 35.4031 353.238   7 
   0   0  11 106.092 303.294  12 
   0   0  12 338.161 380.992   7 
   0   0  12 463.281 354.741   9 
   0   0  12 136.660 305.546  12 
   0   0  13-488.786 298.733   9 
   0   0  13 10.4688 326.920   7 
   0   0  13 23.7540 284.190  12 
   0   0  14 4875.15 496.843   9 
   0   0  15-243.321 150.130   9 
   0   1  -1 27767.4 776.559  41 
   0  -1  -1 27466.5 787.985  38 
   0  -1   1 27356.5 827.410   2 
   0   1   1 26737.8 834.377   4 
   0  -1   1 29384.3 877.888   4 
   0   1   1 26750.4 759.227   2 
   0  -1   1 27949.5 898.895  10 
   0   1   1 26703.7 868.847  10 
   0   1  -2 197664. 2966.65  41 
   0  -1   2 190462. 1823.71  37 
   0  -1   2 195191. 2966.56   2 
   0   1   2 195597. 2869.89   2 
   0   1   2 202446. 3146.62   4 
   0  -1   2 195637. 3104.13   4 
   0   1   2 190323. 3242.06  10 
   0  -1   2 193659. 3223.73  10 
   0   1  -3 88616.0 2485.40  41 
   0  -1   3 85669.4 1430.44  37 
   0  -1  -3 88604.3 2166.60  38 
   0   1   3 91269.7 2583.84   4 
   0   1   3 85737.6 2341.82   2 
   0  -1   3 89157.0 2435.27   2 
   0  -1   3 92080.7 2598.06   4 
   0   1   3 83736.8 2621.85  10 
   0  -1   3 86440.2 2683.68  10 
   0  -1  -4 4401.78 605.558  38 
   0   1  -4 4194.38 702.754  41 
   0  -1   4 4402.74 373.449  37 
   0  -1  -4 3872.08 678.255  41 
   0   1   4 4174.04 730.367   4 
   0  -1   4 4880.67 719.370   2 
   0  -1   4 3712.88 695.238   4 
   0   1   4 3496.72 659.657   2 
   0   1   4 4503.00 796.204  10 
   0  -1   4 4367.46 784.963  10 
   0  -1  -5 117367. 3965.03  41 
   0   1  -5 116057. 3803.51  41 
   0   1  -5 113784. 2851.40  38 
   0  -1  -5 114334. 3141.60  38 
   0   1   5 113275. 3576.27   2 
   0   1   5 118476. 3922.73   4 
   0  -1   5 118892. 3714.73   2 
   0  -1   5 117520. 3889.16   4 
   0   1   5 119803. 4165.39  10 
   0  -1   5 114963. 4088.00  10 
   0   1  -6 1700.50 561.924  41 
   0  -1  -6 1419.94 398.873  38 
   0   1  -6 866.649 329.791  38 
   0  -1  -6 481.409 480.247  41 
   0  -1   6-444.937 435.428   4 
   0   1   6 1380.41 466.936   2 
   0   1   6-103.089 392.213   4 
   0  -1   6 569.222 414.483   2 
   0  -1   6 736.956 658.284  10 
   0   1   6-527.093 491.364  10 
   0   1  -7 10293.1 1442.01  41 
   0  -1  -7 9494.20 1436.77  41 
   0   1   7 7093.57 1274.91   4 
   0   1   7 7737.79 1244.66   2 
   0  -1   7 8570.11 1607.59  10 
   0   1   7 9501.06 1616.28  10 
   0  -1  -8 2832.19 878.226  41 
   0   1  -8 3446.85 891.749  41 
   0   1   8 4120.60 981.956   4 
   0   1   8 1021.04 492.583   2 
   0  -1   8 1536.27 580.829   2 
   0  -1   8-103.979 691.833  10 
   0   1  -9 3838.70 1126.16  41 
   0  -1  -9 2037.74 852.702  41 
   0  -1   9 2490.23 439.574   8 
   0  -1   9 2309.16 366.306   9 
   0  -1   9 2177.87 419.156   7 
   0   1   9 2371.45 428.414   8 
   0   1   9 2606.49 398.476   9 
   0   1   9 2379.69 415.088   7 
   0   1   9 2323.17 365.642  12 
   0  -1   9 1027.01 796.414  10 
   0  -1   9 2256.91 365.423  12 
   0   1 -10 14662.1 2311.67  41 
   0  -1 -10 19071.3 2541.75  41 
   0  -1  10 17559.5 1010.20   7 
   0   1  10 17031.9 1000.31   8 
   0   1  10 17896.2 1008.99   7 
   0   1  10 17018.0 917.738   9 
   0  -1  10 17906.0 928.561   9 
   0  -1  10 17507.8 1003.44   8 
   0  -1  10 17417.7 913.335  12 
   0   1  10 16228.1 878.205  12 
   0  -1 -11 24336.8 2952.58  41 
   0  -1  11 23539.0 1198.19   7 
   0   1  11 25667.1 1240.25   8 
   0   1  11 23534.7 1199.16   7 
   0  -1  11 24127.7 1202.70   8 
   0  -1  11 23608.5 1107.74   9 
   0   1  11 24997.3 1140.16   9 
   0  -1  11 23564.1 1092.87  12 
   0   1  11 23352.6 1104.00  12 
   0   1  12 14073.3 875.530   9 
   0  -1  12 18500.4 1112.87   8 
   0   1  12 13442.0 924.739   7 
   0  -1  12 14005.0 864.455   9 
   0  -1  12 14977.3 984.248   7 
   0   1  12 17664.2 1088.99   8 
   0   1  12 15103.5 882.001  12 
   0  -1  12 14368.7 873.923  12 
   0  -1  13 95.1273 263.129   9 
   0   1  13-116.434 303.363   9 
   0   1  13-17.8887 323.890   7 
   0  -1  13 406.252 365.702   7 
   0  -1  13 190.209 267.929  12 
   0  -1  14 4884.95 483.736   9 
   0   1  14 5101.68 499.854   9 
   0  -1  15 1445.16 242.675   9 
   0   1  15 1824.28 278.002   9 
   0   2  -1 662825. 3787.97  41 
   0  -2  -1 664427. 4510.73  38 
   0  -2   1 665224. 4605.11   2 
   0   2   1 698689. 4763.19   4 
   0  -2   1 697468. 4958.02  10 
   0  -2   2 235.569 238.587   4 
   0   2   2 425.061 247.567   2 
   0   2   2 254.593 267.750   4 
   0  -2   2 445.988 233.377   2 
   0   2  -2 490.103 224.344  41 
   0  -2  -2 256.169 214.718  38 
   0  -2   2 394.133 291.566  10 
   0   2   2 479.489 289.845  10 
   0   2  -3 56964.8 1957.68  41 
   0  -2   3 54083.1 1230.41  37 
   0  -2  -3 53680.3 1806.55  38 
   0   2   3 53523.3 1872.31   2 
   0  -2   3 58362.3 2051.23   2 
   0  -2   3 56694.4 2083.17   4 
   0   2   3 54383.7 2030.42   4 
   0   2   3 52988.4 2112.94  10 
   0  -2   3 57707.8 2212.84  10 
   0   2  -4 224498. 4586.78  41 
   0  -2  -4 218272. 4102.69  38 
   0  -2   4 207187. 2476.17  37 
   0   2   4 225913. 4777.08   4 
   0  -2   4 235504. 4908.87   4 
   0   2   4 222526. 4425.40   2 
   0  -2   4 229235. 4608.00   2 
   0  -2   4 216890. 5026.08  10 
   0   2   4 227726. 5059.53  10 
   0  -2  -5 53311.7 2737.22  41 
   0  -2  -5 54328.3 2245.50  38 
   0   2  -5 53642.0 2567.12  41 
   0  -2   5 55864.0 2711.77   4 
   0   2   5 51965.4 2640.97   4 
   0   2   5 53675.7 2472.70   2 
   0  -2   5 54281.6 2566.09   2 
   0   2   5 53459.4 2821.82  10 
   0  -2   5 57584.5 2941.99  10 
   0   2  -6 5651.74 673.572  38 
   0  -2  -6 6684.81 840.064  38 
   0  -2  -6 6222.92 1083.10  41 
   0   2  -6 5782.78 1087.13  41 
   0   2   6 5694.09 981.176   2 
   0  -2   6 5996.36 986.212   2 
   0   2   6 3030.24 761.010   4 
   0   2   6 5720.24 1073.03  10 
   0  -2   6 5041.88 1130.79  10 
   0  -2  -7 61138.1 3606.00  41 
   0   2  -7 61110.7 3392.89  41 
   0   2   7 59259.4 3201.00   2 
   0  -2   7 54145.7 3134.39   2 
   0   2   7 60772.4 3514.83   4 
   0   2   7 62104.3 3771.53  10 
   0  -2   7 66435.8 3945.42  10 
   0  -2  -8 33207.0 2903.55  41 
   0   2  -8 33634.9 2762.37  41 
   0   2   8 33466.1 2864.98   4 
   0   2   8 30756.6 2472.68   2 
   0  -2   8 31880.3 2630.05   2 
   0  -2   8 35949.5 3200.25  10 
   0   2  -9 14056.3 2019.71  41 
   0  -2  -9 12798.5 1914.27  41 
   0  -2   9 9499.94 715.415   8 
   0   2   9 9933.62 732.172   8 
   0   2   9 10266.2 736.534   7 
   0  -2   9 10121.7 742.377   7 
   0   2   9 9900.85 679.383   9 
   0  -2   9 9214.44 655.312   9 
   0  -2   9 9315.99 641.393  12 
   0  -2   9 12661.7 2194.07  10 
   0   2   9 9670.46 655.270  12 
   0   2  10 904.817 372.609   5 
   0   2 -10 2419.94 932.530  41 
   0   2 -10 1648.87 899.196  39 
   0  -2  10 1076.38 388.612   7 
   0  -2  10 820.998 342.911   8 
   0  -2  10 769.767 323.944   9 
   0   2  10 1075.12 401.868   7 
   0   2  10 506.164 374.929   8 
   0   2  10 1602.04 404.191   9 
   0  -2  10 967.704 319.164  12 
   0   2  10 772.427 315.713  12 
   0  -2  11 3959.24 594.354   7 
   0   2  11 3655.43 525.213   9 
   0  -2  11 3656.03 610.934   8 
   0  -2  11 3433.01 513.097   9 
   0   2  11 2708.85 554.128   8 
   0   2  11 3129.57 566.993   7 
   0  -2  11 3044.92 485.994  12 
   0   2  11 3363.81 499.936  12 
   0   2  12 1183.87 420.231   9 
   0  -2  12 1132.40 367.538   9 
   0  -2  12 700.624 418.771   7 
   0   2  12 907.434 428.670   7 
   0  -2  12 886.950 378.508  12 
   0   2  12 673.940 331.284  12 
   0  -2  13 188.839 254.629   9 
   0  -2  13 570.776 366.525   7 
   0   2  13-42.8604 312.527   9 
   0  -2  13 378.033 279.317  12 
   0   2  14 868.863 314.231   9 
   0  -2  14 1046.97 297.683   9 
   0  -2  15 5676.74 398.148   9 
   0   2  15 6279.48 442.733   9 
   0   3   0 199.584 173.999  39 
   0  -3   0 42.9862 116.863  40 
   0  -3   0 26.4412 156.289  38 
   0   3   1 23374.3 1006.91   4 
   0  -3   1 22007.1 732.012  38 
   0  -3  -1 22880.4 978.583  38 
   0   3  -1 23096.0 758.351  41 
   0  -3  -1 22342.9 612.291  40 
   0   3  -1 22616.6 968.958  39 
   0  -3   2 35611.7 1536.99  10 
   0   3   2 35114.6 1432.59   4 
   0  -3   2 35957.0 1448.37   2 
   0   3   2 34380.2 1299.62   2 
   0   3  -2 36274.7 1251.29  41 
   0  -3  -2 35223.6 1386.25  38 
   0  -3   3 12424.1 1086.17  10 
   0  -3  -3 8878.11 393.242   1 
   0   3   3 10821.1 980.631   4 
   0   3   3 10839.0 908.912   2 
   0  -3   3 12116.2 1012.90   2 
   0   3  -3 11834.8 930.368  41 
   0  -3  -3 11640.2 919.259  38 
   0  -3   3 11418.6 653.084  37 
   0   3   4 8709.00 1077.55  10 
   0  -3   4 7778.35 1041.50  10 
   0   3   4 10472.6 977.375   2 
   0  -3  -4 7649.45 436.298   1 
   0   3   4 8509.69 1016.08   4 
   0  -3   4 8280.66 969.637   2 
   0  -3  -4 9468.04 919.074  38 
   0  -3   4 8280.22 568.413  37 
   0   3  -4 8995.63 945.903  41 
   0  -3   5 25120.4 2003.69  10 
   0   3   5 25070.8 1988.59  10 
   0   3   5 24553.9 1831.79   4 
   0  -3  -5 19424.3 735.185   1 
   0  -3   5 23972.0 1743.87   2 
   0   3   5 23420.9 1657.60   2 
   0  -3   5 21348.4 799.849  37 
   0   3  -5 28050.8 1837.90  41 
   0  -3  -5 25814.2 1636.06  38 
   0  -3   6 43562.5 2919.57  10 
   0   3   6 40125.7 2413.39   2 
   0  -3   6 42416.3 2574.43   2 
   0   3   6 37725.3 2520.85   4 
   0  -3  -6 41010.7 2206.94  38 
   0   3  -6 43920.7 2592.42  41 
   0  -3  -6 39378.1 2664.59  41 
   0  -3   7 76317.3 4254.64  10 
   0  -3   7 65615.6 3479.25   2 
   0   3   7 65889.6 3340.54   2 
   0   3   7 66344.0 3705.74   4 
   0  -3  -7 67299.2 3839.06  41 
   0  -3  -7 66630.7 2991.76  38 
   0   3  -7 65353.7 3459.49  41 
   0  -3   8-15.9741 355.973  10 
   0   3  -8 1469.89 733.364  41 
   0  -3  -8 783.421 810.403  41 
   0   3   8-83.2291 294.598   2 
   0  -3   8 994.106 680.018   2 
   0   3   8 142.814 360.513   4 
   0   3   9 1323.89 309.236  32 
   0   3   9 2216.55 407.378   5 
   0   3   9 2443.87 900.141   4 
   0   3  -9 2510.14 853.083  41 
   0  -3  -9 2500.39 886.072  41 
   0  -3   9 1738.80 415.140   7 
   0  -3   9 1592.54 375.268   8 
   0   3   9 1474.23 393.053   7 
   0   3   9 1886.17 355.150   9 
   0  -3   9 1493.80 342.953   9 
   0   3   9 1516.16 382.499   8 
   0   3   9 1615.60 307.321  12 
   0  -3   9 1592.73 329.938  12 
   0   3  10 3457.07 476.043   5 
   0  -3 -10 3859.62 1264.73  41 
   0   3 -10 6460.78 1738.36  39 
   0   3 -10 6074.40 1338.74  41 
   0  -3  10 3618.01 534.729   8 
   0  -3  10 3615.85 552.176   7 
   0   3  10 3396.10 523.691   7 
   0   3  10 3742.73 506.675   9 
   0  -3  10 4272.82 516.575   9 
   0   3  10 4078.74 570.003   8 
   0  -3  10 4178.24 495.473  12 
   0   3  10 4190.67 496.409  12 
   0  -3  10 4539.47 1371.89  10 
   0   3  11 29394.3 1240.83   9 
   0   3  11 29627.2 1326.86   7 
   0  -3  11 31219.4 1337.67   8 
   0  -3  11 29820.7 1218.48   9 
   0  -3  11 30352.4 1353.30   7 
   0   3  11 31700.4 1368.06   8 
   0   3  11 28055.9 1144.59   5 
   0  -3  11 30290.3 1242.67  12 
   0   3  11 29439.7 1223.20  12 
   0   3  12 6036.51 661.961   7 
   0   3  12 5560.75 601.397   9 
   0  -3  12 10139.3 854.870   8 
   0  -3  12 5448.03 640.204   7 
   0   3  12 9955.05 854.911   8 
   0  -3  12 5870.32 593.579   9 
   0  -3  12 6473.50 621.081  12 
   0  -3  13 1370.48 437.419   7 
   0   3  13 537.932 322.188   9 
   0  -3  13 907.393 320.583   9 
   0  -3  13 1179.66 422.973  12 
   0  -3  14 1155.52 283.945   9 
   0   3  14 1000.45 308.325   9 
   0   3  15 2356.51 301.551   9 
   0  -3  15 1968.39 252.541   9 
   0   4   0 423691. 4382.97  39 
   0  -4   0 423716. 3927.11  40 
   0  -4   0 427038. 4081.94  38 
   0  -4  -1 568.329 168.283  40 
   0   4  -1 607.599 285.964  39 
   0   4   1 688.240 297.990  39 
   0  -4  -1 588.649 284.960  38 
   0  -4   1 558.655 211.237  38 
   0   4  -1 468.346 157.900  41 
   0   4   2 1615.94 409.394   4 
   0  -4   2 2377.42 484.054   2 
   0   4  -2 1694.92 450.202  39 
   0  -4  -2 1566.71 192.647  40 
   0  -4  -2 2474.44 493.357  38 
   0   4  -2 1532.60 349.914  41 
   0  -4   2 1870.46 488.440  10 
   0  -4   3 346830. 5714.61  10 
   0   4   3 331111. 4860.51   2 
   0   4   3 344047. 5498.02   4 
   0  -4   3 334280. 5306.75   2 
   0   4  -3 343907. 4690.35  41 
   0  -4  -3 334507. 5124.50  38 
   0  -4   4 102415. 3551.63  10 
   0  -4   4 105615. 3347.85   2 
   0   4   4 108976. 3459.89   4 
   0   4   4 99533.9 3054.69   2 
   0   4  -4 107574. 3073.58  41 
   0  -4  -4 105002. 3134.53  38 
   0  -4   4 100872. 2106.20  37 
   0  -4   5 5457.23 1043.50  10 
   0   4   5 4176.53 830.454   4 
   0  -4   5 5534.84 918.738   2 
   0   4   5 4511.97 801.129   2 
   0  -4  -5 5674.73 792.842  38 
   0  -4   5 5417.51 500.636  37 
   0   4  -5 4854.16 852.359  41 
   0  -4   6 36489.2 2675.81  10 
   0  -4   6 33706.7 2320.44   2 
   0   4   6 32315.8 2160.27   2 
   0   4   6 27437.2 2200.93   4 
   0  -4  -6 34528.3 2063.78  38 
   0  -4  -6 29932.4 2383.73  41 
   0   4  -6 34577.8 2258.42  41 
   0  -4   7 42726.4 3248.12  10 
   0   4   7 36316.1 2773.26   4 
   0   4   7 40052.3 2639.30   2 
   0  -4   7 36130.8 2617.48   2 
   0   4  -7 38517.7 2641.29  41 
   0  -4  -7 38445.8 2975.74  41 
   0  -4  -7 37555.2 2335.37  38 
   0  -4   8 9520.78 1670.73  10 
   0   4  -8 8357.54 1442.77  41 
   0  -4  -8 7597.26 1465.21  41 
   0   4   8 6954.60 1283.23   2 
   0   4   8 7867.85 1444.28   4 
   0   4   9 31523.0 1185.06  32 
   0   4   9 31121.4 1159.88   5 
   0   4   9 33310.9 3122.17   4 
   0  -4  -9 32083.1 3129.89  41 
   0   4  -9 33392.7 2942.35  41 
   0   4  -9 31677.5 3356.29  39 
   0  -4   9 32054.3 1261.06   7 
   0   4   9 32731.6 1181.27   9 
   0  -4   9 33289.5 1238.49   8 
   0  -4   9 31574.8 1153.65   9 
   0   4   9 34055.0 1272.03   8 
   0   4   9 33468.3 1259.90   7 
   0   4   9 33274.0 1169.79  12 
   0  -4   9 38715.9 3776.84  10 
   0  -4   9 32860.1 1184.49  12 
   0   4  10 14061.4 839.572   5 
   0  -4 -10 12136.4 2146.91  41 
   0   4 -10 15469.1 2623.83  39 
   0   4  10 14227.8 919.260   8 
   0  -4  10 14427.4 849.061   9 
   0   4  10 13614.7 844.053   9 
   0  -4  10 15166.9 914.979   8 
   0   4  10 15103.3 925.846   7 
   0  -4  10 14673.4 937.682   7 
   0   4  10 13728.7 828.505  12 
   0  -4  10 16106.0 2656.19  10 
   0  -4  10 13037.1 831.870  12 
   0   4  11 175.978 392.679   7 
   0   4  11 153.394 399.326   8 
   0   4  11 159.634 321.587   9 
   0  -4  11 840.274 374.644   9 
   0  -4  11 109.452 406.853   7 
   0  -4  11 509.100 421.801   8 
   0   4  11 312.043 328.587   5 
   0   4  11 108.214 285.629  12 
   0  -4  11 313.278 294.479  12 
   0  -4  12 1820.12 401.082   9 
   0  -4  12 1850.21 496.561   7 
   0   4  12 2066.05 459.893   7 
   0   4  12 2065.96 450.327   9 
   0   4  12 3339.53 648.563   8 
   0   4  12 1424.71 371.714   5 
   0  -4  12 2058.25 427.193  12 
   0  -4  13 13621.0 909.014   7 
   0  -4  13 12511.9 757.961   9 
   0   4  13 11968.2 791.854   9 
   0  -4  13 12619.6 787.865  12 
   0   4  14 497.394 282.477   9 
   0  -4  14 482.624 242.057   9 
   0  -4  15 478.023 156.240   9 
   0   4  15 324.559 196.216   9 
   0  -5   0 109.900 264.302  38 
   0   5   0 187.005 270.476  39 
   0  -5   0 167.440 251.369  40 
   0  -5  -1 90578.6 1780.94  40 
   0   5   1 89324.7 2295.81  39 
   0   5  -1 93195.1 1845.13  41 
   0  -5   1 87557.6 1945.59  38 
   0   5  -1 92890.7 2361.85  39 
   0  -5  -1 90537.7 2318.24  38 
   0   5   2 50.4012 354.199   4 
   0  -5   2-97.8082 354.767  10 
   0  -5  -2 101.581 122.078  40 
   0   5  -2 76.6518 368.423  39 
   0   5  -2-44.9733 227.883  41 
   0  -5  -2 18.4926 303.187  38 
   0   5   3 497.549 355.610   2 
   0  -5   3 326.330 313.541   2 
   0   5   3-1.71988 376.887   4 
   0  -5   3 787.597 393.663  10 
   0   5  -3 314.967 420.626  39 
   0   5  -3 471.783 319.721  41 
   0  -5  -3 247.559 332.607  38 
   0   5   4-286.426 282.302   2 
   0  -5   4-500.205 365.572   2 
   0   5   4-350.812 384.240   4 
   0  -5   4 129.666 206.328  37 
   0   5  -4 292.874 309.093  41 
   0  -5  -4 592.246 309.439  38 
   0  -5   4-76.8152 468.959  10 
   0  -5   5 171584. 5257.57  10 
   0   5   5 168178. 4910.94   4 
   0  -5   5 169673. 4853.79   2 
   0   5   5 171647. 4553.05   2 
   0   5  -5 176660. 4471.98  41 
   0  -5  -5 174293. 4554.51  38 
   0  -5   5 159437. 2794.67  37 
   0  -5   6-601.421 479.336  10 
   0  -5   6 325.195 464.771   2 
   0   5   6-745.718 529.968   4 
   0   5   6-461.556 473.329   2 
   0  -5  -6 139.159 142.861  38 
   0   5  -6-347.679 437.090  41 
   0  -5   7 21536.9 2400.94  10 
   0   5   7 16989.5 1766.56   2 
   0   5   7 22029.7 2182.25   4 
   0   5  -7 23470.2 1987.20  41 
   0  -5  -7 18931.6 1750.69  38 
   0  -5  -7 24736.1 2464.15  41 
   0  -5   8 960.651 564.000  10 
   0   5  -8-274.843 770.621  39 
   0   5  -8-27.7766 229.295  41 
   0  -5  -8 165.123 537.414  41 
   0   5   8-509.262 818.680   4 
   0   5   9 3108.01 439.710  32 
   0   5   9 2412.58 1031.12   4 
   0   5   9 3696.70 473.946   5 
   0   5  -9 1665.17 773.050  41 
   0  -5  -9 3594.83 1084.86  41 
   0   5  -9 2061.30 1121.71  39 
   0  -5   9 4202.70 506.633   8 
   0   5   9 3773.90 461.260   9 
   0   5   9 3111.99 442.834   7 
   0  -5   9 3116.51 403.328   9 
   0   5   9 4155.53 514.628   8 
   0  -5   9 3302.70 458.477   7 
   0   5   9 3869.16 464.397  12 
   0  -5   9 3373.81 431.926  12 
   0  -5   9 2889.48 1039.90  10 
   0   5  10 3072.61 474.161   5 
   0   5 -10 4243.94 1452.13  39 
   0  -5 -10 4709.44 1549.48  41 
   0  -5  10 2710.51 492.094   8 
   0  -5  10 2719.34 430.583   9 
   0   5  10 3396.19 504.719   9 
   0   5  10 3158.84 503.475   7 
   0   5  10 3057.87 486.677   8 
   0  -5  10 3645.20 557.473   7 
   0  -5  10 1797.28 1139.61  10 
   0  -5  10 2974.38 463.392  12 
   0   5  10 3324.42 457.611  12 
   0  -5  11 2380.98 523.627   7 
   0   5  11 1691.08 460.138   7 
   0  -5  11 1994.50 486.796   8 
   0  -5  11 1545.36 399.571   9 
   0   5  11 1854.40 420.218   9 
   0   5  11 1372.76 443.382   8 
   0   5  11 1154.93 405.379   5 
   0  -5  11 1587.84 382.356  12 
   0   5  12 1477.96 424.371   9 
   0  -5  12 7870.02 949.278   8 
   0  -5  12 1922.25 411.688   9 
   0   5  12 6135.07 732.659   8 
   0  -5  12 2352.42 502.334   7 
   0   5  12 2126.40 415.008   5 
   0  -5  12 2039.61 419.678  12 
   0  -5  13 295.165 258.465   9 
   0  -5  13 231.767 402.959   7 
   0   5  13 296.697 352.733   9 
   0  -5  13 1129.34 355.986  12 
   0   5  14 1469.14 338.962   9 
   0  -5  14 1326.36 276.861   9 
   0  -5  14 1744.66 325.388  12 
   0   5  15 252.160 189.108   9 
   0   6   0 252407. 4191.47  39 
   0  -6   0 259444. 3908.79  38 
   0  -6   0 252127. 3757.91  40 
   0   6  -1 9063.87 666.274  41 
   0   6  -1 9956.50 902.805  39 
   0  -6   1 9640.53 760.487  38 
   0   6   1 9890.29 896.056  39 
   0  -6  -1 10410.9 717.932  40 
   0  -6  -1 9132.14 877.405  38 
   0   6   2 61720.3 2334.85   4 
   0   6  -2 60366.2 1742.25  41 
   0   6  -2 57831.4 2217.42  39 
   0  -6  -2 59628.2 2246.87  38 
   0  -6  -2 57865.9 1346.04  40 
   0  -6   2 56370.6 1680.99  38 
   0  -6   3 9360.09 1066.96  10 
   0   6   3 8807.17 893.364   2 
   0  -6  -3 6964.15 384.591   3 
   0   6   3 8912.87 997.697   4 
   0   6  -3 7517.71 935.763  39 
   0   6  -3 8219.79 741.390  41 
   0  -6  -3 9271.21 990.624  38 
   0  -6   4 42870.9 2446.99  10 
   0   6   4 39701.8 2261.28   4 
   0   6   4 40160.4 2058.23   2 
   0   6  -4 40273.4 2300.77  39 
   0  -6  -4 40496.8 2147.92  38 
   0  -6   4 39033.3 1613.93  37 
   0   6  -4 43807.7 1967.60  41 
   0  -6   5 25554.2 2172.48  10 
   0   6   5 26845.4 2021.24   4 
   0   6   5 28455.4 1912.58   2 
   0   6  -5 30654.6 1871.97  41 
   0   6  -5 28940.2 2152.01  39 
   0  -6  -5 29293.0 1968.24  38 
   0  -6   5 26929.4 1301.69  37 
   0  -6   6 3776.19 1086.06  10 
   0   6   6 3228.68 782.048   4 
   0   6   6 2914.39 721.032   2 
   0   6  -6 3441.21 783.205  41 
   0  -6  -6 4212.28 867.455  38 
   0   6  -6 2686.40 837.112  39 
   0  -6   7-156.255 386.737  10 
   0   6   7 1045.16 510.830   4 
   0   6   7-433.949 520.114   2 
   0   6  -7 103.003 452.486  39 
   0  -6  -7 1405.29 603.350  41 
   0   6  -7 1570.34 596.754  41 
   0  -6  -7 838.317 609.126  38 
   0  -6   8 40011.5 3484.78  10 
   0  -6  -8 39201.6 3376.35  41 
   0   6  -8 35177.2 2739.69  41 
   0   6  -8 34325.3 3219.19  39 
   0   6   8 39299.9 3176.12   4 
   0   6   9 14209.3 839.765  32 
   0   6   9 14011.8 819.976   5 
   0   6   9 11660.9 1894.63   4 
   0   6  -9 15967.6 2370.41  39 
   0  -6  -9 11748.6 1979.85  41 
   0   6   9 16368.7 909.763   8 
   0   6   9 14886.7 849.760   7 
   0  -6   9 15046.9 864.525   8 
   0  -6   9 13772.4 774.256   9 
   0   6   9 14388.6 814.404   9 
   0  -6   9 14595.9 883.313   7 
   0  -6   9 13811.1 2287.50  10 
   0  -6   9 14814.8 820.631  12 
   0   6   9 15315.2 814.462  12 
   0   6  10 329.764 314.479   5 
   0   6  10 3003.42 1239.98   4 
   0  -6 -10 2482.68 1422.64  41 
   0   6 -10 652.606 830.490  39 
   0   6  10-0.94083 361.791   8 
   0  -6  10-131.505 256.503   9 
   0   6  10-29.0553 271.232   9 
   0   6  10 346.509 337.149   7 
   0  -6  10 101.330 312.156   7 
   0  -6  10-60.5387 306.403   8 
   0  -6  10 231.771 277.762  12 
   0   6  10 256.473 229.136  12 
   0  -6  10 3496.88 1533.94  10 
   0   6  11 2766.13 532.423   8 
   0   6  11 2413.72 503.265   7 
   0  -6  11 3008.27 467.576   9 
   0  -6  11 3186.90 543.769   7 
   0  -6  11 3257.39 534.471   8 
   0   6  11 2435.06 466.863   9 
   0   6  11 2070.02 437.897   5 
   0  -6  11 2172.81 422.608  12 
   0  -6  12 11200.4 869.712   7 
   0   6  12 11126.7 804.590   9 
   0  -6  12 10421.6 732.951   9 
   0   6  12 9766.69 732.007   5 
   0  -6  12 11714.1 806.268  12 
   0   6  13 8792.44 686.534   9 
   0  -6  13 8643.35 748.951   7 
   0  -6  13 7064.49 575.851   9 
   0   6  13 7095.75 564.475   5 
   0  -6  13 8542.99 656.185  12 
   0   6  14 533.121 266.931   9 
   0  -6  14 670.092 235.997   9 
   0  -6  14 1389.17 309.058  12 
   0   6  15 1955.55 273.998   9 
   0  -7   0-16.9078 309.708  40 
   0   7   0 288.410 410.733  39 
   0  -7   0-34.3921 410.836  38 
   0   7  -1 194321. 3984.95  39 
   0   7   1 183812. 3930.36  39 
   0   7  -1 191316. 3059.96  41 
   0  -7   1 183145. 3398.91  38 
   0  -7  -1 188263. 3850.97  38 
   0  -7  -1 188609. 3179.40  40 
   0   7   2 42439.8 2101.94   4 
   0  -7  -2 41817.6 2009.85  38 
   0  -7   2 40569.5 1557.88  38 
   0   7  -2 43095.3 2007.47  39 
   0   7  -2 43130.7 1557.74  41 
   0  -7  -2 41038.7 1288.50  40 
   0   7   3-310.385 402.564   4 
   0  -7   3 50.0365 313.231  10 
   0   7  -3 427.732 331.640  39 
   0  -7  -3 109.540 379.590  38 
   0   7  -3 503.380 247.861  41 
   0   7   4 6296.06 887.759   2 
   0  -7  -4 4838.81 363.047   3 
   0   7   4 4532.53 804.679   4 
   0   7  -4 6138.68 792.009  41 
   0   7  -4 5493.77 970.315  39 
   0  -7  -4 6902.93 971.457  38 
   0  -7   4 5395.35 957.124  10 
   0  -7   5 14712.2 1692.21  10 
   0   7   5 13916.2 1572.52   4 
   0   7   5 14375.3 1419.83   2 
   0   7  -5 14858.0 1595.48  39 
   0   7  -5 15058.3 1344.95  41 
   0  -7  -5 14878.6 1494.43  38 
   0  -7   5 14853.4 1083.19  37 
   0  -7   6 18806.4 2089.10  10 
   0   7   6 19956.5 1794.70   2 
   0   7   6 16973.1 1763.81   4 
   0  -7  -6 20060.4 1884.12  38 
   0   7  -6 21088.8 1745.65  41 
   0   7  -6 17469.9 1969.51  39 
   0  -7   7 4283.39 1118.75  10 
   0   7   7 3774.16 1043.55   4 
   0   7   7 1728.69 610.327   2 
   0  -7  -7 3437.58 798.432  38 
   0   7  -7 2887.79 821.379  39 
   0   7  -7 3438.89 821.449  41 
   0  -7  -7 3938.96 1097.33  41 
   0  -7   8 5820.74 1468.62  10 
   0   7  -8 4746.87 1472.39  39 
   0  -7  -8 4570.94 1467.84  41 
   0   7  -8 4113.59 954.856  41 
   0   7   8 4790.84 1124.51   4 
   0   7   9 657.438 280.086  32 
   0   7   9 724.762 288.988   5 
   0   7   9 825.466 820.764   4 
   0  -7  -9 1138.96 881.557  41 
   0   7  -9 1162.66 891.426  39 
   0   7   9 1160.29 316.478   9 
   0  -7   9 1036.63 351.042   7 
   0   7   9 729.569 343.835   8 
   0  -7   9 998.455 294.972   9 
   0   7   9 1688.56 378.664   7 
   0  -7   9 1193.21 365.128   8 
   0  -7   9 1366.96 912.457  10 
   0   7   9 1543.25 335.932  12 
   0  -7   9 954.911 313.596  12 
   0   7  10 7419.13 1698.04   4 
   0   7  10 11395.7 804.662   5 
   0   7 -10 10596.2 2291.66  39 
   0  -7 -10 10549.5 2033.88  41 
   0   7  10 12599.4 817.823   9 
   0   7  10 12568.7 840.595   7 
   0   7  10 13168.8 863.306   8 
   0  -7  10 11490.3 750.255   9 
   0  -7  10 12249.2 829.064   8 
   0  -7  10 11775.6 868.371   7 
   0  -7  10 10414.2 2082.61  10 
   0  -7  10 11969.4 804.210  12 
   0   7  11 19389.7 1072.20   8 
   0   7  11 17098.6 978.394   9 
   0  -7  11 17467.2 952.889   9 
   0   7  11 18023.3 1015.36   7 
   0  -7  11 21147.4 1098.44   8 
   0  -7  11 18346.3 1074.31   7 
   0   7  11 16696.0 945.614   5 
   0  -7  11 17593.0 986.764  12 
   0   7  12 4235.73 552.572   9 
   0  -7  12 5233.97 658.000   7 
   0  -7  12 4641.89 521.114   9 
   0   7  12 4119.05 530.350   5 
   0  -7  12 5580.84 599.067  12 
   0  -7  13 996.949 414.242   7 
   0   7  13 1290.01 379.951   9 
   0  -7  13 877.914 291.437   9 
   0   7  13 1231.47 307.908   5 
   0  -7  13 1186.60 381.215  12 
   0  -7  14 362.330 184.195   9 
   0   7  14 308.294 239.602   9 
   0   7  15 151.754 181.532   9 
   0   8   0 8616.87 1030.30  39 
   0  -8   0 8001.08 878.461  38 
   0   8  -1 2782.86 667.566  39 
   0  -8   1 2958.59 578.536  38 
   0  -8  -1 2535.87 641.055  38 
   0   8  -1 3584.29 498.852  41 
   0  -8  -1 2959.02 490.913  40 
   0   8   1 3383.94 724.373  39 
   0  -8   2-86.8715 329.838  38 
   0  -8  -2-92.6021 310.914  38 
   0   8  -2-118.183 414.605  39 
   0   8  -2 62.7515 257.284  41 
   0   8   2 372.679 399.089   4 
   0  -8   3 54702.4 2763.37  10 
   0   8  -3 56368.6 2613.82  39 
   0  -8  -3 55141.9 2546.68  38 
   0   8  -3 53521.3 1977.86  41 
   0   8   3 50067.8 2562.33   4 
   0  -8   4 9227.06 1310.66  10 
   0   8  -4 10012.3 1297.01  39 
   0  -8  -4 10172.9 1232.26  38 
   0   8  -4 11215.7 1054.01  41 
   0   8   4 9133.43 1214.46   4 
   0   8   4 8774.67 1086.66   2 
   0  -8   5 12640.7 1581.84  10 
   0   8  -5 13013.0 1242.02  41 
   0  -8  -5 12618.9 1416.95  38 
   0  -8   5 12873.3 1115.71  37 
   0   8   5 13003.1 1359.10   2 
   0   8   5 10724.0 1345.33   4 
   0  -8   6 46119.0 3258.90  10 
   0   8  -6 42937.0 3036.69  39 
   0   8  -6 48098.5 2604.22  41 
   0  -8  -6 35405.4 2490.49  38 
   0   8   6 39354.8 2809.60   4 
   0   8   6 40046.2 2581.62   2 
   0  -8   7 14960.5 2058.54  10 
   0   8   7 9039.42 1461.79   2 
   0   8   7 16148.5 1959.35   4 
   0  -8  -7 18223.7 2165.74  41 
   0   8  -7 14094.1 1943.18  39 
   0  -8  -7 17647.8 1841.66  38 
   0   8  -7 14709.5 1607.36  41 
   0   8  -8 9347.11 1761.62  39 
   0  -8  -8 11681.4 1882.96  41 
   0   8   8 10540.0 707.082  32 
   0   8   8 10222.0 1789.59   4 
   0   8   8 10953.6 710.095   5 
   0  -8   8 11071.8 695.070  12 
   0  -8   8 13225.2 2086.76  10 
   0  -8   8 10809.2 709.483  21 
   0  -8   8 10730.4 722.624   7 
   0   8   8 11528.3 693.990   9 
   0   8   9 23400.0 1075.60  32 
   0   8   9 21701.1 1020.34   5 
   0   8   9 21786.6 2636.49   4 
   0   8  -9 23869.8 2986.80  39 
   0  -8  -9 21867.0 2723.57  41 
   0  -8   9 22641.6 1036.06   8 
   0  -8   9 22417.2 974.535   9 
   0   8   9 23120.9 1062.31   8 
   0   8   9 23358.2 1032.40   9 
   0   8   9 24118.5 1072.36   7 
   0  -8   9 22855.0 1099.79   7 
   0  -8   9 24221.4 3121.99  10 
   0  -8   9 21794.1 1019.79  12 
   0   8  10 20763.1 1036.06   5 
   0   8 -10 19258.8 2841.98  39 
   0  -8 -10 18030.7 2837.21  41 
   0   8  10 19840.0 1014.39   9 
   0   8  10 22001.4 1079.11   8 
   0  -8  10 20207.2 975.433   9 
   0  -8  10 21726.5 1129.13   7 
   0   8  10 21041.7 1072.16   7 
   0  -8  10 21292.6 1062.87   8 
   0  -8  10 24248.5 3309.97  10 
   0  -8  10 20217.5 1035.03  12 
   0  -8  11 935.447 330.688   9 
   0  -8  11 198.815 378.474   7 
   0   8  11 301.190 318.692   9 
   0   8  11 554.515 392.830   8 
   0   8  11 441.036 344.628   5 
   0  -8  11 199.013 278.497  12 
   0  -8  12 17922.7 1045.84   7 
   0  -8  12 16337.1 883.975   9 
   0   8  12 16228.1 951.366   9 
   0   8  12 14588.2 872.812   5 
   0  -8  12 16629.9 958.309  12 
   0  -8  13 2502.02 382.713   9 
   0  -8  13 4332.30 556.975   7 
   0   8  13 3587.24 478.758   9 
   0   8  13 2968.24 411.090   5 
   0  -8  13 3392.52 450.920  12 
   0   8  14 673.103 271.970   9 
   0  -8  14 1151.48 212.135   9 
   0  -8  14 744.094 274.666  12 
   0   8  15 774.395 208.637   9 
   0   9   0-162.888 461.243  39 
   0  -9   0 38.3921 375.844  38 
   0   9   1 1030.92 536.498  39 
   0  -9   1 1116.51 457.673  38 
   0   9  -1 1335.30 369.766  41 
   0  -9  -1 1286.88 574.418  38 
   0   9  -1 2328.18 620.959  39 
   0  -9   2 12096.0 1024.34  38 
   0   9   2 10511.7 1117.37  39 
   0   9  -2 11934.1 934.288  41 
   0  -9  -2 12208.3 1200.85  38 
   0   9  -2 12744.9 1239.19  39 
   0   9   2 11638.0 1255.01   4 
   0   9  -3 5942.10 912.095  39 
   0   9  -3 5592.89 702.257  41 
   0  -9  -3 5807.19 951.237  38 
   0   9   3 4687.70 913.329   4 
   0  -9   3 5395.22 995.262  10 
   0   9   4-4.78945 356.931   2 
   0   9   4 29.0490 375.476   4 
   0   9  -4 741.400 450.221  39 
   0   9  -4 552.043 341.438  41 
   0  -9  -4 963.092 470.478  38 
   0  -9   4 542.028 461.274  10 
   0  -9   5 69250.2 3745.89  10 
   0  -9   5 64676.5 2538.17  37 
   0  -9  -5 65731.6 3332.96  38 
   0   9  -5 64330.8 3488.03  39 
   0   9  -5 71521.3 2845.39  41 
   0   9   5 62698.8 3086.30   2 
   0   9   5 62779.9 3382.27   4 
   0  -9   6 28156.4 2640.31  10 
   0  -9  -6 25280.6 2221.31  38 
   0   9  -6 23919.4 2311.58  39 
   0   9  -6 28346.7 1978.13  41 
   0   9   6 23184.1 1981.80   2 
   0   9   6 25418.8 2307.95   4 
   0  -9   7 2088.96 770.288  10 
   0   9   7 460.141 391.799   4 
   0   9   7 1803.73 597.939   2 
   0   9  -7-4.94962 564.259  39 
   0  -9  -7 1447.73 773.751  41 
   0  -9  -7 1619.57 612.061  38 
   0   9  -7 1360.22 503.503  41 
   0  -9  -8 2321.29 798.681  38 
   0  -9  -8 4681.74 1448.15  41 
   0   9  -8 3683.64 1098.93  39 
   0   9   8 4182.71 485.988  32 
   0   9   8 3559.59 443.353   5 
   0   9   8 5499.11 1382.21   4 
   0  -9   8 2544.31 970.192  10 
   0  -9   8 4590.20 477.059  12 
   0  -9   8 3951.59 462.911  21 
   0  -9   8 4104.40 485.740   7 
   0   9   8 3960.71 448.893   9 
   0   9   9 5396.12 580.746  32 
   0   9   9 7165.24 1557.47   4 
   0   9   9 5347.45 568.366   5 
   0  -9  -9 4636.82 1398.28  41 
   0   9  -9 3448.82 1205.98  39 
   0  -9   9 4430.82 541.209   7 
   0   9   9 5317.42 556.490   8 
   0   9   9 4388.26 509.883   7 
   0  -9   9 4618.68 539.024   8 
   0   9   9 5498.47 563.883   9 
   0  -9   9 5269.79 513.050   9 
   0  -9   9 5284.39 546.251  12 
   0  -9   9 5111.46 1390.19  10 
   0   9  10 874.457 378.282   5 
   0   9 -10-582.940 535.041  39 
   0  -9 -10 1822.82 1006.54  41 
   0  -9  10 1184.80 405.018   8 
   0   9  10 1083.06 379.811   9 
   0   9  10 990.090 401.043   8 
   0  -9  10 1079.29 390.557   7 
   0  -9  10 885.039 324.771   9 
   0  -9  10 8.21953 846.098  10 
   0  -9  10 752.231 314.514  12 
   0  -9  11 10191.1 827.147   7 
   0  -9  11 9379.46 696.781   9 
   0   9  11 9497.32 748.126   9 
   0   9  11 9009.06 757.274   5 
   0  -9  11 8832.62 725.863  12 
   0   9  12 440.937 322.871   9 
   0  -9  12 471.896 282.587   9 
   0  -9  12 582.342 405.705   7 
   0   9  12 114.123 320.517   5 
   0  -9  12 338.668 312.033  12 
   0  -9  13 1741.43 291.871   9 
   0  -9  13 2086.51 454.416   7 
   0   9  13 1475.63 365.703   9 
   0   9  13 1187.89 301.830   5 
   0  -9  13 1850.29 375.108  12 
   0   9  14 5788.59 497.087   9 
   0   9  14 4662.54 396.577   5 
   0  -9  14 5499.34 474.083  12 
   0   9  15-95.5688 151.837   9 
   0  10   0 133566. 3930.43  39 
   0 -10   0 133368. 3704.34  38 
   0  10   1 492.251 411.903  39 
   0 -10  -1 944.464 514.741  38 
   0  10  -1-54.1819 356.679  39 
   0 -10   1 1119.00 513.655  38 
   0  10   2 11432.3 1325.50   4 
   0  10   2 11379.0 1333.22  39 
   0  10  -2 10853.6 1248.25  39 
   0 -10   2 11153.9 1074.29  38 
   0  10  -2 10942.4 932.583  41 
   0 -10  -2 10472.3 1196.14  38 
   0  10   3 2855.46 738.179   4 
   0 -10  -3 4661.83 854.456  38 
   0  10  -3 3465.29 620.521  41 
   0  10  -3 3473.76 803.021  39 
   0 -10   3 3803.92 891.133  10 
   0  10  -4 86280.1 2890.93  41 
   0  10  -4 84476.7 3735.25  39 
   0 -10  -4 83914.2 3611.26  38 
   0  10   4 82760.8 3446.73   2 
   0  10   4 78536.9 3669.90   4 
   0 -10   4 83025.1 3975.37  10 
   0  10  -5 109163. 3543.70  41 
   0 -10   5 106142. 3457.75  37 
   0  10  -5 110235. 4627.22  39 
   0 -10  -5 105041. 4303.06  38 
   0  10   5 106041. 4137.15   2 
   0  10   5 103222. 4441.93   4 
   0 -10   5 114538. 4986.17  10 
   0  10   6 5511.82 1163.11   4 
   0 -10  -6 6529.16 1282.22  38 
   0  10  -6 6328.34 948.217  41 
   0  10  -6 7778.39 1387.96  39 
   0 -10   6 7194.16 1437.30  10 
   0 -10   7 1149.58 689.186  10 
   0  10   7 752.537 536.718   2 
   0  10   7 1559.54 742.239   4 
   0  10  -7 287.987 487.985  39 
   0 -10  -7 1375.15 681.525  38 
   0 -10  -8 1602.28 901.294  41 
   0 -10  -8 522.216 869.784  38 
   0  10  -8 260.110 459.039  39 
   0  10   8 139.673 248.449  32 
   0  10   8 153.194 302.952   5 
   0  10   8-851.255 567.647   4 
   0 -10   8 90.1068 191.677  12 
   0 -10   8 130.895 443.034  10 
   0 -10   8 231.787 211.070  21 
   0  10   8 257.365 247.536   8 
   0 -10   8-37.7614 335.326   8 
   0 -10   8 1118.45 327.927   7 
   0  10   8 471.191 267.409   9 
   0  10   9 20296.5 1042.14  32 
   0  10   9 15322.5 2313.34   4 
   0  10   9 19765.8 998.706   5 
   0 -10  -9 18480.8 2711.82  41 
   0  10  -9 22013.1 2847.48  39 
   0 -10   9 20477.1 1048.55   7 
   0 -10   9 19515.8 913.700   9 
   0 -10   9 20768.3 981.015   8 
   0  10   9 19714.1 988.202   9 
   0  10   9 20117.2 977.039   8 
   0 -10   9 19932.1 1005.97  12 
   0 -10   9 22063.3 3011.44  10 
   0  10  10 6503.90 646.976   5 
   0 -10 -10 8152.69 2157.48  41 
   0  10 -10 4527.38 1346.26  39 
   0  10  10 6594.77 638.761   9 
   0 -10  10 7077.28 676.639   8 
   0 -10  10 6052.95 584.518   9 
   0  10  10 7890.83 691.270   8 
   0 -10  10 6658.73 685.124   7 
   0 -10  10 6651.70 626.454  12 
   0 -10  10 7949.07 2205.63  10 
   0  10  11 32.5290 330.301   9 
   0 -10  11-103.714 328.562   7 
   0 -10  11 422.630 270.827   9 
   0  10  11 89.4168 335.297   5 
   0 -10  11 289.165 276.079  12 
   0 -10  12 462.628 390.558   7 
   0 -10  12 52.4317 220.372   9 
   0  10  12 292.058 351.299   9 
   0  10  12-50.2406 360.480   5 
   0 -10  12 310.996 320.296  12 
   0 -10  13 518.619 323.826   7 
   0  10  13 492.624 299.366   9 
   0 -10  13 234.677 203.651   9 
   0  10  13 327.181 245.195   5 
   0 -10  13 858.902 316.885  12 
   0  10  14 570.206 257.347   9 
   0  10  14 283.931 207.156   5 
   0 -10  14 566.753 249.685  12 
   0  10  15 1081.63 206.633   9 
   0  11   0 248.570 531.783  39 
   0 -11   0 195.016 455.952  38 
   0  11  -1 20243.5 1663.39  39 
   0  11   1 18665.9 1623.85  39 
   0 -11   1 16717.6 1392.34  38 
   0 -11  -1 17512.0 1527.38  38 
   0  11  -2 18212.6 1632.40  39 
   0 -11   2 16942.1 1356.41  38 
   0  11   2 16345.7 1565.43  39 
   0 -11  -2 16705.8 1561.42  38 
   0  11  -2 17028.3 1162.79  41 
   0  11   2 14088.2 1595.58   4 
   0 -11   3 93512.4 4102.20  10 
   0  11  -3 92316.5 3786.42  39 
   0 -11  -3 89536.3 3662.23  38 
   0  11  -3 86689.3 2718.09  41 
   0  11   3 85615.0 3822.10   4 
   0 -11   4 53468.5 3291.99  10 
   0 -11  -4 55195.2 3067.08  38 
   0  11  -4 47304.9 2902.05  39 
   0  11  -4 56920.3 2380.92  41 
   0  11   4 48744.1 3022.61   4 
   0  11   4 51061.6 2834.52   2 
   0 -11   5 16975.8 2023.07  10 
   0 -11  -5 18630.1 1947.85  38 
   0  11  -5 18581.7 2029.21  39 
   0  11  -5 18063.1 1513.05  41 
   0  11   5 16438.2 1828.80   4 
   0  11   5 18603.3 1872.28   2 
   0 -11   6 37765.1 3210.73  10 
   0  11  -6 38906.4 3058.80  39 
   0 -11  -6 40473.7 2994.95  38 
   0  11   6 35889.4 2897.29   4 
   0  11   6 31005.4 2448.74   2 
   0 -11   7 44539.7 3759.79  10 
   0  11   7 36602.8 2810.74   2 
   0  11   7 41390.4 3336.77   4 
   0  11  -7 42783.7 3495.40  39 
   0 -11  -7 40781.4 3121.89  38 
   0 -11  -8 183.837 339.160  41 
   0 -11  -8 973.006 558.995  38 
   0  11  -8 743.368 635.747  39 
   0  11   8 999.688 303.463  32 
   0 -11   8 1263.71 331.980  12 
   0 -11   8 2302.65 1064.28  10 
   0  11   8 881.044 301.937   5 
   0  11   8 2685.96 958.559   4 
   0 -11   8 1109.92 319.139  21 
   0 -11   8 919.201 334.192   7 
   0  11   8 1544.98 331.204   9 
   0 -11  -9 1659.62 935.014  41 
   0  11  -9-1336.37 756.646  39 
   0 -11   9 404.338 608.794  10 
   0 -11   9 129.941 249.729  12 
   0  11   9 50.8782 281.533   5 
   0  11   9 986.325 587.354   4 
   0 -11   9 41.9247 272.272  21 
   0 -11   9-201.057 235.359   9 
   0  11   9 115.491 245.745   8 
   0 -11   9 364.736 224.918   8 
   0  11   9 193.515 249.373   9 
   0 -11   9-76.9103 308.105   7 
   0  11  10 388.617 345.349   5 
   0  11 -10-966.764 667.004  39 
   0 -11 -10-1983.73 1092.57  41 
   0  11  10 686.652 384.363   8 
   0 -11  10 537.365 353.034   7 
   0 -11  10 417.630 308.039   9 
   0  11  10 238.504 303.817   9 
   0 -11  10 1713.64 504.781   8 
   0 -11  10 466.650 292.588  12 
   0 -11  11 536.379 273.786   9 
   0  11  11-0.92565 317.548   9 
   0 -11  11 341.775 376.286   7 
   0  11  11 171.067 345.889   5 
   0 -11  11 609.010 296.867  12 
   0  11  12 7876.17 678.753   9 
   0 -11  12 8111.08 710.723   7 
   0 -11  12 6634.09 535.874   9 
   0  11  12 6147.41 609.799   5 
   0 -11  12 8083.08 682.885  12 
   0  11  13 4873.02 513.259   9 
   0 -11  13 4505.14 520.806   7 
   0  11  13 3970.05 472.587   5 
   0 -11  13 4276.78 501.486  12 
   0  11  14 2662.76 366.582   9 
   0  11  14 2500.20 311.233   5 
   0 -11  14 2838.77 361.081  12 
   0  12   0 27118.0 2047.82  39 
   0 -12   0 27282.4 1920.00  38 
   0 -12  -1 164165. 4708.93  38 
   0 -12   1 157377. 4325.82  38 
   0  12   1 161536. 4861.73  39 
   0  12  -1 153598. 4698.00  39 
   0  12  -2 9894.03 1284.18  39 
   0 -12   2 8318.83 1031.58  38 
   0  12   2 10676.2 1340.28  39 
   0  12  -2 9827.35 913.106  41 
   0 -12  -2 10732.2 1403.25  38 
   0  12   2 9063.01 1238.79   4 
   0 -12  -3 73512.4 3493.48  38 
   0  12  -3 73406.8 2571.47  41 
   0  12  -3 76830.6 3632.05  39 
   0  12   3 70345.2 3638.08   4 
   0 -12   3 74313.4 3870.59  10 
   0  12   4 4470.66 1064.88   4 
   0  12   4 4355.32 1007.52   2 
   0 -12   4 4779.98 1086.39  10 
   0 -12  -4 5866.29 1098.01  38 
   0  12  -4 3726.50 1119.85  39 
   0  12  -4 4887.47 771.725  41 
   0  12   5 2579.33 869.018   4 
   0  12   5 1772.50 627.768   2 
   0  12  -5 1009.17 477.955  41 
   0  12  -5 1884.09 814.811  39 
   0 -12  -5 3490.17 857.059  38 
   0 -12   5 2921.79 958.227  10 
   0 -12   6 33235.9 3129.19  10 
   0 -12  -6 33287.8 2755.36  38 
   0  12  -6 31014.0 2830.54  39 
   0  12   6 27737.9 2662.32   4 
   0  12   6 22441.1 2183.27   2 
   0 -12   7 22999.8 2788.35  10 
   0  12   7 20003.7 2352.89   4 
   0 -12  -7 23753.3 2507.19  38 
   0  12  -7 23915.0 2653.88  39 
   0 -12  -8 2029.21 758.545  38 
   0  12  -8 2261.15 924.563  39 
   0  12   8 2169.35 395.157  32 
   0 -12   8 2068.01 391.252  12 
   0 -12   8 809.712 576.452  10 
   0  12   8 1748.71 356.349  13 
   0  12   8-23.9203 899.586   4 
   0  12   8 2006.51 395.233   5 
   0 -12   8 2037.06 397.196  21 
   0  12   8 1542.49 345.021   9 
   0 -12   8 1825.25 362.652   7 
   0 -12  -9 81.6755 696.290  41 
   0  12  -9 776.476 851.718  39 
   0 -12   9-474.559 699.164  10 
   0 -12   9 387.349 266.764  12 
   0  12   9-1653.57 1304.20   4 
   0  12   9 9.98663 284.615   5 
   0 -12   9-95.8870 263.367  21 
   0  12   9-160.604 253.861   8 
   0  12   9 340.585 262.851   9 
   0 -12   9-248.482 279.686   7 
   0 -12   9 441.271 363.169   8 
   0 -12  10 3695.94 549.080   7 
   0  12  10 3120.34 493.283   9 
   0  12  10 4151.66 571.381   8 
   0  12  10 3468.19 538.367   5 
   0 -12  10 3198.68 482.245  12 
   0 -12  11 1411.47 447.781   7 
   0  12  11 1253.45 424.112   9 
   0  12  11 968.304 394.545   5 
   0 -12  11 1541.41 407.940  12 
   0  12  12 363.986 297.258   9 
   0 -12  12 37.5108 292.894   7 
   0  12  12 171.547 305.285   5 
   0 -12  12 449.092 334.894  12 
   0 -12  13 184.598 284.827   7 
   0  12  13 7.18600 288.014   9 
   0  12  13-22.7362 260.285   5 
   0 -12  13 393.180 282.818  12 
   0  12  14 1067.67 285.438   9 
   0 -12  14 872.214 256.632  12 
   0  12  14 474.224 223.617   5 
   0 -13   0-708.133 577.142  38 
   0  13   0-513.217 540.995  39 
   0  13  -1 3065.53 867.459  39 
   0 -13  -1 1461.46 718.990  38 
   0 -13   1 3483.11 779.280  38 
   0  13   1 2900.80 897.302  39 
   0  13  -2 23594.6 1943.43  39 
   0  13   2 21647.2 1942.91  39 
   0 -13  -2 21109.2 1929.32  38 
   0 -13   2 20756.3 1673.73  38 
   0  13   2 18842.0 1919.46   4 
   0 -13   3 85437.5 4374.73  10 
   0  13  -3 83944.2 3882.71  39 
   0 -13  -3 82397.6 3911.37  38 
   0  13  -3 80273.4 2733.33  41 
   0  13   3 74049.3 3854.29   4 
   0 -13   4 16216.9 2042.76  10 
   0 -13  -4 17887.2 1919.60  38 
   0  13  -4 15345.6 1894.78  39 
   0  13  -4 16747.2 1364.20  41 
   0  13   4 15397.4 1918.65   4 
   0 -13   5 15873.4 2083.91  10 
   0 -13  -5 17103.3 1889.81  38 
   0  13  -5 15627.6 1918.14  39 
   0  13   5 12630.6 1595.99   2 
   0  13   5 15539.0 1952.91   4 
   0 -13   6 38973.8 3484.35  10 
   0  13   6 29355.7 2623.53   2 
   0  13   6 38257.4 3202.13   4 
   0 -13  -6 35582.7 2981.74  38 
   0  13  -6 37818.8 3204.26  39 
   0  13  -7 8208.33 1601.19  39 
   0 -13  -7 8442.78 1545.89  38 
   0  13   7 8775.29 666.643  32 
   0 -13   7 10725.4 1921.61  10 
   0 -13   7 8915.15 662.978  12 
   0  13   7 8380.30 602.027   9 
   0 -13   7 7832.12 618.812  21 
   0  13   7 5915.98 1339.10   4 
   0  13   7 8087.67 632.972   5 
   0 -13   8 6016.08 585.657   7 
   0  13   8 6339.85 578.064   9 
   0  13   8 7045.40 617.702   5 
   0  13   8 7393.37 1580.11   4 
   0 -13  -8 5714.28 1331.32  38 
   0 -13  -8 7917.91 1696.06  41 
   0  13  -8 4344.42 1353.11  39 
   0 -13   8 9473.97 2012.25  10 
   0 -13   8 6833.51 607.710  12 
   0 -13   8 7340.38 647.227  21 
   0  13   8 5969.40 543.940  13 
   0  13  -9 1104.03 666.447  39 
   0 -13  -9-831.914 619.954  41 
   0 -13   9 58.0862 272.575  12 
   0  13   9 199.835 296.525   5 
   0 -13   9 165.136 285.909  21 
   0 -13   9 50.8965 298.292   7 
   0  13   9 166.083 282.693   9 
   0 -13  10 2798.19 511.251   7 
   0  13  10 2575.52 464.368   9 
   0  13  10 1874.89 455.108   5 
   0 -13  10 1757.20 422.279  12 
   0  13  11 46179.1 1527.27   9 
   0 -13  11 47284.4 1576.66   7 
   0  13  11 46970.4 1559.80   5 
   0 -13  11 47151.3 1602.37  12 
   0 -13  12-168.078 303.780   7 
   0  13  12 136.109 299.674   9 
   0  13  12 151.660 298.675   5 
   0 -13  12 288.392 282.190  12 
   0 -13  13 5507.55 518.008   7 
   0  13  13 4730.10 495.191   9 
   0  13  13 4401.66 465.672   5 
   0 -13  13 5359.74 537.197  12 
   0  13  14 4997.09 423.225   9 
   0  13  14 4557.00 382.164   5 
   0 -13  14 5368.08 438.810  12 
   0  14   0 60439.5 3203.25  39 
   0 -14   0 61656.5 3113.48  38 
   0  14  -1 19818.3 1930.29  39 
   0 -14  -1 19347.1 1880.95  38 
   0 -14   1 21121.0 1807.76  38 
   0  14   1 21436.6 2024.37  39 
   0  14   2 4152.50 1017.05   4 
   0 -14   2 9546.60 1266.21  38 
   0  14  -2 7877.97 1369.01  39 
   0  14   2 8040.26 1372.90  39 
   0 -14  -2 2580.59 920.595  38 
   0  14   3 130.538 619.170   4 
   0  14  -3-74.3577 338.843  41 
   0  14  -3 102.349 581.190  39 
   0 -14  -3 353.462 592.900  38 
   0 -14   3 824.912 526.664  10 
   0 -14  -4 77007.6 4041.57  38 
   0  14  -4 85848.6 4320.33  39 
   0  14   4 79031.0 4422.86   4 
   0 -14   4 83269.9 4677.38  10 
   0  14   5 1007.44 496.934   2 
   0  14   5 743.726 493.732   4 
   0 -14  -5 716.008 530.368  38 
   0  14  -5 586.979 656.158  39 
   0 -14   5 15.9854 156.745  10 
   0 -14   6 28611.9 3081.38  10 
   0  14   6 19871.8 2130.25   2 
   0  14   6 23264.1 2550.94   4 
   0  14  -6 23270.5 2617.29  39 
   0 -14  -6 25038.9 2601.76  38 
   0  14   7 4939.93 505.274   9 
   0 -14   7 5110.92 517.206   7 
   0  14  -7 4232.68 1193.54  39 
   0 -14  -7 5547.76 1360.36  38 
   0  14   7 4803.44 527.359  32 
   0  14   7 5098.66 527.410   5 
   0  14   7 5933.36 1351.97   4 
   0  14   7 5158.67 522.039  13 
   0 -14   7 5588.24 541.784  21 
   0 -14   7 5067.11 1351.55  10 
   0 -14   7 4707.47 517.395  12 
   0 -14   8 19361.0 964.283   7 
   0  14   8 19563.4 946.070   9 
   0 -14   8 21527.9 3016.83  10 
   0 -14   8 19646.4 1011.19  12 
   0 -14  -8 19597.8 2517.08  38 
   0  14  -8 20197.3 2706.28  39 
   0 -14  -8 21020.5 2785.53  41 
   0  14   8 14228.6 2449.71   4 
   0  14   8 19344.0 992.279   5 
   0 -14   8 18402.0 986.959  21 
   0  14   8 18520.0 965.811  13 
   0 -14   9 8.58473 1102.41  10 
   0 -14   9 1333.24 393.209  12 
   0  14   9 1333.40 340.475  13 
   0 -14  -9 477.762 574.956  41 
   0  14  -9 383.321 696.438  39 
   0  14   9 1171.56 365.895   5 
   0 -14   9 1088.45 366.718  21 
   0 -14   9 1140.63 350.129   7 
   0  14   9 961.222 335.843   9 
   0 -14  10 3415.23 515.702  12 
   0 -14  10 3940.94 546.182   7 
   0  14  10 4278.94 563.619   9 
   0  14  10 3586.29 552.005   5 
   0 -14  11 1118.29 385.455  12 
   0 -14  11 1193.63 408.444   7 
   0  14  11 1240.58 413.412   9 
   0  14  11 594.526 415.343   5 
   0 -14  12 1063.27 361.818  12 
   0  14  12 548.191 319.705   9 
   0 -14  12 971.272 354.607   7 
   0  14  12 845.482 328.004   5 
   0 -14  13 2249.94 382.251  12 
   0 -14  13 2249.81 378.856   7 
   0  14  13 2063.05 389.613   9 
   0  14  13 2141.89 357.269   5 
   0 -14  14 221.593 199.107  12 
   0  14  14-252.509 199.837   5 
   0  14  14 361.919 207.292   9 
   0  15   0 99.1210 538.712  39 
   0 -15   0 577.175 659.973  38 
   0  15  -1-33.8854 645.270  39 
   0 -15  -1-26.2673 621.092  38 
   0  15   1-56.9348 576.321  39 
   0 -15   1-338.836 540.450  38 
   0 -15  -2 13721.2 1671.13  38 
   0  15   2 11537.9 1628.82  39 
   0 -15   2 15297.2 1569.23  38 
   0  15  -2 9788.77 1556.73  39 
   0  15   2 13966.5 1793.69   4 
   0 -15   3 21292.0 2344.08  10 
   0 -15  -3 19256.1 2117.32  38 
   0  15  -3 17649.5 2007.63  39 
   0  15   3 18686.6 2105.84   4 
   0 -15   4 51178.0 3855.55  10 
   0  15  -4 51169.2 3463.55  39 
   0 -15  -4 51918.9 3439.78  38 
   0  15   4 47615.7 3513.60   4 
   0 -15   5 13719.1 2062.43  10 
   0  15   5 11393.4 1819.35   4 
   0  15   5 8747.88 1421.61   2 
   0  15  -5 13213.3 1901.08  39 
   0 -15  -5 14289.0 1891.23  38 
   0  15   6-1152.34 627.790   4 
   0  15   6-1058.55 529.795   2 
   0  15  -6 590.807 755.407  39 
   0 -15  -6 332.584 427.644  38 
   0 -15   6 301.758 763.731  10 
   0  15   7 745.086 346.682  13 
   0 -15   7 838.440 301.655  12 
   0 -15  -7-759.501 687.465  38 
   0  15  -7 373.274 413.094  39 
   0  15   7 1859.57 920.017   4 
   0  15   7 838.272 310.920   5 
   0 -15   7 1267.00 336.390  21 
   0 -15   7 845.362 739.588  10 
   0  15   7 985.056 304.894   9 
   0 -15   7 2134.34 407.613   7 
   0 -15   8 7212.80 616.816   7 
   0  15   8 7794.53 656.054   9 
   0 -15   8 8867.15 1953.68  10 
   0 -15   8 7442.98 667.947  12 
   0 -15  -8 5490.31 1503.55  38 
   0 -15  -8 5968.67 1533.50  41 
   0  15  -8 4053.46 1387.99  39 
   0  15   8 7470.14 1762.34   4 
   0  15   8 6626.16 618.569   5 
   0 -15   8 7771.76 689.753  21 
   0  15   8 7270.41 633.306  13 
   0 -15   9 941.063 360.400  12 
   0  15   9 981.838 338.002  13 
   0  15  -9 984.933 1169.22  39 
   0 -15  -9 1106.53 978.392  41 
   0  15   9 1028.39 380.833   5 
   0 -15   9 285.976 313.130  21 
   0 -15   9 719.271 353.874   7 
   0  15   9 1458.28 405.210   9 
   0 -15  10 28393.2 1289.56  12 
   0 -15  10 26878.2 1189.28   7 
   0  15  10 28531.6 1225.51   9 
   0  15  10 26783.8 1226.66   5 
   0 -15  11 16.8003 310.338  12 
   0  15  11 61.9794 323.847   9 
   0 -15  11 111.998 305.086   7 
   0  15  11-231.069 404.360   5 
   0 -15  12 5867.99 594.851  12 
   0  15  12 5350.16 546.540   9 
   0 -15  12 5471.91 540.521   7 
   0  15  12 5280.17 541.684   5 
   0 -15  13 1488.55 335.821  12 
   0  15  13 1345.29 324.373   9 
   0 -15  13 1220.80 284.541   7 
   0  15  13 1126.27 297.348   5 
   0 -15  14 5055.43 390.431  12 
   0  15  14 4246.48 354.792   5 
   0  15  14 4424.85 358.115   9 
   0  16   0 60121.1 3402.72  39 
   0 -16   0 76283.4 3715.99  38 
   0 -16  -1 23378.4 2191.54  38 
   0  16  -1 22946.6 2228.71  39 
   0 -16   1 18864.5 1850.12  38 
   0 -16  -2-578.380 568.196  38 
   0  16   2 109.808 566.649  39 
   0 -16   2 782.343 583.117  38 
   0  16  -2 944.122 826.202  39 
   0  16   2 869.041 620.115   4 
   0 -16   3 29025.0 2846.64  10 
   0  16  -3 25950.0 2473.40  39 
   0 -16  -3 27434.2 2594.19  38 
   0  16   3 27250.1 2672.23   4 
   0 -16   4 38526.7 3349.20  10 
   0  16   4 34198.8 3062.28   4 
   0 -16  -4 37790.7 3121.40  38 
   0  16  -4 33342.6 2907.26  39 
   0  16   5 10162.5 1775.89   4 
   0  16   5 8049.92 1523.75   2 
   0  16  -5 8964.60 1722.53  39 
   0 -16  -5 11912.7 1808.10  38 
   0 -16   5 10117.9 1788.90  10 
   0  16   6 1066.54 312.587  13 
   0 -16   6 1098.57 316.122  12 
   0  16  -6 427.875 614.346  39 
   0 -16  -6-342.137 439.005  38 
   0  16   6 948.263 920.429   4 
   0  16   6 748.870 637.213   2 
   0  16   6 938.870 329.157   5 
   0 -16   6 1191.76 305.723  21 
   0  16   7 15836.9 855.792   9 
   0 -16   7 17538.9 2773.35  10 
   0 -16   7 17874.1 968.708  12 
   0 -16  -7 17067.8 2371.64  38 
   0  16  -7 17953.4 2578.93  39 
   0  16   7 16565.8 889.984   5 
   0  16   7 12755.8 2112.61   4 
   0 -16   7 15764.7 879.243  21 
   0  16  -7 16989.2 820.440  19 
   0  16   7 15738.1 906.316  13 
   0 -16   8 5274.66 566.001   7 
   0  16   8 5248.21 557.768   9 
   0 -16   8 4718.72 584.708  12 
   0 -16   8 2766.45 1333.76  10 
   0  16  -8 5108.48 1647.18  39 
   0 -16  -8 6918.80 1665.08  41 
   0 -16  -8 6029.34 1584.92  38 
   0  16   8 5032.90 569.824   5 
   0  16   8 5567.90 1672.80   4 
   0 -16   8 6107.99 620.480  21 
   0  16   8 5139.40 575.062  13 
   0 -16   9 10620.5 828.686  12 
   0  16   9 9593.74 726.825  13 
   0  16   9 10670.2 795.697   5 
   0 -16   9 10549.6 807.459  21 
   0  16   9 10649.1 774.021   9 
   0 -16   9 10639.6 751.123   7 
   0  16  10 668.100 370.351   9 
   0 -16  10 890.659 347.777   7 
   0 -16  10 655.338 362.332  12 
   0  16  10 761.814 399.549   5 
   0  16  11 1071.62 382.226   9 
   0 -16  11 1001.36 368.041   7 
   0 -16  11 1166.11 388.362  12 
   0  16  11 515.234 398.213   5 
   0  16  12 6549.84 581.610   9 
   0 -16  12 6744.06 541.711   7 
   0 -16  12 5858.57 587.254  12 
   0  16  12 5988.69 564.464   5 
   0  16  13 1353.04 303.538   9 
   0 -16  13 1124.60 294.957  12 
   0  16  13 732.557 252.412   5 
   0  16  14 1575.30 242.755   9 
   0 -16  14 1555.34 244.835  12 
   0  16  14 1743.46 236.052   5 
   0  17   0 337.419 480.637  39 
   0 -17   0-604.804 684.453  38 
   0  17   1-50.2725 597.723  39 
   0 -17  -1 1055.76 722.199  38 
   0  17  -1-574.481 699.764  39 
   0 -17   1 569.431 450.810  38 
   0  17   2 50889.6 3325.16  39 
   0 -17  -2 58072.5 3642.44  38 
   0  17  -2 50426.9 3402.71  39 
   0 -17   2 51607.8 3107.31  38 
   0  17   2 60072.6 3943.92   4 
   0  17  -3 17476.0 2185.83  39 
   0 -17  -3 18669.0 2176.66  38 
   0 -17   3 20119.1 2451.98  10 
   0  17   3 16260.8 2174.59   4 
   0  17   4 6663.45 1532.31   4 
   0 -17   4 8436.17 1812.78  10 
   0  17  -4 8107.97 1439.61  39 
   0 -17  -4 7493.84 1536.31  38 
   0  17   5 7890.52 1574.92   2 
   0  17   5 11130.3 2016.60   4 
   0 -17  -5 12037.3 1836.00  38 
   0  17  -5 11360.0 1936.98  39 
   0 -17   5 13775.1 2214.82  10 
   0 -17   6 6967.28 1812.02  10 
   0  17   6 7535.34 600.641   9 
   0  17  -6 5196.25 1337.78  39 
   0 -17  -6 8725.98 1758.13  38 
   0 -17   6 8244.56 692.084  12 
   0  17   6 7116.64 1577.03   4 
   0  17   6 5697.55 1304.69   2 
   0  17   6 7096.13 601.705   5 
   0 -17   6 7431.40 607.474  28 
   0 -17   6 7609.19 617.456  21 
   0  17   6 7385.59 628.832  13 
   0  17   7 597.565 305.764   9 
   0 -17   7-112.450 692.564  10 
   0  17   7 1190.60 754.061   4 
   0  17   7 491.668 294.231   5 
   0 -17  -7 1081.39 869.676  38 
   0  17  -7 1097.05 668.921  39 
   0  17   7 901.677 343.690  13 
   0 -17   7 516.602 319.389  12 
   0 -17   7 320.309 234.052  21 
   0  17  -7 1338.94 276.269  19 
   0 -17  -8 3749.37 1342.24  41 
   0  17  -8 2028.12 894.282  39 
   0 -17  -8 1937.51 920.231  38 
   0  17   8 878.288 853.925   4 
   0  17   8-11.6596 332.367   5 
   0 -17   8 330.976 298.581  21 
   0 -17   8-153.361 248.508   7 
   0  17   8-68.2268 284.496   9 
   0 -17   8-3.03908 314.589  12 
   0 -17   8-1774.61 1001.70  10 
   0  17   8-190.918 281.777  13 
   0  17   9 933.510 400.519   5 
   0  17   9 753.571 330.721  13 
   0 -17   9 1152.79 386.055  12 
   0 -17   9 483.494 337.683  21 
   0  17   9 921.483 368.039   9 
   0 -17   9 13.5522 272.040   7 
   0 -17  10 1399.53 408.677  12 
   0  17  10 435.042 285.779  13 
   0  17  10 793.517 375.236   5 
   0  17  10 1450.67 421.487   9 
   0 -17  10 1185.09 368.159   7 
   0  17 -10 1689.90 343.860  34 
   0 -17  11 23246.9 1128.45  12 
   0 -17  11 26090.9 1072.92   7 
   0  17  11 25204.2 1098.67   9 
   0 -17  12 400.851 282.151  12 
   0  17  12 500.607 281.907   9 
   0 -17  12 805.762 268.848   7 
   0  17  12 467.776 281.950   5 
   0 -17  13 157.048 222.160  12 
   0  17  13 137.314 214.787   9 
   0  17 -13-103.754 183.637  35 
   0  17  13-567.138 235.317   5 
   0  18   0 37405.6 2932.52  39 
   0 -18   0 34478.2 2728.64  38 
   0 -18   1 2870.57 984.309  38 
   0 -18  -1 1262.65 740.041  38 
   0  18   1 2709.02 980.289  39 
   0  18  -1 1664.53 842.347  39 
   0  18   2 4697.31 1116.06   4 
   0 -18   2 1845.83 847.637  38 
   0  18  -2 2744.82 1042.49  39 
   0 -18  -2 3083.50 948.163  38 
   0  18   2 1457.91 712.947  39 
   0  18   3 1504.71 817.021   4 
   0 -18   3 1611.99 855.235  10 
   0  18  -3 2732.23 959.843  39 
   0 -18  -3 1992.89 1132.62  38 
   0  18   4 8907.08 1708.03   4 
   0 -18  -4 8748.31 1745.37  38 
   0  18  -4 8367.79 1603.81  39 
   0 -18   4 8742.10 1851.77  10 
   0 -18   5 11857.2 2108.90  10 
   0 -18  -5 11117.8 1943.18  38 
   0  18  -5 12115.9 1940.92  39 
   0 -18   5 12811.5 809.391  12 
   0  18   5 12485.9 2148.03   4 
   0  18   5 9202.21 1637.11   2 
   0 -18   5 11779.3 703.011  21 
   0  18   5 11980.4 753.851  13 
   0  18   6 30658.9 1121.35   9 
   0  18  -6 30213.3 3282.04  39 
   0 -18  -6 31891.9 3383.99  38 
   0 -18   6 30699.9 1268.23  12 
   0 -18   6 28484.5 3468.87  10 
   0  18   6 26771.9 3174.70   4 
   0  18   6 30001.8 1132.53   5 
   0 -18   6 28497.4 1132.17  28 
   0 -18   6 27009.9 1126.87  21 
   0  18   6 30959.2 1221.94  13 
   0  18  -6 29735.0 1105.79  19 
   0 -18   7 1560.63 881.935  10 
   0  18   7 800.606 336.514   9 
   0  18   7 1702.77 395.782   5 
   0  18   7 1147.60 786.627   4 
   0  18  -7 1323.92 1183.92  39 
   0 -18  -7 2081.31 1186.93  38 
   0 -18   7 1201.29 396.604  12 
   0  18   7 1480.51 394.479  13 
   0 -18   7 1867.72 424.582  21 
   0  18  -7 980.509 272.674  19 
   0  18   8 741.194 358.714   9 
   0  18   8 1068.43 363.596   5 
   0  18   8 3553.82 1305.47   4 
   0 -18  -8 4399.03 1485.73  41 
   0 -18  -8 276.014 441.151  38 
   0  18  -8-758.204 1030.39  39 
   0  18   8 847.414 360.062  13 
   0 -18   8-994.004 704.913  10 
   0 -18   8 1070.47 389.504  12 
   0 -18   8 1474.20 428.288  21 
   0  18  -8 1439.93 295.739  19 
   0  18   9 6300.17 639.277  13 
   0  18   9 7229.37 675.067   5 
   0 -18   9 6775.42 690.133  12 
   0 -18   9 6339.34 641.216  21 
   0  18   9 5965.55 596.450   9 
   0 -18   9 6656.82 598.683   7 
   0  18 -10 12004.7 741.838  34 
   0  18  10 10385.7 738.696  13 
   0  18  10 12190.6 816.979   9 
   0 -18  10 12024.0 773.344   7 
   0  18  10 11906.8 844.098   5 
   0 -18  10 12824.7 904.153  12 
   0  18 -11 3348.14 426.935  18 
   0  18  11 3549.22 481.817   9 
   0 -18  11 3617.02 434.695   7 
   0  18  11 2416.72 432.699   5 
   0 -18  11 3531.46 516.117  12 
   0  18 -12 2416.90 341.419  18 
   0 -18  12 2550.34 402.243  12 
   0  18  12 2675.99 408.496   9 
   0 -18  12 3371.86 381.284   7 
   0  18  12 2808.00 406.567   5 
   0 -18  13 3353.21 374.851  12 
   0  18  13 3246.28 345.892   9 
   0  18  13 3176.85 354.692   5 
   0  18 -13 2651.31 301.775  35 
   0 -19   0-279.126 573.395  38 
   0  19   0 1438.40 661.891  39 
   0  19  -1 48209.0 3466.64  39 
   0  19   1 41659.7 3212.34  39 
   0 -19   1 48835.6 3288.21  38 
   0 -19  -1 44109.5 3305.65  38 
   0  19   2 4780.54 1251.51   4 
   0  19   2 3302.51 1050.65  39 
   0 -19   2 4297.47 1046.03  38 
   0 -19  -2 3354.89 1135.11  38 
   0  19  -2 4387.11 1213.07  39 
   0  19   3 38918.6 3477.32   4 
   0 -19   3 43926.2 3880.92  10 
   0 -19  -3 36139.3 3177.83  38 
   0  19  -3 38854.4 3293.77  39 
   0 -19  -4 3158.23 1216.15  38 
   0  19  -4 3347.05 1207.57  39 
   0 -19   4 3517.75 461.552  12 
   0  19   4 965.596 686.414   4 
   0  19  -4 3599.26 404.323  19 
   0  19   4 3218.61 432.727  13 
   0 -19   4 2745.54 1357.95  10 
   0 -19  -5 26007.3 3106.60  38 
   0  19  -5 20799.8 2626.23  39 
   0 -19   5 23729.1 1104.34  12 
   0 -19   5 30067.0 3414.09  10 
   0  19   5 22848.4 962.561   5 
   0  19   5 22737.1 2924.72   4 
   0  19   5 23034.0 2604.15   2 
   0 -19   5 22530.4 1029.09  28 
   0 -19   5 24055.7 1021.37  21 
   0  19   5 22489.3 989.945  20 
   0  19   5 22233.3 1044.25  13 
   0  19  -5 23701.7 989.496  19 
   0  19   6 9652.54 680.613   9 
   0 -19   6 9255.57 2147.58  10 
   0 -19  -6 7955.86 1839.95  38 
   0  19  -6 12657.6 2109.61  39 
   0 -19   6 9951.63 774.954  12 
   0  19   6 9646.26 705.306   5 
   0  19   6 10027.3 2005.38   4 
   0 -19   6 9883.36 723.741  28 
   0 -19   6 9811.44 702.827  21 
   0  19  -6 9985.97 672.356  19 
   0  19   6 9669.16 735.388  13 
   0  19   7 7914.99 658.940   9 
   0 -19   7 7524.73 1859.93  10 
   0  19   7 6302.86 1843.15   4 
   0  19   7 7386.07 651.608   5 
   0  19  -7 7762.55 1825.69  39 
   0 -19  -7 8191.03 1826.37  38 
   0 -19   7 9195.49 754.773  12 
   0 -19   7 8544.33 690.657  21 
   0  19   7 8070.81 699.633  13 
   0  19  -7 8338.59 631.736  19 
   0  19   8-5.96860 306.516   9 
   0  19   8 35.1835 268.694   5 
   0 -19  -8-631.428 717.365  38 
   0 -19   8 27.3718 307.259  12 
   0  19   8 233.484 292.765  13 
   0 -19   8 159.216 278.931  21 
   0  19  -8 247.203 216.907  19 
   0  19   9 3724.62 522.321  13 
   0  19   9 4375.00 559.402   5 
   0 -19   9 3588.91 561.616  12 
   0 -19   9 3961.88 549.331  21 
   0  19   9 4207.24 529.848   9 
   0  19 -10 10436.4 700.022  34 
   0  19  10 9257.77 712.531  13 
   0  19  10 11166.2 767.107   9 
   0  19  10 11389.3 802.543   5 
   0 -19  10 11520.6 858.110  12 
   0  19 -11 636.538 285.999  18 
   0 -19  11 289.815 252.302   7 
   0  19  11 370.324 277.260   9 
   0  19  11 200.600 285.791   5 
   0 -19  11-90.0898 299.626  12 
   0  19 -12 2524.54 297.372  18 
   0 -19  12 2335.73 389.078  12 
   0  19  12 2673.27 397.142   9 
   0  19  12 2425.69 372.855   5 
   0 -19  13 620.580 214.424  12 
   0  19  13 591.208 206.922   9 
   0  19  13 426.100 192.341   5 
   0  19 -13 266.498 168.148  35 
   0 -20   0 1988.22 870.314  38 
   0  20   0 1812.23 1033.78  39 
   0 -20  -1 557.420 839.163  38 
   0  20   1-672.735 551.949  39 
   0 -20   1 253.861 589.322  38 
   0  20  -1-880.425 736.255  39 
   0  20   2 553.688 473.275   4 
   0 -20   2 1363.85 682.632  38 
   0 -20  -2 614.540 735.777  38 
   0  20  -2 898.950 639.706  39 
   0  20   3 412.921 834.419   4 
   0 -20  -3 604.244 800.154  38 
   0  20  -3 713.094 807.958  39 
   0  20  -3 146.849 206.611  19 
   0 -20   3 254.734 659.723  10 
   0 -20   4 1174.19 987.516  10 
   0  20   4 1640.81 868.222   4 
   0  20  -4 1408.33 897.393  39 
   0 -20  -4-446.650 1006.38  38 
   0  20  -4 985.411 252.920  33 
   0  20   4 626.191 280.826  13 
   0 -20   4 1189.76 347.074  12 
   0 -20   4 1637.76 368.867  28 
   0 -20  -4 861.361 287.810  27 
   0 -20   4 1594.18 267.909  21 
   0  20   4 920.305 291.925  20 
   0  20  -4 1475.41 297.949  19 
   0  20   5 33354.0 3624.80   4 
   0  20   5 30400.7 3085.84   2 
   0  20   5 35082.2 1189.44   5 
   0 -20  -5 33075.5 3480.32  38 
   0  20  -5 33440.9 3635.62  39 
   0  20  -5 33954.6 1172.18  33 
   0 -20   5 43051.8 4297.65  10 
   0 -20   5 36534.4 1374.43  12 
   0 -20   5 33137.7 1259.87  28 
   0  20   5 36299.2 1257.71  20 
   0 -20   5 33649.8 1216.79  21 
   0  20  -5 34895.1 1240.52  19 
   0  20   5 35690.5 1314.46  13 
   0  20   6 55.1676 283.773   9 
   0 -20   6-1613.29 884.666  10 
   0 -20  -6 1193.02 953.155  38 
   0  20  -6-2918.57 1382.64  39 
   0  20   6-93.9125 255.474  13 
   0 -20   6 122.661 264.156  12 
   0  20   6-695.791 292.696   5 
   0  20   6 947.809 741.545   4 
   0 -20   6-258.956 281.459  28 
   0 -20   6 282.042 292.577  21 
   0  20  -6 152.316 268.083  19 
   0  20   7 9088.94 682.643   9 
   0 -20   7 7526.91 1914.39  10 
   0  20   7 8478.54 687.389   5 
   0  20   7 4669.17 1431.50   4 
   0  20  -7 8587.23 1937.09  39 
   0 -20  -7 9654.41 2036.79  38 
   0 -20  -7 5784.25 1517.48  41 
   0 -20   7 8283.53 734.225  12 
   0 -20   7 9262.44 726.111  21 
   0  20   7 8492.53 726.748  13 
   0  20  -7 8334.44 651.215  19 
   0  20  -8 187.859 244.800  19 
   0  20   8 67.3133 304.571   5 
   0  20   8 416.095 328.155  13 
   0 -20   8 47.6080 308.388  12 
   0 -20   8 305.652 295.618  21 
   0  20   8-379.540 269.832   9 
   0  20   9 26952.2 1193.64  13 
   0  20  -9 28638.0 1167.39  34 
   0  20   9 28525.0 1210.04   5 
   0 -20   9 29418.0 1310.67  12 
   0 -20   9 27438.7 1219.84  21 
   0  20   9 28376.5 1172.19   9 
   0 -20  10 360.874 357.151  12 
   0  20  10-257.123 220.641  13 
   0  20  10 6.81182 322.807   5 
   0  20  10 390.932 275.985   9 
   0  20 -11 1038.28 256.973  34 
   0  20 -11 637.649 292.875  18 
   0  20  11 682.735 298.661   9 
   0  20  11 758.604 304.823   5 
   0 -20  11 824.508 328.684  12 
   0  20 -12-205.132 207.846  18 
   0 -20  12-160.165 236.578  12 
   0  20  12-258.768 247.077   5 
   0  20  12 4.87239 200.781   9 
   0  20  13 3190.72 310.337   5 
   0 -20  13 3196.54 332.344  12 
   0  20 -13 3009.18 280.614  35 
   0 -21   0-540.832 608.738  38 
   0  21   0 149.639 525.526  39 
   0  21   1 23081.9 2503.32  39 
   0 -21   1 24259.1 2493.13  38 
   0 -21  -1 28286.4 2858.18  38 
   0  21  -1 21472.1 2509.32  39 
   0  21  -2 87799.3 5061.45  39 
   0 -21  -2 96483.6 5366.90  38 
   0 -21   2 97192.3 4960.64  38 
   0  21  -2 93768.0 1927.71  33 
   0  21  -2 97635.1 1970.09  34 
   0  21   2 91724.3 5532.84   4 
   0 -21  -2 93956.8 1876.35  30 
   0  21   2 96606.9 1990.74  20 
   0  21  -2 101049. 1971.04  19 
   0  21   2 93003.0 1958.71  17 
   0 -21   3 6919.59 1707.03  10 
   0  21   3 4549.01 1296.84   4 
   0 -21  -3 4458.95 1256.47  38 
   0  21  -3 3923.63 1173.62  39 
   0  21  -3 5194.70 505.806  33 
   0 -21  -3 4940.05 470.296  27 
   0 -21   3 5100.18 498.813  28 
   0  21  -3 4447.42 459.648  20 
   0 -21   3 4790.13 452.490  21 
   0  21   3 4748.84 494.151  20 
   0  21  -3 4686.86 484.295  19 
   0  21   3 4419.10 471.660  13 
   0 -21   4 6099.60 1854.90  10 
   0  21   4 5710.85 1472.10   4 
   0  21  -4 6953.73 1687.23  39 
   0 -21  -4 7575.39 1674.11  38 
   0  21  -4 7977.11 614.742  33 
   0 -21   4 9153.66 719.509  12 
   0 -21  -4 9088.89 624.076  27 
   0 -21   4 8939.03 703.704  28 
   0  21  -4 8040.94 563.063  20 
   0 -21   4 8406.40 633.428  21 
   0  21   4 8225.12 645.784  20 
   0  21   4 8909.17 669.139  13 
   0  21  -4 8264.98 631.651  19 
   0  21   5 18779.4 2624.75   2 
   0  21   5 22862.4 984.305   5 
   0  21   5 22812.3 2994.15   4 
   0  21  -5 24345.4 3074.76  39 
   0 -21  -5 22453.5 2962.39  38 
   0  21  -5 22288.3 976.418  33 
   0 -21   5 25437.5 3309.87  10 
   0 -21   5 25082.6 1162.01  12 
   0 -21   5 22591.2 1074.86  28 
   0 -21  -5 25576.5 1020.72  27 
   0  21   5 22882.3 1025.96  20 
   0 -21   5 23087.1 1016.29  21 
   0  21   5 23324.9 1096.27  13 
   0  21  -5 23780.0 1041.65  19 
   0 -21   6 9695.30 2145.50  10 
   0  21   6 9594.44 699.960   9 
   0  21  -6 9375.91 1875.57  39 
   0 -21  -6 8361.30 1886.23  38 
   0 -21   6 9418.69 771.872  12 
   0  21   6 6065.74 1700.77   4 
   0  21   6 8895.58 677.203   5 
   0 -21  -6 8522.36 647.993  27 
   0 -21   6 8201.05 676.177  28 
   0 -21   6 8529.53 673.239  21 
   0  21   6 7695.70 616.830  20 
   0  21   6 8721.16 728.674  13 
   0  21  -6 8263.59 646.298  19 
   0  21   7 2554.42 465.041   9 
   0 -21   7 27.9764 1289.07  10 
   0  21   7 2679.48 1131.30   4 
   0  21   7 1935.77 406.768   5 
   0  21  -7 153.612 1251.77  39 
   0 -21  -7 728.450 603.019  38 
   0 -21  -7 737.265 791.132  41 
   0 -21   7 2193.52 435.407  21 
   0 -21   7 2256.55 451.641  12 
   0  21   7 2018.36 461.001  13 
   0  21  -7 2690.47 430.258  19 
   0  21   8 4983.42 574.604   5 
   0  21   8 4827.60 577.104  13 
   0  21  -8 4356.45 498.164  19 
   0 -21   8 4258.36 579.207  12 
   0 -21   8 4825.42 580.863  21 
   0  21   8 4231.42 525.503   9 
   0  21   9 1704.36 404.698   9 
   0  21  -9 1021.56 341.355  34 
   0  21   9 1092.66 367.678  13 
   0 -21   9 1060.83 395.354  12 
   0 -21  -9 1273.70 338.045  27 
   0 -21   9 1519.77 414.778  21 
   0  21   9 906.185 363.768   5 
   0  21 -10-172.859 233.191  34 
   0 -21  10 151.836 284.212  12 
   0 -21 -10-50.5384 207.254  27 
   0  21  10 55.7385 274.642   9 
   0  21  10 35.7653 262.513   5 
   0  21 -11 851.102 285.599  18 
   0 -21  11 723.270 323.547  12 
   0  21 -11 832.937 230.939  34 
   0  21  11 1152.99 289.263   9 
   0  21  11 794.866 294.574   5 
   0  21 -12 563.897 200.322  18 
   0  21  12 321.793 214.350   9 
   0 -21  12 342.371 246.724  12 
   0  21  12 588.918 230.807   5 
   0 -21  13 173.547 159.425  12 
   0  21  13 179.944 156.156   5 
   0  21 -13 20.1952 134.064  35 
   0 -22   0-8.82734 241.855  28 
   0 -22   0 429.691 247.221  29 
   0 -22   0 203.344 260.107  30 
   0  22   0 375.483 672.666  39 
   0  22   0 352.105 209.301  20 
   0  22   0-374.283 231.896  19 
   0  22  -1 196.088 214.720  34 
   0  22  -1 407.956 255.123  33 
   0  22   1 259.077 224.939  13 
   0 -22   1 324.018 255.756  28 
   0 -22  -1 312.252 241.140  27 
   0 -22   1 150.115 302.622  29 
   0 -22   1 561.905 276.194  30 
   0 -22  -1 405.358 272.555  30 
   0 -22  -1-1141.04 585.110  38 
   0  22  -1 870.512 724.974  39 
   0 -22   1 86.8178 624.925  38 
   0  22   1 1109.71 835.163  39 
   0  22  -1 94.8885 213.952  20 
   0  22   1 337.852 213.836  17 
   0  22  -1 436.780 232.935  19 
   0  22   1 228.550 225.046  20 
   0  22   2 105.034 445.247   4 
   0 -22   2-665.338 460.450  38 
   0 -22  -2-395.970 778.940  38 
   0  22  -2 247.918 249.495  33 
   0  22  -2 908.395 274.622  34 
   0  22   2-85.8594 182.534  13 
   0 -22   2 246.545 265.705  28 
   0 -22   2-103.700 223.483  29 
   0 -22  -2 420.795 256.279  27 
   0 -22  -2 200.109 257.918  30 
   0 -22   2-541.007 270.292  21 
   0  22  -2 76.6129 187.149  20 
   0  22  -2 120.574 227.230  19 
   0  22   2 308.269 252.561  20 
   0 -22   3 3896.63 1471.85  10 
   0  22   3 4958.15 1372.86   4 
   0  22  -3 2847.54 1185.84  39 
   0 -22  -3 3356.01 1131.74  38 
   0  22  -3 2404.50 412.445  34 
   0  22  -3 2738.24 424.093  33 
   0  22   3 2736.70 420.345  13 
   0 -22  -3 3231.32 433.866  30 
   0 -22   3 2893.64 452.398  28 
   0 -22  -3 2842.33 390.884  27 
   0 -22   3 2047.15 359.572  21 
   0  22   3 2719.55 416.518  20 
   0  22  -3 2565.62 378.388  20 
   0  22  -3 2453.01 391.125  19 
   0 -22   4 791.171 597.888  10 
   0  22   4 43.7041 612.459   4 
   0 -22  -4 459.348 738.207  38 
   0  22  -4 1121.97 331.181  33 
   0 -22   4 955.297 312.456  12 
   0  22   4 487.543 284.114  13 
   0 -22  -4 1214.13 334.149  27 
   0 -22   4 1739.64 345.398  28 
   0 -22   4 969.937 303.921  21 
   0  22   4 766.471 320.291  20 
   0  22  -4 821.886 291.190  19 
   0  22  -4 1299.10 272.891  20 
   0 -22   5 3306.44 1224.43  10 
   0  22   5 4633.49 478.206   5 
   0  22   5 3868.22 1321.46   4 
   0 -22  -5 1905.41 1282.95  38 
   0  22  -5 3087.89 1528.98  39 
   0  22  -5 4109.89 475.685  33 
   0 -22   5 4096.86 542.740  12 
   0 -22   5 4174.18 523.301  28 
   0 -22  -5 4236.60 477.232  27 
   0  22   5 4017.73 498.626  20 
   0 -22   5 5018.94 508.699  21 
   0  22   5 4294.85 536.837  13 
   0  22  -5 4178.92 491.948  19 
   0 -22   6 4785.72 1525.51  10 
   0  22  -6 8582.87 1970.07  39 
   0 -22  -6 5680.67 1435.42  38 
   0 -22   6 8212.29 749.278  12 
   0  22  -6 7059.62 620.878  19 
   0  22   6 7320.41 680.177  13 
   0 -22  -6 7383.44 600.522  27 
   0 -22   6 7053.99 656.124  28 
   0  22   6 7298.28 624.438  20 
   0 -22   6 7025.17 606.755  21 
   0  22   6 7919.36 1864.18   4 
   0  22   6 7709.13 632.460   5 
   0  22   7 869.562 339.016   5 
   0  22  -7 854.834 291.380  19 
   0 -22   7 895.182 349.364  12 
   0  22   7 522.369 333.150  13 
   0 -22  -7 1030.50 319.403  27 
   0 -22   7 405.846 279.057  21 
   0  22   7 466.225 289.853   9 
   0  22   8 1670.95 401.767   5 
   0  22  -8 1967.51 348.010  19 
   0  22  -8 1886.23 410.391  34 
   0 -22   8 1825.36 444.944  12 
   0  22   8 2080.76 421.412  13 
   0 -22  -8 1934.35 395.197  27 
   0 -22   8 2284.54 428.890  21 
   0  22   8 2057.93 428.727   9 
   0  22   9 1030.11 352.296   9 
   0  22  -9 1258.08 350.718  34 
   0 -22   9 1372.90 414.497  12 
   0  22   9 1092.12 347.261  13 
   0 -22  -9 1281.96 325.683  27 
   0 -22   9 1640.79 372.312  21 
   0  22   9 1009.00 354.933   5 
   0 -22  10 8568.40 691.249  12 
   0  22 -10 7640.85 565.751  34 
   0  22  10 7880.39 601.489   9 
   0  22  10 7887.84 627.990   5 
   0  22 -11 248.383 243.414  18 
   0 -22  11 270.916 256.888  12 
   0  22 -11 717.102 207.714  34 
   0  22  11 522.979 246.014   9 
   0  22  11 193.403 229.423   5 
   0  22 -12 4013.40 360.910  35 
   0 -22  12 4446.50 412.414  12 
   0  22  12 4284.26 387.593   5 
   0  22 -12 3210.93 294.836  18 
   0  23   0-502.110 249.158  34 
   0  23   0-22.9458 196.032  13 
   0 -23   0 157.453 281.214  29 
   0 -23   0-529.737 273.512  30 
   0 -23   0-18.5296 253.242  28 
   0 -23   0-50.7573 451.966  38 
   0  23   0-93.8636 178.189  20 
   0  23   0 192.366 235.650  19 
   0  23   1 14621.2 2260.54   4 
   0  23  -1 11637.2 758.462  33 
   0  23  -1 12276.9 762.903  34 
   0 -23  -1 8979.19 1763.20  38 
   0 -23   1 13376.8 2142.96  38 
   0  23  -1 11514.0 2096.35  39 
   0  23   1 11358.5 2066.02  39 
   0 -23  -1 11839.7 734.759  27 
   0 -23   1 13143.2 783.972  28 
   0 -23   1 13192.7 773.976  29 
   0 -23  -1 12881.2 779.919  30 
   0 -23  -1 12970.0 781.283  28 
   0  23   1 13074.7 790.459  20 
   0  23  -1 12861.6 771.409  20 
   0  23   1 12729.7 745.989  19 
   0  23  -1 13728.4 790.822  19 
   0  23   1 12950.7 752.900  13 
   0  23   2 18898.5 2685.75   4 
   0 -23   2 16969.2 2303.32  38 
   0 -23  -2 15581.4 2359.02  38 
   0  23  -2 17284.9 2518.37  39 
   0  23  -2 18152.5 951.453  33 
   0  23  -2 18230.6 926.583  34 
   0 -23  -2 18936.9 921.282  30 
   0 -23  -2 17703.9 872.561  27 
   0 -23   2 16888.0 876.075  29 
   0 -23   2 17924.8 906.795  28 
   0  23   2 18856.5 972.508  20 
   0  23  -2 18803.7 923.313  20 
   0 -23   2 16664.0 825.890  21 
   0  23  -2 18840.0 930.757  19 
   0  23   2 18879.0 931.477  13 
   0 -23   3 1969.23 1243.02  10 
   0  23  -3 2809.21 1017.23  39 
   0 -23  -3 1884.12 913.603  38 
   0  23  -3 3031.95 445.031  34 
   0  23  -3 2138.09 401.401  33 
   0  23   3 2521.72 411.825  13 
   0 -23   3 2792.99 440.204  12 
   0 -23  -3 2508.06 419.965  30 
   0 -23   3 2238.79 412.149  28 
   0 -23  -3 2171.23 367.410  27 
   0 -23   3 2273.39 340.315  21 
   0  23   3 1826.63 409.516  20 
   0  23  -3 2118.82 379.975  20 
   0  23  -3 1883.27 405.486  19 
   0 -23   4-734.762 741.289  10 
   0  23   4-1346.88 1242.09   4 
   0 -23  -4-1255.85 1004.02  38 
   0  23  -4-25.1414 235.472  33 
   0  23  -4 311.001 295.364  34 
   0 -23   4 226.650 323.441  12 
   0  23   4 211.024 285.022  13 
   0 -23  -4 246.418 277.669  27 
   0 -23   4 605.967 299.332  28 
   0 -23   4-227.371 193.405  21 
   0  23  -4 40.0318 230.355  19 
   0  23   4 355.750 262.544  20 
   0  23  -4 399.466 195.306  20 
   0 -23   5 8797.34 2281.09  10 
   0  23   5 11468.7 2287.35   4 
   0  23   5 10750.2 721.948   5 
   0 -23  -5 11098.1 2082.69  38 
   0  23  -5 13110.3 2300.83  39 
   0  23  -5 10813.2 713.579  33 
   0  23  -5 10156.1 771.833  34 
   0 -23   5 12422.6 866.384  12 
   0 -23  -5 10143.6 712.565  27 
   0 -23   5 10193.2 781.641  28 
   0  23   5 10181.6 746.760  20 
   0 -23   5 11415.4 742.100  21 
   0  23  -5 11161.9 768.513  19 
   0  23   5 10968.3 822.475  13 
   0  23   6 31319.5 1181.60   5 
   0  23   6 27441.0 3607.72   4 
   0 -23  -6 32073.6 3618.66  38 
   0  23  -6 28347.9 3466.92  39 
   0  23  -6 28894.3 1103.41  33 
   0  23  -6 29278.9 1267.37  34 
   0 -23   6 31276.3 1347.25  12 
   0 -23   6 27257.3 1207.76  28 
   0 -23  -6 31420.9 1158.90  27 
   0 -23   6 30520.3 1210.17  21 
   0  23   6 30203.2 1198.63  20 
   0  23   6 30022.8 1286.06  13 
   0  23  -6 30643.1 1228.61  19 
   0  23  -7 1060.06 300.470  19 
   0  23  -7 848.375 372.137  34 
   0 -23   7 795.161 374.325  12 
   0  23   7 1209.89 394.176  13 
   0 -23  -7 951.299 333.027  27 
   0 -23   7 990.670 353.980  21 
   0  23   7 1212.27 371.491   5 
   0  23   8 3031.44 478.145   5 
   0  23  -8 3928.46 455.769  19 
   0  23  -8 3427.98 495.327  34 
   0  23   8 2956.08 497.117  13 
   0 -23   8 3366.23 555.044  12 
   0 -23  -8 3256.05 428.039  27 
   0 -23   8 3677.41 520.472  21 
   0  23   8 2775.78 434.550   9 
   0  23   9 746.700 309.198   5 
   0  23  -9 1300.52 335.200  19 
   0  23  -9 1338.36 358.109  34 
   0  23   9 883.145 324.772  13 
   0 -23   9 1479.28 436.710  12 
   0 -23  -9 1370.13 315.876  27 
   0 -23   9 1100.92 373.470  21 
   0  23   9 1449.29 359.242   9 
   0  23 -10-72.2703 263.784  18 
   0 -23  10 57.9261 269.132  12 
   0  23 -10 256.382 244.195  34 
   0  23  10 148.761 218.044   9 
   0  23  10 426.279 256.396   5 
   0  23 -11 467.459 188.334  34 
   0 -23  11 544.531 268.107  12 
   0  23  11 893.577 279.720   5 
   0  23 -11 451.071 235.554  18 
   0  23 -12 811.683 205.993  35 
   0 -23  12 929.398 240.432  12 
   0 -23 -12 878.408 183.228  30 
   0  23  12 862.854 230.809   5 
   0  23 -12 962.318 181.986  18 
   0  24   0 2649.04 386.016  34 
   0  24   0 2995.26 390.464  13 
   0 -24   0 2672.19 413.769  30 
   0 -24   0 3394.27 464.877  28 
   0 -24   0 3304.45 436.473  29 
   0 -24   0 1479.79 689.457  38 
   0  24   0 2690.00 1116.14  39 
   0  24   0 2837.30 426.614  20 
   0  24   0 3416.09 430.783  19 
   0  24  -1 1756.17 754.883  39 
   0 -24   1 1799.04 849.364  38 
   0 -24  -1 3206.96 1327.98  38 
   0  24   1-354.966 1108.20  39 
   0  24   1 1392.24 320.896  34 
   0  24  -1 2020.77 364.930  34 
   0  24   1 1830.59 344.113  13 
   0 -24  -1 1964.15 390.093  28 
   0 -24  -1 1433.25 351.879  30 
   0 -24  -1 1643.92 359.126  27 
   0 -24   1 1132.71 313.849  29 
   0 -24   1 1901.25 403.010  28 
   0  24   1 1275.00 311.481  19 
   0  24  -1 1431.63 330.530  20 
   0  24  -1 1609.82 363.105  19 
   0  24   1 1823.48 402.688  20 
   0  24   1 1010.04 682.593   4 
   0  24   2 2241.44 917.236   4 
   0  24  -2 1866.65 882.359  39 
   0 -24  -2 233.915 845.305  38 
   0 -24   2-296.814 945.526  38 
   0  24  -2 1419.92 389.592  33 
   0  24  -2 2461.64 424.419  34 
   0  24   2 1678.02 333.925  13 
   0 -24  -2 2554.71 391.345  27 
   0 -24  -2 2110.03 396.896  30 
   0 -24   2 1813.64 393.870  28 
   0 -24   2 2054.64 406.625  29 
   0 -24   2 1659.05 277.540  21 
   0  24  -2 2140.31 377.413  20 
   0  24  -2 1785.42 381.285  19 
   0  24   2 1852.52 388.634  20 
   0 -24   3 1198.66 948.161  10 
   0  24   3 1080.37 908.453   4 
   0  24  -3-130.157 607.718  39 
   0 -24  -3-1500.82 982.087  38 
   0  24  -3-570.073 307.867  33 
   0  24  -3 93.1759 275.880  34 
   0  24   3 187.682 257.326  13 
   0 -24   3 129.336 295.333  12 
   0 -24  -3 476.641 279.268  27 
   0 -24   3 520.092 297.882  28 
   0 -24  -3 291.918 303.500  30 
   0 -24   3 395.500 181.731  21 
   0  24  -3 189.201 332.050  19 
   0  24   3 123.522 279.787  20 
   0  24  -3-533.423 252.101  20 
   0 -24   4 7149.42 1893.78  10 
   0  24   4 8352.71 1958.41   2 
   0  24   4 6537.44 1627.87   4 
   0  24  -4 6948.21 1895.89  39 
   0 -24  -4 11263.4 2040.21  38 
   0  24  -4 8793.47 717.679  34 
   0  24  -4 7616.13 635.310  33 
   0 -24   4 8681.91 732.566  12 
   0 -24   4 7993.02 671.877  28 
   0 -24  -4 8083.18 653.142  30 
   0 -24  -4 7937.39 633.266  27 
   0  24   4 8010.57 664.054  20 
   0 -24   4 8712.57 649.111  21 
   0  24  -4 7488.84 599.899  20 
   0  24   4 8367.20 691.503  13 
   0  24  -4 8455.92 685.616  19 
   0 -24   5 7663.32 1994.20  10 
   0  24   5 11256.5 2221.59   4 
   0 -24  -5 9877.65 2057.80  38 
   0  24  -5 12843.5 2270.52  39 
   0  24  -5 9899.96 713.758  33 
   0  24  -5 10663.0 807.134  34 
   0 -24   5 10215.9 807.522  12 
   0 -24   5 10494.0 774.641  28 
   0 -24  -5 9863.49 715.825  27 
   0  24   5 10100.6 756.573  20 
   0 -24   5 11324.1 731.086  21 
   0  24   5 10017.7 785.301  13 
   0  24  -5 11374.6 789.728  19 
   0  24  -6 174.201 290.009  19 
   0  24  -6-107.290 313.987  34 
   0 -24   6 182.922 316.137  12 
   0  24   6 117.318 315.067  13 
   0 -24   6-125.877 326.918  28 
   0 -24  -6-126.949 270.146  27 
   0  24   6 116.870 228.819  20 
   0 -24   6 0.86819 243.587  21 
   0  24   6-22.4252 294.492   5 
   0  24  -7 327.704 266.473  19 
   0  24  -7 51.2939 308.818  34 
   0 -24   7 63.6778 286.127  12 
   0  24   7-45.8985 309.736  13 
   0 -24  -7-38.5882 270.714  27 
   0 -24   7-163.961 312.947  21 
   0  24   7 81.6647 299.148   5 
   0  24  -8 1811.60 360.737  19 
   0  24  -8 2702.63 460.064  34 
   0 -24   8 2320.37 469.920  12 
   0  24   8 2260.12 460.327  13 
   0 -24  -8 2612.82 398.682  27 
   0 -24   8 2726.60 420.184  21 
   0  24   8 2048.41 407.818   5 
   0  24  -9 4956.17 518.767  34 
   0 -24   9 4469.69 541.517  12 
   0 -24  -9 4210.02 430.287  27 
   0  24   9 4636.13 496.101   5 
   0  24  -9 3919.97 457.338  19 
   0  24   9 4482.28 500.062  13 
   0  24 -10 771.779 258.276  34 
   0 -24  10 713.409 303.121  12 
   0  24  10 495.733 288.217   5 
   0  24 -10 570.460 303.732  18 
   0  24 -11 579.970 185.354  34 
   0 -24  11 549.796 244.583  12 
   0 -24 -11 438.341 220.730  30 
   0  24  11 557.588 230.523   5 
   0  24 -11 639.106 228.324  18 
   0 -24  12 71.1759 153.992  12 
   0  24  12 52.5987 173.895   5 
   0  24 -12 137.693 150.919  35 
   0  25   0 45.7200 230.220  34 
   0  25   0 201.059 207.138  13 
   0 -25   0-15.1287 301.398  30 
   0 -25   0 499.012 323.425  28 
   0 -25   0 57.7004 296.630  29 
   0 -25   0-1084.38 642.113  38 
   0  25   0-682.999 1003.61  39 
   0  25   0 72.7287 263.027  19 
   0  25   0-176.446 233.541  20 
   0  25   1 10931.3 2082.60   4 
   0  25   1 10040.0 693.759  34 
   0  25  -1 12072.8 766.419  34 
   0 -25   1 11654.1 2093.53  38 
   0 -25  -1 11126.2 2014.66  38 
   0  25  -1 10635.4 1914.81  39 
   0 -25  -1 12418.7 801.718  28 
   0 -25  -1 11673.5 772.893  30 
   0 -25  -1 11441.9 751.214  29 
   0 -25   1 12914.1 801.270  28 
   0 -25   1 12047.2 765.136  29 
   0  25   1 11272.4 806.826  20 
   0  25  -1 11717.8 779.731  20 
   0  25   1 12388.9 757.539  19 
   0  25   1 11771.2 745.933  13 
   0  25  -1 12974.6 812.622  19 
   0  25   2 4857.52 1407.28   4 
   0 -25  -2 2565.08 1286.35  38 
   0  25  -2 7165.16 1684.80  39 
   0  25  -2 4967.91 550.311  34 
   0 -25  -2 4767.45 548.066  28 
   0 -25   2 4712.83 563.042  28 
   0 -25   2 5267.68 542.327  29 
   0 -25  -2 5151.56 569.907  30 
   0 -25  -2 4532.07 506.769  27 
   0  25   2 4893.49 568.297  20 
   0  25  -2 5361.77 545.379  20 
   0 -25   2 4693.93 446.038  21 
   0  25   2 4107.50 510.811  13 
   0  25  -2 4760.08 550.933  19 
   0  25   3-287.709 642.683   4 
   0  25  -3 537.886 924.531  39 
   0  25  -3 539.477 338.593  34 
   0 -25   3 400.640 308.522  12 
   0  25   3 729.952 322.072  13 
   0 -25  -3 627.338 312.531  27 
   0 -25  -3 797.796 345.899  30 
   0 -25   3 623.777 355.936  28 
   0 -25   3 356.417 201.649  21 
   0  25  -3 649.426 326.699  19 
   0  25   3 622.410 320.890  20 
   0  25  -3 847.860 290.209  20 
   0 -25   4 5198.13 1729.75  10 
   0  25   4 6888.65 1850.44   4 
   0 -25  -4 3091.12 1305.64  38 
   0  25  -4 5337.12 606.779  34 
   0  25  -4 4265.48 518.977  33 
   0 -25   4 4910.56 579.623  12 
   0 -25  -4 5442.61 587.975  30 
   0 -25   4 5114.42 581.424  28 
   0 -25  -4 4855.71 541.605  27 
   0  25  -4 4092.81 470.796  20 
   0  25   4 6112.28 596.710  20 
   0 -25   4 4817.36 506.947  21 
   0  25   4 5364.86 581.155  13 
   0  25  -4 5226.35 571.371  19 
   0  25  -5 25221.3 1187.06  34 
   0 -25   5 25006.0 1199.60  12 
   0 -25  -5 24147.1 1093.05  30 
   0 -25   5 23913.5 1102.23  28 
   0 -25  -5 24416.5 1042.84  27 
   0 -25   5 23948.5 1060.85  21 
   0  25   5 23098.2 1110.14  20 
   0  25   5 24827.0 1165.41  13 
   0  25  -5 24270.3 1105.59  19 
   0  25  -6 103.651 293.985  19 
   0  25  -6-139.543 340.256  34 
   0 -25   6-237.378 310.662  12 
   0  25   6-122.872 314.431  13 
   0 -25  -6 199.304 273.104  27 
   0 -25  -6 218.088 312.124  30 
   0 -25   6 68.8939 309.445  28 
   0 -25   6-80.1236 207.355  21 
   0  25   6-323.036 255.039  20 
   0  25   6-717.237 331.116   5 
   0  25  -7 7212.97 623.498  19 
   0  25   7 6985.27 668.889  13 
   0  25  -7 7038.59 674.558  34 
   0 -25   7 5958.35 660.822  12 
   0 -25  -7 6288.75 556.446  27 
   0 -25   7 6797.34 607.264  21 
   0  25   7 6160.00 576.080   5 
   0  25  -8 3418.92 458.920  19 
   0  25   8 3879.79 521.617  13 
   0  25  -8 4077.36 519.248  34 
   0 -25   8 3943.77 545.497  12 
   0 -25  -8 3779.20 433.844  27 
   0 -25   8 2638.65 436.621  21 
   0  25   8 2945.90 440.340   5 
   0  25  -9 1713.21 344.038  34 
   0 -25   9 1567.87 386.918  12 
   0  25   9 1417.51 338.167  13 
   0 -25  -9 2024.24 317.883  27 
   0  25  -9 1532.08 378.972  18 
   0  25   9 1991.36 355.355   5 
   0  25 -10 1797.53 313.781  34 
   0 -25  10 2017.72 354.370  12 
   0 -25 -10 1685.21 325.845  30 
   0  25 -10 1965.81 355.540  18 
   0  25  10 1827.28 319.779   5 
   0  25 -11-20.1997 112.782  34 
   0  25 -11 330.276 219.020  35 
   0 -25  11 225.186 199.329  12 
   0 -25 -11-514.469 210.742  30 
   0  25 -11-234.073 190.995  18 
   0  25  11-5.45935 194.066   5 
   0 -25  12 840.407 169.936  12 
   0  25 -12 888.769 167.300  35 
   0  26   0 26901.5 1114.49  34 
   0  26   0 26320.5 3055.33  39 
   0 -26   0 27711.5 1167.60  28 
   0 -26   0 26671.1 1103.90  29 
   0  26   0 28820.3 1211.41  20 
   0  26   0 25376.2 1060.05  13 
   0  26   0 26950.9 1129.63  19 
   0  26   1 8117.54 1931.96   4 
   0 -26  -1 8613.42 1788.75  38 
   0  26  -1 11690.5 2007.51  39 
   0 -26   1 6221.83 1447.89  38 
   0  26  -1 8430.68 666.578  34 
   0  26   1 8537.75 627.681  34 
   0 -26  -1 9115.30 686.958  29 
   0 -26  -1 8658.90 691.489  30 
   0 -26  -1 8385.08 695.735  28 
   0 -26   1 8331.96 657.427  29 
   0 -26   1 7766.18 665.941  28 
   0  26   1 8616.84 716.960  20 
   0  26  -1 8242.93 693.986  20 
   0  26   1 7981.26 635.536  19 
   0  26  -1 8276.29 671.992  19 
   0  26   1 8383.17 652.961  13 
   0 -26   2 214.442 951.815  10 
   0 -26  -2 2200.78 1055.99  38 
   0  26  -2 1367.37 372.874  34 
   0  26   2 901.481 316.464  13 
   0 -26  -2 1412.67 414.354  28 
   0 -26   2 1457.83 357.940  29 
   0 -26  -2 1175.22 341.419  30 
   0 -26   2 1050.22 364.918  28 
   0 -26  -2 1342.91 353.403  27 
   0 -26   2 602.114 193.700  21 
   0  26  -2 1512.39 376.683  19 
   0  26  -2 759.496 296.282  20 
   0  26   2 879.836 358.385  20 
   0  26   3 33887.6 3843.67   4 
   0  26  -3 34101.8 3650.23  39 
   0 -26  -3 37694.5 3990.63  38 
   0  26  -3 39127.7 1404.59  34 
   0 -26   3 37075.0 4498.50  10 
   0 -26   3 38634.9 1440.74  12 
   0 -26  -3 37548.5 1334.36  30 
   0 -26  -3 41141.9 1338.85  27 
   0 -26   3 36647.2 1344.30  28 
   0  26   3 38161.7 1413.34  20 
   0 -26   3 37111.7 1251.54  21 
   0  26  -3 37183.9 1333.35  20 
   0  26  -3 39266.6 1409.00  19 
   0  26   3 36708.7 1379.91  13 
   0  26  -4 1387.25 392.192  34 
   0  26   4 1381.35 398.733  13 
   0 -26   4 948.268 372.474  12 
   0 -26   4 875.173 357.935  28 
   0 -26  -4 1505.95 372.582  27 
   0 -26  -4 1093.70 404.400  30 
   0 -26   4 1439.17 332.894  21 
   0  26  -4 1081.47 303.457  20 
   0  26   4 1042.41 371.603  20 
   0  26  -4 1314.61 405.637  19 
   0  26  -5 1314.83 413.496  34 
   0 -26   5 1176.37 386.333  12 
   0  26   5 1410.38 412.050  13 
   0 -26   5 1094.42 389.017  28 
   0 -26  -5 1152.62 391.469  30 
   0 -26  -5 1215.47 352.490  27 
   0 -26   5 1935.02 394.849  21 
   0  26   5 1134.85 320.834  20 
   0  26  -5 1804.72 432.095  19 
   0  26   6 6090.80 652.540  13 
   0  26  -6 6526.35 634.051  19 
   0  26  -6 6833.88 676.602  34 
   0 -26   6 6473.45 678.861  12 
   0 -26   6 5357.37 567.054  28 
   0 -26  -6 6307.71 618.428  30 
   0 -26  -6 6345.91 566.449  27 
   0 -26   6 5806.96 581.163  21 
   0  26   6 5572.25 577.945  20 
   0  26   6 5724.41 531.448   5 
   0  26   7 5939.36 639.221  13 
   0  26  -7 5430.71 538.356  19 
   0  26  -7 5630.40 611.329  34 
   0 -26   7 5816.48 653.219  12 
   0 -26  -7 5776.34 522.811  27 
   0 -26  -7 6043.54 581.521  30 
   0 -26   7 5582.45 556.762  21 
   0  26   7 5079.12 533.328   5 
   0  26  -8 205.898 286.381  19 
   0  26  -8-77.9652 279.234  34 
   0  26   8 91.4480 271.934  13 
   0 -26   8-51.9258 228.013  12 
   0 -26  -8 0.60333 224.672  27 
   0 -26   8-64.1411 248.568  21 
   0  26   8-333.440 307.789   5 
   0  26  -9 523.955 291.611  34 
   0 -26   9 921.038 303.054  12 
   0  26   9 1034.12 293.773  13 
   0 -26  -9 1029.91 299.479  30 
   0  26   9 543.151 263.299   5 
   0  26  -9 806.957 316.183  18 
   0  26 -10 4826.62 418.425  34 
   0  26 -10 5577.16 477.993  35 
   0 -26  10 5006.65 470.323  12 
   0 -26 -10 4942.22 418.809  30 
   0  26  10 5503.86 437.509   5 
   0  26 -10 5018.71 454.980  18 
   0  26 -11-26.2632 190.573  35 
   0 -26  11-61.0752 159.109  12 
   0 -26 -11 30.8991 149.598  30 
   0  26  11 68.7605 161.873   5 
   0  26 -11 167.893 171.781  18 
   0  27   0 275.406 257.085  34 
   0  27   0-252.778 191.954  13 
   0 -27   0-104.514 303.241  29 
   0 -27   0 154.780 281.515  28 
   0  27   0 83.9035 252.601  20 
   0  27   0 13.7151 256.853  19 
   0  27  -1-561.048 887.910  39 
   0 -27  -1-745.916 956.037  38 
   0  27  -1 860.715 336.273  34 
   0  27   1 425.991 291.992  13 
   0 -27   1 1244.31 358.710  29 
   0 -27  -1 1279.59 415.756  30 
   0 -27   1 1241.08 384.463  28 
   0 -27  -1 1325.60 404.916  28 
   0 -27  -1 1385.89 374.742  29 
   0  27  -1 1331.41 348.349  20 
   0  27  -1 965.238 349.467  19 
   0  27   1 841.505 369.915  20 
   0  27   1 1151.16 1180.56   4 
   0  27  -2-753.563 706.767  39 
   0  27  -2 699.648 310.675  34 
   0  27   2 873.438 331.567  13 
   0 -27   2 986.265 374.187  28 
   0 -27  -2 1055.31 363.643  30 
   0 -27  -2 1197.73 366.298  29 
   0 -27  -2 556.133 363.762  28 
   0  27  -2 1261.78 381.774  19 
   0  27  -2 1176.42 328.702  20 
   0  27   2 872.494 363.942  20 
   0 -27   2 1288.94 967.316  10 
   0  27  -3 7530.76 689.447  34 
   0 -27   3 7552.96 706.062  12 
   0 -27   3 7331.83 668.219  28 
   0 -27  -3 8072.75 699.109  28 
   0 -27  -3 7654.50 660.833  30 
   0 -27  -3 7400.43 629.233  27 
   0  27   3 7647.11 700.086  20 
   0  27  -3 7853.94 654.358  20 
   0 -27   3 7325.58 589.650  21 
   0  27  -3 7595.76 688.864  19 
   0  27   3 6821.27 662.364  13 
   0  27  -4 306.716 313.476  34 
   0 -27   4 217.005 273.999  12 
   0  27   4 364.583 299.553  13 
   0 -27  -4 293.088 301.951  27 
   0 -27   4 453.712 328.235  28 
   0 -27  -4 200.181 332.943  30 
   0 -27   4 29.9594 219.473  21 
   0  27   4 23.4189 258.546  20 
   0  27  -4 576.405 353.111  19 
   0  27  -4 83.0470 198.747  20 
   0  27  -5 630.823 363.562  34 
   0  27   5 401.172 293.328  13 
   0 -27   5 396.371 310.541  12 
   0 -27   5 75.7715 305.494  28 
   0 -27  -5 430.420 285.251  27 
   0 -27  -5 703.708 372.692  30 
   0  27   5 751.080 319.270  20 
   0 -27   5 334.706 236.908  21 
   0  27  -5 903.703 333.291  19 
   0  27  -6 12373.6 853.327  34 
   0 -27   6 11336.5 829.858  12 
   0 -27  -6 11343.3 710.343  27 
   0 -27  -6 11820.5 785.654  30 
   0 -27   6 10279.9 722.558  28 
   0 -27   6 11830.2 742.249  21 
   0  27   6 10326.7 703.722  20 
   0  27   6 12070.5 828.867  13 
   0  27  -6 11032.5 772.971  19 
   0  27   7 8318.88 709.005  13 
   0  27  -7 6486.73 599.804  19 
   0  27  -7 9605.01 746.912  34 
   0 -27   7 8636.34 712.521  12 
   0 -27  -7 6960.42 594.543  30 
   0 -27  -7 8320.91 602.415  27 
   0 -27   7 8089.66 640.110  21 
   0  27   7 8341.79 595.618   5 
   0  27  -8 990.173 299.930  19 
   0  27  -8 1057.83 362.559  18 
   0  27  -8 1038.16 342.738  34 
   0 -27   8 766.896 332.197  12 
   0  27   8 840.828 340.215  13 
   0 -27  -8 1054.24 280.964  27 
   0 -27  -8 731.008 312.865  30 
   0 -27   8 846.752 321.920  21 
   0  27   8 470.831 221.699   5 
   0  27  -9 609.742 249.714  34 
   0 -27   9 360.618 235.614  12 
   0  27   9 433.202 260.842  13 
   0 -27  -9 368.230 246.600  30 
   0  27  -9 538.263 291.498  18 
   0  27   9 669.284 260.175   5 
   0  27 -10 1187.72 290.030  35 
   0  27 -10 1055.60 220.238  34 
   0 -27  10 982.861 243.519  12 
   0 -27 -10 859.805 233.610  30 
   0  27 -10 1003.79 269.796  18 
   0  27  10 1054.86 240.887   5 
   0 -27 -11 3331.95 272.030  28 
   0 -27  11 2990.81 298.026  12 
   0  27 -11 3315.70 304.543  35 
   0  27 -11 3329.26 283.657  18 
   0  28   0 5301.55 534.829  34 
   0  28   0 4639.47 579.275  20 
   0  28   0 4223.79 531.821  19 
   0  28   0 4925.60 517.268  13 
   0 -28   0 4576.80 550.983  28 
   0 -28   0 4404.35 523.344  29 
   0  28  -1 13665.6 864.608  34 
   0 -28  -1 14278.1 878.886  30 
   0 -28  -1 15394.1 913.489  28 
   0 -28  -1 13944.7 855.698  29 
   0 -28   1 13643.1 862.380  28 
   0 -28   1 13910.5 831.810  29 
   0  28   1 15504.2 942.115  20 
   0  28  -1 13709.2 883.959  20 
   0  28   1 14773.7 847.006  13 
   0  28  -1 14793.0 879.659  19 
   0 -28  -2-18.8473 339.887  28 
   0 -28   2-755.462 348.250  28 
   0 -28  -2 240.949 307.957  29 
   0 -28  -2-33.6877 315.216  30 
   0 -28   2-139.859 304.666  12 
   0  28   2-117.172 252.919  13 
   0  28  -2-202.288 318.738  34 
   0  28   2-245.575 305.429  20 
   0  28  -2-266.615 266.520  18 
   0  28  -2-263.797 265.202  20 
   0  28  -2-88.4040 329.912  19 
   0  28  -3 3745.30 522.594  34 
   0 -28   3 4286.97 553.118  12 
   0 -28  -3 4393.13 550.211  30 
   0 -28   3 4530.18 565.211  28 
   0 -28  -3 4176.33 575.886  28 
   0  28  -3 4535.46 511.969  20 
   0  28   3 4488.10 559.304  20 
   0 -28   3 4747.01 481.509  21 
   0  28  -3 4007.26 544.184  19 
   0  28   3 4392.93 563.470  13 
   0  28  -4 13805.2 892.969  34 
   0 -28   4 13182.1 872.028  12 
   0 -28  -4 12308.2 784.236  27 
   0 -28   4 13100.6 819.531  28 
   0 -28  -4 12585.7 870.379  28 
   0 -28  -4 12865.2 844.628  30 
   0  28  -4 12339.9 766.674  20 
   0  28   4 11517.7 810.784  20 
   0 -28   4 13155.5 755.060  21 
   0  28   4 13930.6 886.258  13 
   0  28  -4 12946.5 864.255  19 
   0  28  -5 360.567 330.457  34 
   0  28   5 34.8255 348.243  13 
   0 -28   5 241.265 312.887  12 
   0 -28  -5 235.261 285.799  27 
   0 -28  -5 133.834 362.075  30 
   0 -28   5-0.83142 286.321  28 
   0 -28   5-119.144 255.400  21 
   0  28   5 148.889 233.727  20 
   0  28  -5 390.028 293.092  19 
   0  28  -6 150.517 327.744  34 
   0  28   6-167.802 336.286  13 
   0 -28   6-2.76444 290.779  12 
   0 -28  -6 27.9343 276.344  27 
   0 -28  -6 184.548 318.935  30 
   0 -28   6 125.760 239.405  21 
   0  28   6 268.431 257.122  20 
   0  28  -6 88.1439 293.195  19 
   0  28  -7 4976.63 551.242  34 
   0 -28   7 4435.15 518.431  12 
   0 -28  -7 5460.36 470.447  27 
   0 -28  -7 5980.76 550.473  30 
   0 -28   7 5150.35 502.100  21 
   0  28  -7 4689.80 529.541  19 
   0  28   7 5290.29 559.483  13 
   0  28  -7 5545.86 561.280  18 
   0  28  -8 362.536 290.492  18 
   0  28  -8 332.523 252.412  34 
   0 -28   8 136.720 247.026  12 
   0  28   8 375.787 266.488  13 
   0 -28  -8 644.913 242.818  27 
   0 -28  -8 168.821 235.022  30 
   0 -28   8 235.429 229.801  21 
   0  28   8 195.711 210.877   6 
   0  28   8 420.191 211.056   5 
   0  28  -9 182.991 241.372  35 
   0  28  -9 55.0144 224.109  34 
   0 -28   9 118.353 229.352  12 
   0 -28  -9-54.1914 230.241  30 
   0  28  -9-19.8981 228.838  18 
   0  28   9 276.126 181.188   5 
   0  28 -10 3576.72 349.654  35 
   0  28 -10 3660.76 307.704  34 
   0 -28  10 3617.90 352.610  12 
   0 -28 -10 3368.73 310.879  30 
   0 -28 -10 3908.96 339.192  28 
   0  28 -10 3721.54 358.769  18 
   0  28  10 4240.66 323.100   5 
   0 -29   0 86.8690 268.692  29 
   0 -29   0 229.042 353.856  28 
   0  29   0-141.454 228.305  13 
   0  29   0-23.8745 242.826  34 
   0  29   0 100.514 299.313  20 
   0 -29  -1 1099.97 379.259  29 
   0 -29  -1 964.088 401.238  28 
   0 -29   1 900.487 336.919  29 
   0 -29   1 762.234 372.843  28 
   0  29   1 922.109 299.491  13 
   0  29  -1 1048.65 346.589  34 
   0  29   1 1155.36 384.331  20 
   0  29  -1 1162.65 377.908  19 
   0  29  -1 1374.94 387.982  20 
   0 -29  -2 1609.70 408.338  30 
   0 -29  -2 1369.17 377.123  29 
   0 -29   2 1193.09 368.503  28 
   0 -29  -2 1755.93 445.738  28 
   0 -29   2 1712.97 400.414  12 
   0  29   2 2055.43 394.332  13 
   0  29  -2 1787.88 416.854  34 
   0  29  -2 1658.33 405.536  20 
   0  29   2 1693.54 442.025  20 
   0  29  -2 1498.87 414.016  19 
   0  29  -3 3701.73 521.895  34 
   0 -29   3 3712.95 533.162  12 
   0 -29  -3 3947.57 566.381  28 
   0 -29  -3 3940.04 511.014  29 
   0 -29   3 3736.72 510.305  28 
   0 -29  -3 3860.26 529.290  30 
   0  29   3 3900.36 555.696  20 
   0  29  -3 3706.92 482.795  20 
   0  29   3 3875.52 525.596  13 
   0  29  -3 3815.42 487.107  18 
   0  29  -3 2935.77 517.195  19 
   0  29  -4 4502.61 580.366  34 
   0 -29   4 3340.68 492.156  12 
   0 -29  -4 4940.01 587.254  28 
   0 -29  -4 4060.63 541.360  30 
   0 -29   4 3944.35 504.866  28 
   0 -29   4 4162.07 455.230  21 
   0  29   4 4272.79 540.137  20 
   0  29  -4 4687.55 493.037  20 
   0  29  -4 4002.71 497.726  18 
   0  29   4 4545.87 557.851  13 
   0  29  -4 3916.12 547.455  19 
   0  29  -5 766.758 264.614  35 
   0  29  -5 1050.91 366.761  34 
   0  29   5 923.704 344.616  13 
   0 -29   5 863.152 324.778  12 
   0 -29  -5 833.735 339.326  30 
   0 -29  -5 879.549 387.370  28 
   0 -29  -5 731.825 276.663  27 
   0 -29   5 436.959 296.907  28 
   0 -29   5 565.418 243.711  21 
   0  29   5 563.991 303.559  20 
   0  29  -5 879.703 340.444  19 
   0  29  -5 690.728 326.819  18 
   0  29  -6 2976.29 493.631  34 
   0  29  -6 2669.75 398.489  35 
   0 -29   6 3115.46 466.788  12 
   0  29   6 2724.16 475.399  13 
   0 -29  -6 3111.21 398.820  27 
   0 -29  -6 3133.64 493.123  28 
   0 -29  -6 3100.78 462.611  30 
   0 -29   6 2242.96 403.162  21 
   0  29   6 2270.06 371.027  20 
   0  29  -6 2907.51 465.541  18 
   0  29  -6 3574.88 480.368  19 
   0  29  -7-163.294 244.848  35 
   0  29  -7-138.418 277.998  34 
   0 -29   7 276.262 263.279  12 
   0  29   7-576.545 308.391  13 
   0 -29  -7-60.3592 262.434  30 
   0 -29  -7 212.511 183.145  27 
   0 -29   7 185.006 242.235  21 
   0  29  -7-44.7426 273.641  18 
   0  29  -8 2718.80 390.812  34 
   0  29  -8 2721.94 386.147  35 
   0 -29   8 3044.50 412.415  12 
   0 -29  -8 3212.70 398.796  30 
   0 -29  -8 3747.18 418.776  28 
   0  29  -8 2870.70 413.624  18 
   0  29   8 2856.06 416.988  13 
   0  29   8 2302.86 318.085   6 
   0  29  -9 2788.26 335.915  34 
   0  29  -9 2691.95 333.207  35 
   0 -29   9 2524.02 330.014  12 
   0 -29  -9 2491.16 314.504  30 
   0 -29  -9 2218.44 318.800  28 
   0  29  -9 2555.49 343.096  18 
   0  29   9 2402.23 279.465   5 
   0 -29 -10 2736.36 247.873  30 
   0 -29 -10 3148.06 285.162  28 
   0 -29  10 3027.66 294.622  12 
   0  29 -10 3262.25 299.247  35 
   0  29 -10 2747.20 253.971  34 
   0  29 -10 2792.66 291.220  18 
   0  30   0 18079.9 901.687  34 
   0 -30   0 19108.4 931.969  29 
   0 -30   0 19233.2 991.414  28 
   0  30   0 18208.0 992.800  20 
   0  30   0 17667.1 865.456  13 
   0 -30  -1-3.48132 332.491  28 
   0 -30   1 113.934 329.194  28 
   0 -30  -1-117.251 325.661  29 
   0 -30   1-119.914 292.063  29 
   0  30   1 286.065 263.236  13 
   0 -30   1 135.961 255.424  12 
   0  30  -1 647.531 277.714  34 
   0  30   1-73.2435 357.021  20 
   0  30  -1-424.023 280.194  20 
   0 -30   2 876.937 334.309  28 
   0 -30  -2 605.363 337.467  29 
   0 -30  -2 399.042 331.269  30 
   0 -30  -2 513.540 337.897  28 
   0  30   2 784.844 336.239  13 
   0 -30   2 337.793 304.564  12 
   0  30  -2 283.209 277.168  34 
   0  30  -2 643.140 338.648  20 
   0  30   2 1002.43 361.786  20 
   0  30  -2 154.176 291.776  19 
   0  30  -3 6815.17 633.311  34 
   0 -30   3 7018.06 648.558  12 
   0 -30  -3 6783.22 641.193  28 
   0 -30  -3 7029.40 639.431  30 
   0 -30   3 6543.53 617.336  28 
   0 -30  -3 7108.85 630.731  29 
   0  30  -3 6724.37 604.915  20 
   0  30   3 6629.85 648.831  20 
   0  30  -3 6917.63 656.184  19 
   0  30  -3 5991.63 551.241  18 
   0  30   3 6987.94 647.010  13 
   0  30  -4 11367.4 776.001  34 
   0 -30   4 10490.5 745.178  12 
   0 -30  -4 10343.7 717.459  29 
   0 -30  -4 10990.4 791.611  28 
   0 -30  -4 10814.0 732.516  30 
   0 -30   4 8658.35 664.845  28 
   0 -30   4 7907.39 593.483  21 
   0  30  -4 9210.83 645.066  20 
   0  30   4 9976.46 730.269  20 
   0  30  -4 10677.9 759.498  19 
   0  30  -4 10617.1 708.186  18 
   0  30   4 10224.5 740.994  13 
   0  30  -5 152.755 338.170  34 
   0 -30   5-5.13854 243.050  12 
   0  30   5 157.300 312.355  13 
   0 -30  -5-193.258 306.906  30 
   0 -30   5-126.373 249.250  28 
   0 -30  -5-189.133 359.785  28 
   0 -30   5 211.659 251.970  21 
   0  30   5-227.836 278.954  20 
   0  30  -5 164.190 317.135  19 
   0  30  -5-430.420 303.097  18 
   0  30  -6 649.483 364.927  34 
   0  30  -6 473.438 239.125  35 
   0 -30   6 747.228 320.158  12 
   0  30   6 881.580 340.334  13 
   0 -30  -6 539.111 321.692  28 
   0 -30  -6 981.282 322.506  30 
   0  30   6 826.768 263.182  20 
   0 -30   6 681.372 259.714  21 
   0  30  -6 718.115 296.708  18 
   0  30  -7 51.1108 234.787  35 
   0  30  -7 42.9904 248.055  34 
   0  30   7 65.6371 251.810  13 
   0 -30   7 323.125 251.377  12 
   0 -30  -7 69.3731 274.125  28 
   0 -30  -7 505.951 283.852  30 
   0 -30   7 618.433 237.644  21 
   0  30  -7 259.403 260.430  18 
   0  30  -8 1358.57 313.633  34 
   0  30  -8 1539.82 293.496  35 
   0  30   8 1599.51 323.565  13 
   0 -30   8 1391.76 293.238  12 
   0 -30  -8 1560.01 312.819  28 
   0 -30  -8 1361.93 281.733  30 
   0  30  -8 1747.94 325.595  18 
   0  30   8 1395.23 228.077   6 
   0 -30  -9 3261.01 308.616  30 
   0 -30  -9 4439.15 369.772  28 
   0 -30   9 3797.18 361.674  12 
   0  30  -9 3537.76 327.482  35 
   0  30  -9 3761.87 332.338  34 
   0  30  -9 3432.53 355.259  18 
   0  30 -10-277.449 138.787  18 
   0 -31   0-45.1658 284.096  29 
   0 -31   0 199.320 312.465  28 
   0  31   0-106.785 184.532  13 
   0  31   0-2.28155 199.040  34 
   0  31   0 325.851 306.880  20 
   0  31  -1 2984.79 420.226  34 
   0 -31   1 3411.91 483.402  12 
   0 -31  -1 2815.78 479.131  28 
   0 -31  -1 2508.93 438.440  29 
   0 -31   1 2650.84 439.115  28 
   0  31   1 3474.68 519.948  20 
   0  31  -1 3109.83 480.850  20 
   0  31   1 3018.89 409.510  13 
   0  31  -2 20495.2 1002.53  34 
   0 -31   2 19899.9 999.665  12 
   0 -31   2 20157.0 989.235  28 
   0 -31  -2 21471.0 970.327  29 
   0 -31  -2 22240.6 1049.72  28 
   0  31  -2 20120.1 994.916  20 
   0  31   2 20904.3 1054.35  20 
   0  31   2 20089.6 961.283  13 
   0  31  -3-61.2146 292.493  34 
   0  31   3-214.749 327.488  13 
   0 -31   3 27.3444 255.339  12 
   0 -31  -3-293.103 287.992  29 
   0 -31  -3 116.211 327.486  28 
   0 -31  -3 361.220 314.375  30 
   0 -31   3-115.363 302.750  28 
   0  31   3 125.298 282.685  20 
   0  31  -3 13.3600 249.596  18 
   0  31  -3-375.660 255.132  20 
   0  31  -4 112.198 313.452  34 
   0 -31   4 325.239 263.806  12 
   0  31   4 182.929 260.327  13 
   0 -31  -4-170.306 311.314  30 
   0 -31  -4 103.063 267.558  29 
   0 -31  -4 18.3217 314.287  28 
   0 -31   4 182.519 229.305  28 
   0  31   4-355.885 289.849  20 
   0  31  -4 41.8185 219.307  20 
   0  31  -4 31.7691 230.911  18 
   0  31  -5-15.7771 276.740  34 
   0 -31   5-89.3587 267.658  12 
   0  31   5 189.395 289.361  13 
   0 -31   5-53.5680 270.684  28 
   0 -31  -5-90.1426 265.974  30 
   0 -31  -5 15.7328 313.541  28 
   0 -31  -5-642.498 326.935  29 
   0  31   5 13.4139 261.403  20 
   0  31  -5-261.036 279.034  18 
   0  31  -6 1849.67 408.221  34 
   0 -31   6 1676.06 344.518  12 
   0  31   6 2236.94 416.405  13 
   0 -31  -6 1882.42 353.953  30 
   0 -31  -6 1847.60 341.479  29 
   0 -31  -6 2297.01 391.023  28 
   0 -31   6 1895.39 337.049  21 
   0  31   6 1727.17 297.478  20 
   0  31  -6 1845.07 334.534  18 
   0 -31  -7 4197.28 416.205  30 
   0 -31  -7 3983.95 408.511  29 
   0 -31  -7 3334.35 404.650  28 
   0 -31   7 3153.41 389.678  12 
   0  31  -7 3284.17 404.025  18 
   0  31   7 3152.46 416.705  13 
   0  31  -7 3536.48 375.234  35 
   0  31  -7 3135.03 410.395  34 
   0  31  -8 677.144 200.654  35 
   0  31  -8 806.686 257.095  34 
   0 -31   8 924.087 231.493  12 
   0  31   8 626.225 243.594  13 
   0 -31  -8 661.337 229.928  29 
   0 -31  -8 875.952 240.124  28 
   0 -31  -8 612.684 211.943  30 
   0  31  -8 454.104 235.764  18 
   0 -31  -9 236.518 158.926  29 
   0 -31  -9 459.632 159.237  30 
   0 -31  -9 394.083 191.906  28 
   0 -31   9 569.643 159.176  12 
   0  31  -9 447.997 158.916  34 
   0  31  -9 207.048 153.456  35 
   0  31  -9 249.676 165.457  18 
   0 -32   0 5112.83 553.144  28 
   0 -32   0 2886.67 401.614  29 
   0 -32   0 2807.18 420.528  12 
   0  32   0 5181.12 574.084  20 
   0  32   0 3700.47 454.756  34 
   0 -32  -1 249.267 320.347  28 
   0 -32  -1-164.486 277.588  29 
   0 -32   1 328.625 306.643  28 
   0  32   1 416.085 314.208  13 
   0 -32   1 140.997 228.844  12 
   0  32  -1 599.270 295.041  34 
   0  32   1 300.644 319.209  20 
   0  32  -1 771.616 319.942  20 
   0  32  -2 3382.35 445.770  34 
   0 -32   2 3323.33 455.692  12 
   0 -32  -2 3180.82 485.258  28 
   0 -32  -2 4625.93 496.818  29 
   0 -32   2 3577.71 463.093  28 
   0  32   2 2912.01 490.428  20 
   0  32  -2 4093.43 501.791  20 
   0  32   2 4189.34 498.471  13 
   0  32  -3 191.318 283.641  34 
   0  32   3-118.526 291.051  13 
   0 -32   3 53.9529 203.339  12 
   0 -32  -3 228.292 320.374  28 
   0 -32  -3 428.445 291.279  29 
   0 -32   3 375.888 267.062  28 
   0  32   3 403.065 296.691  20 
   0  32  -3 281.194 255.348  20 
   0  32  -3 274.390 248.903  18 
   0  32  -4-173.792 326.523  34 
   0 -32   4-30.6105 223.261  12 
   0  32   4 118.687 276.978  13 
   0 -32   4-29.9932 267.172  28 
   0 -32  -4 152.499 265.822  29 
   0 -32  -4-263.308 341.707  28 
   0 -32  -4 303.445 282.949  30 
   0  32   4 183.574 242.719  20 
   0  32  -4 235.286 240.372  20 
   0  32  -4 444.286 243.335  18 
   0  32  -5 1137.59 358.645  34 
   0  32   5 1091.03 321.275  13 
   0 -32   5 662.182 269.858  12 
   0 -32  -5 1155.65 310.324  30 
   0 -32  -5 1286.37 370.289  28 
   0 -32  -5 965.033 322.304  29 
   0  32   5 1174.17 315.297  20 
   0  32  -5 1158.31 319.507  18 
   0  32  -6 1523.64 353.005  34 
   0 -32   6 864.575 256.467  12 
   0  32   6 1261.66 330.429  13 
   0 -32  -6 1542.73 332.600  28 
   0 -32  -6 1263.08 295.661  30 
   0 -32  -6 1166.36 301.209  29 
   0  32   6 1093.82 261.493  20 
   0  32  -6 1357.40 310.457  18 
   0  32  -7 3991.59 405.994  34 
   0 -32   7 3544.87 381.268  12 
   0 -32  -7 3747.21 361.361  30 
   0 -32  -7 3340.97 359.986  29 
   0 -32  -7 4169.01 398.622  28 
   0  32  -7 3637.80 378.218  18 
   0  32   7 3922.64 410.381  13 
   0  32   7 3014.78 314.064   6 
   0 -32  -8 837.284 196.473  30 
   0 -32  -8 840.886 199.429  29 
   0 -32  -8 1195.64 241.032  28 
   0 -32   8 765.808 199.558  12 
   0  32  -8 984.899 232.021  34 
   0  32  -8 871.079 223.538  18 
   0  32  -9 260.598 150.777  18 
   0 -33   0-141.196 282.213  28 
   0 -33   0 31.3712 248.041  12 
   0  33   0 523.431 345.400  20 
   0  33   0 293.294 251.812  34 
   0  33  -1 3388.97 430.005  34 
   0 -33  -1 3356.97 385.607  12 
   0 -33   1 3057.77 418.801  12 
   0 -33   1 3870.87 481.372  28 
   0 -33  -1 4851.93 532.634  28 
   0 -33  -1 4440.58 465.543  29 
   0  33   1 4456.14 544.069  20 
   0  33  -1 4529.68 520.369  20 
   0  33   1 3883.20 436.603  13 
   0  33  -2 13106.3 746.735  34 
   0 -33   2 12008.0 716.350  12 
   0 -33  -2 11860.9 662.087  11 
   0 -33  -2 14617.5 811.514  28 
   0 -33  -2 13177.7 716.619  29 
   0 -33   2 13621.2 758.868  28 
   0  33   2 14339.6 853.528  20 
   0  33  -2 15239.6 840.455  20 
   0  33   2 15484.4 799.118  13 
   0  33  -3 3969.26 474.770  34 
   0 -33   3 3627.68 452.375  12 
   0 -33   3 4120.95 437.928  28 
   0 -33  -3 3832.19 441.234  29 
   0 -33  -3 4417.46 496.198  28 
   0  33  -3 3730.80 440.064  20 
   0  33   3 3701.60 463.762  20 
   0  33   3 3719.02 468.241  13 
   0  33  -4-158.778 265.856  34 
   0  33   4-374.417 278.374  13 
   0 -33   4-190.654 200.352  12 
   0 -33  -4-193.613 269.273  28 
   0 -33  -4 166.940 235.340  29 
   0 -33   4 38.5449 230.117  28 
   0  33   4 112.086 245.037  20 
   0  33  -4 364.234 244.107  20 
   0  33  -4-117.074 184.520  18 
   0  33  -5-140.061 251.914  34 
   0  33   5 35.6912 247.270  13 
   0 -33   5 82.6280 185.067  12 
   0 -33  -5-66.3027 248.391  28 
   0 -33  -5-439.939 239.310  29 
   0  33   5 74.0865 212.650  20 
   0  33  -5-260.474 206.674  18 
   0  33  -6 263.129 242.263  34 
   0 -33   6 111.996 185.541  12 
   0  33   6 310.348 240.180  13 
   0 -33  -6 615.467 220.093  29 
   0 -33  -6 248.389 230.723  28 
   0  33   6 521.915 199.471  20 
   0  33  -6 242.903 199.192  18 
   0  33  -7-319.833 203.495  34 
   0 -33   7 18.3096 153.154  12 
   0  33   7 125.055 187.826  13 
   0 -33  -7 81.5889 198.278  28 
   0 -33  -7 5.33664 185.521  29 
   0  33  -7 132.859 178.112  18 
   0  33   7 32.0070 147.577   6 
   0 -33  -8 1383.24 210.874  28 
   0 -33  -8 1018.30 176.750  29 
   0 -33   8 955.385 183.990  12 
   0  33  -8 1034.97 191.245  34 
   0  33  -8 1279.62 212.660  18 
   0 -34   0 365.420 265.344  28 
   0  34   0 505.459 304.932  20 
   0 -34   0-215.268 217.970  12 
   0  34  -1 2762.03 362.836  34 
   0 -34  -1 2720.97 363.195  12 
   0 -34   1 3370.87 391.767  12 
   0 -34   1 3689.19 438.007  28 
   0 -34  -1 3523.78 436.569  28 
   0  34   1 3209.56 478.312  20 
   0  34  -1 3507.64 458.054  20 
   0  34   1 3180.10 393.707  13 
   0 -34   2 391.991 267.170  28 
   0 -34  -2 266.035 255.501  28 
   0 -34  -2 384.488 252.017  29 
   0  34   2 187.743 224.269  13 
   0 -34  -2 24.6222 173.796  12 
   0 -34   2 341.048 221.619  12 
   0  34   2 171.068 272.900  20 
   0  34  -2 167.762 276.180  20 
   0  34  -2 443.308 257.908  34 
   0  34  -3 3733.64 427.745  34 
   0 -34  -3 3164.00 326.229  11 
   0 -34   3 2825.16 364.494  12 
   0 -34   3 3303.72 397.398  28 
   0 -34  -3 3863.96 440.217  28 
   0 -34  -3 3713.09 404.002  29 
   0  34  -3 3440.15 381.210  20 
   0  34   3 3405.04 425.950  20 
   0  34   3 3294.56 398.446  13 
   0  34  -4 506.568 275.173  34 
   0  34   4 886.585 284.206  13 
   0 -34   4 590.274 227.280  12 
   0 -34   4 1265.49 247.863  28 
   0 -34  -4 781.118 257.230  29 
   0 -34  -4 478.078 270.478  28 
   0  34  -4 850.622 235.932  20 
   0  34   4 952.213 286.969  20 
   0  34  -4 1065.26 235.410  18 
   0  34  -5 478.111 239.940  34 
   0  34   5 760.449 257.223  13 
   0 -34   5 191.061 183.647  12 
   0 -34  -5 808.322 266.530  28 
   0 -34  -5 338.777 198.805  29 
   0  34   5 548.967 221.152  20 
   0  34  -5 717.086 217.157  18 
   0  34  -6 4157.80 386.003  34 
   0 -34   6 3702.05 340.397  12 
   0 -34  -6 4256.96 390.775  28 
   0 -34  -6 3580.24 323.471  29 
   0  34   6 4387.22 408.618  13 
   0  34  -6 3539.54 334.679  18 
   0 -34  -7-134.266 168.780  28 
   0 -34  -7-290.183 138.029  29 
   0 -34   7 53.6677 130.689  12 
   0  34  -7 216.414 170.794  34 
   0  34  -7-76.1191 140.460  18 
   0 -35   0-468.458 242.666  28 
   0  35   0 175.161 254.187  20 
   0 -35   0-46.6219 156.518  12 
   0  35  -1 7415.96 503.063  34 
   0 -35   1 7085.00 500.095  12 
   0 -35  -1 6142.62 454.393  12 
   0 -35   1 8039.58 554.459  28 
   0 -35  -1 8970.27 590.083  28 
   0  35  -1 8528.91 592.820  20 
   0  35   1 8763.95 608.566  20 
   0  35   1 7760.16 497.162  13 
   0 -35   2 1426.95 279.043  28 
   0 -35  -2 1186.04 273.165  29 
   0 -35  -2 1256.91 318.099  28 
   0 -35   2 1069.59 265.249  12 
   0  35   2 938.938 258.953  13 
   0 -35  -2 259.267 162.942  12 
   0  35  -2 864.292 281.810  20 
   0  35   2 1077.85 321.433  20 
   0  35  -2 1008.83 265.561  34 
   0 -35  -3 1888.73 291.923  29 
   0 -35   3 1909.88 281.310  28 
   0 -35  -3 2138.54 341.826  28 
   0  35   3 1933.63 319.629  13 
   0 -35   3 1287.97 253.158  12 
   0  35  -3 1829.46 307.526  20 
   0  35   3 1653.56 339.129  20 
   0  35  -3 1872.36 320.986  34 
   0 -35  -4-185.658 180.733  29 
   0 -35  -4-55.1188 208.959  28 
   0  35   4-4.27919 205.446  13 
   0 -35  -4 445.364 136.824  11 
   0 -35   4 144.012 170.437  12 
   0  35   4-38.8968 212.006  20 
   0  35  -4-209.434 187.381  20 
   0  35  -4 144.012 192.820  34 
   0  35  -5 1104.91 261.580  34 
   0 -35   5 655.593 198.106  12 
   0 -35  -5 432.704 162.113  11 
   0  35   5 851.066 237.293  13 
   0 -35  -5 1043.87 237.603  28 
   0 -35  -5 848.200 217.863  29 
   0  35   5 764.448 214.522  20 
   0  35  -5 359.917 158.237  18 
   0  35  -6 16.7283 175.523  34 
   0 -35   6-5.25367 119.656  12 
   0 -35  -6-210.299 131.891  11 
   0  35   6-188.068 159.320  13 
   0  35  -6 34.7561 119.371  18 
   0  35   6 219.016 136.692   6 
   0 -35  -6 260.388 169.456  28 
   0 -35  -6 149.338 146.204  29 
   0 -35  -7 918.540 182.807  28 
   0  35  -7 1144.97 198.021  34 
   0 -36   0-247.773 161.423  12 
   0  36   0-49.1108 238.170  20 
   0 -36  -1 490.667 235.766  28 
   0 -36   1 245.482 227.729  28 
   0  36  -1 45.8864 214.869  20 
   0  36   1 383.941 240.553  20 
   0 -36   1 378.868 167.366  12 
   0 -36   2 1233.24 248.598  28 
   0 -36  -2 1444.66 298.571  28 
   0 -36   2 1241.00 233.252  12 
   0  36   2 1202.25 240.452  13 
   0  36  -2 1403.06 291.334  20 
   0  36   2 1323.08 291.707  20 
   0  36  -2 1261.17 244.266  34 
   0  36  -3 3323.61 340.937  34 
   0 -36   3 3505.24 321.666  12 
   0 -36   3 3471.18 328.713  28 
   0 -36  -3 3675.48 360.656  28 
   0  36   3 3289.29 374.607  20 
   0  36  -3 3210.39 339.457  20 
   0  36   3 3238.31 332.600  13 
   0 -36  -4 1739.44 270.190  28 
   0 -36  -4 985.997 205.645  29 
   0  36   4 1067.22 238.678  13 
   0 -36   4 1230.69 204.274  12 
   0  36   4 1243.95 247.175  20 
   0  36  -4 1081.51 238.608  34 
   0  36  -5 2187.80 272.337  34 
   0 -36   5 1780.40 218.572  12 
   0  36   5 2115.62 244.299  20 
   0  36   5 2355.65 275.340  13 
   0 -36  -5 2635.25 290.105  28 
   0 -36  -5 2040.57 227.885  29 
   0  36  -6 1973.80 225.711  34 
   0 -36  -6 2562.62 238.376  28 
   0 -37   0 23.6395 135.672  28 
   0  37   0 141.475 209.917  20 
   0 -37  -1-327.660 189.870  28 
   0 -37   1-125.847 177.212  28 
   0  37  -1 0.98792 175.754  20 
   0  37   1 126.304 195.241  20 
   0 -37   1 176.876 71.8632  12 
   0 -37  -2 5693.62 404.283  28 
   0 -37   2 5522.75 372.596  28 
   0 -37   2 4514.86 320.478  12 
   0  37   2 5264.97 427.557  20 
   0  37  -2 5479.36 399.122  20 
   0 -37  -3-15.2289 148.932  28 
   0  37   3-400.294 172.667  13 
   0 -37   3-166.280 120.249  12 
   0  37  -3 39.5668 140.408  20 
   0  37   3-383.177 186.420  20 
   0  37  -3-204.927 173.697  34 
   0  37   4 831.421 191.661  20 
   0  37  -4 814.460 181.415  34 
   0 -37  -4 1174.35 211.007  28 
   0 -37  -5 359.713 130.185  28 
   0 -38   0 2865.10 273.198  28 
   0  38   0 2674.40 303.727  20 
   0 -38  -1 128.396 135.247  28 
   0 -38   1-60.4994 135.229  28 
   0  38   1 238.107 189.458  20 
   0  38  -1-29.2897 159.379  20 
   0 -38   2 844.862 169.729  28 
   0 -38  -2 553.754 161.196  28 
   0  38   2 648.694 194.693  20 
   0  38  -2 783.738 181.930  20 
   0 -38  -3 131.255 123.628  28 
   0  38   3 290.601 159.095  20 
   0  39   0-40.6172 144.449  20 
   0  39   1 2835.60 259.907  20 
  -1   0  15 12489.0 565.275   9 
  -1   0  14 149.579 229.671   9 
  -1   0  13 585.015 351.226   7 
  -1   0  13 676.823 302.843   9 
  -1   0  13 223.812 290.262  12 
  -1   0  12 72.3579 346.049   7 
  -1   0  12-32.1452 272.711   9 
  -1   0  12-18.5303 377.793   8 
  -1   0  12-138.914 271.233  12 
  -1   0  11 15757.1 910.111   9 
  -1   0  11 14779.8 985.013   7 
  -1   0  11 14760.9 972.985   8 
  -1   0  11 14604.7 899.892  12 
   1   0 -10-283.377 372.661  41 
  -1   0  10 36.9545 349.479   7 
  -1   0  10 134.532 291.034   9 
  -1   0  10 127.331 419.806   8 
  -1   0  10 334.246 341.271  12 
  -1   0   9 316.226 312.624   8 
  -1   0   9 257.501 245.734   9 
  -1   0   9-108.859 276.911   7 
  -1   0   9-53.5218 204.248  12 
   1   0  -8 409.768 557.306  41 
  -1   0   8 287.310 323.190   4 
   1   0  -7 26978.3 2318.56  41 
   1   0  -7 28050.1 2005.50  38 
  -1   0   7 26202.4 2006.30   2 
  -1   0   7 24593.7 2363.21   4 
  -1   0   7 26458.6 2573.14  10 
   1   0  -6-802.804 518.829  41 
  -1   0   6 83.8200 236.643   2 
  -1   0   6-419.821 564.810   4 
  -1   0   5 403537. 5315.66  37 
  -1   0   5 403515. 6076.73   2 
  -1   0   5 413965. 7709.47   4 
  -1   0   5 415445. 7921.70  10 
  -1   0   4-700.667 337.955  37 
  -1   0   4-497.175 404.948   4 
  -1   0   4-18.9728 191.697   2 
  -1   0   4-553.068 492.941  10 
  -1   0   3 34438.2 1379.34  37 
  -1   0   3 33917.5 1723.30   4 
  -1   0   3 33037.3 1249.62   2 
  -1   0   3 34459.7 1767.75  10 
  -1   0   2-57.2009 229.150  37 
  -1   0   2-81.5494 197.663   4 
  -1   0   2 15.5687 131.020   2 
  -1   0   2 12.1863 278.036  10 
  -1   0   1 282139. 3137.48  37 
  -1   0   1 283545. 3167.04   4 
  -1   0   1 291989. 3159.55  10 
  -1   0   0 105.877 100.376  37 
  -1   0   0-6.29944 90.5761  41 
   1   0   0-118.744 86.4486  39 
   1   0   0-163.976 122.140   3 
  -1   0   0-19.5779 46.4726   4 
   1   0   0-34.8095 78.0721   2 
   1   0   0-45.1528 108.669   1 
  -1   0  -1 43946.7 1290.81  41 
  -1   0  -1 43923.3 871.091  37 
   1   0   1 44895.9 1266.11   3 
   1   0   1 46092.4 1334.36   2 
   1   0   1 43986.7 894.117  10 
   1   0   2-117.601 156.619  40 
  -1   0  -2 108.680 120.312  38 
  -1   0  -2 16.1056 261.662  41 
   1   0   2 264.121 266.312   2 
   1   0   2 21.0015 161.963   4 
   1   0   2-155.037 209.318  10 
  -1   0  -3 82123.7 1563.91  38 
  -1   0  -3 85405.9 2648.22  41 
   1   0   3 84854.6 2655.88   2 
   1   0   3 88430.8 2299.39   4 
   1   0   3 83154.3 2459.81  10 
  -1   0  -4 443.851 155.482  38 
  -1   0  -4-84.4177 371.614  41 
   1   0   4-444.405 395.790   2 
   1   0   4-470.351 249.213   4 
   1   0   4-65.5472 358.858  10 
  -1   0  -5 4488.51 891.338  41 
  -1   0  -5 4456.82 486.619  38 
   1   0   5 4684.99 732.185   4 
   1   0   5 3403.05 800.638   2 
   1   0   5 3818.69 770.571  10 
  -1   0  -6 115.229 249.336  41 
   1   0   6-575.976 485.901   4 
   1   0   6-386.352 500.222   2 
  -1   0  -7 145495. 5532.44  41 
   1   0   7 154643. 5554.26   2 
   1   0   7 165268. 5975.95  10 
  -1   0  -8-32.7346 394.621  41 
   1   0   8 609.255 399.611   2 
   1   0   8-487.392 757.687  10 
   1   0   9 1304.38 947.854   2 
   1   0   9 1018.46 310.419   7 
   1   0   9 1102.38 348.198   8 
   1   0   9 1074.54 292.787   9 
   1   0   9 1453.59 298.491  12 
   1   0   9 1164.00 288.099  11 
  -1   0 -10 119.116 595.581  41 
   1   0  10-302.182 294.603   9 
   1   0  10 103.964 380.532   8 
   1   0  10-41.0898 342.211   7 
   1   0  10-35.9746 205.722  12 
   1   0  11 513.312 378.842   9 
   1   0  11 401.853 444.280   7 
   1   0  11 1296.64 357.532  12 
   1   0  12 7.41481 313.265   9 
   1   0  12 54.4484 394.290   7 
   1   0  12-134.813 241.628  12 
   1   0  13 2554.03 437.631   9 
   1   0  14-143.696 244.920   9 
   1   0  15 1394.68 259.381   9 
  -1  -1  15 5321.88 385.679   9 
  -1   1  15 5676.18 408.301   9 
  -1  -1  14 3356.01 401.641   9 
  -1   1  14 3121.96 404.804   9 
  -1   1  13 54.4237 298.415   7 
  -1  -1  13 382.172 349.761   7 
  -1   1  13-256.615 261.515   9 
  -1  -1  13 32.7089 242.075   9 
  -1   1  13 2993.46 655.344   8 
  -1  -1  13 3546.54 667.553   8 
  -1  -1  13 229.502 294.891  12 
  -1   1  12 5535.58 647.198   8 
  -1   1  12 5557.99 646.677   7 
  -1  -1  12 6335.08 699.923   8 
  -1   1  12 5276.17 576.103   9 
  -1  -1  12 5374.78 635.815   7 
  -1  -1  12 5164.16 567.435   9 
  -1  -1  12 6611.98 635.775  12 
  -1   1  12 5769.29 598.855  12 
  -1   1  11 23170.5 1175.95   7 
  -1  -1  11 22078.9 1166.50   7 
  -1   1  11 21939.7 1069.02   9 
  -1  -1  11 22006.1 1154.46   8 
  -1   1  11 22565.1 1175.72   8 
  -1  -1  11 22785.0 1068.54   9 
  -1  -1  11 21740.1 1066.16  12 
  -1   1  11 21329.1 1073.27  12 
   1  -1 -10 38761.4 3418.05  41 
   1   1 -10 38761.9 3912.91  39 
   1   1 -10 35043.2 3244.56  41 
  -1  -1  10 39611.9 1464.39   8 
  -1  -1  10 37679.8 1324.31   9 
  -1   1  10 40922.6 1477.44   7 
  -1   1  10 41583.9 1386.09   9 
  -1   1  10 38943.4 1464.10   8 
  -1  -1  10 37608.2 1445.90   7 
  -1  -1  10 37817.4 1345.18  12 
  -1   1  10 38877.5 1355.49  12 
   1  -1  -9 6226.14 1294.42  41 
   1   1  -9 6436.52 1277.18  41 
  -1   1   9 5042.31 579.369   8 
  -1   1   9 4969.85 513.044   9 
  -1  -1   9 5104.27 561.899   7 
  -1  -1   9 4892.52 557.675   8 
  -1   1   9 4268.87 536.269   7 
  -1  -1   9 5303.65 527.803   9 
  -1  -1   9 5232.42 509.077  12 
  -1  -1   9 5961.90 1604.44  10 
  -1   1   9 4879.67 500.410  12 
   1   1  -8 1933.70 666.395  41 
   1  -1  -8 838.444 659.921  41 
  -1   1   8 1015.19 522.960   4 
  -1  -1   8 1048.08 682.348  10 
  -1   1   8-255.129 578.233  10 
   1  -1  -7 80770.4 3451.06  38 
   1   1  -7 85282.9 3394.83  38 
   1  -1  -7 74023.4 3827.68  41 
   1   1  -7 73947.8 3690.59  41 
  -1  -1   7 81672.6 3504.43   2 
  -1   1   7 76532.6 3311.13   2 
  -1  -1   7 77662.7 4125.24   4 
  -1   1   7 78657.7 4214.42   4 
  -1   1   7 86098.8 4602.35  10 
  -1  -1   7 79122.0 4369.36  10 
   1   1  -6 31679.6 2211.85  41 
   1  -1  -6 35423.9 2415.99  41 
   1  -1  -6 35679.3 2148.77  38 
  -1   1   6 30464.7 2349.71   4 
  -1  -1   6 32387.2 2462.30   4 
  -1  -1   6 33592.2 2038.86   2 
  -1   1   6 35154.5 2034.39   2 
  -1  -1   6 34919.0 2628.63  10 
  -1   1   6 37961.8 2766.59  10 
  -1  -1   5 19115.7 1194.41  37 
   1   1  -5 20019.9 1545.96  41 
  -1   1   5 18208.7 1208.03  37 
  -1  -1   5 17205.1 1652.94   4 
  -1   1   5 18533.3 1350.90   2 
  -1   1   5 17716.7 1650.76   4 
  -1  -1   5 20498.3 1413.21   2 
  -1   1   5 18745.6 1820.81  10 
  -1  -1   5 18465.3 1772.97  10 
  -1  -1   4 88858.1 2369.69  37 
  -1   1   4 87896.3 2408.75  37 
  -1  -1   4 91118.2 2571.96   2 
  -1  -1   4 91399.5 3232.46   4 
  -1   1   4 92067.2 3258.98   4 
  -1   1   4 89286.3 2429.54   2 
  -1  -1   4 90476.9 3299.11  10 
  -1   1   4 89300.3 3283.85  10 
  -1  -1   3 138472. 2705.42  37 
  -1   1   3 137462. 2778.11  37 
  -1  -1   3 145893. 3528.50   4 
  -1  -1   3 138266. 2663.10   2 
  -1   1   3 139349. 2465.89   2 
  -1   1   3 139610. 3511.28   4 
  -1   1   3 143302. 3572.01  10 
  -1  -1   3 143122. 3570.06  10 
  -1   1   2 50534.8 1542.85  37 
  -1  -1   2 50546.3 1499.16  37 
  -1  -1   2 53006.1 1785.59   4 
  -1   1   2 50688.2 1062.08   2 
  -1   1   2 50170.5 1764.98   4 
  -1   1   2 51332.4 1801.98  10 
  -1  -1   2 48834.0 1768.76  10 
   1   1  -1 24651.2 893.026  39 
  -1  -1   1 24080.0 928.075  37 
  -1   1   1 24796.5 961.808  37 
   1  -1  -1 24447.6 908.973   1 
  -1   1   1 24242.2 976.501   4 
   1  -1  -1 25510.5 943.272   3 
  -1  -1   1 24123.3 952.191   4 
  -1  -1   1 24232.5 944.483  10 
  -1   1   1 25326.4 982.903  10 
  -1   1   0 2826.32 310.780  41 
  -1  -1   0 2804.50 234.172  41 
  -1   1   0 2865.34 297.852  37 
  -1  -1   0 3105.37 302.017  37 
   1   1   0 2844.77 279.773  39 
  -1   1   0 2958.48 256.381   4 
   1  -1   0 2862.73 244.280   2 
   1  -1   0 2909.66 329.832   3 
   1   1   0 2843.86 290.289   3 
   1  -1   0 3139.43 329.509   1 
  -1   1  -1 4599.92 306.502  37 
  -1   1  -1 4046.54 423.178  41 
  -1  -1  -1 4224.46 333.595  38 
  -1  -1  -1 4442.72 437.130  41 
   1   1   1 4797.76 341.657   1 
   1   1   1 4610.98 397.507   3 
   1  -1   1 4386.98 464.785   3 
   1   1   1 4539.96 440.132   2 
   1   1   1 4457.19 244.460   4 
   1  -1   1 4632.76 463.500   2 
   1  -1   1 4776.15 352.637  10 
  -1  -1  -2 3482.77 524.203  41 
   1  -1   2 3789.71 425.695  40 
  -1   1  -2 4347.59 560.842  41 
  -1  -1  -2 4251.99 379.324  38 
   1   1   2 3976.30 331.371  40 
   1   1   2 3524.52 515.850   2 
   1   1   2 3895.91 411.377   4 
   1  -1   2 3992.54 555.876   2 
   1  -1   2 3821.63 454.783  10 
   1   1   2 3621.74 457.098  10 
  -1  -1  -3 94662.5 1955.79  38 
  -1  -1  -3 99421.4 2905.63  41 
  -1   1  -3 93434.7 1328.36  38 
  -1   1  -3 99437.1 2843.01  41 
   1   1   3 97777.6 2842.21   2 
   1  -1   3 105333. 2561.47   4 
   1   1   3 98955.2 2426.36   4 
   1  -1   3 99799.4 2905.91   2 
   1  -1   3 94801.5 2659.21  10 
   1   1   3 95328.3 2649.68  10 
  -1  -1  -4 12203.8 798.795  38 
  -1   1  -4 12703.9 1217.89  41 
  -1   1  -4 12284.9 627.852  38 
  -1  -1  -4 12194.4 1228.67  41 
   1  -1   4 13125.1 1236.29   2 
   1  -1   4 12315.9 1053.58   4 
   1   1   4 12508.1 1204.83   2 
   1   1   4 12389.6 1044.65   4 
   1   1   4 12113.9 1149.85  10 
   1  -1   4 12520.1 1157.26  10 
  -1   1  -5 32104.9 1125.95  38 
  -1  -1  -5 33855.4 2222.92  41 
  -1  -1  -5 33293.8 1450.96  38 
  -1   1  -5 32497.3 2125.70  41 
   1   1   5 34556.5 1989.74   4 
   1   1   5 32729.4 2131.04   2 
   1  -1   5 34102.9 1996.84   4 
   1  -1   5 36496.4 2224.28   2 
   1   1   5 33332.1 2151.58  10 
   1  -1   5 34545.1 2216.04  10 
  -1   1  -6 16015.8 1676.97  41 
  -1  -1  -6 16479.6 1749.14  41 
   1   1   6 16578.8 1714.61   2 
   1   1   6 15230.1 1542.79   4 
   1  -1   6 16680.3 1768.01   2 
   1   1   6 16107.5 1764.06  10 
   1  -1   6 15218.5 1748.21  10 
  -1  -1  -7 40565.7 2973.88  41 
  -1   1  -7 36929.8 2778.68  41 
   1  -1   7 40641.1 2843.84   2 
   1   1   7 39518.8 2769.95   2 
   1   1   7 37408.7 2603.92   4 
   1   1   7 38734.4 2983.94  10 
   1  -1   7 40420.9 2996.88  10 
  -1  -1  -8 11099.4 1737.86  41 
  -1   1  -8 10429.7 1618.19  41 
   1   1   8 9008.56 1549.82   2 
   1  -1   8 8898.48 1436.16   2 
   1  -1   8 10026.2 1796.24  10 
   1   1   9 4146.16 1107.11   2 
   1  -1   9 3024.97 962.937   2 
  -1   1  -9 4801.36 1201.57  41 
  -1  -1  -9 4346.33 1166.22  41 
   1   1   9 4416.57 506.787   7 
   1  -1   9 3862.74 505.151   8 
   1   1   9 4612.78 538.931   8 
   1  -1   9 4271.49 514.581   7 
   1  -1   9 4384.86 477.823   9 
   1   1   9 4366.57 480.281   9 
   1  -1   9 3891.87 437.627  12 
   1  -1   9 4057.25 453.486  11 
   1   1   9 4077.54 428.324  12 
   1  -1   9 5086.42 1352.01  10 
   1   1  10 10728.2 736.758  32 
  -1  -1 -10 13298.5 2307.74  41 
  -1   1 -10 9578.49 1798.13  41 
   1  -1  10 10021.6 737.339   9 
   1   1  10 9904.71 732.254   9 
   1  -1  10 11193.5 833.606   8 
   1   1  10 10545.7 814.144   7 
   1   1  10 11331.1 849.247   8 
   1  -1  10 11471.3 854.686   7 
   1  -1  10 10634.1 724.177  12 
   1   1  10 10560.0 707.527  12 
   1  -1  11 37101.7 1492.78   8 
   1   1  11 39703.6 1534.82   8 
   1  -1  11 36359.9 1476.05   7 
   1   1  11 34211.7 1444.83   7 
   1  -1  11 32474.6 1303.73   9 
   1   1  11 35364.4 1353.39   9 
   1   1  11 35261.3 1289.92  12 
   1  -1  11 35119.0 1292.77  12 
   1   1  12 7275.96 676.903   9 
   1  -1  12 7611.98 757.002   7 
   1   1  12 8114.70 756.743   7 
   1  -1  12 7925.12 688.638   9 
   1   1  12 7419.83 631.945  12 
   1  -1  12 7528.09 625.489  12 
   1  -1  13 458.604 308.931   9 
   1   1  13 308.007 308.834   9 
   1  -1  13 540.204 311.532  12 
   1   1  14 1304.71 323.135   9 
   1  -1  14 2076.68 371.518   9 
   1  -1  15 3324.02 331.405   9 
   1   1  15 3399.95 336.044   9 
  -1   2  15 1407.05 236.744   9 
  -1  -2  15 117.942 146.358   9 
  -1   2  14 401.727 282.581   9 
  -1  -2  14 840.831 265.880   9 
  -1   2  13 3368.18 454.230   9 
  -1   2  13 8550.25 804.146   8 
  -1  -2  13 10188.3 836.595   8 
  -1  -2  13 3106.90 423.392   9 
  -1   2  13 2659.67 467.000   7 
  -1  -2  13 3686.96 556.551   7 
  -1  -2  13 3074.62 462.390  12 
  -1  -2  12 1232.52 477.707   8 
  -1  -2  12 680.099 332.460   9 
  -1   2  12 1027.64 376.699   9 
  -1  -2  12 1359.48 438.878   7 
  -1   2  12 458.919 438.064   8 
  -1   2  12 827.047 411.437   7 
  -1  -2  12 831.554 384.996  12 
  -1   2  12 516.694 363.523  12 
  -1  -2  11 3731.62 599.729   8 
  -1   2  11 3429.44 547.121   7 
  -1   2  11 2997.31 549.482   8 
  -1   2  11 2978.61 492.733   9 
  -1  -2  11 4098.28 530.531   9 
  -1  -2  11 3446.64 595.594   7 
  -1   2  11 2830.12 464.167   5 
  -1   2  11 3435.43 512.635  12 
  -1  -2  11 3468.28 512.400  12 
  -1   2  10 8444.72 670.976   5 
   1   2 -10 9937.12 2050.22  39 
   1  -2 -10 7324.60 1721.88  41 
  -1  -2  10 10027.0 727.884   9 
  -1   2  10 9261.97 707.766   9 
  -1   2  10 8653.35 750.780   8 
  -1  -2  10 9082.09 760.626   8 
  -1   2  10 9116.30 749.682   7 
  -1  -2  10 9405.16 783.005   7 
  -1   2  10 9560.83 716.447  12 
  -1  -2  10 9900.15 726.001  12 
  -1   2   9 28326.4 2955.45   4 
  -1   2   9 24291.8 1003.37   5 
   1   2  -9 24671.3 2574.64  41 
   1   2  -9 19446.4 2550.73  39 
   1  -2  -9 21494.3 2461.11  41 
  -1   2   9 25180.8 1036.65   9 
  -1   2   9 25302.0 1108.82   8 
  -1  -2   9 24705.0 1006.22   9 
  -1   2   9 24543.0 1092.60   7 
  -1  -2   9 24636.9 1103.48   7 
  -1  -2   9 22767.2 1051.73   8 
  -1  -2   9 23863.0 1025.57  12 
  -1  -2   9 30292.8 3302.76  10 
  -1   2   9 23929.9 1028.02  12 
  -1  -2   8-596.623 574.153  10 
  -1   2   8-792.088 739.136   4 
   1   2  -8 133.580 623.101  41 
   1  -2  -8 984.072 566.409  41 
  -1  -2   7 3405.48 1089.60  10 
  -1   2   7 3348.30 1195.87  10 
  -1   2   7 4544.73 1007.69   4 
  -1   2   7 4399.75 819.880   2 
   1  -2  -7 3116.59 790.033  38 
   1   2  -7 3892.03 858.938  41 
   1  -2  -7 3679.07 892.267  41 
  -1  -2   6 1113.62 641.491  10 
  -1   2   6 639.641 601.403  10 
  -1   2   6 501.555 602.805   4 
  -1  -2   6 1175.10 673.092   4 
  -1   2   6 1291.76 446.221   2 
   1  -2  -6 649.142 310.943   1 
  -1  -2   6 1599.35 599.015   2 
   1  -2  -6 1629.61 552.941  38 
   1   2  -6 698.571 470.329  41 
  -1   2   5 11938.5 1467.05  10 
  -1  -2   5 12843.5 1513.72  10 
  -1  -2   5 15104.9 1252.73   2 
  -1   2   5 12126.3 1428.17   4 
  -1   2   5 13731.3 1127.98   2 
  -1  -2   5 12402.2 1442.51   4 
   1   2  -5 14519.4 1317.35  41 
   1  -2  -5 14780.1 1300.22  38 
  -1  -2   5 14470.7 1066.50  37 
  -1  -2   4 232766. 5301.62  10 
  -1   2   4 239440. 5395.89  10 
  -1  -2   4 242029. 5245.67   4 
  -1   2   4 235013. 5229.04   4 
  -1   2   4 224651. 3821.14   2 
  -1  -2   4 234721. 4302.34   2 
  -1  -2   4 224741. 3762.63  37 
   1   2  -4 239617. 4457.90  41 
  -1   2   4 233501. 4030.04  37 
  -1   2   3 22320.3 1470.29  10 
  -1  -2   3 20912.6 1413.13  10 
  -1  -2   3 21383.1 1105.52  37 
  -1   2   3 22577.7 1190.52  37 
  -1   2   3 22153.5 1428.91   4 
  -1   2   3 21877.3 1002.68   2 
  -1  -2   3 21576.5 1398.58   4 
  -1  -2   3 22945.3 1170.73   2 
  -1   2   2 661.481 297.607  37 
  -1  -2   2 721.753 298.307   4 
   1  -2  -2 735.250 245.013   1 
  -1   2   2 574.193 161.931   2 
  -1   2   2 555.270 318.734   4 
   1   2  -2 366.089 296.825  39 
  -1  -2   2 658.287 298.897  37 
  -1  -2   2 580.316 331.681  10 
  -1   2   2 574.852 359.085  10 
  -1  -2   1 14250.1 772.660  10 
  -1   2   1 14441.9 810.242   4 
   1  -2  -1 14413.8 720.155   3 
  -1  -2   1 13731.7 765.839   4 
   1  -2  -1 14772.8 752.186   1 
  -1  -2   1 14007.4 760.095  37 
  -1   2   1 14411.9 793.144  37 
   1   2  -1 14346.7 796.384  39 
   1  -2   0 999999. 5979.69   3 
   1  -2   0 966829. 4827.99   2 
  -1   2   0 971517. 5631.95  37 
  -1  -2   0 937126. 5505.83  38 
   1   2   0 959083. 5812.59  39 
  -1   2   0 980301. 5971.97  41 
   1   2   1 2907.77 298.615   3 
   1   2   1 3042.60 261.264   1 
   1   2   1 2697.35 386.983   2 
   1  -2   1 3030.31 409.359   2 
   1   2   1 3098.10 272.194   4 
  -1   2  -1 2896.28 407.010  41 
  -1  -2  -1 2933.35 340.279  38 
  -1   2  -1 3225.03 306.245  37 
  -1  -2  -1 2973.57 369.226  41 
   1  -2   2 16440.1 949.654  10 
   1  -2   2 16973.4 1066.76   2 
   1   2   2 15773.4 1018.42   2 
   1   2   2 16226.5 807.988   4 
  -1  -2  -2 15227.1 1007.60  41 
   1  -2   2 15142.6 907.910  40 
   1   2   2 13616.4 488.651  40 
  -1   2  -2 15838.7 993.458  41 
  -1  -2  -2 16950.1 834.369  38 
   1   2   3 56837.9 2090.12  10 
   1  -2   3 57403.2 2131.56  10 
   1   2   3 58365.8 1904.26   4 
   1   2   3 55897.6 2192.72   2 
   1  -2   3 56535.3 2233.64   2 
  -1  -2  -3 57525.1 1718.29  38 
  -1  -2  -3 56892.1 2230.32  41 
  -1   2  -3 61484.4 2245.52  41 
   1  -2   3 55633.0 1878.41  40 
   1  -2   4 23997.8 1623.17  10 
   1   2   4 25119.5 1638.05  10 
   1  -2   4 25304.9 1689.13   2 
   1   2   4 24642.7 1455.08   4 
   1   2   4 25943.0 1687.70   2 
  -1   2  -4 21866.0 632.434  38 
  -1  -2  -4 24643.4 1258.54  38 
  -1   2  -4 26747.4 1709.04  41 
  -1  -2  -4 26498.5 1787.85  41 
   1   2   5 3611.09 827.664  10 
   1  -2   5 3408.75 813.914  10 
   1   2   5 3806.89 739.785   4 
   1  -2   5 4442.63 845.817   2 
   1   2   5 4276.72 865.570   2 
  -1   2  -5 4828.85 897.207  41 
  -1  -2  -5 3741.38 839.907  41 
  -1  -2  -5 4971.21 600.228  38 
   1   2   6 197407. 5893.65  10 
   1  -2   6 178287. 5641.06  10 
   1   2   6 180967. 5132.76   4 
   1   2   6 185923. 5549.64   2 
   1  -2   6 185749. 5603.84   2 
  -1  -2  -6 184109. 5743.16  41 
  -1   2  -6 188362. 5577.23  41 
  -1  -2  -6 183195. 3934.69  38 
   1  -2   7-440.720 527.761  10 
   1  -2   7 326.152 356.222   2 
   1   2   7-10.2571 520.286   4 
   1   2   7-388.080 386.844   2 
  -1  -2  -7-81.4661 653.214  41 
  -1   2  -7-1239.38 632.140  41 
   1  -2   8 12975.6 2016.93  10 
  -1   2  -8 13459.1 1879.07  41 
  -1  -2  -8 8945.54 1606.50  41 
   1   2   8 11458.7 1619.82   2 
   1  -2   8 10370.6 1633.05   2 
   1   2   8 11455.3 1679.61   4 
   1   2   9 17448.4 878.161  32 
   1   2   9 17873.5 2233.59   2 
   1  -2   9 14067.5 2051.84   2 
  -1  -2  -9 15831.4 2257.61  41 
  -1   2  -9 21561.6 2462.16  41 
   1   2   9 16775.4 865.671   9 
   1  -2   9 17031.3 860.928   9 
   1   2   9 18939.7 970.417   8 
   1   2   9 18249.2 955.114   7 
   1  -2   9 18046.2 961.656   7 
   1  -2   9 18343.5 954.098   8 
   1  -2   9 15657.5 2346.84  10 
   1  -2   9 17777.6 844.971  11 
   1   2   9 17318.9 832.492  12 
   1  -2   9 17473.1 849.062  12 
   1   2  10 4834.43 520.455  32 
  -1  -2 -10 7004.13 1727.78  41 
  -1   2 -10 4197.49 1139.63  41 
   1  -2  10 4698.19 517.953  12 
   1   2  10 4775.58 515.187  12 
   1  -2  10 5058.85 618.843   7 
   1  -2  10 4792.72 580.258   8 
   1   2  10 4678.82 559.128   9 
   1  -2  10 5067.24 567.763   9 
   1   2  10 5426.98 622.919   7 
   1   2  10 5848.92 624.712   8 
   1   2  11 1011.15 357.008  12 
   1  -2  11 644.985 301.459  12 
   1   2  11 928.114 272.802  32 
   1  -2  11 1118.52 399.831   9 
   1  -2  11 568.584 427.121   7 
   1   2  11 834.685 392.294   9 
   1   2  11 817.455 447.819   7 
   1   2  12 325.224 363.057   9 
   1  -2  12 276.275 390.103   7 
   1  -2  12 282.930 343.082   9 
   1   2  12 541.952 330.561  12 
   1  -2  12 156.462 268.639  12 
   1   2  13 1950.88 408.963   9 
   1  -2  13 2276.78 412.562   9 
   1  -2  13 2299.62 395.489  12 
   1  -2  14 2583.69 381.367   9 
   1   2  14 2965.25 402.427   9 
   1   2  15 443.764 194.764   9 
   1  -2  15 493.153 187.173   9 
  -1   3  15 334.582 189.644   9 
  -1  -3  14 8671.56 654.446   7 
  -1  -3  14 7721.27 533.405   9 
  -1   3  14 8548.80 595.379   9 
  -1   3  13 291.559 313.401   7 
  -1  -3  13 5570.65 755.175   8 
  -1  -3  13 424.518 374.025   7 
  -1   3  13 277.693 289.511   9 
  -1  -3  13-72.9140 237.793   9 
  -1   3  13 4876.63 692.141   8 
  -1  -3  13-139.619 289.487  12 
  -1   3  12 9795.80 828.173   8 
  -1   3  12 9718.92 782.989   7 
  -1  -3  12 9299.47 796.095   8 
  -1  -3  12 9422.31 711.999   9 
  -1   3  12 8480.97 713.915   9 
  -1  -3  12 9181.45 806.332   7 
  -1   3  12 8217.97 644.544   5 
  -1  -3  12 9892.94 746.589  12 
  -1  -3  11 12375.0 918.311   7 
  -1  -3  11 11374.7 861.842   8 
  -1   3  11 11731.8 888.458   8 
  -1  -3  11 10539.9 752.538   9 
  -1   3  11 11401.1 855.453   7 
  -1   3  11 10641.9 771.840   9 
  -1   3  11 10550.7 765.961   5 
  -1  -3  11 10667.1 790.887  12 
  -1   3  11 10840.0 782.610  12 
  -1   3  10 14377.2 830.166   5 
   1  -3 -10 13532.3 2110.06  41 
   1   3 -10 15179.3 2466.18  39 
  -1  -3  10 13816.4 894.110   8 
  -1  -3  10 14637.4 943.951   7 
  -1   3  10 13743.4 908.069   8 
  -1   3  10 15409.4 926.889   7 
  -1   3  10 14231.1 858.972   9 
  -1  -3  10 15205.8 860.300   9 
  -1  -3  10 15107.9 2481.08  10 
  -1  -3  10 14662.2 864.688  12 
  -1   3  10 15146.8 874.885  12 
  -1   3   9-972.416 753.041   4 
  -1   3   9 776.451 316.565   5 
   1   3  -9 2258.07 796.636  41 
   1   3  -9 1737.18 930.674  39 
   1  -3  -9-458.321 422.225  41 
  -1  -3   9 40.0285 233.684   9 
  -1   3   9-264.183 300.171   7 
  -1  -3   9 9.23347 302.334   8 
  -1  -3   9 71.3297 274.611   7 
  -1   3   9 225.304 248.561   9 
  -1   3   9 42.6971 278.074   8 
  -1  -3   9-15.0655 206.237  12 
  -1  -3   9-2810.93 1012.32  10 
  -1   3   9 253.321 219.042  12 
  -1  -3   8 3947.25 1265.67  10 
  -1   3   8 3128.35 1105.73   4 
   1   3  -8 4737.49 1003.62  41 
   1   3  -8 2849.25 996.962  39 
   1  -3  -8 4190.12 1148.82  41 
  -1  -3   7 1806.11 830.482  10 
  -1   3   7 978.167 460.545   2 
   1  -3  -7 2466.19 734.397  38 
   1   3  -7 1671.92 538.306  41 
   1  -3  -7 2576.59 917.533  41 
  -1  -3   6 56742.3 3358.83  10 
  -1   3   6 56634.2 2518.82   2 
  -1   3   6 54041.4 3175.53   4 
   1   3  -6 59406.0 2850.67  41 
   1  -3  -6 58338.7 2877.09  38 
  -1  -3   5 357790. 7607.97  10 
  -1   3   5 375440. 7778.00  10 
   1  -3  -5 371985. 6682.78  38 
   1   3  -5 377449. 6347.43  41 
  -1  -3   5 369024. 5170.99  37 
   1  -3  -5 366890. 4731.83   1 
  -1   3   5 380079. 7615.33   4 
  -1  -3   5 374202. 6398.05   2 
  -1   3   5 373241. 5760.26   2 
  -1  -3   5 390548. 7600.81   4 
  -1  -3   4-27.6523 340.524  10 
  -1   3   4 117.874 368.275  10 
   1  -3  -4 443.584 231.151   1 
  -1  -3   4 566.010 459.288   4 
  -1   3   4 336.316 437.204   4 
  -1   3   4 745.847 309.117   2 
   1   3  -4 459.065 331.803  41 
  -1  -3   4 756.644 298.344  37 
  -1   3   4 29.2841 286.869  37 
  -1  -3   3 136508. 3601.91  10 
  -1   3   3 137643. 3597.99   4 
   1  -3  -3 138691. 2531.72   1 
  -1  -3   3 142343. 3593.82   4 
  -1   3   3 130700. 2458.33   2 
  -1  -3   3 132357. 2799.63  37 
   1   3  -3 131814. 2674.76  41 
  -1   3   3 133807. 2985.31  37 
  -1  -3   2 21566.5 1252.96  10 
  -1   3   2 24350.8 1353.69   4 
   1  -3  -2 23236.8 1010.52   1 
  -1   3   2 21994.5 808.894   2 
   1  -3  -2 23173.6 1016.01   3 
  -1  -3   2 22066.6 1091.24  37 
   1   3  -2 22104.8 817.883  41 
   1   3  -2 22876.2 1243.02  39 
  -1   3   2 21704.2 1137.70  37 
  -1  -3   1 329549. 4029.23  10 
   1  -3  -1 334582. 3638.87   1 
   1  -3  -1 324702. 3470.89   3 
  -1   3   1 326486. 4217.52   4 
   1   3  -1 334046. 4129.26  39 
  -1   3   1 317797. 3972.41  37 
   1  -3   0 52778.9 1498.17   3 
  -1   3   0 55788.1 1050.58  39 
  -1   3   0 55641.7 1574.86  41 
  -1  -3   0 51283.5 1431.13  38 
  -1  -3   0 50775.4 933.090  41 
   1   3   0 53060.1 1590.50  39 
  -1   3   0 54738.5 1496.22  37 
   1  -3   1 340771. 4106.04   2 
   1   3   1 345928. 2761.07   3 
  -1  -3  -1 344342. 3851.48  38 
   1   3   1 339475. 4251.70  39 
   1  -3   1 347101. 4209.04  40 
   1  -3   1 339102. 2580.17  38 
  -1   3  -1 349813. 4042.95  41 
   1  -3   2 24718.8 1250.96  10 
   1   3   2 24769.5 1309.74   2 
   1   3   2 23711.5 1042.74   4 
   1  -3   2 23739.1 1310.35   2 
   1  -3   2 24497.8 1247.86  40 
  -1  -3  -2 25095.5 1139.72  38 
  -1   3  -2 24936.9 1273.87  41 
   1  -3   3 33977.3 1692.66  10 
   1  -3   3 36554.4 1842.59   2 
   1   3   3 34108.3 1731.25   2 
   1   3   3 34449.8 1505.61   4 
  -1  -3  -3 35234.1 1482.42  38 
  -1   3  -3 35095.9 1714.46  41 
  -1  -3  -3 34341.0 1788.57  41 
   1  -3   3 33766.8 1587.58  40 
   1  -3   4 3294.63 685.025  10 
   1   3   4 2519.43 520.878   4 
   1  -3   4 3546.65 671.464   2 
   1   3   4 3344.40 709.215   2 
  -1  -3  -4 3449.56 497.620  38 
  -1   3  -4 3668.62 671.049  41 
  -1  -3  -4 2718.71 630.673  41 
   1  -3   5 40627.8 2418.87  10 
   1  -3   5 40229.5 2399.19   2 
   1   3   5 40718.6 2370.59   2 
   1   3   5 39992.9 2175.67   4 
  -1  -3  -5 38244.4 2425.16  41 
  -1   3  -5 46759.7 2473.00  41 
  -1  -3  -5 39788.3 1847.08  38 
   1  -3   6 5799.23 1121.18  10 
   1  -3   6 10597.8 1474.72   2 
   1   3   6 8550.26 1168.54   4 
   1   3   6 7878.73 1209.00   2 
  -1   3  -6 10033.4 1315.07  41 
  -1  -3  -6 9776.39 969.733  38 
  -1  -3  -6 9044.94 1357.90  41 
   1  -3   7 1869.12 805.961  10 
   1   3   7 1515.14 661.894   4 
   1  -3   7 1255.03 690.585   2 
   1   3   7 784.886 472.971   2 
  -1   3  -7 2577.98 772.657  41 
  -1  -3  -7 2065.18 869.313  41 
   1  -3   8-1561.27 925.857  10 
  -1  -3  -8 1912.96 736.003  41 
  -1   3  -8 1037.71 501.369  41 
   1  -3   8 209.881 463.252   2 
   1   3   8-573.614 598.007   4 
   1   3   8 817.625 561.999   2 
   1   3   9-198.445 248.199  32 
   1   3   9 199.681 419.434   2 
   1   3   9 724.399 275.716   5 
   1  -3   9 1082.68 693.538   2 
   1  -3   9-48.5699 184.374  12 
   1   3   9 209.437 187.216  12 
   1  -3   9-135.311 470.081  10 
  -1  -3  -9 1100.33 698.755  41 
  -1   3  -9 1007.55 655.959  41 
   1   3   9 256.014 277.702   8 
   1   3   9 201.371 309.975   7 
   1  -3   9 235.478 254.026   9 
   1  -3   9 10.5541 294.966   7 
   1  -3   9 216.746 270.193   8 
   1   3   9 142.393 258.906   9 
   1   3  10 2867.20 430.574  32 
   1   3  10 4132.74 489.661   5 
   1   3  10 3637.82 460.889  12 
   1  -3  10 3230.34 443.391  12 
  -1   3 -10 3956.82 1636.71  39 
  -1  -3 -10 1525.47 901.551  41 
  -1   3 -10 1842.50 1013.92  41 
   1  -3  10 4002.54 511.119   9 
   1   3  10 4137.83 593.444   8 
   1  -3  10 4813.91 612.058   8 
   1   3  10 3678.45 507.597   9 
   1  -3  10 3589.39 556.361   7 
   1   3  10 3996.04 568.467   7 
   1   3  11 2241.89 398.953  12 
   1  -3  11 1897.58 393.230  12 
   1   3  11 1293.60 373.518   5 
   1   3  11 1485.48 379.368  32 
   1   3  11 1865.98 434.779   9 
   1   3  11 1407.92 463.287   7 
   1   3  11 4114.76 700.716   8 
   1  -3  11 4885.88 725.972   8 
   1  -3  11 2139.23 441.200   9 
   1  -3  11 1961.56 495.578   7 
   1  -3  12 12957.7 929.114   7 
   1  -3  12 12751.3 838.945   9 
   1   3  12 12449.8 837.616   9 
   1  -3  12 13676.0 832.984  12 
   1  -3  13-103.122 263.816   9 
   1   3  13 19.2982 318.866   9 
   1  -3  13 93.7967 247.399  12 
   1  -3  14 3901.39 437.631   9 
   1   3  14 4218.86 471.586   9 
   1   3  15 71.3059 175.943   9 
   1  -3  15 551.669 164.006   9 
  -1   4  15 2365.85 299.254   9 
  -1  -4  14 2377.15 335.853   9 
  -1  -4  14 2112.10 417.525   7 
  -1   4  14 2020.82 360.514   9 
  -1  -4  13 4011.91 578.135   7 
  -1  -4  13 4040.81 519.970  12 
  -1  -4  12 1564.47 477.142   8 
  -1   4  12 1081.15 390.321   7 
  -1   4  12 1178.20 457.232   8 
  -1  -4  12 1240.64 344.867   9 
  -1  -4  12 1318.51 455.906   7 
  -1   4  12 842.657 360.215   9 
  -1   4  12 558.104 292.305   5 
  -1  -4  12 1241.05 383.029  12 
  -1  -4  11 8676.57 791.180   7 
  -1   4  11 8377.25 738.016   7 
  -1  -4  11 7637.20 719.912   8 
  -1   4  11 8639.56 718.306   9 
  -1  -4  11 8472.20 668.024   9 
  -1   4  11 8468.47 778.458   8 
  -1   4  11 7543.21 665.408   5 
  -1   4  11 8057.82 704.555  12 
  -1  -4  11 8435.51 746.234  12 
  -1   4  10 600.183 321.328   5 
  -1   4  10 3268.27 1222.46   4 
   1  -4 -10-1317.58 674.615  41 
   1   4 -10-1480.50 1018.08  39 
  -1   4  10 412.832 293.775   7 
  -1   4  10-420.103 458.923   8 
  -1  -4  10 246.267 274.453   9 
  -1  -4  10-720.040 339.136   8 
  -1  -4  10-35.3029 345.629   7 
  -1   4  10-7.79840 284.714   9 
  -1  -4  10-14.3440 264.465  12 
  -1   4  10 139.774 245.358  12 
  -1  -4  10 2172.34 1167.38  10 
  -1   4   9 10255.1 1865.87   4 
  -1   4   9 10970.3 729.508   5 
   1   4  -9 9980.51 1782.89  39 
   1  -4  -9 10040.9 1761.03  41 
  -1  -4   9 10782.7 764.962   7 
  -1   4   9 10685.5 699.529   9 
  -1  -4   9 10992.2 693.652   9 
  -1   4   9 10558.5 728.820   7 
  -1  -4   9 9932.92 721.431   8 
  -1   4   9 10295.9 760.022   8 
  -1  -4   9 13884.7 2192.46  10 
  -1  -4   9 10726.2 698.737  12 
  -1   4   9 10680.1 701.653  12 
   1  -4  -8 81093.4 4600.11  41 
   1   4  -8 81970.7 4782.84  39 
   1   4  -8 80231.8 4029.39  41 
  -1   4   8 80705.6 4720.37   4 
  -1  -4   8 90495.4 5281.67  10 
   1   4  -7 3637.57 1115.58  39 
   1   4  -7 2118.77 705.316  41 
   1  -4  -7 1815.93 713.084  38 
   1  -4  -7 3611.92 979.047  41 
  -1   4   7 4860.03 1174.84   4 
  -1  -4   7 4887.38 1098.36  10 
   1   4  -6 2968.70 671.478  41 
   1  -4  -6 1838.73 530.519  38 
  -1   4   6 2715.97 879.186   4 
  -1   4   6 2655.40 632.889   2 
  -1  -4   6 2122.26 772.518  10 
  -1  -4   5 8827.10 917.805  37 
   1   4  -5 9848.37 1046.16  41 
   1  -4  -5 10220.6 1218.44  38 
  -1   4   5 8123.80 1224.25   4 
  -1   4   5 8459.61 953.645   2 
   1  -4  -5 10102.1 766.573   1 
  -1  -4   5 9588.84 1297.99  10 
  -1  -4   4 84870.7 2479.99  37 
   1   4  -4 90744.9 3288.84  39 
   1  -4  -4 86528.2 3084.95  38 
   1   4  -4 87656.6 2590.87  41 
  -1   4   4 86791.3 3322.00   4 
   1  -4  -4 88899.4 2139.11   1 
  -1   4   4 88649.8 2496.04   2 
  -1  -4   4 89362.1 3398.68  10 
  -1  -4   3 54847.9 1894.54  37 
   1  -4  -3 54641.3 2232.31  38 
   1   4  -3 56206.9 1695.56  41 
   1   4  -3 54531.8 2265.10  39 
  -1   4   3 54669.7 1690.19   2 
   1  -4  -3 56119.7 1623.20   1 
  -1   4   3 57112.1 2420.33   4 
  -1  -4   3 55502.1 2404.17  10 
   1   4  -2 19975.8 730.705  41 
   1   4  -2 20845.3 1280.38  39 
  -1   4   2 19851.7 1155.41  37 
   1  -4  -2 20586.6 954.761   3 
   1  -4  -2 20382.4 983.573   1 
  -1   4   2 19537.4 1266.25   4 
  -1  -4   2 20383.8 1279.55  10 
   1   4  -1 38123.1 1563.86  39 
   1  -4  -1 33611.9 1446.41  38 
   1  -4  -1 36844.2 1222.63   3 
  -1   4   1 37114.2 1562.04   4 
  -1   4   0 83379.8 1607.48  39 
   1  -4   0 79870.7 1848.34  38 
  -1  -4   0 79305.3 2001.08  38 
  -1   4   0 80643.7 2077.11  41 
   1   4   0 80744.4 2196.25  39 
   1  -4   0 80651.7 1963.57   3 
  -1  -4  -1 2320.58 432.003  38 
   1   4   1 2165.69 469.609  39 
   1  -4   1 2159.46 306.809  38 
  -1   4  -1 2464.27 356.454  39 
  -1   4  -1 2302.20 440.400  41 
   1  -4   1 1772.89 397.295  40 
   1   4   1 2102.93 237.110   3 
   1  -4   1 2262.36 426.129   2 
   1  -4   2 7150.76 327.475  38 
  -1   4  -2 9394.18 815.224  41 
  -1  -4  -2 8476.15 762.247  38 
   1  -4   2 7865.71 816.219  40 
   1  -4   2 8229.54 839.136   2 
   1   4   2 9568.06 743.383   4 
   1   4   2 8854.11 846.807   2 
   1  -4   2 8872.04 839.159  10 
   1   4   3 610.761 306.482   4 
   1   4   3 266.598 303.142   2 
   1  -4   3 620.594 374.412   2 
   1  -4   3 206.343 285.685  40 
  -1  -4  -3 473.995 299.047  38 
  -1   4  -3 91.0723 302.755  41 
   1  -4   3-6.68948 270.869  10 
   1  -4   4 91674.8 3287.73  10 
   1  -4   4 93142.7 3385.73   2 
   1   4   4 93466.6 2993.07   4 
   1   4   4 93722.5 3307.15   2 
  -1  -4  -4 89043.1 3319.34  41 
  -1   4  -4 97196.5 3201.02  41 
  -1  -4  -4 95498.8 2826.14  38 
   1  -4   5 44551.3 2563.04  10 
   1   4   5 40837.6 2379.92   2 
   1   4   5 40883.6 2237.54   4 
   1  -4   5 42075.7 2501.69   2 
  -1  -4  -5 45679.6 2663.40  41 
  -1   4  -5 44394.5 2431.98  41 
  -1  -4  -5 44889.3 2103.23  38 
   1  -4   6 20406.3 1971.36  10 
   1   4   6 20214.7 1950.13   2 
   1   4   6 17572.4 1680.14   4 
  -1  -4  -6 22595.9 1542.28  38 
  -1   4  -6 22138.0 1950.78  41 
  -1  -4  -6 20393.1 1974.38  41 
   1  -4   7 17277.9 2087.44  10 
   1   4   7 13027.7 1653.23   2 
   1   4   7 13669.6 1632.05   4 
   1  -4   7 15670.6 1875.34   2 
  -1  -4  -7 14236.9 1836.35  41 
  -1   4  -7 17159.2 1887.02  41 
   1  -4   8 49049.3 3669.09  10 
  -1  -4  -8 40078.9 3344.90  41 
  -1   4  -8 40574.0 3094.20  41 
   1   4   8 39975.2 2997.18   4 
   1   4   8 39526.4 3087.29   2 
   1  -4   8 36932.6 3115.96   2 
   1   4   9 8257.91 639.020  32 
   1   4   9 7397.18 1632.63   2 
   1   4   9 7915.10 623.904   5 
   1  -4   9 6630.15 1406.10   2 
   1  -4   9 7893.69 1790.00  10 
   1   4   9 8595.31 592.072  12 
   1  -4   9 8067.34 604.744  12 
  -1   4  -9 8172.96 1465.75  41 
  -1  -4  -9 6498.22 1423.38  41 
   1  -4   9 8589.30 693.258   7 
   1   4   9 8623.78 637.508   9 
   1   4   9 8923.39 706.467   7 
   1  -4   9 8145.33 615.586   9 
   1   4   9 8643.53 696.711   8 
   1  -4   9 8760.29 698.521   8 
   1   4  10 6492.96 612.951  32 
   1   4  10 5712.82 572.749   5 
   1  -4  10 5582.01 534.824  12 
   1  -4  10 9680.10 1993.94  10 
   1   4  10 5484.46 535.918  12 
  -1   4 -10 7042.80 1831.55  39 
  -1   4 -10 4057.40 1323.62  41 
  -1  -4 -10 6365.55 1514.86  41 
   1  -4  10 6597.76 653.414   8 
   1  -4  10 6376.67 675.505   7 
   1   4  10 6415.69 678.447   8 
   1  -4  10 5754.03 585.927   9 
   1   4  10 7018.12 696.587   7 
   1   4  10 5076.76 581.232   9 
   1   4  11 544.524 314.258  12 
   1  -4  11 856.339 311.334  12 
   1   4  11 394.047 325.633   5 
   1   4  11 874.658 316.594  32 
   1   4  11 702.892 382.463   7 
   1  -4  11 531.919 298.469   9 
   1  -4  11 982.965 425.632   7 
   1   4  11 726.907 370.975   9 
   1  -4  12 24486.2 1225.78   7 
   1  -4  12 23124.7 1111.82   9 
   1   4  12 22034.5 1089.35   9 
   1  -4  12 24632.3 1096.48  12 
   1   4  13 1441.49 405.268   9 
   1  -4  13 1763.27 390.607   9 
   1  -4  13 1385.55 352.105  12 
   1  -4  14 982.495 288.617   9 
   1   4  14 986.729 324.291   9 
   1   4  15 4044.23 364.834   9 
   1  -4  15 3796.45 324.532   9 
  -1   5  15 517.073 201.762   9 
  -1  -5  14 960.615 235.539   9 
  -1   5  14 961.841 297.076   9 
  -1  -5  14 715.806 335.268   7 
  -1  -5  14 587.515 286.522  12 
  -1  -5  13 1312.59 327.336   9 
  -1   5  13 1173.40 392.744   9 
  -1  -5  13 1631.55 489.306   7 
  -1   5  13 1315.33 322.516   5 
  -1  -5  13 2216.08 488.031  12 
  -1   5  12 325.345 348.079   9 
  -1  -5  12 177.753 325.308   7 
  -1  -5  12 28.1253 274.437   9 
  -1   5  12 742.739 405.248   8 
  -1   5  12 567.424 335.262   7 
  -1  -5  12 896.015 436.553   8 
  -1   5  12 186.640 293.930   5 
  -1  -5  12 624.799 347.407  12 
  -1  -5  11 28596.8 1270.25   8 
  -1   5  11 28519.2 1237.57   9 
  -1   5  11 30476.1 1315.79   8 
  -1   5  11 30251.9 1283.28   7 
  -1  -5  11 29659.5 1354.15   7 
  -1  -5  11 29063.2 1170.56   9 
  -1   5  11 29208.2 1205.80   5 
  -1  -5  11 29203.1 1247.21  12 
  -1   5  10 234.591 293.763   5 
   1  -5 -10-87.5631 658.701  41 
  -1  -5  10 535.063 304.352   9 
  -1   5  10-81.1843 296.883   7 
  -1  -5  10 186.832 342.230   7 
  -1   5  10 338.474 323.742   8 
  -1  -5  10-301.857 378.187   8 
  -1   5  10 305.204 295.561   9 
  -1   5  10 287.503 269.709  12 
  -1  -5  10-183.304 273.001  12 
  -1  -5  10 675.286 797.528  10 
  -1   5   9 381.651 252.618   5 
  -1   5   9-73.0840 464.604   4 
   1  -5  -9 763.554 520.528  41 
   1   5  -9 1013.59 1025.02  39 
  -1  -5   9-70.8739 300.167   8 
  -1  -5   9 118.604 261.012   7 
  -1   5   9 248.633 266.994   9 
  -1   5   9 43.5773 279.305   8 
  -1  -5   9 187.082 228.921   9 
  -1   5   9-142.550 285.841   7 
  -1   5   9 482.879 256.872  12 
  -1  -5   9 515.047 266.303  12 
   1   5  -8 14036.2 1639.22  41 
   1  -5  -8 14478.8 1969.21  41 
   1   5  -8 12288.6 1907.14  39 
   1  -5  -8 12284.0 1741.25  38 
  -1   5   8 12339.0 1912.67   4 
  -1  -5   8 15550.1 2271.28  10 
   1   5  -7 9006.07 1236.56  41 
   1   5  -7 10577.2 1755.34  39 
   1  -5  -7 10386.9 1386.86  38 
  -1   5   7 10493.2 1569.20   4 
  -1  -5   7 12896.8 1779.76  10 
   1   5  -6 102736. 4471.14  39 
   1  -5  -6 104514. 4083.03  38 
   1   5  -6 109435. 3773.21  41 
  -1   5   6 102450. 4457.30   4 
  -1   5   6 101452. 3420.65   2 
  -1  -5   6 104065. 4692.34  10 
   1  -5  -5 719.353 399.697  38 
  -1  -5   5 1234.31 451.764  37 
   1   5  -5 1124.30 466.052  41 
   1   5  -5 995.523 680.691  39 
  -1   5   5-191.976 428.466   4 
  -1   5   5 1172.45 397.513   2 
  -1  -5   5 814.832 555.503  10 
  -1   5   4 3242.75 578.581   2 
  -1   5   4 2175.32 697.565   4 
   1  -5  -4 3790.57 538.865   3 
   1   5  -4 3068.68 719.280  39 
   1  -5  -4 2846.36 678.574  38 
   1   5  -4 3057.90 514.557  41 
  -1  -5   4 3413.30 583.014  37 
  -1  -5   4 2528.42 651.972  10 
  -1  -5   3 79924.4 2937.11  10 
  -1   5   3 75552.1 2889.29   4 
  -1   5   3 75164.3 2101.91   2 
   1  -5  -3 76359.1 2004.01   3 
  -1  -5   3 75894.4 2359.43  37 
   1  -5  -3 77985.7 2794.17  38 
   1   5  -3 78007.2 1928.54  41 
   1   5  -3 78862.6 2820.04  39 
  -1  -5   2 54050.8 2142.03  10 
   1  -5  -2 54357.8 1523.30   3 
  -1   5   2 54172.1 2198.58   4 
   1   5  -2 52461.8 2092.33  39 
   1   5  -2 50862.8 1114.47  41 
   1  -5  -2 53059.3 2082.80  38 
   1  -5  -1 36998.8 1277.42   3 
  -1   5   1 39239.2 1729.15   4 
   1  -5  -1 34503.9 1568.02  38 
  -1  -5   1 36339.7 1472.77  38 
   1   5  -1 39654.9 1744.37  39 
  -1   5   1 34466.6 1214.69  39 
  -1   5   0 3437.57 526.185  41 
   1  -5   0 2108.11 436.282  40 
  -1   5   0 2531.08 402.891  39 
   1  -5   0 2546.75 463.085  38 
  -1  -5   0 2404.50 473.324  38 
   1   5   0 2366.61 507.842  39 
   1   5   1 163295. 1790.10   3 
   1  -5   1 173768. 3481.32  40 
   1   5   1 171897. 3583.10  39 
   1  -5   1 169398. 2584.09  38 
  -1  -5  -1 183611. 3373.51  38 
  -1   5  -1 185675. 3354.51  41 
  -1   5  -1 176071. 2998.24  39 
   1   5   2 5866.47 663.969   4 
   1  -5   2 6263.19 781.593   2 
   1  -5   2 5765.37 406.616  38 
  -1   5  -2 6711.26 728.581  41 
   1  -5   2 5167.91 750.055  40 
  -1  -5  -2 5825.56 712.161  38 
   1  -5   3 14419.2 1258.12  10 
   1   5   3 13878.9 1058.50   4 
   1  -5   3 14706.1 1291.76   2 
   1   5   3 14795.5 1224.40   2 
  -1  -5  -3 14346.9 1113.38  38 
  -1   5  -3 14655.0 1157.95  41 
   1  -5   3 14353.2 1174.85  40 
   1  -5   4 11251.2 1233.19  10 
   1   5   4 10197.5 1156.58   2 
   1  -5   4 11139.9 1270.59   2 
   1   5   4 9512.62 1009.65   4 
  -1  -5  -4 11454.0 1076.68  38 
  -1   5  -4 11122.5 1135.83  41 
   1  -5   5-145.154 449.772  10 
   1   5   5 266.960 349.858   4 
   1  -5   5 311.308 336.659   2 
   1   5   5 8.00653 214.697   2 
  -1   5  -5 386.125 402.291  41 
  -1  -5  -5-275.873 220.978  38 
  -1  -5  -5 906.476 504.452  41 
   1  -5   6 99234.7 4397.28  10 
   1   5   6 92950.3 4022.37   2 
   1   5   6 89982.1 3748.77   4 
   1  -5   6 91408.7 4126.26   2 
  -1   5  -6 93857.3 3882.25  41 
  -1  -5  -6 95086.7 3417.88  38 
  -1  -5  -6 92443.4 4286.00  41 
   1  -5   7 3237.28 1008.41  10 
   1   5   7 2435.35 763.288   2 
   1  -5   7 2491.85 885.910   2 
   1   5   7 2460.78 805.152   4 
  -1   5  -7 5304.22 1034.34  41 
  -1  -5  -7 3680.18 1096.53  41 
   1  -5   8 10.7566 256.950  10 
  -1  -5  -8 1462.65 936.385  41 
  -1   5  -8-1115.69 603.214  41 
   1  -5   8 985.458 554.069   2 
   1   5   8 405.182 389.252   2 
   1   5   8-25.8224 539.285   4 
   1   5   9 1032.82 318.078  32 
   1   5   9 1173.72 335.632   5 
   1   5   9 1823.79 804.513   4 
   1   5   9 1352.51 258.527  12 
   1  -5   9 970.757 912.408  10 
   1  -5   9 1316.34 317.093  12 
  -1   5  -9-597.518 685.291  41 
  -1   5  -9 336.750 477.472  39 
  -1  -5  -9 2259.58 1086.46  41 
   1  -5   9 1076.56 295.411   9 
   1   5   9 1675.61 429.626   7 
   1   5   9 1101.48 341.864   9 
   1   5   9 1437.26 401.659   8 
   1  -5   9 990.349 353.459   7 
   1  -5   9 1291.12 367.245   8 
   1   5  10 258.878 276.190  32 
   1   5  10 998.670 325.011   5 
   1  -5  10 1987.19 1125.25  10 
   1  -5  10 394.783 263.432  12 
   1   5  10 370.070 254.923  12 
  -1  -5 -10 2483.99 1256.77  41 
  -1   5 -10 51.2495 683.785  39 
   1  -5  10 368.163 297.538   9 
   1   5  10 637.182 359.420   7 
   1   5  10 542.740 318.293   9 
   1  -5  10 1827.84 486.186   8 
   1   5  10 1139.63 423.700   8 
   1  -5  10 710.645 398.437   7 
   1  -5  11 11520.3 781.267  12 
   1   5  11 10582.7 771.037   5 
   1  -5  11 10458.1 852.371   7 
   1   5  11 10897.9 807.855   9 
   1  -5  11 9756.00 744.285   9 
   1   5  11 9968.16 761.585  32 
   1  -5  12 8241.70 791.440   7 
   1  -5  12 8509.27 710.242   9 
   1   5  12 7626.43 698.207   9 
   1   5  12 7163.13 616.600   5 
   1  -5  12 8101.65 679.550  12 
   1  -5  13 3645.49 566.920   7 
   1  -5  13 3231.20 448.134   9 
   1   5  13 2886.17 460.481   9 
   1  -5  13 3196.81 460.861  12 
   1   5  14 108.766 240.595   9 
   1  -5  14 29.3963 212.222   9 
   1  -5  14 250.443 218.738  12 
   1   5  15-41.9661 179.098   9 
   1  -5  15 84.3346 134.696   9 
  -1   6  15 3282.59 334.252   9 
  -1  -6  14 219.498 278.681   7 
  -1  -6  14 543.680 163.866   9 
  -1   6  14 335.002 248.585   9 
  -1  -6  14 131.220 232.360  12 
  -1  -6  13 21082.1 909.081   9 
  -1  -6  13 23770.8 1146.16   7 
  -1   6  13 24033.2 1063.42   9 
  -1   6  13 20176.7 905.871   5 
  -1  -6  13 23986.7 1067.43  12 
  -1   6  12 9635.56 795.261   8 
  -1  -6  12 9605.66 776.572   8 
  -1  -6  12 7506.32 618.973   9 
  -1   6  12 7783.74 685.276   9 
  -1   6  12 7270.81 671.120   7 
  -1  -6  12 7775.78 752.651   7 
  -1   6  12 7368.99 638.199   5 
  -1  -6  12 7981.02 687.564  12 
  -1   6  11 2383.38 504.382   8 
  -1   6  11 2537.01 487.633   9 
  -1   6  11 3149.19 528.647   7 
  -1  -6  11 2484.05 493.117   8 
  -1  -6  11 2680.26 536.886   7 
  -1  -6  11 3013.24 467.056   9 
  -1   6  11 2624.59 489.228   5 
  -1  -6  11 2682.09 450.408  12 
  -1   6  10 15083.9 2412.57   4 
  -1   6  10 16188.6 918.940   5 
   1   6 -10 16462.0 2696.28  39 
   1  -6 -10 14725.4 2477.34  41 
  -1   6  10 15026.7 901.606   7 
  -1   6  10 15504.1 898.537   9 
  -1  -6  10 16446.6 948.954   8 
  -1   6  10 16874.2 984.380   8 
  -1  -6  10 16218.7 991.031   7 
  -1  -6  10 15720.1 864.237   9 
  -1  -6  10 15111.8 888.170  12 
  -1  -6  10 17620.0 2583.30  10 
  -1   6  10 15816.1 906.492  12 
  -1   6   9 24217.2 2897.98   4 
  -1   6   9 27615.3 1124.50   5 
   1   6  -9 25216.7 2997.16  39 
   1  -6  -9 25268.0 2940.69  41 
  -1  -6   9 27624.3 1138.91   8 
  -1  -6   9 27683.0 1201.15   7 
  -1   6   9 26843.4 1120.77   7 
  -1  -6   9 26587.9 1041.19   9 
  -1   6   9 28495.8 1126.84   9 
  -1   6   9 27960.4 1171.44   8 
  -1   6   9 27734.1 1116.65  12 
  -1  -6   9 26752.2 1105.52  12 
   1  -6  -8 6384.59 1327.98  38 
   1  -6  -8 7008.27 1381.24  41 
   1   6  -8 8243.87 1736.95  39 
  -1   6   8 6988.96 1404.43   4 
  -1  -6   8 7158.24 1564.86  10 
   1   6  -7 9084.47 1280.05  41 
   1   6  -7 8254.39 1477.58  39 
   1  -6  -7 7180.71 1158.53  38 
  -1   6   7 7359.10 1408.42   4 
  -1  -6   7 7961.95 1495.11  10 
   1   6  -6 42456.1 2317.65  41 
   1   6  -6 39541.6 2845.53  39 
   1  -6  -6 39595.1 2602.72  38 
   1  -6  -6 40264.6 2011.54   3 
  -1   6   6 41829.1 2927.57   4 
  -1   6   6 40190.7 2227.33   2 
  -1  -6   6 40062.7 3002.64  10 
  -1  -6   5 358.114 371.417  37 
   1   6  -5 67.0374 335.255  41 
   1   6  -5 834.163 604.331  39 
   1  -6  -5 546.181 492.589  38 
   1  -6  -5 541.744 296.234   3 
  -1   6   5 352.927 188.360   2 
  -1   6   5 436.288 430.998   4 
  -1  -6   5 390.545 560.252  10 
  -1   6   4 1883.39 435.744   2 
   1  -6  -4 1636.15 337.672   3 
  -1   6   4 924.340 481.539   4 
  -1  -6   4 2219.82 483.055  37 
   1   6  -4 1925.12 474.280  41 
   1  -6  -4 1812.04 591.636  38 
   1   6  -4 1793.31 648.932  39 
  -1  -6   4 1840.70 613.896  10 
   1   6  -3 34534.4 1261.41  41 
   1  -6  -3 35328.1 1953.63  38 
   1   6  -3 36516.2 2050.99  39 
  -1   6   3 34993.9 2063.70   4 
  -1   6   3 34378.6 1531.92   2 
   1  -6  -3 34741.5 1319.18   3 
  -1  -6   3 35356.8 2034.34  10 
   1  -6  -2 3479.64 677.870  38 
   1   6  -2 3947.68 355.865  41 
   1   6  -2 4201.93 820.512  39 
   1  -6  -2 4065.12 446.967   3 
  -1   6   2 3317.41 665.948   4 
  -1  -6   2 3614.29 682.115  10 
   1  -6  -1 44891.2 1455.29   3 
   1  -6  -1 44083.1 1850.84  38 
  -1   6   1 40907.6 1492.78  39 
   1   6  -1 48291.1 2014.63  39 
  -1  -6   1 45685.6 1758.48  38 
  -1   6   0 896.416 393.251  41 
   1  -6   0 850.768 409.130  40 
   1  -6   0 715.169 391.310  38 
   1   6   0 721.756 491.309  39 
  -1  -6   0 892.928 403.345  38 
   1   6   1 55.8978 114.532   3 
   1   6   1-38.2782 394.273  39 
  -1   6  -1 180.733 321.855  41 
   1  -6   1 638.835 386.788  40 
  -1   6  -1 8.91133 314.663  39 
   1  -6   1 85.5264 290.940  38 
  -1  -6  -1 59.2570 328.369  38 
   1  -6   2 63898.1 2412.02   2 
   1   6   2 65180.6 2242.61   4 
   1  -6   2 61073.0 1494.12  38 
   1  -6   2 61882.6 2374.28  40 
  -1   6  -2 61058.4 2179.36  39 
  -1   6  -2 62791.2 2140.39  41 
  -1  -6  -2 62836.2 2275.16  38 
   1   6   3 3145.08 523.058   4 
   1  -6   3 3593.59 734.469   2 
   1   6   3 2927.02 613.293   2 
  -1  -6  -3 3694.33 631.137  38 
  -1   6  -3 3651.33 637.637  41 
   1  -6   3 3392.75 666.525  40 
   1  -6   3 3654.02 708.395  10 
   1  -6   4 5623.67 885.191  10 
   1  -6   4 4996.27 885.930   2 
   1   6   4 4604.84 730.438   4 
   1   6   4 3915.40 798.867   2 
  -1   6  -4 3859.07 710.381  41 
  -1  -6  -4 4727.17 726.641  38 
   1  -6   5 13767.7 1611.01  10 
   1   6   5 13430.3 1462.15   2 
   1   6   5 13357.0 1335.47   4 
   1  -6   5 12035.8 1472.64   2 
  -1  -6  -5 12413.2 1452.97  41 
  -1   6  -5 13865.4 1373.99  41 
  -1  -6  -5 15364.8 1395.45  38 
   1  -6   6 148742. 5483.87  10 
   1  -6   6 148201. 5333.48   2 
   1   6   6 138634. 4755.35   4 
   1   6   6 140568. 5006.37   2 
  -1   6  -6 150343. 4884.80  41 
  -1  -6  -6 140719. 4340.56  38 
  -1  -6  -6 130610. 5300.91  41 
   1  -6   7 2404.12 919.443  10 
   1   6   7 2702.30 733.142   4 
   1   6   7 2519.07 791.497   2 
   1  -6   7 4214.99 1021.21   2 
  -1   6  -7 3135.39 878.654  41 
  -1  -6  -7 2479.65 850.262  41 
  -1  -6  -7 618.228 480.944  38 
   1  -6   8 28065.3 2951.33  10 
  -1   6  -8 26742.8 2755.79  39 
  -1   6  -8 26651.8 2474.80  41 
  -1  -6  -8 23879.2 2639.30  41 
   1   6   8 22261.3 2274.99   4 
   1   6   8 23954.0 2415.03   2 
   1   6   9 10058.6 710.630  32 
   1   6   9 11387.7 755.264   5 
   1  -6   9 13945.2 2218.21  10 
   1   6   9 11187.8 708.300  12 
   1  -6   9 11176.5 720.635  12 
  -1   6  -9 10781.7 1926.80  39 
  -1  -6  -9 10021.2 1826.23  41 
  -1   6  -9 10012.4 1609.07  41 
   1   6   9 11551.4 791.769   7 
   1  -6   9 11550.0 728.088   9 
   1   6   9 12156.2 802.330   8 
   1   6   9 11014.3 725.464   9 
   1  -6   9 11917.9 804.583   7 
   1  -6   9 11757.3 783.793   8 
   1   6  10 21064.6 1049.43  32 
   1  -6  10 20828.8 1010.96  12 
   1   6  10 20296.5 959.312  12 
   1  -6  10 21614.5 3000.07  10 
   1   6  10 20151.3 1009.27   5 
  -1   6 -10 21703.8 2896.69  39 
  -1  -6 -10 22006.0 2859.91  41 
   1  -6  10 20554.6 1003.31   9 
   1   6  10 22104.1 1124.27   8 
   1  -6  10 23396.7 1129.29   8 
   1  -6  10 20484.0 1097.32   7 
   1   6  10 21177.3 1091.32   7 
   1   6  10 20520.3 1019.83   9 
   1  -6  11 3658.85 595.588   7 
   1  -6  11 2495.55 469.559   9 
   1   6  11 2915.96 494.553   9 
   1  -6  11 3613.72 496.642  12 
   1   6  11 2434.21 463.139   5 
   1   6  12 14673.2 909.535   9 
   1  -6  12 15801.6 998.696   7 
   1  -6  12 13636.3 857.675   9 
   1  -6  12 13703.6 839.925  12 
   1   6  12 13011.6 805.317   5 
   1   6  13 5281.10 558.247   9 
   1  -6  13 5167.37 522.725   9 
   1  -6  13 6068.95 628.933   7 
   1  -6  13 5389.94 522.241  12 
   1   6  13 4866.40 446.445   5 
   1  -6  14 313.322 201.527   9 
   1   6  14 490.484 281.153   9 
   1  -6  14 455.863 252.812  12 
   1   6  15 1356.46 241.018   9 
  -1   7  15 1185.35 236.229   9 
  -1  -7  14-67.4680 276.336   7 
  -1   7  14-34.5895 256.904   9 
  -1  -7  14 343.646 226.273  12 
  -1   7  13 871.590 361.508   9 
  -1  -7  13 836.287 399.459   7 
  -1  -7  13 758.469 299.535   9 
  -1  -7  13 894.938 366.093  12 
  -1   7  13 765.106 317.789   5 
  -1  -7  12 664.004 425.230   7 
  -1  -7  12 673.096 293.434   9 
  -1   7  12 1573.58 459.808   8 
  -1   7  12 680.711 361.873   9 
  -1  -7  12 487.851 299.309  12 
  -1   7  12 170.101 301.401   5 
  -1  -7  11 371.463 357.715   7 
  -1   7  11 114.392 310.207   9 
  -1  -7  11 147.457 274.407   9 
  -1   7  11-102.717 408.872   8 
  -1  -7  11-59.2297 366.486   8 
  -1   7  11 195.745 314.979   7 
  -1  -7  11 144.993 249.771  12 
  -1   7  11 30.7591 306.714   5 
  -1  -7  10 211.313 262.515  12 
  -1  -7  10-1295.55 836.587  10 
  -1   7  10-1576.97 1216.71   4 
  -1   7  10 404.689 342.134   5 
   1   7 -10 1700.59 1019.06  39 
   1  -7 -10 364.344 544.627  41 
  -1  -7  10 520.350 353.208   7 
  -1   7  10 368.648 339.000   7 
  -1  -7  10 567.582 299.077   9 
  -1   7  10 481.527 306.567   9 
  -1   7  10 501.293 334.283   8 
  -1  -7  10-219.160 395.042   8 
  -1   7   9 7037.19 602.278  12 
  -1  -7   9 9631.32 1900.97  10 
  -1  -7   9 7516.37 630.261  12 
  -1   7   9 7184.83 1545.36   4 
  -1   7   9 7688.94 641.667   5 
   1   7  -9 7481.47 1721.12  39 
   1  -7  -9 8451.51 1790.79  41 
  -1  -7   9 7870.03 662.643   8 
  -1  -7   9 7362.79 666.347   7 
  -1   7   9 7879.49 634.050   9 
  -1   7   9 7772.74 666.912   8 
  -1  -7   9 6522.34 537.445   9 
  -1   7   9 6685.18 619.068   7 
   1  -7  -8 7096.72 1502.41  41 
   1   7  -8 9006.61 1758.45  39 
   1  -7  -8 6381.81 1313.95  38 
  -1  -7   8 7615.95 1683.34  10 
  -1  -7   8 7856.82 593.646  12 
  -1   7   8 8109.32 1579.21   4 
  -1  -7   8 8500.20 639.727  21 
  -1  -7   8 8636.93 671.338   7 
  -1   7   8 8245.21 598.663   9 
   1  -7  -7 7882.73 1344.82  38 
   1   7  -7 7979.35 1140.96  41 
   1   7  -7 5281.50 1295.33  39 
  -1   7   7 6348.67 1321.76   4 
  -1  -7   7 7106.37 1472.42  10 
   1   7  -6 2465.15 788.997  39 
   1  -7  -6 3655.67 932.118  38 
   1   7  -6 3862.92 799.071  41 
  -1   7   6 3080.37 630.361   2 
  -1   7   6 1202.09 516.236   4 
  -1  -7   6 3050.61 841.923  10 
  -1  -7   5 120256. 3475.95  37 
   1  -7  -5 117263. 4262.71  38 
   1   7  -5 121600. 3368.15  41 
   1   7  -5 126155. 4641.27  39 
  -1   7   5 121101. 4685.20   4 
   1  -7  -5 122975. 2969.31   3 
  -1   7   5 115299. 3498.18   2 
  -1  -7   5 123583. 4754.94  10 
  -1   7   4 1446.81 388.898   2 
  -1   7   4 241.458 238.975   4 
   1  -7  -4 1007.06 248.499   3 
   1   7  -4 1252.63 343.732  41 
   1  -7  -4 1276.41 527.266  38 
  -1  -7   4 699.418 449.418  37 
   1   7  -4 617.421 531.212  39 
  -1  -7   4-265.476 257.647  10 
   1   7  -3 9002.51 643.277  41 
   1   7  -3 9527.75 1104.22  39 
   1  -7  -3 9260.18 1066.89  38 
  -1   7   3 9013.55 1098.60   4 
   1  -7  -3 9645.81 689.778   3 
  -1  -7   3 8371.26 1103.59  10 
   1  -7  -2 20237.9 1451.12  38 
   1   7  -2 19230.0 748.518  41 
   1   7  -2 20530.8 1497.30  39 
  -1   7   2 19255.8 1487.85   4 
   1  -7  -2 19951.3 957.577   3 
  -1  -7   2 19171.2 1481.86  10 
  -1  -7   1 325433. 4891.48  38 
   1  -7  -1 324909. 4782.41  40 
   1  -7  -1 321737. 5193.98  38 
  -1   7   1 308887. 4460.81  39 
   1  -7  -1 320335. 4013.65   3 
   1  -7   0 85230.2 2577.19  40 
   1   7   0 78825.1 2777.00  39 
  -1   7   0 75917.7 2253.26  39 
  -1  -7   0 81667.2 2496.20  38 
  -1   7   0 83658.3 2467.04  41 
   1  -7   0 80689.4 2431.64  38 
   1  -7   1 5847.52 809.373  40 
  -1   7  -1 7000.00 772.989  41 
  -1  -7  -1 6959.59 818.230  38 
  -1   7  -1 6462.41 761.174  39 
   1   7   1 5587.50 851.415  39 
   1  -7   1 6079.26 664.013  38 
   1  -7   2 32587.9 1823.58  40 
  -1  -7  -2 33631.4 1791.98  38 
   1  -7   2 32908.1 1262.18  38 
  -1   7  -2 32982.4 1710.53  39 
  -1   7  -2 33121.0 1664.50  41 
   1   7   2 34076.6 1793.63   4 
  -1   7  -3 29410.0 1808.79  39 
  -1  -7  -3 33428.4 1870.16  38 
  -1   7  -3 30839.8 1678.87  41 
   1   7   3 29601.3 1850.87   2 
   1  -7   3 30558.7 1960.55   2 
   1   7   3 31543.2 1777.83   4 
   1  -7   3 31384.1 1966.20  10 
  -1  -7  -4 28377.1 1820.10  38 
  -1   7  -4 25476.0 1842.59  39 
  -1   7  -4 29639.0 1797.87  41 
   1   7   4 26465.4 1889.58   2 
   1  -7   4 26659.8 1970.80   2 
   1   7   4 24662.7 1731.43   4 
   1  -7   4 27581.0 2006.79  10 
  -1   7  -5 223104. 6056.69  39 
  -1  -7  -5 231773. 5518.86  38 
  -1   7  -5 232159. 5563.65  41 
   1   7   5 218508. 5575.48   4 
   1  -7   5 226584. 6236.35   2 
   1   7   5 218408. 5848.13   2 
   1  -7   5 221835. 6269.77  10 
  -1   7  -6 12004.7 1537.16  41 
  -1   7  -6 11300.6 1623.12  39 
  -1  -7  -6 12664.2 1443.51  38 
  -1  -7  -6 12080.1 1637.41  41 
   1   7   6 7327.00 1156.69   2 
   1  -7   6 11779.8 1533.34   2 
   1   7   6 9397.68 1321.21   4 
   1  -7   6 14470.1 1803.62  10 
  -1   7  -7-892.910 600.664  39 
  -1  -7  -7 499.442 368.996  41 
  -1   7  -7 1832.86 700.228  41 
  -1  -7  -7-600.468 412.852  38 
   1   7   7 263.382 375.344   4 
   1   7   7-225.724 433.902   2 
   1  -7   7 1844.48 719.598  10 
   1   7   8 3026.99 992.570   2 
   1   7   8 4694.12 1118.40   4 
   1  -7   8 3435.32 1051.68  10 
  -1  -7  -8 4245.07 1004.78  41 
  -1   7  -8 4198.15 1156.86  39 
  -1   7  -8 4689.74 1028.03  41 
   1   7   8 4754.25 480.222   9 
   1   7   9 162.559 230.118  32 
   1   7   9 307.668 286.092   5 
   1  -7   9 193.224 195.419  12 
   1   7   9-287.281 177.902  12 
   1  -7   9-657.527 625.999  10 
  -1   7  -9-1494.39 791.892  39 
  -1   7  -9-229.928 284.526  41 
  -1  -7  -9 874.383 611.258  41 
   1   7   9-379.663 292.886   7 
   1  -7   9-152.277 327.451   7 
   1   7   9 287.383 339.318   8 
   1  -7   9 7.48000 299.623   8 
   1   7   9 140.719 251.214   9 
   1   7  10 248.963 258.799  32 
   1  -7  10-496.859 1169.08  10 
   1  -7  10-30.7734 231.638  12 
   1   7  10-109.723 263.257   5 
  -1   7 -10 559.925 755.579  39 
  -1  -7 -10 850.018 842.839  41 
   1   7  10 999.742 445.602   8 
   1  -7  10 85.2526 349.993   7 
   1  -7  10 40.0954 263.669   9 
   1   7  10 217.722 321.153   9 
   1  -7  11 9465.70 809.303   7 
   1   7  11 9398.02 742.395   9 
   1  -7  11 8031.03 672.706   9 
   1  -7  11 8881.44 702.852  12 
   1   7  11 8469.45 725.390   5 
   1  -7  12 293.032 304.540   9 
   1   7  12 24.4265 357.247   9 
   1  -7  12 447.491 433.543   7 
   1  -7  12 75.8497 292.947  12 
   1   7  12-25.2272 354.785   5 
   1  -7  13 279.197 216.727   9 
   1  -7  13 167.221 327.477   7 
   1   7  13-68.1201 280.801   9 
   1  -7  13 259.249 270.132  12 
   1   7  13 130.732 271.435   5 
   1  -7  14 461.581 228.600   9 
   1   7  14 476.858 261.805   9 
   1  -7  14 936.273 274.967  12 
   1   7  15-45.8603 182.390   9 
  -1   8  15 629.422 204.690   9 
  -1   8  14 91.0235 240.066   9 
  -1  -8  14 119.381 244.381   7 
  -1  -8  14 103.479 233.512  12 
  -1   8  14-190.432 168.364   5 
  -1   8  13 8085.18 653.960   9 
  -1  -8  13 7821.80 539.462   9 
  -1  -8  13 7880.80 692.239   7 
  -1  -8  13 7295.51 649.446  12 
  -1   8  13 7120.28 566.833   5 
  -1   8  12 7718.42 694.871   9 
  -1  -8  12 6745.85 576.886   9 
  -1  -8  12 11284.9 848.164   8 
  -1  -8  12 8146.12 760.386   7 
  -1   8  12 10071.1 796.157   8 
  -1  -8  12 8384.50 706.083  12 
  -1   8  12 6039.91 618.809   5 
  -1   8  11 2004.29 449.313   9 
  -1   8  11 1864.20 472.640   8 
  -1  -8  11 1822.05 467.173   8 
  -1  -8  11 2290.12 479.196   7 
  -1   8  11 1762.07 406.292   7 
  -1  -8  11 1774.93 367.500   9 
  -1  -8  11 1725.91 426.703  12 
  -1   8  11 1739.64 430.217   5 
  -1  -8  10 247.167 1225.76  10 
  -1  -8  10 1951.02 407.220  12 
  -1   8  10 1162.34 661.799   4 
  -1   8  10 1817.50 426.402   5 
   1   8 -10-1835.48 960.367  39 
   1  -8 -10-604.329 665.484  41 
  -1  -8  10 1887.49 460.695   7 
  -1   8  10 2079.68 417.468   7 
  -1  -8  10 1281.24 410.840   8 
  -1   8  10 1792.25 418.242   9 
  -1  -8  10 2227.86 407.037   9 
  -1   8  10 2092.71 456.562   8 
   1   8  -9 18564.7 2604.75  39 
   1  -8  -9 17773.9 2497.11  41 
  -1  -8   9 21005.0 997.337  12 
  -1  -8   9 24780.0 3045.11  10 
  -1   8   9 19937.6 988.579   5 
  -1   8   9 17983.9 2579.08   4 
  -1  -8   9 21206.3 1053.99  21 
  -1   8   9 19462.6 955.692   9 
  -1  -8   9 19749.5 985.352   8 
  -1  -8   9 20134.2 1053.50   7 
  -1  -8   9 18225.0 851.717   9 
  -1   8   9 18998.6 962.216   7 
  -1   8   9 19400.0 991.954   8 
   1  -8  -8 5390.81 1478.81  41 
   1  -8  -8 8392.53 1513.29  38 
   1   8  -8 6463.15 1517.86  39 
  -1  -8   8 6332.88 552.558  12 
  -1  -8   8 7764.82 1660.58  10 
  -1   8   8 6818.13 1461.31   4 
  -1   8   8 6529.22 590.320   5 
  -1  -8   8 6419.40 583.933  21 
  -1  -8   8 5981.20 579.438   7 
  -1   8   8 6282.83 543.060   9 
   1   8  -7 4679.67 1210.20  39 
   1  -8  -7 4008.48 1044.80  38 
  -1   8   7 2692.43 1018.65   4 
  -1  -8   7 5207.90 1311.66  10 
   1  -8  -6 818.181 585.024  38 
   1   8  -6 622.903 632.181  39 
   1   8  -6 515.998 446.625  41 
  -1   8   6 313.711 482.712   4 
  -1   8   6-835.850 397.095   2 
  -1  -8   6-367.605 540.276  10 
   1   8  -5 96835.8 2926.71  41 
   1  -8  -5 95501.7 3966.18  38 
  -1  -8   5 94011.5 3219.84  37 
   1   8  -5 93838.0 4116.40  39 
  -1   8   5 90374.7 3225.37   2 
  -1   8   5 89404.5 4092.02   4 
  -1  -8   5 92585.2 4330.00  10 
  -1   8   4 385.181 239.241   2 
  -1   8   4 89.5185 415.838   4 
   1  -8  -4-408.077 159.767   3 
  -1  -8   4 286.735 442.557  10 
   1   8  -4 292.837 253.091  41 
   1  -8  -4 852.844 271.333  40 
   1   8  -4-14.1136 424.267  39 
   1  -8  -4 746.318 462.656  38 
  -1  -8   4 867.273 356.582  37 
   1  -8  -3 156.799 157.681   3 
  -1   8   3 596.953 513.138   4 
   1   8  -3 429.479 389.979  39 
   1  -8  -3 1435.53 357.180  40 
   1   8  -3 1008.30 263.456  41 
   1  -8  -3 861.718 479.130  38 
  -1  -8   3 983.535 482.690  10 
   1  -8  -2 7154.05 946.595  38 
   1   8  -2 7012.92 492.265  41 
   1   8  -2 6847.35 979.181  39 
   1  -8  -2 7211.95 741.128  40 
   1  -8  -2 6092.78 571.863   3 
  -1   8   2 7162.17 1020.80   4 
  -1  -8   2 6573.02 959.496  10 
  -1   8   1 4705.37 687.605  39 
   1  -8  -1 5084.39 711.906  40 
  -1  -8   1 6025.42 758.480  38 
   1   8  -1 5521.56 880.111  39 
   1  -8  -1 4845.49 816.811  38 
  -1   8   0 37044.7 1734.63  41 
   1   8   0 38168.0 2098.84  39 
   1  -8   0 38275.9 1838.91  40 
  -1  -8   0 37734.1 1896.54  38 
  -1   8   0 35595.1 1725.41  39 
   1  -8   0 38513.9 1822.98  38 
   1   8   1 154856. 4119.20  39 
  -1  -8  -1 156256. 3855.32  38 
   1  -8   1 147657. 3219.34  38 
  -1   8  -1 151208. 3510.34  39 
   1  -8   1 153491. 3869.38  40 
  -1   8  -1 155183. 3512.73  41 
   1   8   2 102319. 3485.99  39 
   1  -8   2 105745. 3436.32  40 
   1  -8   2 102969. 2459.02  38 
  -1   8  -2 107121. 3179.41  39 
  -1   8  -2 107368. 3025.99  41 
  -1  -8  -2 110644. 3382.40  38 
   1   8   2 111266. 3439.73   4 
  -1  -8  -3 23937.5 1670.76  38 
  -1   8  -3 24275.6 1554.46  41 
  -1   8  -3 21060.8 1575.93  39 
   1   8   3 23343.7 1635.67   4 
   1  -8   3 24746.0 1911.33  10 
   1   8   4 818.367 426.496   4 
   1   8   4 1195.06 508.652   2 
  -1   8  -4 1716.24 594.810  41 
  -1  -8  -4 2423.53 600.180  38 
  -1   8  -4 1770.67 592.824  39 
   1  -8   4 913.541 536.421  10 
   1  -8   5 27479.9 2281.71  10 
   1   8   5 34517.4 2280.73   4 
   1   8   5 34579.6 2400.05   2 
  -1   8  -5 26548.5 2143.37  39 
  -1  -8  -5 38498.0 2360.38  38 
  -1   8  -5 39444.9 2336.66  41 
   1  -8   6 7998.77 1441.07  10 
   1   8   6 7268.88 1126.48   4 
   1   8   6 4996.70 1031.00   2 
  -1  -8  -6 6956.36 1131.97  38 
  -1  -8  -6 5698.85 1286.80  41 
  -1   8  -6 4810.11 970.414  41 
  -1   8  -6 5708.78 1228.97  39 
   1  -8   7 3785.31 1120.47  10 
  -1  -8  -7 3403.31 846.223  38 
  -1   8  -7 3211.26 860.198  41 
  -1   8  -7 867.274 621.413  39 
  -1  -8  -7 3620.87 975.921  41 
   1   8   7 3312.61 857.408   4 
   1   8   7 2846.96 894.279   2 
   1   8   8 2722.43 388.294  32 
   1   8   8 452.042 493.736   2 
   1   8   8 2082.19 826.042   4 
   1   8   8 2362.13 362.484   5 
   1  -8   8 3415.49 1152.54  10 
   1  -8   8 2896.71 406.591  12 
  -1  -8  -8 2210.82 1098.63  41 
  -1   8  -8 2149.38 930.995  39 
  -1   8  -8 1661.95 792.787  41 
   1  -8   8 2806.94 440.902   7 
   1   8   8 2669.43 386.031   9 
   1   8   9 31269.3 1243.10  32 
   1   8   9 30172.9 1201.07   5 
   1  -8   9 33222.9 3565.64  10 
   1  -8   9 29873.3 1171.57  12 
  -1   8  -9 29244.1 3221.11  39 
  -1  -8  -9 23566.5 2900.88  41 
   1  -8   9 32343.1 1242.12   8 
   1   8   9 29844.1 1161.95   9 
   1  -8   9 30868.0 1251.71   7 
   1   8   9 32091.1 1245.84   7 
   1   8   9 29725.3 1200.95   8 
   1   8  10 6197.95 632.625  32 
   1  -8  10 6262.53 601.718  12 
   1  -8  10 4988.89 1436.16  10 
   1   8  10 6511.11 659.030   5 
  -1   8 -10 6343.34 1794.87  39 
  -1  -8 -10 4500.01 1375.33  41 
   1   8  10 7175.02 652.166   9 
   1   8  10 7776.88 740.238   8 
   1  -8  10 6732.00 624.501   9 
   1  -8  10 6645.91 670.925   7 
   1  -8  11 182.400 362.674   7 
   1  -8  11 135.153 269.613   9 
   1   8  11-44.4396 304.956   9 
   1  -8  11 149.020 235.971  12 
   1   8  11 148.703 307.307   5 
   1  -8  12 4303.63 505.185   9 
   1  -8  12 5077.09 623.665   7 
   1   8  12 4365.76 559.687   9 
   1  -8  12 3862.33 501.753  12 
   1   8  12 3338.27 482.911   5 
   1  -8  13 6319.50 534.145   9 
   1   8  13 5753.58 554.666   9 
   1  -8  13 5869.40 611.688   7 
   1  -8  13 5423.60 533.119  12 
   1   8  13 5452.34 496.735   5 
   1  -8  14 156.385 169.654   9 
   1   8  14 148.780 229.498   9 
   1  -8  14 198.476 226.875  12 
   1   8  15 4159.85 351.527   9 
  -1   9  15 574.531 196.002   9 
  -1  -9  14 159.973 249.177   7 
  -1   9  14-125.062 240.098   9 
  -1  -9  14-10.1020 233.853  12 
  -1   9  14 100.760 195.861   5 
  -1   9  13 346.515 312.535   9 
  -1  -9  13 434.139 328.408   7 
  -1  -9  13 324.539 306.365  12 
  -1   9  13-27.6077 193.760   5 
  -1   9  12 4579.87 615.993   8 
  -1   9  12 3014.79 515.008   9 
  -1  -9  12 3324.78 564.812   7 
  -1  -9  12 3001.18 501.021  12 
  -1   9  12 2628.00 457.323   5 
  -1   9  11 1179.34 398.246   9 
  -1  -9  11 1383.41 422.593   8 
  -1   9  11 938.898 372.028   8 
  -1  -9  11 1096.90 427.108   7 
  -1  -9  11 1634.81 370.355   9 
  -1  -9  11 1357.64 377.046  12 
  -1   9  11 1042.32 373.726   5 
  -1  -9  10 233.567 329.114  12 
  -1  -9  10-386.670 1489.69  10 
  -1   9  10 56.1496 327.274   5 
  -1   9  10 401.902 585.356   4 
   1  -9 -10-1165.41 862.603  41 
  -1   9  10 175.129 299.397   9 
  -1  -9  10-21.3322 362.942   8 
  -1  -9  10 33.9414 335.861   7 
  -1   9  10-129.686 331.127   8 
  -1   9  10 106.005 303.240   7 
   1  -9  -9-546.263 701.125  41 
  -1  -9   9-467.174 266.963  12 
  -1  -9   9 1137.10 910.212  10 
  -1   9   9-823.443 720.446   4 
  -1   9   9-194.082 299.945   5 
  -1  -9   9-67.7358 310.889  21 
  -1  -9   9-213.966 349.779   8 
  -1   9   9-450.965 318.954   8 
  -1  -9   9 133.811 331.256   7 
  -1   9   9 66.0861 266.933   9 
   1  -9  -8 2754.35 963.206  41 
   1   9  -8 4640.85 1335.02  39 
   1  -9  -8 5653.85 1510.80  38 
  -1  -9   8 4377.23 474.941  12 
  -1  -9   8 2493.28 988.807  10 
  -1   9   8 4779.10 511.345   5 
  -1   9   8 1943.77 841.796   4 
  -1  -9   8 4575.50 515.643  21 
  -1   9   8 4485.34 476.809   9 
  -1  -9   8 3916.03 495.732   7 
   1   9  -7 56128.9 3939.91  39 
   1  -9  -7 52531.3 3501.52  38 
  -1   9   7 47894.2 3570.69   4 
  -1  -9   7 56997.6 4069.73  10 
   1  -9  -6 34801.3 2721.11  38 
   1   9  -6 37804.2 2946.74  39 
  -1   9   6 32102.2 2107.67   2 
  -1   9   6 36621.5 2949.30   4 
  -1  -9   6 38857.6 3105.08  10 
  -1  -9   5 14024.4 1315.69  37 
   1   9  -5 15137.1 1139.42  41 
   1   9  -5 13645.0 1706.36  39 
  -1   9   5 14082.3 1691.95   4 
  -1   9   5 12417.1 1305.44   2 
  -1  -9   5 14724.8 1794.08  10 
   1   9  -4 23865.8 2020.29  39 
   1  -9  -4 24610.8 2008.78  38 
   1  -9  -4 21992.4 1120.04  40 
   1   9  -4 21000.2 1187.10  41 
  -1   9   4 20138.8 1528.87   2 
   1  -9  -4 18666.0 909.852   3 
  -1   9   4 20082.1 1904.87   4 
  -1  -9   4 20688.2 1977.16  10 
   1   9  -3 37437.9 1321.32  41 
   1   9  -3 39742.4 2393.31  39 
   1  -9  -3 38529.4 2309.48  38 
   1  -9  -3 38198.7 1636.91  40 
   1  -9  -3 34763.9 1230.92   3 
  -1   9   3 36222.3 2382.23   4 
  -1  -9   3 38004.3 2411.25  10 
   1  -9  -2 211741. 4047.40  40 
   1  -9  -2 207714. 5046.47  38 
   1   9  -2 225849. 5356.84  39 
  -1  -9   2 210302. 4450.85  38 
  -1   9   2 231192. 5613.06   4 
   1  -9  -1 529.676 369.817  40 
  -1   9   1 672.427 438.055  39 
  -1  -9   1 715.932 400.664  38 
   1   9  -1-113.015 505.059  39 
   1  -9  -1 428.768 431.953  38 
  -1   9   0 29416.5 1681.70  39 
   1  -9   0 27964.0 1710.87  40 
   1  -9   0 29575.6 1680.93  38 
   1   9   0 28751.8 1931.33  39 
  -1  -9   0 27627.3 1679.05  38 
   1  -9   1 16118.6 1364.96  40 
   1   9   1 14965.1 1409.26  39 
  -1  -9  -1 15699.3 1315.98  38 
  -1   9  -1 17079.6 1266.18  41 
  -1   9  -1 17377.1 1270.35  39 
   1  -9   1 14493.3 1128.27  38 
  -1   9  -2 166926. 4171.60  39 
   1  -9   2 154327. 3288.68  38 
  -1  -9  -2 166088. 4362.00  38 
   1   9   2 161175. 4550.68  39 
   1  -9   2 158313. 4474.86  40 
  -1   9  -2 164998. 3832.03  41 
  -1  -9  -3 10562.0 1203.10  38 
  -1   9  -3 10002.2 1126.82  39 
  -1   9  -3 10282.9 1101.48  41 
   1   9   3 9262.41 1095.85   4 
   1  -9   3 10901.6 1348.75  10 
  -1   9  -4 60320.6 2663.30  41 
  -1   9  -4 60078.5 2994.42  39 
  -1  -9  -4 62180.9 2938.21  38 
   1   9   4 57603.0 2872.85   4 
   1   9   4 57155.1 2942.41   2 
   1  -9   4 59484.5 3227.96  10 
   1   9   5 2961.55 712.890   2 
   1   9   5 2035.58 678.187   4 
  -1   9  -5 3339.54 745.226  41 
  -1  -9  -5 3045.14 699.780  38 
  -1   9  -5 2817.13 864.983  39 
   1  -9   5 2082.98 786.266  10 
   1  -9   6 110904. 5111.57  10 
  -1  -9  -6 102311. 4199.97  38 
  -1   9  -6 103500. 4746.67  39 
  -1  -9  -6 93517.0 4697.76  41 
  -1   9  -6 98596.5 3968.57  41 
   1   9   6 94575.7 4210.03   4 
   1   9   6 95052.2 4374.34   2 
   1  -9   7 30643.7 2927.06  10 
   1   9   7 26334.2 2381.83   4 
   1   9   7 24810.6 2371.47   2 
  -1  -9  -7 25831.6 2710.20  41 
  -1  -9  -7 27043.8 2297.36  38 
  -1   9  -7 30150.9 2404.77  41 
  -1   9  -7 27612.5 2683.59  39 
  -1   9  -8-1371.16 755.470  41 
  -1   9  -8 1576.55 895.273  39 
  -1  -9  -8 2480.30 905.577  41 
   1   9   8 254.478 240.570  32 
   1   9   8 1592.47 717.616   2 
   1   9   8 1889.44 852.879   4 
   1   9   8 76.8589 224.524   5 
   1  -9   8 547.648 249.742  12 
   1  -9   8-332.651 710.610  10 
   1  -9   8 604.379 250.344  21 
   1  -9   8 212.964 280.102   8 
   1   9   8 224.159 231.791   9 
   1  -9   8 164.732 266.472   7 
   1   9   9 1392.66 378.520  32 
   1   9   9 1377.29 364.372   5 
   1  -9   9 1011.77 966.131  10 
   1  -9   9 1193.59 329.414  12 
  -1   9  -9-454.630 508.092  39 
  -1  -9  -9 574.105 632.614  41 
   1  -9   9 2951.55 517.252   8 
   1   9   9 1637.26 413.119   8 
   1  -9   9 1849.52 415.651   7 
   1   9   9 1445.09 362.488   9 
   1   9  10 0.98206 241.550  32 
   1  -9  10 59.2280 247.944  12 
   1   9  10 171.071 277.311   5 
  -1  -9 -10-1220.45 1173.99  41 
  -1   9 -10-91.5271 710.075  39 
   1  -9  10 81.7661 255.235   9 
   1  -9  10 83.4411 328.694   7 
   1   9  10 142.348 295.872   9 
   1  -9  11 82.7725 323.064   7 
   1  -9  11 171.585 255.031   9 
   1   9  11-14.7267 339.328   9 
   1  -9  11-55.7174 286.192  12 
   1   9  11-426.048 319.520   5 
   1   9  12 11090.7 801.519   9 
   1  -9  12 12087.6 859.086   7 
   1  -9  12 10707.6 751.012   9 
   1  -9  12 10724.3 765.888  12 
   1   9  12 10086.1 757.432   5 
   1  -9  13-32.3643 296.205   7 
   1   9  13-96.6518 269.070   9 
   1  -9  13 225.104 249.197   9 
   1  -9  13 76.4328 270.568  12 
   1   9  13 512.166 281.987   5 
   1  -9  14 2135.08 285.912   9 
   1   9  14 2217.23 347.754   9 
   1  -9  14 2287.92 334.491  12 
   1   9  15 624.457 194.905   9 
  -1  10  15 521.350 181.627   9 
  -1 -10  14 3211.49 399.428   7 
  -1  10  14 2702.07 369.152   9 
  -1 -10  14 3002.52 385.869  12 
  -1  10  14 2683.90 323.489   5 
  -1  10  13 767.014 330.919   9 
  -1 -10  13 940.344 344.848   7 
  -1 -10  13 850.322 331.418  12 
  -1  10  13 551.886 263.136   5 
  -1 -10  12 14999.4 958.839   7 
  -1  10  12 14962.9 901.714   9 
  -1 -10  12 14650.1 898.365  12 
  -1  10  12 14023.7 857.102   5 
  -1 -10  11 778.241 380.798   8 
  -1  10  11 579.709 377.037   8 
  -1 -10  11 212.720 355.419   7 
  -1  10  11 118.500 343.153   9 
  -1 -10  11 605.127 334.943  12 
  -1  10  11 18.7714 353.001   5 
  -1 -10  10 41559.3 4264.88  10 
  -1 -10  10 36179.3 1383.01  12 
  -1  10  10 27070.5 3421.79   4 
  -1  10  10 34896.3 1377.36   5 
   1 -10 -10 30508.7 3489.66  41 
   1  10 -10 38815.8 4105.08  39 
  -1 -10  10 36639.5 1447.59   7 
  -1  10  10 38463.7 1387.71   8 
  -1  10  10 35299.4 1355.90   9 
  -1 -10  10 38319.2 1367.48   8 
   1 -10  -9 1220.74 697.904  41 
   1  10  -9 147.770 257.679  39 
  -1 -10   9 211.111 252.046  12 
  -1 -10   9 354.181 932.805  10 
  -1  10   9 95.6833 338.379   4 
  -1  10   9-22.7969 317.855   5 
  -1 -10   9 12.3284 314.708  21 
  -1  10   9-219.368 275.206   9 
  -1 -10   9-620.147 336.358   8 
  -1 -10   9 483.245 329.783   7 
  -1  10   9-987.388 371.452   8 
   1 -10  -8 6224.98 1298.30  38 
   1  10  -8 4059.25 1329.07  39 
   1 -10  -8 3959.80 1202.29  41 
  -1 -10   8 1385.32 1153.71  10 
  -1 -10   8 4100.38 470.418  12 
  -1  10   8 3190.77 1157.00   4 
  -1  10   8 4158.67 499.381   5 
  -1 -10   8 4248.91 500.570  21 
  -1 -10   8 3994.00 475.625   8 
  -1  10   8 4189.94 472.027   8 
  -1  10   8 4110.25 470.875   9 
  -1 -10   8 4875.07 555.924   7 
   1 -10  -7 10798.7 1755.34  38 
   1  10  -7 10814.4 1879.28  39 
  -1  10   7 7552.27 1623.87   4 
  -1 -10   7 12163.8 1895.07  10 
   1 -10  -6 56954.9 3487.64  38 
   1  10  -6 62451.7 3891.42  39 
  -1  10   6 57062.8 3745.44   4 
  -1 -10   6 57291.4 3835.90  10 
  -1  10   5 655.719 320.320   2 
  -1  10   5 191.002 412.204   4 
  -1 -10   5 430.560 492.966  37 
   1 -10  -5 394.560 610.417  38 
   1  10  -5 1797.88 690.967  39 
  -1 -10   5 335.004 543.834  10 
   1  10  -4 32838.7 1464.80  41 
   1 -10  -4 31146.0 1375.70  40 
   1  10  -4 33693.5 2474.24  39 
   1 -10  -4 34617.7 2424.42  38 
  -1  10   4 32609.3 2022.80   2 
  -1  10   4 28280.5 2338.10   4 
  -1 -10   4 28319.0 2299.03  10 
   1  10  -3 33429.2 1280.59  41 
   1  10  -3 35129.2 2354.65  39 
   1 -10  -3 34643.1 2277.60  38 
   1 -10  -3 32771.7 1609.72  40 
  -1  10   3 32844.2 2369.30   4 
  -1 -10   3 31902.3 2324.89  10 
   1 -10  -2 1004.95 592.483  38 
  -1 -10   2 1835.26 515.256  38 
   1  10  -2 1804.79 633.102  39 
   1 -10  -2 1401.45 459.901  40 
  -1  10   2 718.334 544.330   4 
  -1  10   1 236802. 4843.28  39 
   1  10  -1 243396. 5662.72  39 
   1 -10  -1 231158. 5238.22  38 
   1 -10  -1 240944. 4841.99  40 
  -1 -10   1 244069. 5043.11  38 
   1 -10   0 10766.6 1077.26  38 
   1 -10   0 8898.50 1081.10  40 
   1  10   0 9222.53 1237.69  39 
  -1 -10   0 10443.1 1143.98  38 
  -1  10   0 9257.67 1064.13  39 
  -1 -10  -1 14932.0 1371.64  38 
   1 -10   1 15568.8 1420.77  40 
  -1  10  -1 15978.6 1241.00  41 
   1 -10   1 14910.2 1221.51  38 
  -1  10  -1 17408.4 1390.32  39 
   1  10   1 14738.9 1475.27  39 
  -1 -10  -2 28512.5 1911.05  38 
   1 -10   2 29101.1 1568.62  38 
   1 -10   2 26723.2 1934.44  40 
  -1  10  -2 29763.8 1742.62  41 
   1  10   2 27458.3 2044.70  39 
  -1  10  -2 31062.4 1957.59  39 
  -1  10  -3 7988.93 1050.36  39 
  -1  10  -3 6746.08 928.406  41 
  -1 -10  -3 7516.80 1071.04  38 
   1 -10   3 7857.40 802.956  38 
   1  10   3 6514.78 950.391   4 
   1 -10   3 7375.22 1200.52  10 
  -1  10  -4 75732.4 3086.44  41 
  -1  10  -4 75555.4 3468.42  39 
  -1 -10  -4 77018.6 3449.16  38 
   1  10   4 74989.9 3493.06   2 
   1  10   4 74152.4 3369.79   4 
   1 -10   4 76757.5 3791.38  10 
   1  10   5 511.728 347.423   4 
   1  10   5 822.571 453.641   2 
  -1  10  -5 49.9211 481.078  39 
  -1 -10  -5-591.212 547.397  38 
  -1  10  -5 629.155 433.253  41 
   1 -10   5 837.107 603.639  10 
   1 -10   6 34186.9 2978.43  10 
  -1 -10  -6 31512.1 2476.18  38 
  -1 -10  -6 30718.1 2751.20  41 
  -1  10  -6 30828.0 2626.19  39 
  -1  10  -6 35009.1 2494.64  41 
   1  10   6 32319.1 2555.73   4 
   1  10   6 27894.5 2423.20   2 
   1 -10   7 2052.36 823.311  10 
   1  10   7 2136.45 856.377   4 
   1  10   7 2003.36 698.036   2 
  -1  10  -7 1337.44 685.428  39 
  -1  10  -7 3471.04 917.073  41 
  -1 -10  -7 3164.85 945.806  41 
  -1 -10  -7 3670.89 857.734  38 
  -1 -10  -8 27346.8 3092.76  41 
  -1  10  -8 31465.7 3164.48  39 
   1  10   8 32510.7 1231.55  32 
   1  10   8 32158.1 1203.57   5 
   1  10   8 27371.0 2699.10   2 
   1  10   8 32283.6 3027.94   4 
   1 -10   8 32186.9 3383.57  10 
   1 -10   8 32048.9 1195.16  12 
   1 -10   8 32089.2 1193.03  21 
   1  10   8 33842.3 1177.06   8 
   1 -10   8 34352.1 1177.77   8 
   1 -10   8 32864.1 1218.71   7 
   1  10   8 30938.2 1124.04   9 
   1  10   9 4064.53 504.514  32 
   1  10   9 3801.86 510.178   5 
   1 -10   9 4267.91 515.102  12 
   1 -10   9 2674.39 1196.99  10 
  -1 -10  -9 4100.51 1444.46  41 
  -1  10  -9 4157.10 1265.10  39 
   1  10   9 3503.96 479.085   9 
   1 -10   9 5638.22 634.509   8 
   1 -10   9 4205.34 538.572   7 
   1  10   9 4980.73 580.672   8 
   1  10  10 16371.5 977.578  32 
   1 -10  10 17817.5 2916.71  10 
   1 -10  10 16659.0 947.410  12 
  -1  10 -10 18277.0 2725.11  39 
  -1 -10 -10 16232.3 2706.87  41 
   1  10  10 16197.8 950.209   5 
   1  10  10 16454.7 938.508   9 
   1 -10  10 16445.4 904.628   9 
   1 -10  10 17234.9 1007.78   7 
   1  10  11 659.935 389.643   5 
   1 -10  11 948.808 326.028   9 
   1  10  11 1025.65 379.472   9 
   1 -10  11 1768.60 481.315   7 
   1 -10  11 1204.16 393.751  12 
   1  10  12 6107.20 642.915   5 
   1 -10  12 6562.40 666.904   7 
   1  10  12 6367.87 622.784   9 
   1 -10  12 7309.48 659.639  12 
   1  10  13 433.308 256.135   5 
   1 -10  13 125.431 272.268   7 
   1 -10  13-39.9732 206.386   9 
   1  10  13-259.867 271.913   9 
   1 -10  13 0.76208 258.731  12 
   1  10  14 429.456 188.932   5 
   1 -10  14 533.121 133.093   9 
   1  10  14 235.329 230.512   9 
   1 -10  14 671.740 261.142  12 
  -1  11  14 3763.38 355.157   5 
  -1 -11  14 4366.11 432.195   7 
  -1  11  14 4345.94 421.566   9 
  -1 -11  14 5006.03 446.133  12 
  -1  11  13 1532.15 325.124   5 
  -1 -11  13 2346.83 420.425   7 
  -1  11  13 1726.20 383.267   9 
  -1 -11  13 2034.09 389.715  12 
  -1  11  12 115.762 322.840   5 
  -1  11  12 463.851 356.500   9 
  -1 -11  12 242.356 339.456   7 
  -1 -11  12 309.789 348.017  12 
  -1  11  11 36038.6 1401.19   5 
  -1  11  11 37753.2 1403.97   9 
  -1 -11  11 37813.3 1360.12   8 
  -1  11  11 38749.9 1383.32   8 
  -1 -11  11 37939.0 1474.42   7 
  -1 -11  11 36415.1 1401.04  12 
  -1 -11  10 1090.92 358.340  12 
   1 -11 -10 1559.98 822.970  41 
  -1 -11  10 791.185 361.162   8 
  -1  11  10 606.807 326.589   8 
  -1 -11  10 937.398 372.368   7 
  -1  11  10 806.727 367.623   9 
  -1  11  10 837.209 389.340   5 
  -1  11   9-198.245 354.885   5 
  -1  11   9 1609.46 1048.52   4 
   1  11  -9-1315.04 1013.51  39 
   1 -11  -9-153.070 292.285  41 
  -1 -11   9-2179.10 1000.22  10 
  -1 -11   9-77.2603 236.647  12 
  -1 -11   9 47.4648 323.910  21 
  -1  11   9 71.5332 240.319   8 
  -1 -11   9 72.9122 295.888   7 
  -1  11   9 43.1713 258.439   9 
  -1 -11   9-624.142 281.052   8 
  -1  11   8 45645.0 1404.55   9 
  -1 -11   8 46820.9 1487.05   7 
  -1  11   8 49072.1 1480.98   5 
  -1  11   8 46711.8 3980.55   4 
   1  11  -8 48645.6 4076.90  39 
   1 -11  -8 48488.8 3632.11  38 
  -1 -11   8 52555.7 4408.76  10 
  -1 -11   8 48040.5 1471.16  12 
  -1 -11   8 46845.5 1485.32  21 
  -1  11   8 45263.7 1388.18  13 
   1  11  -7 3365.74 1012.27  39 
   1 -11  -7 2688.61 1091.70  38 
  -1  11   7 533.664 750.227   4 
  -1 -11   7 2727.74 1005.10  10 
   1  11  -6 45692.1 3413.53  39 
   1 -11  -6 44671.1 3233.60  38 
  -1  11   6 38162.3 3210.05   4 
  -1 -11   6 39722.7 3409.90  10 
   1 -11  -5 38207.9 2801.67  38 
   1  11  -5 37562.7 2860.57  39 
  -1 -11   5 36379.6 2356.84  37 
  -1  11   5 32917.7 2211.05   2 
  -1  11   5 34436.2 2829.18   4 
  -1 -11   5 36089.9 2945.68  10 
  -1  11   4-90.4020 362.006   4 
  -1  11   4 534.596 454.262   2 
  -1 -11   4 379.113 599.913  10 
   1 -11  -4-313.920 552.011  38 
   1  11  -4 55.7547 540.790  39 
  -1  11   3 819.970 511.819   4 
  -1 -11   3 233.692 426.636  10 
   1  11  -3 471.122 207.254  41 
   1 -11  -3 977.607 404.194  40 
   1  11  -3 218.720 391.291  39 
   1 -11  -3 1054.97 535.614  38 
  -1  11   2 2649.36 704.838   4 
   1 -11  -2 4168.87 703.373  40 
  -1 -11   2 2759.91 667.238  38 
   1 -11  -2 2614.18 789.269  38 
   1  11  -2 3428.35 881.005  39 
   1 -11  -1 51616.5 2341.57  40 
   1  11  -1 47548.9 2692.01  39 
  -1  11   1 48481.3 2346.66  39 
   1 -11  -1 49714.7 2573.08  38 
  -1 -11   1 50257.2 2468.57  38 
   1  11   0 26810.1 2026.07  39 
  -1  11   0 24613.8 1740.28  39 
   1 -11   0 27387.8 1844.12  40 
   1 -11   0 26608.1 1767.20  38 
  -1 -11   0 26928.5 1861.71  38 
  -1  11  -1 104888. 3501.66  39 
   1 -11   1 103081. 3725.13  40 
   1  11   1 108263. 4026.37  39 
  -1 -11  -1 106266. 3685.77  38 
   1 -11   1 103663. 3246.98  38 
  -1  11  -1 103166. 3253.46  41 
   1 -11   2 67240.8 3149.35  40 
  -1  11  -2 65801.4 2634.21  41 
   1 -11   2 63139.4 2421.98  38 
  -1  11  -2 65387.1 2900.25  39 
  -1 -11  -2 69703.7 3095.47  38 
   1  11   2 64755.0 3230.79  39 
   1  11   3 52.4988 391.853   4 
   1 -11   3 773.267 392.645  38 
  -1  11  -3 827.547 483.126  39 
  -1 -11  -3 2326.48 624.346  38 
  -1  11  -3 1592.21 498.050  41 
   1  11   4 5146.14 917.272   4 
   1  11   4 6311.68 1089.58   2 
  -1  11  -4 6588.68 1011.10  41 
  -1  11  -4 6384.43 1053.37  39 
  -1 -11  -4 6952.31 1080.37  38 
   1 -11   4 4958.50 1106.77  10 
   1 -11   5 110352. 5058.01  10 
  -1 -11  -5 109515. 4468.80  38 
  -1  11  -5 103654. 4594.81  39 
  -1  11  -5 111646. 4014.87  41 
   1  11   5 102384. 4383.38   4 
   1  11   5 100863. 4473.32   2 
   1 -11   6 24081.9 2633.91  10 
  -1 -11  -6 21970.5 2321.04  41 
  -1  11  -6 21215.4 2301.94  39 
  -1  11  -6 26561.1 2088.13  41 
  -1 -11  -6 24868.3 2292.66  38 
   1  11   6 23413.9 2214.06   4 
   1  11   6 20690.1 2211.34   2 
   1 -11   7 427.661 715.046  10 
   1  11   7-691.923 557.412   2 
   1  11   7 22.7735 551.696   4 
  -1  11  -7-448.821 378.939  41 
  -1 -11  -7 299.463 453.941  41 
  -1  11  -7-1323.25 761.167  39 
  -1 -11  -7 446.003 489.226  38 
  -1  11  -8 1424.68 702.416  39 
  -1 -11  -8 1389.16 836.370  41 
   1  11   8 2284.51 407.376  32 
   1  11   8 1382.76 332.181   5 
   1  11   8 1892.07 934.128   4 
   1  11   8-1059.53 967.428   2 
   1 -11   8 2258.27 394.799  12 
   1 -11   8 4962.68 1412.52  10 
   1 -11   8 1524.35 336.413  21 
   1  11   8 2003.45 365.042   9 
   1 -11   8 1820.82 374.839   7 
   1 -11   8 3287.62 511.392   8 
   1  11   9 2272.11 447.887  32 
   1  11   9 1696.57 408.548   5 
   1 -11   9 312.308 434.501  10 
   1 -11   9 1932.17 401.268  12 
  -1 -11  -9 2817.84 1123.06  41 
   1 -11   9 2497.65 441.789   7 
   1  11   9 1822.38 390.516   9 
   1 -11  10 13566.5 892.583  12 
   1  11  10 12203.9 848.208   5 
   1  11  10 13574.5 911.488  32 
   1 -11  10 13057.3 870.552   7 
   1 -11  10 13467.4 817.619   9 
   1  11  10 14307.0 871.929   9 
   1 -11  11 41956.4 1508.72  12 
   1 -11  11 44478.7 1541.57   7 
   1 -11  11 39528.9 1370.85   9 
   1  11  11 41178.6 1451.77   9 
   1  11  11 40903.4 1469.43   5 
   1 -11  12 883.953 338.817  12 
   1  11  12 896.612 339.375   9 
   1 -11  12 944.716 366.137   7 
   1 -11  12 1196.29 324.143   9 
   1  11  12 447.747 313.285   5 
   1 -11  13 1897.20 393.654  12 
   1  11  13 1869.69 367.799   9 
   1 -11  13 1924.07 311.075   9 
   1  11  13 2012.37 358.127   5 
   1 -11  14 5896.43 453.544  12 
   1  11  14 5671.83 462.494   9 
   1  11  14 5699.14 409.589   5 
  -1 -12  14 396.525 246.300  12 
  -1 -12  14 383.934 246.505   7 
  -1  12  14 396.141 222.185   9 
  -1  12  14-211.795 213.260   5 
  -1 -12  13 521.222 286.416  12 
  -1 -12  13 1036.00 327.282   7 
  -1  12  13 550.790 301.343   9 
  -1  12  13 486.485 266.087   5 
  -1 -12  12 375.638 342.443  12 
  -1 -12  12 279.347 328.205   7 
  -1  12  12-469.139 366.175   9 
  -1  12  12 443.008 314.147   5 
  -1 -12  11 1947.63 462.693  12 
  -1 -12  11 2125.09 505.647   7 
  -1  12  11 3356.83 532.572   8 
  -1  12  11 2320.17 491.115   9 
  -1  12  11 1519.10 441.665   5 
  -1 -12  10 1114.39 372.455  12 
  -1 -12  10 709.142 344.744   8 
  -1  12  10 809.992 339.839   9 
  -1 -12  10 842.307 371.600   7 
  -1  12  10 553.147 343.960   8 
  -1  12  10 796.749 392.562   5 
  -1  12   9 2858.87 474.058   5 
  -1  12   9 2905.48 1155.84   4 
   1  12  -9 1955.51 1020.34  39 
  -1  12   9 2698.20 429.146  13 
  -1 -12   9 3174.94 1179.20  10 
  -1 -12   9 3452.43 486.517  12 
  -1 -12   9 2824.78 501.781  21 
  -1  12   9 2812.24 446.300   9 
  -1 -12   9 3325.92 509.968   7 
  -1 -12   9 2917.87 441.198   8 
  -1  12   9 2675.22 428.217   8 
  -1  12   8 13534.8 795.998   9 
  -1  12   8 10863.0 744.349   6 
  -1 -12   8 12553.9 818.280   7 
  -1  12   8 12828.5 800.106   5 
  -1  12   8 12896.7 2301.84   4 
   1 -12  -8 13756.4 1974.49  38 
   1  12  -8 14933.6 2254.40  39 
  -1 -12   8 13125.2 807.942  12 
  -1 -12   8 13311.5 2233.55  10 
  -1 -12   8 14697.8 873.779  21 
  -1  12   8 12882.3 789.431  13 
  -1 -12   7 2401.65 399.169  12 
  -1 -12   7 1151.23 728.264  10 
  -1 -12   7 1932.40 367.732  21 
  -1  12   7 2311.52 407.261   5 
  -1  12   7 2730.34 1007.79   4 
   1 -12  -7 3835.85 1133.97  38 
   1  12  -7 2443.06 882.591  39 
  -1  12   6 4812.84 1235.39   4 
   1 -12  -6 6140.79 1326.92  38 
   1  12  -6 6070.77 1329.11  39 
  -1 -12   6 7465.80 1524.89  10 
   1 -12  -5 22305.4 2302.55  38 
   1  12  -5 22652.3 2281.34  39 
  -1 -12   5 21002.1 1906.51  37 
  -1  12   5 23364.4 2395.28   4 
  -1  12   5 19722.3 1846.06   2 
  -1 -12   5 22762.7 2363.71  10 
   1 -12  -4 44704.3 2943.24  38 
   1  12  -4 41925.9 2962.42  39 
  -1  12   4 42088.4 3034.14   4 
  -1 -12   4 47897.1 3280.48  10 
  -1  12   3-586.071 495.283   4 
  -1 -12   3 241.028 466.547  10 
   1 -12  -3-63.2927 375.290  38 
   1 -12  -3-609.970 298.768  40 
   1  12  -3-3.34199 512.310  39 
  -1 -12   2 12798.7 1336.11  38 
   1  12  -2 12472.9 1488.95  39 
   1 -12  -2 11487.8 1151.01  40 
   1 -12  -2 13727.9 1571.79  38 
  -1  12   2 9948.65 1423.82   4 
   1 -12  -1 6618.33 1034.34  38 
   1  12  -1 5000.27 1056.99  39 
  -1  12   1 5292.83 934.814  39 
   1 -12  -1 6240.85 918.374  40 
  -1 -12   1 4563.26 954.908  38 
   1  12   0 128193. 4480.87  39 
   1 -12   0 123546. 3968.99  38 
   1 -12   0 120296. 4014.78  40 
  -1 -12   0 124182. 4108.97  38 
  -1  12   0 120405. 3859.79  39 
   1 -12   1 88912.4 3566.07  40 
  -1  12  -1 81739.7 3239.99  39 
   1 -12   1 83582.3 3106.72  38 
   1  12   1 85985.7 3832.53  39 
  -1  12  -1 84179.0 3010.23  41 
  -1 -12  -1 87441.5 3505.44  38 
   1 -12   2 22909.0 1599.94  38 
  -1  12  -2 22093.9 1595.73  41 
   1  12   2 22032.6 2024.13  39 
  -1 -12  -2 22658.4 1912.02  38 
  -1  12  -2 22539.1 1821.65  39 
  -1 -12  -3 22553.0 1982.31  38 
  -1  12  -3 23346.0 1991.13  39 
  -1  12  -3 22793.3 1709.56  41 
   1 -12   3 23977.1 1543.10  38 
   1  12   3 19800.9 1915.65   4 
  -1  12  -4 113467. 3848.72  41 
  -1 -12  -4 110381. 4516.55  38 
  -1  12  -4 113523. 4529.57  39 
   1  12   4 104309. 4430.37   2 
   1  12   4 106291. 4447.34   4 
   1 -12   5 13117.2 1818.28  10 
  -1 -12  -5 12350.0 1615.31  38 
  -1  12  -5 13925.5 1456.11  41 
  -1  12  -5 12031.3 1651.65  39 
   1  12   5 11507.1 1611.22   4 
   1  12   5 10111.7 1453.58   2 
   1 -12   6 24489.3 2693.73  10 
   1  12   6 19122.7 2116.96   4 
   1  12   6 19006.5 2076.79   2 
  -1  12  -6 25235.3 2065.97  41 
  -1  12  -6 20884.7 2319.67  39 
  -1 -12  -6 22682.9 2233.49  38 
   1 -12   7 2847.13 980.902  10 
   1 -12   7-234.727 203.732  12 
   1  12   7 935.243 599.514   2 
   1  12   7 383.847 454.828   4 
   1  12   7 200.118 285.769   5 
   1  12   7 82.3638 252.304  32 
  -1  12  -7 1270.03 780.333  39 
  -1 -12  -7 1508.42 740.435  38 
  -1 -12  -7 2143.43 875.530  41 
  -1  12  -8 23586.5 2826.92  39 
  -1 -12  -8 20718.9 2837.78  41 
   1  12   8 21529.9 1047.94  32 
   1  12   8 21251.0 1013.86   5 
   1  12   8 17151.1 2342.02   4 
   1 -12   8 21203.9 1020.24  12 
   1 -12   8 18848.0 2708.34  10 
   1 -12   8 21033.2 997.978  21 
   1  12   8 21711.3 962.493   9 
   1 -12   8 21722.7 999.374   7 
   1  12   9 15971.6 949.261  32 
   1  12   9 15623.3 921.329   5 
  -1  12  -9 16000.9 2615.82  39 
  -1 -12  -9 11722.3 2273.42  41 
   1  12   9 14950.8 856.906   9 
   1 -12   9 14889.6 898.374   7 
   1 -12   9 16242.4 941.743  12 
   1 -12   9 13451.2 2382.72  10 
   1 -12  10 5185.67 603.220  12 
   1  12  10 4524.08 545.458   9 
   1 -12  10 5335.92 551.672   9 
   1 -12  10 4641.79 571.791   7 
   1  12  10 4877.01 599.289   5 
   1 -12  11 365.325 321.708  12 
   1 -12  11 73.3790 293.391   9 
   1  12  11 70.5745 330.258   9 
   1 -12  11 595.470 367.582   7 
   1  12  11 150.556 346.364   5 
   1 -12  12 1050.88 379.639  12 
   1  12  12 627.752 323.510   5 
   1  12  12 653.869 314.281   9 
   1 -12  12 707.030 275.215   9 
   1 -12  12 725.369 334.775   7 
   1 -12  13 1015.13 316.410  12 
   1  12  13 860.961 300.906   5 
  -1  12 -13 775.871 201.747  35 
   1 -12  13 903.602 225.403   9 
   1  12  13 970.611 330.274   9 
   1 -12  14 1105.76 260.618  12 
   1  12  14 769.673 261.239   9 
   1  12  14 937.987 213.418   5 
  -1 -13  14 3333.97 370.188  12 
  -1  13  14 2904.19 358.705   9 
  -1  13  14 2448.43 298.766   5 
  -1 -13  13 591.433 277.370  12 
  -1 -13  13 431.549 286.943   7 
  -1  13  13 722.247 287.954   9 
  -1  13  13 295.601 251.246   5 
  -1 -13  12 11828.2 817.737  12 
  -1  13  12 11986.0 804.534   9 
  -1 -13  12 12142.7 811.416   7 
  -1  13  12 10476.9 736.226   5 
  -1 -13  11 4225.12 553.277  12 
  -1  13  11 4003.19 556.376   9 
  -1 -13  11 3850.14 567.804   7 
  -1  13  11 3451.49 548.208   5 
  -1 -13  10 15529.7 939.634  12 
  -1 -13  10 15490.7 961.931   7 
  -1  13  10 15158.3 934.813   9 
  -1 -13  10 17370.4 913.276   8 
  -1  13  10 16067.0 885.561   8 
  -1  13  10 15548.1 956.680   5 
  -1  13   9 10795.0 777.527   9 
  -1 -13   9 9712.86 744.854   7 
  -1  13   9 7976.81 1897.14   4 
  -1  13   9 10663.2 783.309   5 
   1 -13  -9 8448.49 1899.32  41 
   1  13  -9 9420.35 1986.04  39 
  -1 -13   9 10520.3 2190.24  10 
  -1 -13   9 10957.2 798.079  12 
  -1 -13   9 10228.9 795.636  21 
  -1  13   9 10807.3 757.014  13 
  -1 -13   8 12972.7 814.658   7 
  -1  13   8 12189.3 785.873   9 
  -1  13   8 12345.6 771.997   6 
  -1  13   8 11151.3 1978.44   4 
  -1  13   8 12938.4 816.740   5 
   1  13  -8 13568.6 2328.43  39 
   1 -13  -8 8763.41 1844.77  38 
  -1 -13   8 11702.7 2282.80  10 
  -1 -13   8 12716.3 824.484  12 
  -1 -13   8 12478.5 822.741  21 
  -1  13   8 12506.7 786.934  13 
  -1  13   7 18110.9 868.370   9 
  -1 -13   7 17166.8 884.206   7 
  -1  13   7 16955.3 877.569   5 
  -1  13   7 13747.2 2234.29   4 
   1 -13  -7 18349.9 2401.27  38 
   1  13  -7 15416.2 2216.87  39 
  -1 -13   7 18395.2 2499.21  10 
  -1 -13   7 17860.5 908.161  12 
  -1 -13   7 16902.0 887.802  21 
  -1  13   7 16324.3 866.915  13 
  -1  13   6 1621.47 934.811   4 
  -1 -13   6 564.981 803.740  10 
   1  13  -6 604.125 531.789  39 
   1 -13  -6 1038.46 661.118  38 
  -1  13   5 4512.67 1140.65   4 
  -1  13   5 4141.15 879.853   2 
   1 -13  -5 6800.13 1328.91  38 
  -1 -13   5 3236.78 835.272  37 
   1  13  -5 5574.17 1252.87  39 
  -1 -13   5 4009.95 1098.10  10 
   1  13  -4 27281.3 2508.31  39 
   1 -13  -4 28250.2 2456.93  38 
  -1  13   4 27592.7 2604.16   4 
  -1 -13   4 30723.2 2713.50  10 
   1 -13  -3 10499.7 1549.34  38 
   1 -13  -3 10275.8 1061.17  40 
   1  13  -3 10730.9 1566.54  39 
  -1  13   3 11218.0 1653.69   4 
  -1 -13   3 11143.8 1556.22  10 
  -1 -13   2 2061.01 690.087  38 
   1 -13  -2 2565.58 603.790  40 
   1 -13  -2 1443.78 802.689  38 
   1  13  -2 1174.15 778.278  39 
  -1  13   2 1159.48 600.121   4 
   1  13  -1 11544.8 1524.16  39 
  -1 -13   1 14692.5 1496.43  38 
  -1  13   1 13703.5 1452.28  39 
   1 -13  -1 11607.5 1499.91  38 
   1 -13  -1 12033.8 1337.17  40 
   1 -13   0 45837.5 2573.15  40 
   1 -13   0 46728.8 2558.07  38 
   1  13   0 44673.4 2865.32  39 
  -1 -13   0 45812.2 2620.36  38 
  -1  13   0 45587.1 2501.51  39 
   1  13   1 39530.8 2719.24  39 
   1 -13   1 35981.3 2183.05  38 
  -1  13  -1 33197.0 2182.28  39 
  -1 -13  -1 35598.0 2393.30  38 
   1 -13   1 35392.4 2365.12  40 
  -1 -13  -2 24314.4 2011.63  38 
  -1  13  -2 24016.7 1933.81  39 
   1  13   2 21259.7 2089.38  39 
  -1  13  -2 21652.6 1650.66  41 
   1 -13   2 21418.5 1619.07  38 
   1 -13   3 9058.29 1047.93  38 
  -1 -13  -3 7674.25 1316.46  38 
  -1  13  -3 10042.9 1181.55  41 
  -1  13  -3 9010.32 1323.83  39 
   1  13   3 7198.75 1183.00   4 
  -1  13  -4 74571.3 3186.54  41 
  -1  13  -4 71538.2 3724.90  39 
  -1 -13  -4 72573.1 3754.68  38 
   1  13   4 64732.0 3627.31   4 
   1  13   4 65353.8 3663.41   2 
   1  13   5 6032.17 1171.24   2 
   1  13   5 6388.30 1222.22   4 
   1 -13   5 9419.94 1675.66  10 
  -1  13  -5 7117.90 1094.38  41 
  -1  13  -5 6990.62 1320.27  39 
  -1 -13  -5 8762.90 1427.22  38 
   1  13   6 1100.82 663.628   4 
   1  13   6 1034.61 629.591   2 
  -1  13  -6 2144.91 595.672  41 
  -1  13  -6 1955.16 714.343  39 
  -1 -13  -6 1648.00 825.013  38 
   1 -13   6 3217.43 1037.43  10 
  -1 -13  -7 10157.5 1810.86  41 
  -1  13  -7 10881.0 1852.72  39 
  -1 -13  -7 10288.4 1653.24  38 
   1  13   7 8714.61 664.405  32 
   1  13   7 6958.45 1526.80   2 
   1  13   7 7397.49 1416.44   4 
   1  13   7 9288.48 669.490   5 
   1 -13   7 9099.99 657.681  12 
   1 -13   7 8940.03 1913.23  10 
   1 -13   7 9129.06 641.429  21 
   1  13   7 8762.93 601.391   9 
  -1 -13  -8 1554.15 788.935  41 
  -1  13  -8 2801.85 1071.37  39 
   1  13   8 1253.31 341.613  32 
   1  13   8 1127.13 345.671   5 
   1 -13   8 1837.44 1009.63  10 
   1 -13   8 1664.89 389.775  12 
   1 -13   8 1310.58 316.843  21 
   1  13   8 1140.66 298.980   9 
   1 -13   8 1660.59 391.229   7 
   1  13   9 2321.15 445.828  32 
   1  13   9 2296.19 445.082   5 
  -1 -13  -9 333.328 939.378  41 
  -1  13  -9 1941.90 1104.19  39 
   1  13   9 2486.21 431.618   9 
   1 -13   9 2182.45 399.497   7 
   1 -13   9 2310.48 432.271  12 
   1 -13   9 2777.67 1519.81  10 
   1 -13  10 32016.1 1347.71  12 
   1  13  10 33145.5 1282.35   9 
   1 -13  10 33714.2 1326.52   7 
   1 -13  10 32976.5 1218.47   9 
   1  13  10 31730.7 1321.37   5 
   1 -13  11 6155.98 646.040  12 
   1 -13  11 6130.74 629.073   7 
   1 -13  11 5191.76 519.671   9 
   1  13  11 6454.58 635.163   9 
   1  13  11 5882.29 659.981   5 
   1 -13  12 9248.13 707.433  12 
   1  13  12 7836.51 649.762   5 
   1  13  12 9491.55 691.586   9 
   1 -13  12 9490.45 694.525   7 
   1 -13  12 8379.27 587.516   9 
   1 -13  13 3161.15 414.019  12 
   1  13  13 2598.00 375.785   5 
  -1  13 -13 1816.40 283.092  35 
   1  13  13 2943.33 404.076   9 
   1 -13  14 5890.59 422.233  12 
   1  13  14 4805.75 409.058   9 
   1  13  14 5378.11 388.002   5 
  -1 -14  14 3830.54 372.683  12 
  -1  14  14 3823.30 366.051   9 
  -1  14  14 3172.57 306.774   5 
  -1 -14  13 63.2407 254.385  12 
  -1 -14  13 5.95279 214.118   7 
  -1  14  13-77.4039 221.051   5 
  -1 -14  12 695.291 345.797  12 
  -1 -14  12 991.530 358.989   7 
  -1  14  12 600.434 339.794   9 
  -1  14  12 959.335 343.288   5 
  -1 -14  11 4633.57 594.416  12 
  -1 -14  11 4990.21 608.221   7 
  -1  14  11 4835.76 593.152   9 
  -1  14  11 4487.18 611.803   5 
  -1 -14  10 165.381 347.026  12 
  -1  14  10 205.519 342.040   9 
  -1 -14  10 129.724 312.255   7 
  -1  14  10 13.3692 344.857   5 
  -1  14   9-3526.38 1603.13   4 
  -1  14   9-99.1161 336.110   5 
   1 -14  -9 711.175 1075.71  41 
   1  14  -9 257.082 561.920  39 
  -1  14   9 69.1565 262.890  13 
  -1 -14   9 43.1710 295.960  12 
  -1 -14   9-2794.25 1160.75  10 
  -1 -14   9-341.150 362.951  21 
  -1 -14   9-653.766 323.210   7 
  -1  14   9 225.383 298.697   9 
  -1  14   9 30.4332 217.962   6 
  -1  14   8 1138.44 358.079   5 
  -1  14   8 1435.40 830.603   4 
  -1  14   8 1341.27 294.386   6 
   1  14  -8 1683.79 1091.75  39 
  -1 -14   8 1399.81 859.911  10 
  -1 -14   8 812.061 313.443  12 
  -1  14   8 568.086 307.374  13 
  -1 -14   8 549.472 312.405  21 
  -1 -14   8 951.160 355.578   7 
  -1  14   8 1329.95 380.243   9 
  -1 -14   7 4732.48 530.097   7 
  -1  14   7 5814.39 546.745   9 
  -1  14   7 5361.73 543.272   5 
  -1  14   7 4527.10 1248.31   4 
   1 -14  -7 7194.34 1495.76  38 
   1  14  -7 6043.23 1535.54  39 
  -1 -14   7 5490.88 562.558  12 
  -1 -14   7 8375.14 1862.43  10 
  -1 -14   7 5400.36 534.316  21 
  -1  14   7 5552.60 564.871  13 
   1 -14  -6 18461.4 2280.50  38 
   1  14  -6 19823.1 2418.34  39 
  -1  14   6 18703.4 2477.01   4 
  -1 -14   6 16035.6 2310.05  10 
  -1  14   5 1107.48 575.912   2 
  -1  14   5 5344.42 1256.89   4 
  -1 -14   5 4861.83 1246.72  10 
   1 -14  -5 7178.03 1423.44  38 
  -1 -14   5 3054.27 928.349  37 
   1  14  -5 4417.90 1124.59  39 
  -1  14   4 7699.89 1368.15   4 
   1  14  -4 7169.94 1323.15  39 
   1 -14  -4 10042.0 1616.65  38 
  -1 -14   4 7876.73 1488.08  10 
   1  14  -3 29568.4 2496.99  39 
   1 -14  -3 27526.6 2438.12  38 
  -1  14   3 28362.2 2584.49   4 
  -1 -14   3 28341.7 2606.07  10 
  -1  14   2-351.633 359.715   4 
  -1 -14   2-456.176 514.140  38 
   1 -14  -2-518.471 350.488  40 
   1  14  -2-79.0312 806.253  39 
   1 -14  -2-638.457 664.641  38 
  -1  14   1 60081.6 3034.56  39 
   1  14  -1 59348.0 3359.21  39 
  -1 -14   1 64236.4 3212.78  38 
   1 -14  -1 63143.8 3222.31  38 
   1 -14  -1 63055.4 2990.90  40 
  -1  14   0 52526.9 2783.10  39 
  -1 -14   0 52400.4 2928.86  38 
   1 -14   0 54867.8 2906.22  40 
   1  14   0 56466.7 3275.81  39 
   1 -14   0 53521.7 2875.69  38 
  -1  14  -1 130419. 4505.37  39 
  -1 -14  -1 148220. 5034.78  38 
   1 -14   1 142406. 4466.24  38 
   1  14   1 147075. 5316.74  39 
  -1 -14  -2 23312.1 2119.03  38 
   1 -14   2 21446.2 1740.65  38 
  -1  14  -2 20939.0 1663.75  41 
  -1  14  -2 22863.4 1954.89  39 
   1  14   2 22649.7 2284.56  39 
   1  14   3 89622.7 4324.36   4 
  -1  14  -3 92667.5 3512.23  41 
   1 -14   3 92892.7 3384.99  38 
  -1 -14  -3 95956.8 4330.63  38 
  -1  14  -3 86247.9 3964.72  39 
   1  14   4 1913.59 658.312   4 
   1  14   4 1642.19 767.325   2 
   1 -14   4 2350.21 774.352  10 
  -1  14  -4 1712.47 597.731  41 
  -1 -14  -4 2303.16 792.851  38 
  -1  14  -4 1628.79 749.627  39 
   1  14   5 1825.37 677.778   2 
   1  14   5 256.298 714.550   4 
   1 -14   5 1585.56 705.370  10 
  -1 -14  -5 724.851 660.273  38 
  -1  14  -5 124.656 644.613  39 
  -1  14  -5 994.237 420.452  41 
   1  14   6 4182.77 1142.65   2 
   1  14   6 4759.87 1111.23   4 
  -1 -14  -6 6644.02 1477.66  38 
  -1  14  -6 6882.32 1397.63  39 
   1 -14   6 5051.67 1339.23  10 
   1  14   7 25335.7 991.309   9 
  -1 -14  -7 27773.7 2825.26  38 
  -1 -14  -7 25056.6 2857.93  41 
  -1  14  -7 26298.9 2886.50  39 
   1  14   7 25478.5 1085.82  32 
   1  14   7 24749.5 1069.31   5 
   1  14   7 22031.6 2497.25   4 
   1  14   7 21042.4 2480.72   2 
   1 -14   7 26995.6 3101.82  10 
   1 -14   7 26290.1 1119.19  12 
   1 -14   7 25570.9 1062.35  21 
   1  14   7 23606.8 1034.32  13 
  -1 -14  -8 2438.31 952.700  41 
  -1  14  -8 1957.39 854.649  39 
  -1 -14  -8 3803.54 1038.48  38 
   1  14   8 2054.49 412.330  32 
   1  14   8 2059.35 435.904   5 
   1  14   8 1727.85 388.874  13 
   1 -14   8 2068.13 992.519  10 
   1 -14   8 2204.20 423.546  12 
   1 -14   8 2103.59 372.393  21 
   1  14   8 1864.84 349.565   9 
   1 -14   8 1832.72 370.251   7 
   1  14   9 39.7874 291.867  32 
   1  14   9 231.668 311.800   5 
  -1 -14  -9 1122.94 806.379  41 
  -1  14  -9 1026.41 1244.84  39 
   1  14   9-471.719 291.639   9 
   1 -14   9 158.571 297.846   7 
   1 -14   9 201.673 293.287  12 
   1 -14   9-321.222 802.740  10 
   1 -14  10 1831.40 441.991  12 
   1 -14  10 1577.13 373.752   9 
   1 -14  10 1725.60 424.176   7 
   1  14  10 1753.49 424.161   9 
   1  14  10 1676.57 430.501   5 
   1 -14  11 4320.72 561.772  12 
   1 -14  11 2604.81 403.458   9 
   1  14  11 3692.03 524.611   9 
   1 -14  11 4248.73 550.334   7 
   1  14  11 3529.03 545.632   5 
   1 -14  12 297.795 288.492  12 
   1  14  12 720.954 320.828   5 
   1 -14  12 656.236 336.151   7 
   1  14  12 576.414 318.794   9 
   1 -14  13 739.941 268.403  12 
   1  14  13 794.529 292.960   5 
  -1  14 -13 323.671 194.030  35 
   1  14  13 461.914 238.153   9 
   1 -14  14 297.509 196.037  12 
   1  14  14 368.373 194.530   9 
   1  14  14 702.656 211.104   5 
  -1 -15  14 628.884 218.565  12 
  -1  15  14 628.957 214.991   9 
  -1  15  14 391.975 178.949   5 
  -1 -15  13 1028.33 297.783  12 
  -1  15  13 507.674 269.531   9 
  -1 -15  13 854.944 283.688   7 
  -1  15  13 887.538 272.725   5 
  -1 -15  12 231.536 283.707  12 
  -1 -15  12 183.781 284.618   7 
  -1  15  12 89.3035 291.436   9 
  -1  15  12-61.6274 256.576   5 
  -1 -15  11 53295.6 1706.18  12 
  -1 -15  11 56838.0 1675.02   7 
  -1  15  11 54705.8 1657.79   9 
  -1  15  11 52643.3 1630.02   5 
  -1 -15  10 324.167 336.842  12 
  -1  15  10 133.079 314.218   9 
  -1 -15  10 354.147 343.251   7 
  -1  15  10-138.708 346.245   5 
  -1  15   9-126.629 863.248   4 
  -1  15   9 387.085 329.934   5 
   1  15  -9 350.614 514.173  39 
   1 -15  -9 1673.28 1140.45  41 
  -1 -15   9 1232.80 1056.96  10 
  -1 -15   9 203.797 310.667  12 
  -1  15   9 611.264 304.737  13 
  -1 -15   9 164.292 324.306  21 
  -1  15   9 14.5622 302.143   9 
  -1  15   9 638.774 327.495   6 
  -1 -15   9 195.468 291.894   7 
  -1  15   8 4170.07 540.017   9 
  -1 -15   8 3529.36 485.860   7 
  -1  15   8 3021.02 1128.21   4 
  -1  15   8 4181.55 519.224   5 
   1 -15  -8 6021.22 1409.61  38 
   1  15  -8 2383.47 971.021  39 
  -1 -15   8 3870.49 512.560  12 
  -1 -15   8 3077.17 1172.83  10 
  -1 -15   8 3872.93 510.754  21 
  -1  15   8 3762.29 502.298  13 
  -1 -15   7 19234.7 948.798   7 
  -1  15   7 18789.9 932.710   9 
  -1  15   7 18676.2 926.839   5 
  -1  15   7 16285.5 2499.75   4 
   1 -15  -7 20963.1 2605.64  38 
   1  15  -7 21146.6 2703.78  39 
  -1 -15   7 18261.1 2894.87  10 
  -1 -15   7 19381.3 976.577  12 
  -1 -15   7 17834.6 943.441  21 
  -1  15   7 19022.0 963.106  13 
   1 -15  -6-427.796 556.023  38 
   1  15  -6 329.979 600.117  39 
  -1  15   6 181.246 658.279   4 
  -1 -15   6-252.464 235.516  21 
  -1 -15   6-996.021 727.626  10 
   1  15  -5 21352.6 2498.41  39 
   1 -15  -5 22602.0 2516.73  38 
  -1  15   5 19916.2 2444.01   4 
  -1  15   5 15044.1 1703.78   2 
  -1 -15   5 20199.1 2502.26  10 
   1 -15  -4 10249.6 1615.53  38 
   1  15  -4 10447.5 1694.87  39 
  -1  15   4 9820.33 1646.93   4 
  -1 -15   4 12210.9 1820.71  10 
   1 -15  -3 13304.9 1836.45  38 
   1  15  -3 15978.4 1948.68  39 
  -1  15   3 15605.8 2080.93   4 
  -1 -15   3 19371.1 2155.59  10 
  -1  15   2 782.068 547.109   4 
   1 -15  -2 1272.88 620.613  38 
  -1 -15   2 848.020 648.579  38 
   1  15  -2 1513.79 840.281  39 
  -1 -15   1 1223.95 643.750  38 
   1  15  -1 11.1437 625.573  39 
   1 -15  -1 720.646 619.603  38 
  -1  15   1 993.547 762.589  39 
   1 -15   0 350.894 480.858  38 
   1  15   0-69.8612 654.827  39 
  -1 -15   0-436.579 525.822  38 
  -1  15   0 1650.42 672.269  39 
  -1 -15  -1 13928.7 1693.98  38 
  -1  15  -1 10752.2 1552.43  39 
   1 -15   1 14874.3 1637.94  38 
  -1  15  -2 2930.46 995.791  39 
   1 -15   2 2027.76 680.022  38 
   1  15   2 341.387 816.243  39 
  -1 -15  -2 2125.39 877.643  38 
   1  15   3 10840.9 1655.28   4 
   1 -15   3 11187.2 1283.56  38 
  -1 -15  -3 11631.3 1645.75  38 
  -1  15  -3 11211.1 1276.52  41 
  -1  15  -3 7590.89 1313.99  39 
   1  15   4 157.415 476.458   4 
   1  15   4-287.464 529.260   2 
   1 -15   4 1511.40 766.439  10 
  -1  15  -4 866.786 453.080  39 
  -1 -15  -4-382.999 626.957  38 
  -1  15  -4 448.790 411.994  41 
   1  15   5 162.477 479.285   4 
   1  15   5 817.987 731.482   2 
  -1  15  -5 405.462 603.987  39 
  -1 -15  -5 1247.26 775.728  38 
   1 -15   5 1785.30 904.310  10 
   1  15   6 482.576 511.541   2 
   1  15   6 656.451 512.538   4 
   1 -15   6 51.7512 212.219  12 
  -1 -15  -6 83.3433 603.469  38 
  -1  15  -6 1966.50 761.130  39 
   1 -15   6-186.774 672.895  10 
   1  15   7 18011.9 857.848   9 
   1 -15   7 15457.0 2577.58  10 
  -1  15  -7 17542.1 2451.08  39 
  -1 -15  -7 18269.2 2555.44  41 
  -1 -15  -7 17822.2 2364.83  38 
   1  15   7 16900.6 920.547  32 
   1  15   7 16962.9 903.181   5 
   1  15   7 20236.5 2417.44   4 
   1  15   7 16290.4 2259.56   2 
   1 -15   7 18364.9 961.122  12 
   1 -15   7 16300.8 864.864  21 
   1  15   7 17134.2 913.437  13 
  -1 -15  -8 1505.42 902.710  41 
  -1 -15  -8 2377.33 986.411  38 
  -1  15  -8 694.290 555.636  39 
   1  15   8 1909.58 411.093  32 
   1 -15   8 1795.35 406.197  12 
   1 -15   8 3926.43 1528.01  10 
   1  15   8 1665.83 388.202  13 
   1 -15   8 1468.78 358.288   7 
   1  15   8 2012.09 395.481   9 
   1 -15   8 1871.26 398.753  21 
   1  15   8 2314.48 442.563   5 
   1 -15   9 7571.25 2358.39  10 
   1 -15   9 15111.9 948.644  12 
   1  15   9 14470.4 909.402   5 
   1 -15   9 14294.2 865.060   7 
   1  15   9 14709.0 858.243   9 
  -1 -15  -9 10945.8 2205.68  41 
  -1  15  -9 18669.0 2754.32  39 
   1 -15  10 1205.77 367.322   7 
   1  15  10 1176.20 370.613   9 
   1  15  10 874.631 404.512   5 
   1 -15  10 1025.63 364.162  12 
   1  15  11 42950.4 1484.28   5 
   1  15  11 45015.8 1452.55   9 
   1 -15  11 44123.7 1422.37   7 
   1 -15  11 44386.4 1543.26  12 
   1 -15  12-531.836 301.649  12 
   1  15  12-293.780 278.287   5 
   1  15  12-65.7162 299.085   9 
   1 -15  12-231.240 255.066   7 
   1 -15  13 747.790 282.536  12 
   1  15  13 770.911 282.200   5 
  -1  15 -13 479.206 189.439  35 
   1  15  13 584.025 276.764   9 
   1 -15  14 5454.71 374.338  12 
   1  15  14 5521.43 385.175   9 
   1  15  14 5936.19 386.351   5 
  -1 -16  14 343.020 173.344  12 
  -1  16  14 157.605 154.733   9 
  -1  16  14 237.103 166.764   5 
  -1 -16  13 7111.52 529.950  12 
  -1 -16  13 7131.49 511.037   7 
  -1  16  13 7051.32 537.135   9 
  -1  16  13 6552.97 496.348   5 
  -1 -16  12 303.622 296.592  12 
  -1 -16  12 147.473 262.846   7 
  -1  16  12-262.600 324.320   9 
  -1  16  12-326.009 275.767   5 
  -1 -16  11 4040.31 571.554  12 
  -1 -16  11 2588.99 465.746   7 
  -1  16  11 4179.67 557.892   9 
  -1  16  11 4259.97 575.426   5 
  -1 -16  10 17253.6 1024.42  12 
  -1  16  10 17994.8 1020.84   9 
  -1 -16  10 18961.8 1000.54   7 
  -1  16  10 16232.8 967.829   5 
  -1  16   9 25149.2 1163.92   5 
  -1  16   9 24613.8 1145.68  13 
  -1 -16   9 27647.1 1250.52  12 
  -1 -16   9 25622.3 1234.87  21 
  -1  16   9 27137.7 1196.77   9 
  -1 -16   9 26794.1 1181.19   7 
  -1  16   9 23115.2 1107.14   6 
  -1  16   8 843.102 348.623   5 
  -1  16   8 480.031 825.132   4 
   1  16  -8 361.468 696.346  39 
   1 -16  -8 3131.81 1012.70  38 
  -1 -16   8 780.416 344.601  12 
  -1 -16   8 2743.41 1124.55  10 
  -1  16   8 576.286 289.294  13 
  -1 -16   8 479.995 307.946  21 
  -1  16   8 421.759 325.303   9 
  -1 -16   8 288.684 293.580   7 
  -1  16   7 10079.6 708.329   9 
  -1 -16   7 9701.52 683.382   7 
  -1  16   7 7121.00 1837.93   4 
  -1  16   7 9135.44 688.482   5 
   1 -16  -7 7894.17 1627.29  38 
  -1 -16   7 8625.79 1962.74  10 
  -1 -16   7 10719.3 754.382  12 
  -1 -16   7 8065.79 677.027  21 
  -1  16   7 9869.12 718.428  13 
  -1  16   6 21783.1 952.640   9 
  -1  16   6 20250.9 2899.46   4 
  -1  16   6 22005.8 948.170   5 
   1 -16  -6 20200.8 2584.29  38 
   1  16  -6 20882.2 2674.18  39 
  -1 -16   6 26689.3 3098.46  10 
  -1 -16   6 21996.2 1022.43  12 
  -1 -16   6 20402.9 974.704  21 
  -1  16   6 21671.8 1019.13  13 
   1 -16  -5 9045.85 1662.90  38 
   1  16  -5 7265.39 1521.37  39 
  -1  16   5 7528.05 1362.68   2 
  -1  16   5 8505.02 1818.83   4 
  -1 -16   5 8331.53 1712.41  10 
  -1  16   4 36121.9 3251.23   4 
   1  16  -4 34119.2 3022.66  39 
   1 -16  -4 36532.9 3129.47  38 
  -1 -16   4 34416.4 3223.36  10 
   1 -16  -3-270.850 676.066  38 
   1  16  -3 134.541 627.839  39 
  -1 -16   3 497.027 712.599  10 
  -1  16   3 870.751 552.518   4 
   1 -16  -2 4016.28 1108.70  38 
  -1 -16   2 1755.56 578.646  38 
   1  16  -2 2312.85 966.675  39 
  -1  16   2 4365.99 1065.03   4 
  -1 -16   1 1494.30 724.982  38 
   1 -16  -1 2020.36 840.415  38 
  -1  16   1 2875.02 903.233  39 
   1  16  -1 356.781 704.989  39 
   1  16   0 31578.7 2673.85  39 
   1 -16   0 36116.6 2549.51  38 
  -1  16   0 35924.9 2547.22  39 
  -1 -16   0 34881.6 2589.93  38 
   1 -16   1 61886.5 3285.62  38 
  -1  16  -1 61441.2 3372.28  39 
   1  16   1 55731.0 3548.38  39 
  -1 -16  -1 58852.8 3460.36  38 
   1 -16   2 7659.16 1243.47  38 
  -1 -16  -2 5200.74 1266.33  38 
  -1  16  -2 4704.44 1003.04  39 
   1  16   2 4721.31 1267.74  39 
  -1  16  -3 5358.00 862.433  41 
  -1  16  -3 3345.75 946.904  39 
  -1 -16  -3 3928.29 1181.66  38 
   1 -16   3 2453.14 668.661  38 
   1  16   3 2694.13 803.017   4 
  -1  16  -4 690.271 392.314  41 
  -1 -16  -4 881.212 785.722  38 
  -1  16  -4 2181.00 704.427  39 
   1  16   4 132.122 297.434   4 
   1 -16   4 1020.86 877.241  10 
   1 -16   5 31489.8 3208.06  10 
  -1 -16  -5 22913.2 2570.74  38 
  -1  16  -5 24904.1 2638.91  39 
   1  16   5 22434.4 2515.27   2 
   1  16   5 23363.4 2523.62   4 
   1 -16   6 15487.9 2411.20  10 
   1  16   6 13391.6 1958.91   4 
   1  16   6 14517.4 2057.78   2 
   1  16   6 14310.1 790.947   5 
  -1 -16  -6 13131.9 1962.22  38 
  -1  16  -6 12902.3 2058.63  39 
   1  16   6 15088.1 839.624  32 
   1 -16   6 14338.4 866.474  12 
   1 -16   6 15562.6 836.068  28 
   1 -16   6 14707.3 781.876  21 
   1  16   6 16291.3 872.710  13 
   1  16   7 14206.8 789.846   9 
   1 -16   7 13848.4 2628.81  10 
  -1 -16  -7 17099.6 2433.11  38 
  -1 -16  -7 16762.7 2392.14  41 
  -1  16  -7 14657.8 2286.96  39 
   1  16   7 14616.2 871.254  32 
   1  16   7 13865.7 2125.11   2 
   1  16   7 14119.7 837.060   5 
   1  16   7 11109.7 1865.03   4 
   1 -16   7 15870.7 922.959  12 
   1 -16   7 16042.0 866.008  21 
   1  16   7 15419.5 876.390  13 
  -1 -16  -8 1287.72 1226.63  38 
  -1 -16  -8 1662.86 1130.72  41 
  -1  16  -8 1897.71 1011.46  39 
   1  16   8 433.825 333.402  32 
   1  16   8 334.689 309.602   5 
   1  16   8 711.385 354.892  13 
   1 -16   8 1633.10 894.067  10 
   1 -16   8 1033.43 372.941  12 
   1 -16   8 867.568 316.039  21 
   1  16   8 794.304 319.454   9 
   1  16   9 1040.35 382.235  13 
   1 -16   9 1482.45 416.120  12 
   1  16   9 791.997 367.804   5 
   1  16   9 1151.72 341.263   9 
   1 -16   9 1070.29 353.832   7 
  -1  16  -9 1006.20 290.409  34 
   1  16  10 2484.55 437.056   9 
   1 -16  10 2478.51 442.340   7 
   1  16  10 1821.65 447.548   5 
   1 -16  10 1704.00 423.977  12 
   1  16  11 1259.59 442.640   5 
  -1  16 -11 1220.60 302.788  18 
   1 -16  11 1293.81 383.061  12 
   1  16  11 181.646 302.160   9 
   1 -16  11 1379.91 376.371   7 
   1 -16  12-355.335 295.837  12 
   1 -16  12 320.495 249.324   7 
   1  16  12-179.305 276.122   9 
   1  16  12-12.8306 271.096   5 
   1 -16  13 1268.91 294.339  12 
   1  16  13 1423.40 291.880   5 
  -1  16 -13 1269.67 247.884  35 
   1  16  13 1332.84 286.491   9 
  -1 -17  14 731.746 188.770  12 
  -1  17  13 449.572 231.030   9 
  -1 -17  13 402.805 217.191   7 
  -1  17  13 332.433 225.591   5 
  -1 -17  13 627.441 241.802  12 
  -1  17  12 4066.69 478.413   5 
  -1 -17  12 4468.02 513.623  12 
   1  17 -12 3835.13 391.851  18 
  -1 -17  12 4883.59 471.987   7 
  -1  17  12 5342.76 522.273   9 
  -1 -17  11 439.089 350.725  12 
  -1  17  11 164.928 321.588   5 
   1  17 -11 393.460 219.961  34 
  -1 -17  11 676.985 303.323   7 
  -1  17  11 297.601 317.721   9 
  -1 -17  10 21194.3 1106.05  12 
  -1 -17  10 20980.2 1029.70   7 
  -1  17  10 21243.0 1078.18   9 
  -1  17  10 20492.2 1064.76   5 
  -1  17   9 6227.90 630.445   5 
  -1  17   9 6940.67 656.680  13 
  -1 -17   9 6101.29 669.025  12 
  -1 -17   9 6950.19 703.133  21 
  -1 -17   9 6654.61 640.196   7 
  -1  17   9 6586.09 647.497   9 
  -1  17   9 6254.74 636.581   6 
  -1  17   8 2752.02 1106.70   4 
  -1  17   8 2839.34 465.921   5 
   1  17  -8 1840.77 914.273  39 
   1 -17  -8 3050.71 1589.66  38 
  -1 -17   8 2683.08 472.776  12 
  -1  17   8 2162.95 422.242  13 
  -1 -17   8 4677.35 1729.32  10 
  -1 -17   8 3044.25 480.184  21 
  -1  17   8 2622.53 473.407   9 
  -1 -17   8 3675.14 471.028   7 
  -1 -17   7 4834.46 532.366   7 
  -1  17   7 4868.37 538.945   9 
  -1  17   7 3639.96 1206.32   4 
  -1  17   7 4180.32 522.556   5 
   1 -17  -7 3400.44 1113.90  38 
   1  17  -7 4440.30 1288.62  39 
  -1 -17   7 5202.11 1588.78  10 
  -1 -17   7 4775.59 560.912  12 
  -1 -17   7 4658.71 549.067  21 
  -1  17   7 4502.18 534.183  13 
  -1  17   6-947.999 753.077   4 
  -1  17   6 185.985 291.577   5 
  -1  17   6 0.83851 248.313  13 
  -1 -17   6 11.8495 237.793  12 
   1  17  -6 866.015 533.035  39 
   1 -17  -6 146.230 541.662  38 
  -1 -17   6 57.0636 208.629  21 
  -1  17   6 201.783 254.604   9 
  -1 -17   6-1323.70 982.136  10 
  -1  17   5 10661.3 1978.28   4 
   1 -17  -5 13526.6 2052.20  38 
   1  17  -5 12876.6 2086.40  39 
  -1 -17   5 15329.7 2319.78  10 
  -1  17   4 20153.7 2513.03   4 
   1 -17  -4 23985.1 2588.58  38 
   1  17  -4 19629.2 2465.21  39 
  -1 -17   4 21306.4 2603.32  10 
   1 -17  -3 7538.22 1409.84  38 
   1  17  -3 8578.72 1664.55  39 
  -1 -17   3 7677.37 1522.41  10 
  -1  17   3 9185.89 1599.06   4 
  -1  17   2 1398.03 655.442   4 
   1  17  -2 853.541 791.902  39 
  -1 -17   2 793.124 750.574  38 
   1 -17  -2 1007.19 810.356  38 
   1 -17  -1 24546.5 2268.04  38 
  -1 -17   1 23491.4 2183.15  38 
   1  17  -1 22123.9 2339.49  39 
   1  17   0 17900.3 2170.81  39 
   1 -17   0 20464.6 1996.31  38 
  -1 -17   0 19299.0 2037.79  38 
  -1  17  -1 27108.9 2312.24  39 
  -1 -17  -1 32225.0 2666.70  38 
   1 -17   1 27619.9 2256.49  38 
   1  17   1 28254.1 2650.35  39 
   1 -17   2 695.338 474.491  38 
   1  17   2 866.521 707.471  39 
  -1 -17  -2 772.576 734.894  38 
  -1  17  -2-656.588 656.020  39 
   1  17   3 62000.5 4074.14   4 
  -1  17  -3 70314.6 4007.56  39 
   1 -17   3 63912.3 3227.57  38 
  -1 -17  -3 71440.2 4171.86  38 
   1 -17   4 15679.0 2308.66  10 
   1  17   4 15166.9 2057.36   4 
  -1  17  -4 9732.83 1689.25  39 
  -1 -17  -4 14259.6 2010.79  38 
   1 -17   5 30204.7 3250.79  10 
  -1  17  -5 28318.7 2874.73  39 
  -1 -17  -5 28786.3 2881.69  38 
   1  17   5 25182.4 2823.32   4 
   1  17   5 22374.4 2604.51   2 
   1 -17   6-3198.64 1283.73  10 
   1  17   6 437.208 298.393   5 
   1  17   6 1390.52 668.452   2 
   1  17   6-1397.78 649.141   4 
  -1  17  -6-1216.29 667.697  39 
  -1 -17  -6 1594.06 934.044  38 
   1  17   6-10.4599 197.120  32 
   1  17   6 279.289 249.953  13 
   1 -17   6 182.315 240.877  12 
   1 -17   6-142.125 266.606  28 
   1 -17   6 139.990 171.363  21 
  -1  17  -6-72.8674 158.112  19 
   1 -17   7 4606.64 1676.75  10 
   1  17   7 6437.02 568.234   9 
  -1  17  -7 5743.88 1436.15  39 
  -1 -17  -7 8386.88 1752.42  41 
   1  17   7 6097.80 612.449  32 
   1 -17   7 6228.72 641.069  12 
  -1  17  -7 6341.54 514.242  19 
   1  17   7 6086.10 597.263  13 
   1 -17   7 6719.36 588.266  21 
   1  17   7 6440.18 615.195   5 
   1  17   7 4518.18 1480.66   4 
   1  17   8 5131.13 532.935   9 
  -1 -17  -8 5609.41 1490.84  41 
  -1 -17  -8 7443.24 1530.93  38 
  -1  17  -8 6698.51 1589.68  39 
   1  17   8 4632.26 561.937   5 
   1 -17   8 1956.55 1308.62  10 
   1 -17   8 5115.52 611.422  12 
   1 -17   8 5124.17 554.860  21 
   1  17   8 4092.38 545.357  13 
  -1  17  -9 4468.29 501.862  34 
   1 -17   9 5091.90 608.870  12 
   1  17   9 5101.10 606.397   5 
   1  17   9 4428.80 533.383  13 
   1  17   9 5089.66 544.907   9 
   1 -17  10 30171.9 1159.56   7 
   1  17  10 30854.9 1210.23   9 
   1 -17  10 30475.6 1343.13  12 
   1  17  10 29088.6 1249.83   5 
   1 -17  11 83.8347 334.603  12 
   1  17  11 5.15219 310.988   5 
  -1  17 -11-175.828 250.124  18 
   1  17  11 2.33546 294.549   9 
   1 -17  11 326.802 261.180   7 
   1  17  12 2985.33 423.258   5 
   1 -17  12 3567.69 476.657  12 
  -1 -17 -12 3211.87 367.650  21 
   1  17  12 3397.73 422.597   9 
   1 -17  13 1301.96 267.731  12 
   1  17  13 1175.85 260.616   5 
   1  17  13 1088.21 274.918   9 
  -1  17 -13 1204.28 243.989  35 
  -1  18  13 2173.36 316.090   9 
  -1  18  13 2699.70 327.754   5 
  -1 -18  13 2284.19 326.691  12 
  -1  18  12 1276.31 321.500   5 
  -1 -18  12 1102.02 315.635  12 
   1  18 -12 411.162 219.394  18 
  -1 -18  12 1659.36 316.867   7 
  -1  18  12 1369.50 334.994   9 
  -1 -18  11 1570.32 420.781  12 
  -1  18  11 986.097 350.979   5 
   1  18 -11 978.485 244.550  34 
  -1  18  11 1189.54 347.689   9 
  -1 -18  11 1100.48 307.668   7 
  -1 -18  10 863.800 372.849  12 
  -1  18  10 555.191 340.774   9 
  -1 -18  10 583.145 346.407   7 
  -1  18  10 630.882 413.800   5 
  -1  18   9 27777.9 1206.07   5 
  -1  18   9 26915.8 1207.50  13 
  -1 -18   9 27599.2 1269.32  12 
  -1 -18   9 27681.0 1278.08  21 
  -1 -18   9 27615.8 1156.20   7 
  -1  18   9 28887.5 1232.72   9 
  -1  18   9 26820.2 1184.17   6 
  -1 -18   8 14601.0 847.809   7 
  -1  18   8 13069.7 856.789   9 
  -1  18   8 13299.5 857.680   5 
  -1  18   8 12395.0 2383.47   4 
   1 -18  -8 14596.8 2444.89  38 
   1  18  -8 11078.5 2312.92  39 
  -1 -18   8 14179.3 927.775  12 
  -1 -18   8 8619.13 2012.20  10 
  -1 -18   8 13368.4 888.354  21 
   1  18  -8 14188.7 788.473  19 
  -1  18   8 13806.5 904.236  13 
  -1  18   7 4964.01 548.956   9 
  -1 -18   7 5170.94 1601.52  10 
   1  18  -7 7305.77 1859.63  39 
   1 -18  -7 3579.50 1177.96  38 
  -1  18   7 4313.89 1330.28   4 
  -1  18   7 5632.83 575.222   5 
  -1 -18   7 4629.71 560.404  12 
  -1 -18   7 4891.42 589.116  21 
  -1  18   7 4568.32 552.659  13 
   1  18  -6 1321.60 735.907  39 
   1 -18  -6 589.118 916.536  38 
   1  18  -6 166.536 191.284  33 
  -1 -18   6 40.5111 232.161  12 
  -1  18   6-313.235 287.850  13 
  -1 -18   6-298.252 504.546  10 
  -1  18   6-289.972 273.851   9 
  -1 -18   6 172.222 233.234  21 
  -1  18   6 384.490 150.046  20 
  -1  18   6 40.0824 280.014   5 
  -1  18   6 886.511 652.172   4 
  -1 -18   5 7215.91 1676.67  10 
  -1  18   5 5403.26 1422.85   4 
   1 -18  -5 8592.12 1787.81  38 
   1  18  -5 6640.32 1615.34  39 
  -1 -18   5 6969.84 600.057  12 
  -1 -18   5 6354.87 581.167  21 
  -1  18   5 6448.22 586.302  13 
   1  18  -4-210.722 765.846  39 
   1 -18  -4 1914.12 728.364  38 
  -1  18   4 468.621 640.305   4 
  -1 -18   4 750.944 722.709  10 
   1 -18  -3 1236.75 965.937  38 
   1  18  -3-256.298 743.996  39 
  -1  18   3 1182.14 834.508   4 
  -1 -18   3 295.304 696.957  10 
  -1  18   2 8528.37 1615.57   4 
   1 -18  -2 6940.59 1415.03  38 
  -1 -18   2 5902.91 1230.21  38 
   1  18  -2 8101.58 1623.74  39 
  -1 -18   1-201.960 475.503  38 
  -1  18   1-1007.86 624.348  39 
   1 -18  -1-437.272 671.125  38 
   1  18  -1 622.039 756.715  39 
   1  18   0 109409. 5237.65  39 
  -1  18   0 97891.9 4481.92  39 
  -1 -18   0 107996. 4934.45  38 
   1 -18   0 105618. 4781.41  38 
  -1  18  -1 2423.01 811.758  39 
  -1 -18  -1 585.553 711.250  38 
   1  18   1 2287.96 1072.68  39 
   1 -18   1 1444.79 742.279  38 
   1  18   2 10.0286 394.759   4 
   1 -18   2-507.771 476.811  38 
  -1  18  -2 1009.06 637.729  39 
   1  18   2 721.460 745.822  39 
  -1 -18  -2-969.710 643.309  38 
   1  18   3 47.9868 148.122   4 
  -1 -18  -3 327.280 699.075  38 
  -1 -18  -4 4389.62 1147.01  38 
  -1  18  -4 4632.03 1173.70  39 
   1 -18   4 7656.47 1741.56  10 
   1  18   4 5888.69 1359.35   4 
   1  18   5 12065.5 2001.67   4 
   1  18   5 13040.8 2051.37   2 
   1  18   5 14411.9 776.274   5 
  -1  18  -5 12335.0 1911.06  39 
  -1 -18  -5 14724.3 2187.25  38 
   1  18   5 14308.2 791.500  32 
   1 -18   5 15866.9 898.586  12 
   1 -18   5 14581.1 830.753  28 
  -1  18  -5 13238.8 737.096  19 
   1  18   5 15256.1 838.361  13 
   1  18   5 13953.4 816.453  17 
   1 -18   5 14657.6 2441.89  10 
   1 -18   6 326.813 801.199  10 
  -1 -18  -6 837.424 799.942  38 
  -1 -18  -6-522.538 465.205  41 
  -1  18  -6 689.705 828.509  39 
   1  18   6 1211.27 367.130  13 
   1 -18   6 1341.92 327.384  12 
   1  18   6 1021.33 314.473   5 
   1  18   6 3107.26 1174.51   2 
   1  18   6 1721.80 1198.30   4 
   1 -18   6 1233.55 351.816  28 
   1 -18   6 661.794 264.493  21 
  -1  18  -6 890.737 266.339  19 
   1  18   7 3583.02 455.187   9 
  -1  18  -7 3775.12 1237.63  39 
  -1 -18  -7 3186.28 1281.22  41 
   1  18   7 3357.56 489.991   5 
   1 -18   7 2725.52 489.605  12 
   1 -18   7 3313.54 460.257  21 
  -1  18  -7 3071.83 410.931  19 
   1  18   7 3405.36 487.530  13 
   1  18   8 4773.24 518.540   9 
  -1 -18  -8 6438.80 1653.28  38 
  -1 -18  -8 3137.68 1400.11  41 
  -1  18  -8 3363.72 1140.74  39 
  -1  18  -8 4131.65 507.713  34 
   1  18   8 4007.04 538.832   5 
   1 -18   8 4623.38 596.727  12 
   1 -18   8 3732.83 1370.06  10 
   1 -18   8 4232.76 505.286  21 
   1  18   8 3699.50 529.459  13 
  -1  18  -9 17998.5 921.058  34 
   1  18   9 17865.2 997.875   5 
   1 -18   9 18517.0 1070.79  12 
   1  18   9 16868.8 943.462  13 
   1  18   9 18929.6 953.328   9 
   1 -18  10-293.638 299.011  12 
   1  18  10 1.82508 344.520   5 
   1  18  10 250.315 287.317   9 
  -1  18 -10 345.449 244.149  34 
   1  18  11 233.871 306.043   5 
  -1  18 -11-148.391 237.833  18 
   1 -18  11 188.379 291.148  12 
   1  18  11 357.451 293.220   9 
   1 -18  12 847.245 310.786  12 
   1  18  12 836.706 250.791   9 
   1  18  12 1012.65 294.649   5 
   1 -18  13 1823.44 293.861  12 
   1  18  13 2167.03 310.277   5 
   1  18  13 1618.99 267.286   9 
  -1  18 -13 1601.29 235.793  35 
  -1  19  13 115.582 187.684   9 
  -1  19  13 128.703 198.844   5 
  -1 -19  13 34.5313 172.018  12 
  -1  19  12 202.079 232.242   5 
  -1 -19  12 452.359 284.954  12 
   1  19 -12-1.51918 190.733  18 
  -1 -19  12 269.546 184.815   7 
  -1  19  12 720.950 249.893   9 
  -1 -19  11 3930.26 513.317  12 
  -1  19  11 4308.08 498.845   5 
   1  19 -11 3837.78 424.555  34 
  -1  19  11 3908.56 491.317   9 
  -1 -19  11 4346.58 465.475   7 
  -1 -19  10 2555.65 489.482  12 
  -1 -19  10 1573.58 380.918   7 
  -1  19  10 2803.01 481.057   9 
  -1  19  10 2190.74 453.912   5 
  -1 -19   9-113.892 287.439  12 
  -1  19   9 215.321 312.254  13 
  -1  19   9-235.665 323.507   9 
  -1 -19   9-119.332 269.529   7 
  -1 -19   9 213.147 344.095  21 
  -1  19   9 370.933 268.098   6 
  -1  19   9-40.0755 351.220   5 
  -1  19   8 561.817 326.141   5 
   1  19  -8 397.845 260.672  19 
  -1 -19   8 528.807 336.088  12 
  -1  19   8 453.348 339.859  13 
  -1 -19   8 324.507 337.043  21 
  -1 -19   8-37.4390 234.696   7 
  -1  19   8-103.081 311.780   9 
   1 -19  -7-2026.63 1124.56  38 
   1  19  -7 3641.02 1450.68  39 
  -1  19   7-602.387 1203.30   4 
  -1  19   7 1100.91 356.536   5 
  -1  19   7 999.773 351.410  13 
  -1 -19   7 1240.04 369.887  12 
  -1 -19   7 899.505 326.799  21 
  -1  19   7 1255.71 360.983   9 
  -1 -19   7 218.573 850.603  10 
  -1 -19   6 6732.58 1896.41  10 
  -1  19   6 7084.35 613.647   9 
  -1  19   6 7159.95 621.757   5 
  -1  19   6 10207.0 2086.19   4 
   1 -19  -6 6967.33 1709.99  38 
   1  19  -6 8936.32 1996.53  39 
   1  19  -6 7765.76 587.772  33 
  -1 -19   6 6843.16 629.196  12 
  -1 -19   6 7430.94 646.947  21 
  -1  19   6 6945.24 584.060  20 
  -1  19   6 7718.73 678.274  13 
  -1  19   5 19792.2 943.066   9 
  -1  19   5 20098.2 906.291   5 
  -1  19   5 15805.6 2507.99   4 
   1 -19  -5 18242.9 2620.95  38 
   1  19  -5 20853.3 2868.60  39 
   1  19  -5 19908.8 894.216  33 
  -1 -19   5 20612.8 997.820  12 
  -1 -19   5 19414.0 2805.10  10 
   1 -19  -5 19722.4 853.755  27 
  -1  19   5 19758.3 933.633  20 
  -1 -19   5 19847.5 950.991  21 
  -1  19   5 20178.2 985.751  13 
   1 -19  -4 1756.50 997.809  38 
   1  19  -4 3498.14 1144.84  39 
  -1 -19   4 4582.70 1310.27  10 
  -1  19   4 3468.68 414.122  13 
  -1  19   4 2849.86 1043.82   4 
  -1  19   3 773.780 639.273   4 
   1 -19  -3 1109.04 884.540  38 
   1  19  -3-456.220 818.588  39 
  -1 -19   3 1343.92 1083.91  10 
  -1  19   2 78718.0 4875.62   4 
   1 -19  -2 69475.8 4320.28  38 
  -1 -19   2 72760.9 4144.23  38 
   1  19  -2 72138.6 4538.13  39 
   1  19  -1 1214.94 748.127  39 
  -1 -19   1 1945.01 726.459  38 
   1 -19  -1-214.731 510.934  38 
  -1  19   1-51.4200 415.445  39 
  -1  19   0-743.685 715.234  39 
   1 -19   0 862.330 746.933  38 
  -1 -19   0 26.8455 584.086  38 
   1  19   0 503.250 623.000  39 
   1  19   1 9558.39 1684.91  39 
   1 -19   1 8060.52 1374.83  38 
  -1  19  -1 7482.23 1501.33  39 
  -1 -19  -1 9134.49 1606.91  38 
   1  19   2 98636.2 5346.72   4 
   1 -19   2 90015.2 4273.59  38 
  -1  19  -2 89185.5 4723.19  39 
   1  19   2 95761.8 5114.39  39 
  -1 -19  -2 101377. 5224.78  38 
   1  19   3 1812.13 704.749   4 
  -1  19  -3 521.346 587.133  39 
  -1 -19  -4 8682.05 1724.99  38 
  -1  19  -4 4632.95 1268.30  39 
   1 -19   4 7578.31 643.773  12 
   1  19   4 5846.44 1376.19   4 
   1 -19   4 7550.94 598.077  28 
   1  19   4 7130.44 595.607  17 
  -1  19  -4 8049.31 578.734  19 
   1  19   4 7076.92 593.789  13 
   1  19   5 15901.6 2459.95   4 
   1  19   5 13843.1 2221.95   2 
   1  19   5 16429.9 831.577   5 
   1 -19   5 18293.7 980.033  12 
   1 -19   5 18922.0 2714.49  10 
  -1 -19  -5 19296.5 2538.20  38 
  -1  19  -5 18856.1 2410.27  39 
   1 -19   5 16716.8 897.786  28 
  -1 -19  -5 16481.1 815.320  21 
   1 -19   5 16882.4 826.307  21 
   1  19   5 17788.5 933.728  17 
   1  19   5 17589.3 922.374  13 
  -1  19  -5 18276.5 873.830  19 
   1  19   6 21617.4 2872.57   2 
   1  19   6 19778.7 2673.44   4 
   1  19   6 24210.7 1042.79   5 
  -1 -19  -6 26215.2 2975.00  38 
  -1 -19  -6 21103.7 2843.56  41 
  -1  19  -6 24125.8 2886.63  39 
   1 -19   6 24798.3 1173.71  12 
   1 -19   6 27552.1 3448.53  10 
   1 -19   6 24939.1 1118.12  28 
   1 -19   6 24682.9 1047.52  21 
  -1 -19  -6 23777.1 982.732  21 
   1  19   6 23233.3 1116.36  13 
  -1  19  -6 23817.2 1017.46  19 
   1 -19   7 3778.82 1337.75  10 
   1  19   7 2322.17 408.569   9 
  -1 -19  -7 4266.06 1501.70  38 
  -1  19  -7 3395.69 1180.85  39 
  -1 -19  -7 3302.32 1147.23  41 
  -1  19  -7 2624.69 419.191  34 
  -1  19  -7 2626.18 395.834  19 
   1 -19   7 2621.45 480.193  12 
   1  19   7 2664.10 461.968  13 
   1 -19   7 2925.67 434.551  21 
   1  19   7 2517.57 452.694   5 
   1  19   8 7249.54 669.709   5 
  -1  19  -8 7864.62 657.377  34 
   1  19   8 7333.81 682.772  13 
   1 -19   8 8396.88 757.086  12 
   1 -19   8 8200.79 663.880  21 
   1  19   8 7550.02 643.535   9 
   1 -19   9 301.973 321.840  12 
   1  19   9-35.0451 306.454  13 
   1  19   9-67.7938 308.103   9 
   1  19   9 456.131 336.974   5 
  -1  19  -9 386.566 316.103  34 
   1  19  10 154.213 318.970   5 
  -1  19 -10 478.098 243.092  34 
   1 -19  10 45.3698 301.130  12 
   1  19  10-90.8370 232.016  13 
  -1  19 -10 210.436 294.759  18 
  -1 -19 -10-466.435 289.009  21 
   1  19  10 43.7833 253.408   9 
   1  19  11 3078.29 438.070   5 
  -1  19 -11 2719.26 399.683  18 
   1 -19  11 3280.53 521.628  12 
  -1 -19 -11 2869.53 371.370  21 
   1  19  11 2447.87 378.423   9 
  -1  19 -12-45.8054 217.798  35 
   1 -19  12-27.3996 243.769  12 
   1  19  12 322.502 257.376   5 
   1  19  12 461.106 252.597   9 
   1 -19  13 252.751 177.491  12 
   1  19  13 230.196 162.164   9 
  -1  19 -13 334.207 155.129  35 
   1  19  13 262.650 172.114   5 
  -1 -20  13 2225.93 275.956  12 
  -1  20  13 2297.57 280.072   5 
   1  20 -13 1906.17 235.021  35 
   1  20 -12 7071.11 469.759  18 
  -1 -20  12 8232.57 581.747  12 
  -1  20  12 8040.16 559.928   9 
  -1  20  12 8893.47 566.551   5 
  -1 -20  11 2993.15 446.103  12 
  -1  20  11 2925.86 427.412   9 
  -1 -20  11 2877.96 364.920   7 
   1  20 -11 2559.34 353.077  34 
  -1  20  11 2621.27 407.462   5 
  -1 -20  10 24273.4 1138.91  12 
  -1  20  10 21824.5 1032.96   9 
  -1 -20  10 23724.6 983.436   7 
  -1  20  10 24375.8 1095.75   5 
   1  20 -10 23563.1 1009.88  34 
   1  20  -9 5809.37 517.483  19 
  -1  20   9 4914.69 590.519  13 
  -1  20   9 5468.07 617.364   5 
  -1 -20   9 5790.88 657.406  12 
  -1 -20   9 6259.11 660.307  21 
  -1  20   9 5618.99 610.095   9 
  -1  20   9 4839.73 552.705   6 
   1  20  -8 7260.61 599.769  19 
  -1  20   8 7585.98 691.915  13 
  -1 -20   8 6985.92 682.633  12 
  -1  20   8 7538.88 656.439   5 
  -1 -20   8 6716.45 663.067  21 
  -1  20   8 6977.30 655.538   9 
  -1  20   7 7665.71 671.761   9 
  -1 -20   7 5589.33 1899.43  10 
  -1  20   7 4811.54 1752.17   4 
  -1  20   7 6941.97 632.820   5 
   1 -20  -7 5261.93 1679.79  38 
   1  20  -7 4645.68 1797.28  39 
  -1 -20   7 6662.01 659.912  12 
   1 -20  -7 6562.06 553.897  27 
  -1 -20   7 6962.64 662.743  21 
  -1  20   7 6841.53 666.511  13 
   1  20  -7 8328.61 643.991  19 
  -1 -20   6 19916.9 3072.62  10 
  -1  20   6 21332.5 1000.09   9 
  -1  20   6 20542.6 958.791   5 
  -1  20   6 20407.5 3019.83   4 
   1  20  -6 17616.6 2739.21  39 
   1 -20  -6 18406.0 2637.98  38 
   1  20  -6 19581.4 901.979  33 
  -1 -20   6 20879.7 1070.70  12 
   1 -20  -6 20412.5 907.852  27 
  -1 -20   6 18481.0 908.544  28 
  -1 -20   6 20472.9 1013.79  21 
  -1  20   6 18221.3 949.308  20 
  -1  20   6 20059.3 1040.29  13 
  -1  20   5-728.505 818.759   4 
  -1  20   5 408.078 305.218   5 
   1 -20  -5 1134.02 974.648  38 
   1  20  -5-1513.52 850.843  39 
   1  20  -5-38.9594 231.123  33 
  -1 -20   5-112.132 261.334  12 
  -1  20   5 202.861 279.530  13 
  -1 -20   5 55.9073 231.200  28 
   1 -20  -5 287.284 250.651  27 
  -1  20   5 252.656 132.913  20 
  -1 -20   5-31.6495 246.000  21 
  -1 -20   5-1072.33 666.545  10 
  -1  20   5-322.139 266.013   9 
  -1 -20   4 625.700 528.459  10 
  -1  20   4 350.664 549.644   4 
   1  20  -4-111.341 618.478  39 
   1 -20  -4 305.690 732.314  38 
   1  20  -4 124.307 210.867  33 
  -1 -20   4-292.190 194.053  12 
  -1  20   4-470.947 235.917  13 
   1 -20  -4-47.2187 251.278  27 
  -1 -20   4 224.777 262.459  28 
  -1 -20   4 168.761 228.942  21 
  -1  20   4 874.043 282.966  20 
   1  20  -4-257.419 152.272  20 
   1  20  -3 1610.36 991.407  39 
   1 -20  -3 548.334 428.026  38 
  -1 -20   3-620.708 858.675  10 
  -1  20   3-202.483 229.057  13 
  -1  20   3-412.356 685.884   4 
  -1  20   2 472.313 394.401   4 
  -1 -20   2 1920.73 757.013  38 
   1 -20  -2-51.1915 855.365  38 
   1  20  -2-1156.74 973.923  39 
   1 -20  -1 10730.5 1804.23  38 
   1  20  -1 10810.6 1855.56  39 
  -1  20   1 8373.05 1474.88  39 
  -1 -20   1 10529.8 1722.75  38 
   1 -20   0 2148.86 992.606  38 
   1  20   0-92.7166 538.552  39 
  -1  20   0 701.504 634.552  39 
  -1 -20   0 1088.22 791.828  38 
   1 -20   1 1468.35 603.535  38 
  -1 -20  -1 3808.42 1245.77  38 
  -1  20  -1 2497.77 937.168  39 
   1  20   1 2610.86 1100.36  39 
   1  20   2 11204.3 1862.67   4 
  -1 -20  -2 7463.67 1551.90  38 
   1 -20   2 7194.91 1348.74  38 
  -1  20  -2 5035.53 1286.26  39 
   1  20   2 8458.57 1590.86  39 
  -1 -20  -3 4721.09 1235.55  38 
  -1  20  -3 3272.86 1019.20  39 
  -1  20  -3 6507.50 571.858  34 
  -1 -20  -3 6038.34 522.377  27 
  -1  20  -3 5899.53 524.966  19 
   1  20   3 5800.64 539.079  17 
   1  20   3 5923.31 540.618  13 
   1  20   3 5632.27 1431.07   4 
   1 -20   4 15094.6 2397.13  10 
   1  20   4 10254.9 1935.89   4 
  -1  20  -4 11457.4 1963.83  39 
  -1 -20  -4 13646.5 2110.66  38 
  -1  20  -4 12315.5 702.680  33 
  -1  20  -4 13066.2 770.206  34 
   1 -20   4 14437.9 866.910  12 
   1 -20   4 13994.1 814.170  28 
   1  20   4 13106.2 749.862  20 
  -1 -20  -4 12700.7 731.644  21 
  -1  20  -4 14076.2 777.655  19 
   1  20   4 13381.6 801.953  13 
   1  20   4 13041.8 798.116  17 
   1 -20   5 1135.63 949.101  10 
   1  20   5-78.5223 758.255   2 
   1  20   5 180.529 270.788   5 
   1  20   5 1079.71 793.702   4 
  -1  20  -5 2635.33 1140.56  39 
  -1 -20  -5 857.108 930.485  38 
  -1  20  -5 899.936 264.260  34 
   1 -20   5 714.724 333.741  12 
   1  20   5 970.461 328.381  13 
   1 -20   5 888.016 327.425  28 
   1 -20   5 1146.34 269.497  21 
  -1 -20  -5 1320.09 290.859  21 
   1  20   5 1213.79 302.404  20 
  -1  20  -5 952.883 306.164  19 
   1 -20   6 11509.7 2242.07  10 
   1  20   6 15560.8 2385.93   4 
   1  20   6 13754.8 2219.83   2 
   1  20   6 13474.9 821.095   5 
  -1  20  -6 15739.5 2351.07  39 
  -1 -20  -6 9449.04 1909.26  41 
  -1 -20  -6 14146.7 2356.39  38 
  -1  20  -6 13340.4 826.862  34 
   1 -20   6 14033.4 908.065  12 
   1 -20   6 12253.8 816.741  28 
   1 -20   6 13421.9 806.223  21 
  -1 -20  -6 13451.1 778.207  21 
  -1  20  -6 13585.7 790.206  19 
   1  20   6 12444.9 836.250  13 
  -1  20  -7 1616.44 861.313  39 
  -1 -20  -7 1571.22 871.281  41 
  -1  20  -7 178.127 264.497  34 
  -1  20  -7 719.446 256.630  19 
   1 -20   7 235.935 286.222  12 
   1  20   7 533.454 310.258  13 
  -1 -20  -7 631.891 290.500  21 
   1 -20   7 803.470 337.789  21 
   1  20   7 633.322 312.282   5 
   1  20   8 4194.76 534.263   5 
  -1  20  -8 3820.78 501.670  34 
   1  20   8 3564.88 534.061  13 
  -1  20  -8 3426.82 423.238  19 
   1 -20   8 3903.55 570.740  12 
  -1 -20  -8 4179.90 475.369  21 
   1 -20   8 3908.79 524.763  21 
   1  20   8 2872.21 444.163   9 
  -1  20  -9 47.7510 262.939  34 
   1  20   9 153.113 271.702   9 
   1 -20   9 414.474 321.258  12 
   1  20   9 171.791 253.563  13 
  -1 -20  -9 149.594 226.385  21 
   1  20   9 366.835 357.430   5 
   1  20  10 1274.17 379.679   5 
  -1  20 -10 1465.61 370.382  18 
  -1  20 -10 2171.39 373.552  34 
   1  20  10 1341.00 313.899   9 
  -1 -20 -10 1747.32 358.400  21 
   1 -20  10 1285.53 403.473  12 
   1  20  10 1676.45 344.968  13 
  -1  20 -11 320.371 235.574  18 
   1 -20  11 448.277 315.867  12 
  -1 -20 -11 773.649 244.228  27 
   1  20  11 428.472 282.900   5 
   1  20  11 864.306 308.102   9 
  -1  20 -12 2216.47 321.774  35 
  -1  20 -12 2101.06 286.807  18 
   1 -20  12 2575.68 371.800  12 
   1  20  12 2586.04 328.332   9 
   1  20  12 2428.00 359.378   5 
   1 -20  13 532.014 193.899  12 
   1  20  13 456.054 180.528   5 
  -1  20 -13 292.364 159.326  23 
  -1  20 -13 142.330 137.987  35 
  -1 -21  13 241.023 136.209  12 
  -1  21  13-125.367 151.279   5 
   1  21 -13 44.6442 123.756  35 
   1  21 -12 857.832 233.545  18 
  -1 -21  12 920.934 262.127  12 
  -1  21  12 801.011 236.010   9 
  -1  21  12 419.014 240.117   5 
  -1 -21  11 220.731 246.117  12 
  -1  21  11 432.270 275.675   9 
   1  21 -11 509.375 220.347  34 
  -1  21  11-19.1349 253.607   5 
  -1 -21  10 277.218 284.837  12 
  -1  21  10 346.774 315.184   9 
  -1  21  10-100.619 300.773   5 
   1  21 -10-38.5561 235.646  34 
  -1  21   9 15093.0 926.084  13 
   1  21  -9 15588.7 802.688  19 
  -1  21   9 18341.9 965.014   5 
  -1 -21   9 15743.9 968.580  12 
  -1 -21   9 18113.3 1024.43  21 
  -1  21   9 17511.6 956.944   9 
  -1  21   9 15725.0 903.144   6 
   1  21  -8 4845.13 524.457  19 
  -1  21   8 4045.65 559.405  13 
  -1 -21   8 5581.99 632.517  12 
  -1  21   8 4504.84 558.282   5 
  -1 -21   8 4401.44 565.716  21 
  -1  21   8 4672.21 562.693   9 
  -1  21   7 6690.38 662.966   9 
  -1  21   7 5729.07 1721.27   4 
  -1  21   7 7367.05 647.817   5 
   1  21  -7 9334.58 2305.26  39 
   1 -21  -7 8158.19 1906.42  38 
  -1 -21   7 6494.71 671.986  12 
   1 -21  -7 6961.98 568.417  27 
  -1 -21   7 7674.29 693.190  21 
  -1  21   7 7792.01 701.637  13 
   1  21  -7 7374.19 628.296  19 
  -1 -21   6 10767.8 2209.09  10 
  -1  21   6 8027.09 679.735   9 
  -1  21   6 10404.1 2375.74   4 
  -1  21   6 8374.17 648.712   5 
   1 -21  -6 8760.77 1788.90  38 
   1  21  -6 11052.6 2227.11  39 
   1  21  -6 7772.43 620.165  33 
  -1 -21   6 8561.06 716.457  12 
  -1 -21   6 8066.30 633.879  28 
   1 -21  -6 7939.74 602.331  27 
  -1  21   6 7252.75 616.731  20 
  -1 -21   6 8255.56 681.844  21 
  -1  21   6 7942.94 720.693  13 
   1  21  -6 8953.63 679.324  19 
  -1 -21   5 1882.87 1408.53  10 
  -1  21   5 5280.90 545.148   9 
  -1  21   5 4810.07 532.152   5 
  -1  21   5 6014.54 1784.26   4 
   1  21  -5 3245.38 1354.49  39 
   1 -21  -5 4743.13 1453.23  38 
   1  21  -5 5003.36 508.064  33 
  -1 -21   5 5152.87 569.044  12 
   1 -21  -5 4795.86 497.041  27 
  -1 -21   5 3811.94 482.321  28 
  -1  21   5 4842.39 526.701  20 
  -1 -21   5 4881.60 514.367  21 
  -1  21   5 5445.20 583.683  13 
  -1 -21   4 1321.30 793.853  10 
  -1  21   4-1331.35 883.373   4 
   1  21  -4-1135.79 969.163  39 
   1 -21  -4-254.447 585.620  38 
   1  21  -4 491.535 280.229  33 
  -1 -21   4 292.366 271.090  12 
  -1  21   4 720.471 293.033  13 
   1 -21  -4 426.761 225.484  27 
  -1 -21   4 621.307 293.044  28 
  -1 -21   4 314.328 205.514  21 
   1  21  -4 681.944 267.154  20 
  -1  21   4 390.651 241.436  20 
  -1 -21   3 8606.05 1988.45  10 
  -1  21   3 10531.0 1994.76   4 
   1 -21  -3 7089.41 1617.03  38 
   1  21  -3 8471.22 1949.53  39 
   1  21  -3 8015.23 610.201  33 
  -1 -21   3 7669.84 650.668  12 
  -1 -21   3 7682.56 604.579  28 
   1 -21  -3 7914.54 560.838  27 
   1 -21  -3 8714.89 612.330  30 
  -1  21   3 7981.54 655.321  20 
  -1 -21   3 8091.21 605.281  21 
   1  21  -3 7739.60 587.081  20 
  -1  21   3 7701.39 607.244  13 
   1  21  -2 885.871 790.115  39 
   1 -21  -2-201.780 904.703  38 
  -1 -21   2 1175.09 807.770  38 
   1  21  -2 497.837 222.680  33 
   1 -21  -2 631.892 277.565  30 
  -1  21   2 678.956 677.205   4 
   1  21  -2 243.091 249.821  20 
  -1  21   2 258.786 234.920  20 
  -1  21   2-116.681 199.483  13 
   1  21  -1 18615.0 2506.90  39 
  -1 -21   1 18925.8 2367.11  38 
  -1  21   1 19973.9 2311.49  39 
   1 -21  -1 20625.3 2532.12  38 
  -1  21   1 21027.8 2612.97   4 
  -1  21   0 2572.64 906.810  39 
  -1 -21   0 470.153 655.333  38 
   1 -21   0 2047.21 760.323  38 
  -1  21  -1 49283.4 3636.31  39 
   1  21   1 51237.0 3966.64  39 
  -1 -21  -1 60519.6 4202.36  38 
   1 -21   1 51735.8 3568.43  38 
   1  21   2 12974.5 2129.25   4 
  -1 -21  -2 10616.0 1896.06  38 
  -1  21  -2 10029.3 1833.90  39 
   1 -21   2 7975.09 1378.24  38 
  -1  21  -2 13107.0 764.668  34 
  -1 -21  -2 12761.4 743.739  30 
   1 -21   2 13005.3 735.267  29 
  -1 -21  -2 13178.4 736.677  27 
   1 -21   2 12962.0 763.790  28 
   1  21   2 11790.9 730.591  20 
   1  21   2 12328.8 734.657  17 
  -1  21  -2 12635.6 738.488  19 
   1  21   2 12164.1 751.411  13 
   1  21   3 2639.68 934.225   4 
  -1 -21  -3 1567.73 829.824  38 
  -1  21  -3 1907.19 800.283  39 
  -1  21  -3 2211.31 339.349  33 
  -1  21  -3 1987.79 377.842  34 
   1  21   3 1857.28 346.660  13 
   1 -21   3 2145.42 362.464  29 
  -1 -21  -3 2880.79 415.456  27 
   1 -21   3 2359.71 397.035  28 
   1  21   3 2368.46 375.892  20 
  -1  21  -3 1668.68 264.817  20 
  -1  21  -3 3231.74 415.638  19 
   1  21   3 2279.19 350.439  17 
   1 -21   3 3406.86 1182.23  10 
   1 -21   4 8438.88 1881.42  10 
   1  21   4 7522.97 1758.72   2 
   1  21   4 6391.61 544.064   5 
   1  21   4 5383.75 1481.15   4 
  -1  21  -4 5438.04 1390.02  39 
  -1 -21  -4 6316.80 1616.28  38 
  -1  21  -4 6145.96 594.003  34 
  -1  21  -4 5667.76 527.419  33 
   1 -21   4 6552.92 642.868  12 
  -1 -21  -4 6997.68 577.442  27 
   1 -21   4 6475.15 622.049  28 
   1  21   4 7034.33 588.250  20 
  -1 -21  -4 6411.67 547.633  21 
   1 -21   4 5956.05 515.939  21 
  -1  21  -4 7300.45 595.762  19 
   1  21   4 7406.60 634.503  13 
   1  21   4 6582.08 604.879  17 
   1 -21   5 5612.06 1714.22  10 
   1  21   5 6680.42 588.843   5 
   1  21   5 7752.45 1748.52   2 
   1  21   5 6285.02 1660.94   4 
  -1 -21  -5 7620.17 1637.52  38 
  -1  21  -5 7137.51 1877.94  39 
  -1  21  -5 6770.94 621.800  34 
   1 -21   5 6255.53 665.488  12 
   1 -21   5 5997.87 608.445  28 
  -1 -21  -5 6302.40 519.683  21 
   1 -21   5 6284.40 546.871  21 
   1  21   5 6609.35 588.764  20 
  -1  21  -5 6420.98 563.604  19 
   1  21   5 6217.06 620.267  13 
   1 -21   6 11567.5 2414.16  10 
   1  21   6 8362.24 660.973   5 
   1  21   6 3992.47 1604.50   4 
  -1 -21  -6 8059.13 1861.96  38 
  -1 -21  -6 4532.26 1343.52  41 
  -1  21  -6 4496.13 1721.89  39 
  -1  21  -6 7784.83 666.106  34 
   1 -21   6 7888.02 733.563  12 
   1 -21   6 7559.52 672.134  28 
   1 -21   6 8104.49 637.022  21 
  -1 -21  -6 7986.61 614.313  21 
   1  21   6 8280.89 703.450  13 
  -1  21  -6 7506.93 629.101  19 
  -1 -21  -7 1500.79 1023.07  38 
  -1 -21  -7 3121.26 1087.18  41 
  -1  21  -7 2071.52 1245.94  39 
  -1  21  -7 3.63372 304.944  34 
  -1  21  -7 511.789 269.185  19 
   1  21   7 572.325 320.548  13 
   1 -21   7-420.894 355.028  12 
  -1 -21  -7 56.1736 224.790  21 
   1 -21   7 154.418 254.381  21 
   1  21   7-740.965 326.807   5 
   1  21   8 554.557 305.293   5 
  -1  21  -8-54.0169 265.220  34 
  -1  21  -8 466.396 227.943  19 
   1 -21   8 465.855 336.102  12 
   1  21   8 975.691 335.772  13 
   1 -21   8 418.215 301.282  21 
  -1 -21  -8 1025.27 270.414  21 
   1  21   8 805.027 316.512   9 
   1  21   9 6363.36 636.784   5 
  -1  21  -9 5564.33 549.906  34 
   1  21   9 4460.43 553.633  13 
   1 -21   9 6098.30 664.192  12 
  -1 -21  -9 5912.57 511.284  21 
   1  21   9 5911.14 558.243   9 
  -1  21 -10-144.719 295.637  18 
  -1  21 -10 229.323 245.483  34 
   1  21  10 258.008 208.324  13 
   1 -21  10 143.470 324.712  12 
   1  21  10-176.212 275.144   5 
   1  21  10 333.582 234.706   9 
  -1  21 -11 1545.94 291.215  18 
   1 -21  11 901.448 325.152  12 
  -1 -21 -11 1273.29 273.659  27 
   1  21  11 1322.09 332.422   5 
   1  21  11 1309.33 308.516   9 
  -1  21 -12 4527.91 404.681  35 
   1 -21  12 3815.85 408.480  12 
   1  21  12 3492.81 335.898   9 
   1  21  12 3960.63 392.696   5 
   1  21  13 164.544 146.109   5 
   1 -21  13 40.6771 153.369  12 
  -1 -22  12 311.527 197.857  12 
   1 -22 -12 258.784 159.083  30 
  -1  22  12 290.915 207.133   5 
   1  22 -12 518.792 194.423  18 
   1  22 -11 480.961 235.032  34 
   1  22 -11 50.0939 234.277  18 
  -1 -22  11-12.2199 224.428  12 
  -1  22  11 111.983 226.439   9 
  -1  22  11 371.631 247.083   5 
  -1 -22  10 594.739 312.303  12 
  -1  22  10 1164.95 366.832   9 
  -1  22  10 1149.87 325.121   5 
   1  22 -10 790.607 298.531  34 
  -1  22   9 25645.7 1118.95   5 
   1  22  -9 24862.5 1093.44  34 
  -1  22   9 26109.2 1151.86  13 
  -1 -22   9 27447.2 1192.59  21 
  -1  22   9 24304.7 1079.49   6 
  -1  22   9 26553.6 1131.58   9 
  -1 -22   9 26563.6 1207.08  12 
  -1  22   8 114.945 312.464   5 
   1  22  -8 654.595 318.999  19 
  -1  22   8 495.734 363.457  13 
  -1 -22   8 574.956 342.438  12 
  -1 -22   8 729.022 355.874  21 
  -1  22   8 187.395 313.991   9 
   1  22  -7 194.021 233.121  19 
  -1 -22   7-214.640 279.565  12 
  -1  22   7 194.910 308.359  13 
   1 -22  -7 260.182 245.096  27 
  -1 -22   7 75.3577 254.717  21 
  -1  22   7 81.5525 253.908   9 
  -1  22   6 176.560 309.840   9 
  -1  22   6 152.134 303.326   5 
  -1  22   6 372.904 873.185   4 
   1  22  -6 745.361 936.032  39 
   1 -22  -6 1145.47 742.544  38 
   1  22  -6 247.160 243.590  33 
  -1 -22   6 86.9665 294.592  12 
  -1  22   6 60.0613 315.817  13 
   1 -22  -6-193.211 245.474  27 
  -1 -22   6 298.911 274.278  28 
  -1  22   6 709.075 255.178  20 
  -1 -22   6 490.549 295.126  21 
   1  22  -6 771.756 322.225  19 
  -1  22   5 13411.0 804.711   9 
  -1 -22   5 12382.2 2511.77  10 
  -1  22   5 12620.9 2610.31   4 
  -1  22   5 12724.0 763.415   5 
   1  22  -5 12531.4 2361.52  39 
   1 -22  -5 12468.1 2379.07  38 
   1  22  -5 13533.2 818.190  33 
  -1 -22   5 14605.0 894.088  12 
  -1 -22   5 13140.9 819.499  28 
   1 -22  -5 13010.8 738.825  27 
   1  22  -5 12895.5 726.172  20 
  -1  22   5 13530.8 847.594  20 
  -1 -22   5 13238.1 818.075  21 
   1  22  -5 14554.2 858.970  19 
  -1  22   5 13848.1 860.414  13 
  -1 -22   4 15504.2 2699.78  10 
  -1  22   4 13999.9 2491.66   4 
   1  22  -4 14832.4 2451.53  39 
   1 -22  -4 12364.9 2303.42  38 
   1  22  -4 14944.4 846.159  33 
  -1 -22   4 14255.3 872.933  12 
  -1 -22   4 15814.9 858.877  28 
   1 -22  -4 14811.9 773.713  27 
   1  22  -4 14618.4 783.676  20 
  -1 -22   4 14209.2 829.273  21 
  -1  22   4 15212.7 864.913  20 
   1  22  -4 14778.6 832.715  19 
  -1  22   4 14136.4 852.064  13 
  -1 -22   3 2616.30 1341.00  10 
  -1  22   3-839.104 679.625   4 
   1  22  -3 1651.03 1067.87  39 
   1 -22  -3 964.138 875.170  38 
   1  22  -3 450.602 276.277  33 
  -1  22   3 740.353 264.944  13 
  -1 -22   3 447.360 262.583  12 
   1 -22  -3 413.352 259.164  30 
  -1 -22   3 385.226 240.203  28 
   1 -22  -3 531.574 228.999  27 
  -1 -22   3 103.964 217.586  21 
   1  22  -3 479.280 233.133  20 
  -1  22   3 361.194 262.612  20 
   1  22  -3 461.269 260.591  19 
  -1  22   2 3222.03 1234.16   4 
   1 -22  -2 4904.95 1663.06  38 
   1  22  -2 3010.41 1192.85  39 
   1  22  -2 4520.30 512.444  33 
  -1 -22   2 4541.31 494.431  28 
   1 -22  -2 4917.32 517.872  30 
   1 -22  -2 4758.51 466.685  27 
  -1  22   2 4470.97 503.893  20 
   1  22  -2 4994.59 498.130  20 
  -1 -22   2 5572.16 494.018  21 
   1  22  -2 5204.17 499.338  19 
  -1  22   2 4467.27 493.377  13 
  -1  22   1 1346.58 865.260   4 
  -1 -22   1 2258.79 1034.11  38 
   1  22  -1 445.518 674.281  39 
  -1  22   1 3196.45 1087.01  39 
   1 -22  -1-568.215 698.688  38 
   1  22  -1 372.963 244.784  34 
   1  22  -1 212.511 245.573  33 
  -1  22   1 175.259 187.143  13 
   1 -22  -1 205.699 270.316  28 
   1 -22  -1 169.185 244.530  27 
  -1 -22   1 10.9681 276.933  30 
   1 -22  -1 231.845 229.752  30 
  -1 -22   1 530.454 274.543  28 
  -1 -22   1 51.0575 140.265  21 
   1  22  -1 21.9850 218.090  19 
  -1  22   1 325.584 222.454  19 
  -1  22   1 138.821 201.964  20 
   1  22  -1 108.301 216.164  20 
   1  22   0 935.717 309.255  33 
  -1  22   0 740.271 286.820  34 
   1  22   0 674.993 261.701  13 
   1 -22   0 976.499 297.905  29 
   1 -22   0 1534.38 343.624  30 
  -1 -22   0 1041.33 325.060  30 
   1 -22   0 753.847 321.778  28 
  -1 -22   0 984.850 304.291  27 
  -1 -22   0 1610.05 337.482  28 
   1  22   0-63.5460 494.444  39 
   1 -22   0-968.253 667.887  38 
  -1 -22   0 347.478 533.673  38 
   1  22   0 1218.72 284.406  20 
   1  22   0 827.871 248.673  17 
   1  22   0 1037.32 281.820  19 
  -1  22   0 929.197 251.374  19 
  -1  22   0 1212.96 303.913  20 
   1  22   1 76.5371 244.012  33 
  -1  22  -1 491.385 273.350  34 
   1  22   1 63.5800 193.813  13 
  -1 -22  -1-563.302 297.388  30 
   1 -22   1 218.914 267.070  29 
   1 -22   1-54.2167 258.585  28 
  -1 -22  -1 151.712 229.456  27 
   1  22   1 1266.26 859.917  39 
   1 -22   1 1899.47 840.515  38 
  -1  22  -1 1181.41 677.421  39 
  -1 -22  -1-376.643 650.318  38 
  -1  22  -1 327.175 212.016  20 
   1  22   1-121.695 171.601  17 
   1  22   1 18.1743 256.326  20 
  -1  22  -1 409.447 280.516  19 
   1  22   2 7771.15 1609.33   4 
  -1 -22  -2 6105.11 1636.12  38 
  -1  22  -2 5560.65 1282.19  39 
   1 -22   2 8521.58 1455.33  38 
  -1  22  -2 6792.48 608.350  34 
  -1 -22  -2 7341.21 604.314  30 
   1 -22   2 6434.48 577.286  28 
   1 -22   2 7088.31 589.662  29 
  -1 -22  -2 7276.10 589.340  27 
  -1  22  -2 6894.19 569.837  20 
   1  22   2 7445.81 618.223  20 
  -1 -22  -2 7735.70 560.452  21 
   1  22   2 6860.73 584.017  13 
  -1  22  -2 6453.65 591.726  19 
   1  22   2 7147.74 599.453  17 
   1 -22   3-358.569 659.645  10 
   1  22   3 2096.34 1067.80   4 
  -1 -22  -3-6.22309 555.600  38 
  -1  22  -3 3044.59 1175.09  39 
  -1  22  -3 1105.48 331.765  34 
   1  22   3 1123.23 314.184  13 
  -1 -22  -3 1218.08 293.362  27 
   1 -22   3 842.096 308.836  28 
  -1 -22  -3 775.939 314.202  30 
  -1 -22  -3 456.957 238.334  21 
  -1  22  -3 1324.75 341.326  19 
   1  22   3 1193.28 301.692  20 
   1  22   3 1213.46 325.358  17 
  -1  22  -3 1373.29 298.145  20 
   1 -22   4 1665.54 862.539  10 
   1  22   4 191.292 389.852   2 
   1  22   4-797.721 856.571   4 
  -1 -22  -4 807.543 996.796  38 
  -1  22  -4 331.624 290.382  34 
   1 -22   4 257.099 276.128  12 
   1  22   4 262.573 248.602  13 
  -1 -22  -4 338.824 263.883  27 
   1 -22   4 177.005 278.377  28 
   1 -22   4 380.529 144.533  21 
  -1 -22  -4 153.018 166.699  21 
   1  22   4-180.690 234.361  20 
  -1  22  -4 478.679 253.854  19 
   1  22   4 18.8553 234.175  17 
   1 -22   5 10326.3 2369.43  10 
   1  22   5 12022.8 2116.45   2 
   1  22   5 13365.0 792.417   5 
   1  22   5 11234.3 2061.26   4 
  -1 -22  -5 12694.6 2356.73  38 
  -1  22  -5 13170.5 848.731  34 
   1 -22   5 13592.1 902.577  12 
  -1 -22  -5 14652.7 830.842  27 
   1 -22   5 13696.8 881.830  28 
   1  22   5 13241.6 794.042  20 
   1 -22   5 13410.7 777.021  21 
  -1 -22  -5 14349.6 799.602  21 
  -1  22  -5 13485.4 824.909  19 
   1  22   5 13421.8 871.798  13 
   1 -22   6-1835.36 1102.96  10 
   1  22   6 268.473 287.334   5 
  -1  22  -6 3469.88 1476.10  39 
  -1 -22  -6 2166.03 1152.90  38 
  -1 -22  -6 2114.22 1241.98  41 
  -1  22  -6 226.137 292.870  34 
   1 -22   6 349.891 344.010  12 
   1  22   6 347.886 294.087  13 
  -1 -22  -6 31.5714 294.301  27 
   1 -22   6-108.973 325.162  28 
   1 -22   6 579.337 298.804  21 
  -1 -22  -6 266.018 227.477  21 
  -1  22  -6 221.462 242.260  19 
  -1  22  -7 6711.58 581.287  19 
   1  22   7 6156.27 627.074  13 
   1 -22   7 6474.87 664.108  12 
  -1  22  -7 6559.55 633.138  34 
   1 -22   7 7724.16 647.151  21 
  -1 -22  -7 6344.96 556.247  21 
   1  22   7 7123.88 641.703   5 
  -1  22  -8 281.192 223.142  19 
  -1  22  -8 1082.18 385.912  34 
   1 -22   8 452.886 328.879  12 
   1  22   8 578.687 339.159  13 
   1 -22   8 765.412 317.140  21 
  -1 -22  -8 470.839 232.943  21 
   1  22   8 841.922 357.649   5 
  -1  22  -9 10580.2 717.867  34 
   1 -22   9 11922.8 867.659  12 
  -1 -22  -9 12195.1 720.543  27 
   1  22   9 11427.0 777.514   5 
   1  22   9 10086.6 730.274  13 
  -1  22  -9 11984.2 783.151  18 
  -1  22 -10 43.1000 277.951  18 
  -1  22 -10-149.198 223.073  34 
   1 -22  10-93.5956 309.561  12 
   1  22  10 494.538 230.440  13 
  -1 -22 -10 195.421 203.974  27 
   1  22  10-193.329 275.048   5 
   1  22  10 230.746 222.845   9 
  -1  22 -11 1980.23 332.120  18 
  -1  22 -11 1306.27 311.368  35 
   1 -22  11 2022.75 368.164  12 
  -1 -22 -11 1112.42 240.818  27 
   1  22  11 1572.07 298.179   5 
   1  22  11 1413.53 288.279   9 
  -1  22 -12 674.082 212.294  35 
   1 -22  12 816.586 242.742  12 
  -1  22 -12 205.531 172.755  18 
   1  22  12 543.343 220.793   5 
  -1 -23  12 533.044 182.059  12 
  -1  23  12 452.395 199.371   5 
   1  23 -12-92.5284 144.040  18 
   1  23 -11 151.374 168.182  34 
  -1 -23  11 74.8828 230.935  12 
   1 -23 -11 204.745 196.514  30 
  -1  23  11 81.1529 228.189   5 
   1  23 -11-100.872 212.772  18 
  -1 -23  10 142.681 248.007  12 
  -1  23  10 200.103 242.648   9 
  -1  23  10 320.867 257.867   5 
   1  23 -10-39.2424 266.092  34 
  -1  23   9 655.176 313.642   6 
  -1  23   9 288.128 316.820   5 
   1  23  -9 789.548 326.048  34 
   1  23  -9 496.390 283.734  19 
  -1 -23   9 646.425 376.719  21 
  -1  23   9 507.819 300.806   9 
  -1 -23   9 564.468 333.616  12 
  -1  23   9 522.224 332.930  13 
  -1  23   8 14515.9 848.645   5 
  -1 -23   8 14072.3 917.866  12 
   1  23  -8 13229.9 791.880  19 
  -1  23   8 13549.7 882.903  13 
  -1 -23   8 14108.4 888.639  21 
  -1  23   8 14514.8 870.392   9 
  -1  23   7 3531.08 499.455   5 
   1  23  -7 4161.16 514.440  19 
  -1  23   7 3946.24 573.728  13 
  -1 -23   7 4109.15 554.373  12 
   1 -23  -7 4329.54 477.236  27 
  -1 -23   7 3937.10 545.304  21 
  -1  23   7 3590.54 489.661   9 
  -1  23   6 2288.85 446.486   5 
   1  23  -6 2716.79 446.269  19 
   1  23  -6 2800.12 438.609  33 
  -1 -23   6 2947.92 499.310  12 
  -1  23   6 2975.45 495.153  13 
  -1 -23   6 2180.17 385.202  28 
   1 -23  -6 2764.92 414.523  27 
  -1  23   6 2649.93 445.582  20 
  -1 -23   6 3539.26 502.584  21 
  -1  23   6 3245.24 479.726   9 
  -1  23   5 41106.0 4233.35   4 
   1  23  -5 47450.8 4318.42  39 
   1 -23  -5 41326.8 4139.47  38 
   1  23  -5 44657.7 1422.64  33 
  -1 -23   5 43124.8 1519.98  12 
  -1 -23   5 43999.9 4724.48  10 
  -1 -23   5 41792.3 1385.46  28 
   1 -23  -5 42673.8 1292.33  27 
  -1 -23   5 44883.5 1468.58  21 
  -1  23   5 43462.2 1485.66  20 
   1  23  -5 42441.6 1318.02  20 
   1  23  -5 43363.2 1455.46  19 
  -1  23   5 44419.7 1525.49  13 
  -1 -23   4 7693.15 1888.11  10 
  -1  23   4 5272.28 1534.14   4 
   1  23  -4 8595.45 2156.90  39 
   1 -23  -4 8562.94 1841.23  38 
   1  23  -4 9359.69 709.471  33 
  -1 -23   4 9029.35 733.561  12 
   1 -23  -4 9064.43 674.614  30 
   1 -23  -4 9575.42 677.282  27 
  -1 -23   4 10236.1 736.976  28 
   1  23  -4 9082.97 650.435  20 
  -1  23   4 9517.16 718.848  20 
  -1 -23   4 9560.14 704.986  21 
   1  23  -4 10073.0 721.962  19 
  -1  23   4 9233.10 727.233  13 
  -1  23   3 2517.36 1022.26   4 
   1  23  -3 1626.61 1074.11  39 
   1 -23  -3 2093.99 1102.83  38 
   1  23  -3 1876.20 366.547  33 
  -1  23   3 1375.61 343.916  13 
  -1 -23   3 2201.04 398.925  12 
   1 -23  -3 1687.29 367.216  30 
  -1 -23   3 891.942 326.182  28 
   1 -23  -3 1648.63 322.013  27 
  -1 -23   3 1472.43 324.294  21 
   1  23  -3 2220.10 363.673  20 
  -1  23   3 1737.76 420.840  20 
   1  23  -3 1832.78 395.212  19 
  -1  23   2 29256.4 3282.39   4 
   1 -23  -2 27226.2 3096.12  38 
   1  23  -2 25532.2 3026.84  39 
   1  23  -2 28448.2 1145.08  33 
   1  23  -2 29077.3 1142.83  34 
  -1 -23   2 35118.3 3651.87  10 
  -1 -23   2 26638.2 1042.30  29 
   1 -23  -2 26532.7 1065.66  30 
   1 -23  -2 27100.3 1025.01  27 
  -1 -23   2 28502.3 1112.48  28 
  -1 -23   2 27586.1 1068.07  21 
   1  23  -2 28439.4 1121.08  20 
  -1  23   2 28187.9 1172.59  20 
   1  23  -2 28114.9 1128.40  19 
  -1  23   2 28942.0 1135.87  13 
  -1  23   1 2829.18 1104.62   4 
   1 -23  -1 1582.79 969.767  38 
  -1 -23   1 1099.24 1133.92  38 
  -1  23   1 444.121 742.284  39 
   1  23  -1 1060.03 999.141  39 
  -1  23   1 1081.27 285.187  34 
   1  23  -1 1268.01 296.594  34 
   1  23  -1 1192.01 345.330  33 
   1  23  -1 1311.48 274.704  13 
  -1  23   1 1209.49 255.828  13 
  -1 -23   1 590.235 296.343  29 
   1 -23  -1 1510.68 377.413  28 
   1 -23  -1 908.789 284.391  30 
  -1 -23   1 1417.05 379.386  28 
  -1 -23   1 1369.55 322.089  21 
   1  23  -1 1250.49 302.097  20 
   1  23  -1 583.219 209.567  17 
   1  23  -1 895.386 295.698  19 
  -1  23   1 1350.91 325.452  20 
  -1  23   0 1517.36 995.604  39 
  -1 -23   0 2712.21 1123.14  38 
   1  23   0 4053.11 1401.59  39 
   1 -23   0 2216.78 928.400  38 
  -1  23   0 3997.47 491.777  34 
   1  23   0 3668.56 501.587  33 
   1  23   0 2827.38 415.546  34 
  -1  23   0 2952.82 349.392  13 
  -1 -23   0 3506.65 450.269  28 
  -1 -23   0 4203.32 452.858  29 
   1 -23   0 3979.95 493.927  28 
   1 -23   0 3388.90 433.041  30 
   1 -23   0 3419.05 451.535  29 
  -1 -23   0 3491.51 465.317  30 
  -1 -23   0 4180.34 484.641  27 
  -1 -23   0 3670.34 411.654  21 
   1  23   0 3513.95 445.169  20 
  -1  23   0 3213.10 443.291  20 
   1  23   0 3200.02 398.265  13 
   1  23   0 3506.93 457.643  19 
  -1  23   0 3643.98 450.537  19 
   1  23   0 3381.56 422.775  17 
  -1  23  -1 13598.0 804.925  34 
   1 -23   1 7674.97 1690.34  38 
   1  23   1 12898.4 2183.57  39 
  -1  23  -1 8375.13 1746.12  39 
  -1 -23  -1 11603.0 2095.56  38 
   1 -23   1 14909.1 851.631  28 
   1 -23   1 14083.6 805.896  29 
  -1 -23  -1 14225.6 805.874  30 
  -1 -23  -1 13630.7 793.654  27 
  -1 -23  -1 12724.8 722.794  21 
  -1  23  -1 15005.2 837.080  20 
   1  23   1 14478.8 842.690  20 
   1  23   1 14452.4 782.416  19 
   1  23   1 13810.5 791.141  13 
   1  23   1 13703.4 789.989  17 
  -1  23  -1 14137.7 805.508  19 
   1  23   2 34385.7 3467.99   4 
  -1 -23  -2 31146.4 3310.50  38 
  -1  23  -2 30049.9 1191.66  34 
   1 -23   2 30640.9 1163.81  29 
  -1 -23  -2 32065.6 1164.93  27 
  -1 -23  -2 31079.0 1166.40  30 
   1 -23   2 30853.8 1200.33  28 
  -1 -23  -2 30756.8 1095.86  21 
  -1  23  -2 29857.2 1161.62  20 
   1  23   2 33096.2 1240.21  20 
   1  23   2 30227.4 1196.13  17 
  -1  23  -2 32884.5 1210.12  19 
   1  23   2 30580.7 1178.25  13 
   1 -23   3-1489.77 937.325  10 
   1  23   3 923.148 576.511   4 
  -1  23  -3-2153.68 1112.40  39 
  -1 -23  -3 1536.25 984.082  38 
  -1  23  -3 841.945 350.617  34 
   1  23   3 709.382 302.943  13 
   1 -23   3 766.161 311.116  28 
  -1 -23  -3 822.210 334.068  30 
  -1 -23  -3 680.959 321.332  27 
  -1 -23  -3 949.918 238.077  21 
  -1  23  -3 1000.64 277.124  19 
  -1  23  -3 799.600 250.559  20 
   1  23   3 739.454 327.582  17 
   1  23   3 666.175 295.573  20 
   1 -23   4 1306.73 1092.12  10 
   1  23   4 190.562 1035.81   4 
   1  23   4 797.992 895.127   2 
  -1 -23  -4 5596.07 1623.86  38 
  -1  23  -4 5977.60 1409.49  39 
  -1  23  -4 3532.52 475.818  34 
   1  23   4 2949.92 459.653  13 
   1 -23   4 3126.90 488.789  12 
  -1 -23  -4 2771.03 422.678  27 
   1 -23   4 3183.03 469.640  28 
  -1 -23  -4 1840.60 331.470  21 
   1 -23   4 4032.93 447.776  21 
  -1  23  -4 2887.85 453.438  19 
   1  23   4 2719.36 430.227  20 
  -1  23  -4 2389.40 373.776  20 
   1 -23   5 18997.8 3200.96  10 
   1  23   5 16536.9 871.481   5 
   1  23   5 15811.1 2626.48   2 
   1  23   5 13394.6 2298.57   4 
  -1 -23  -5 18498.7 2626.72  38 
  -1  23  -5 18811.5 2721.42  39 
  -1  23  -5 17221.7 966.055  34 
   1 -23   5 17040.8 1013.39  12 
   1 -23   5 16751.8 950.969  28 
  -1 -23  -5 17893.5 907.179  27 
  -1 -23  -5 17694.1 860.993  21 
   1 -23   5 15716.8 839.493  21 
   1  23   5 17695.2 921.012  20 
   1  23   5 15736.3 958.324  13 
  -1  23  -5 16965.8 922.695  19 
   1  23   6 3419.16 474.668   5 
  -1  23  -6 3423.44 1582.21  39 
  -1  23  -6 3393.97 510.889  34 
   1  23   6 2705.73 504.310  13 
   1 -23   6 3064.87 528.182  12 
  -1 -23  -6 3069.96 468.126  27 
   1 -23   6 2638.73 467.230  28 
   1 -23   6 2642.45 429.872  21 
  -1 -23  -6 3473.98 443.714  21 
  -1  23  -6 3450.79 470.667  19 
  -1  23  -7 2963.70 419.472  19 
   1  23   7 3262.80 504.133  13 
  -1  23  -7 3486.01 509.636  34 
   1 -23   7 3071.31 542.262  12 
  -1 -23  -7 2805.17 467.893  27 
   1 -23   7 3563.93 474.454  21 
  -1 -23  -7 2907.53 400.505  21 
   1  23   7 3517.19 478.813   5 
   1  23   8 13612.7 876.983  13 
  -1  23  -8 13415.9 775.906  19 
  -1  23  -8 15229.1 875.793  34 
   1 -23   8 15510.9 970.327  12 
  -1 -23  -8 14750.4 816.485  27 
   1 -23   8 14765.7 841.864  21 
   1  23   8 14771.3 868.450   5 
  -1  23  -9-113.705 260.594  34 
   1  23   9-180.540 231.340  13 
   1 -23   9 190.935 285.742  12 
  -1 -23  -9 248.865 240.216  27 
  -1  23  -9-46.5768 286.774  18 
   1  23   9 284.490 270.378   5 
  -1  23 -10 715.603 255.621  34 
   1 -23  10 941.998 327.904  12 
   1  23  10 318.379 199.842  13 
  -1 -23 -10 679.202 265.376  27 
  -1  23 -10 916.993 307.225  18 
   1  23  10 711.011 282.980   5 
  -1  23 -11 471.281 243.949  35 
   1 -23  11 216.352 221.465  12 
  -1 -23 -11 438.911 166.867  27 
  -1  23 -11 279.447 198.146  18 
   1  23  11 362.124 249.663   5 
  -1 -23 -12 374.189 190.145  30 
   1 -23  12 667.278 205.043  12 
  -1  23 -12 767.021 205.870  35 
   1  23  12 468.312 186.807   5 
  -1 -24  12 2524.12 274.843  12 
  -1  24  12 3222.68 292.520   5 
   1  24 -12 2626.78 275.709  35 
   1  24 -11 743.490 210.024  34 
  -1 -24  11 805.126 241.128  12 
   1 -24 -11 428.094 179.886  30 
   1  24 -11 698.041 236.914  18 
  -1  24  11 865.902 252.770   5 
   1 -24 -10 4407.82 410.344  30 
  -1 -24  10 4059.23 454.164  12 
  -1  24  10 4672.46 464.311   5 
   1  24 -10 3937.89 433.496  34 
  -1  24   9 1521.75 354.252   5 
   1  24  -9 1617.85 399.522  34 
   1  24  -9 1653.33 359.459  19 
  -1 -24   9 1289.11 346.161  12 
  -1  24   9 867.861 315.096  13 
  -1 -24   9 1542.26 413.271  21 
  -1  24   9 1152.01 293.801   6 
  -1  24   8 3443.85 522.042  13 
   1  24  -8 3584.41 473.851  19 
  -1 -24   8 3634.48 534.235  12 
   1  24  -8 3793.25 518.641  34 
  -1 -24   8 3863.97 502.489  21 
  -1  24   8 3170.59 465.332   5 
   1  24  -7 816.509 330.491  19 
  -1 -24   7 451.650 333.122  12 
  -1  24   7 725.457 380.410  13 
  -1  24   7 83.3385 207.703  20 
  -1 -24   7 937.520 372.791  21 
  -1  24   7 893.006 348.073   5 
   1  24  -6 3551.44 492.522  19 
  -1  24   6 3114.38 510.035  13 
   1  24  -6 3379.44 465.388  33 
  -1 -24   6 3676.19 519.370  12 
   1 -24  -6 3503.77 449.167  27 
  -1 -24   6 2821.79 477.327  28 
  -1  24   6 2386.16 446.192  20 
  -1 -24   6 3974.37 504.915  21 
  -1  24   6 2407.33 417.241   5 
  -1 -24   5 2288.62 1067.76  10 
  -1  24   5 1391.76 899.699   4 
   1  24  -5 8593.03 2162.77  39 
   1 -24  -5 6913.35 1760.40  38 
   1  24  -5 4553.44 559.991  33 
  -1 -24   5 3808.45 540.333  12 
  -1 -24   5 4174.06 503.827  28 
   1 -24  -5 4847.77 522.417  30 
   1 -24  -5 4389.03 511.335  27 
   1  24  -5 4170.18 484.168  20 
  -1  24   5 4545.55 541.509  20 
  -1 -24   5 4426.55 518.660  21 
  -1  24   5 4136.71 549.705  13 
   1  24  -5 5478.33 601.966  19 
  -1 -24   4-368.103 949.380  10 
  -1  24   4 1070.29 848.522   4 
   1 -24  -4-1346.26 1048.78  38 
   1  24  -4 1792.39 923.026  39 
   1  24  -4-132.996 283.167  33 
  -1  24   4 506.816 298.221  13 
  -1 -24   4-14.8353 314.504  12 
   1 -24  -4 191.518 241.403  27 
   1 -24  -4-13.5325 265.794  30 
  -1 -24   4 204.131 296.470  28 
  -1 -24   4 336.632 275.416  21 
  -1  24   4 243.223 261.362  20 
   1  24  -4 176.458 272.112  19 
   1  24  -4 107.694 198.939  20 
  -1  24   3 39259.2 4059.52   4 
   1 -24  -3 38275.1 3681.55  38 
   1  24  -3 38802.3 3852.49  39 
   1  24  -3 37673.1 1351.69  33 
   1  24  -3 38241.9 1359.84  34 
  -1 -24   3 35968.4 4099.60  10 
  -1 -24   3 37388.6 1380.97  12 
  -1 -24   3 38981.4 1324.17  28 
   1 -24  -3 38833.4 1295.17  30 
   1 -24  -3 37301.9 1219.43  27 
   1  24  -3 38998.3 1327.79  20 
  -1 -24   3 37335.2 1290.18  21 
  -1  24   3 37671.3 1381.44  20 
  -1  24   3 35467.9 1317.86  13 
   1  24  -3 38366.5 1350.81  19 
  -1 -24   2 904.233 719.237  10 
  -1  24   2 178.270 656.541   4 
   1 -24  -2 45.0998 1158.00  38 
   1  24  -2 910.680 590.697  39 
   1  24  -2 1038.57 364.555  33 
   1  24  -2 1275.50 351.547  34 
  -1  24   2 1412.34 333.734  13 
  -1 -24   2 583.486 284.880  29 
   1 -24  -2 854.760 355.052  28 
   1 -24  -2 1066.30 321.688  27 
   1 -24  -2 1248.42 359.007  30 
  -1 -24   2 895.319 364.433  28 
  -1 -24   2 963.185 289.284  21 
   1  24  -2 1338.37 275.739  20 
  -1  24   2 979.097 351.201  20 
   1  24  -2 846.752 338.237  19 
  -1  24   1 997.066 642.776   4 
   1 -24  -1-954.137 866.714  38 
   1  24  -1-335.664 903.978  39 
  -1 -24   1 973.246 640.189  38 
   1  24  -1 536.445 317.456  33 
   1  24  -1 371.897 260.645  34 
  -1  24   1 531.080 213.486  34 
  -1  24   1 579.424 222.206  13 
   1  24  -1 146.265 201.246  13 
   1 -24  -1 345.927 252.637  28 
  -1 -24   1 526.389 301.721  28 
   1 -24  -1 598.742 310.865  30 
   1 -24  -1 405.045 290.097  29 
  -1 -24   1 770.704 300.752  29 
  -1 -24   1 381.009 213.073  21 
  -1  24   1 626.448 277.879  20 
   1  24  -1 167.331 275.787  19 
   1  24  -1 931.593 223.471  17 
   1  24  -1 789.825 286.300  20 
   1  24   0 5518.10 581.953  33 
   1  24   0 5212.99 522.032  34 
  -1  24   0 4964.77 530.343  34 
   1  24   0 5514.43 1421.12  39 
   1 -24   0 7772.29 1650.28  38 
  -1 -24   0 4777.03 1453.09  38 
  -1 -24   0 5675.13 558.343  30 
  -1 -24   0 5781.23 530.417  29 
   1 -24   0 5503.93 554.809  29 
   1 -24   0 5768.21 539.986  30 
  -1 -24   0 5908.73 566.731  28 
   1 -24   0 5544.46 584.360  28 
  -1  24   0 5819.69 557.614  20 
  -1 -24   0 5197.43 494.758  21 
   1  24   0 5142.59 548.638  20 
   1  24   0 6475.31 575.517  13 
  -1  24   0 5535.18 554.197  19 
   1  24   0 6056.43 532.037  17 
   1  24   0 6262.03 555.188  19 
  -1  24   0 5060.95 489.211  13 
   1  24   1 3748.95 1207.45   4 
  -1  24  -1 2438.32 1141.41  39 
  -1 -24  -1 3097.28 1246.21  38 
   1  24   1 2461.88 907.168  39 
   1 -24   1 1500.78 753.951  38 
  -1  24  -1 4520.63 510.628  34 
  -1 -24  -1 4200.26 512.738  30 
  -1 -24  -1 3911.14 500.674  27 
  -1 -24  -1 4338.44 509.811  28 
   1 -24   1 3637.45 482.497  28 
   1 -24   1 3510.36 474.987  29 
   1  24   1 4685.29 539.188  20 
  -1 -24  -1 3555.64 390.443  21 
  -1  24  -1 4289.61 499.412  20 
   1  24   1 3992.67 497.216  13 
  -1  24  -1 4376.60 509.240  19 
   1  24   1 4426.39 463.783  19 
   1  24   1 4510.46 503.034  17 
   1  24   2 562.160 731.973   4 
  -1 -24  -2-139.347 303.889  38 
  -1  24  -2 200.683 696.077  39 
  -1  24  -2 314.472 291.573  34 
   1  24   2 337.284 275.068  13 
   1 -24   2 180.325 293.059  28 
  -1 -24  -2 228.379 285.265  27 
  -1 -24  -2 215.399 298.935  30 
   1 -24   2 300.173 304.374  29 
  -1 -24  -2-134.133 112.972  21 
  -1  24  -2 82.0258 277.148  19 
  -1  24  -2 141.877 199.197  20 
   1  24   2 246.351 236.859  17 
   1  24   2 178.155 262.947  20 
   1 -24   3 11276.1 2250.27  10 
   1  24   3 9906.22 1933.72   4 
  -1  24  -3 9031.25 1731.75  39 
  -1 -24  -3 13744.1 2230.10  38 
  -1  24  -3 12166.5 825.265  34 
  -1 -24  -3 11965.3 764.086  27 
  -1 -24  -3 12597.6 803.474  30 
   1 -24   3 11547.1 794.042  28 
  -1 -24  -3 11766.9 684.697  21 
   1  24   3 12987.2 825.684  20 
  -1  24  -3 11427.8 737.697  20 
   1  24   3 11591.4 788.170  13 
  -1  24  -3 13314.3 829.076  19 
   1 -24   4-557.933 727.611  10 
   1  24   4 666.000 908.898   4 
   1  24   4 7.38373 605.519   2 
  -1  24  -4-770.198 1086.87  39 
  -1 -24  -4 997.035 1040.68  38 
  -1  24  -4 878.971 355.197  34 
   1  24   4 674.390 292.795  13 
   1 -24   4 988.421 371.495  12 
  -1 -24  -4 1259.77 390.842  30 
  -1 -24  -4 1127.13 334.059  27 
   1 -24   4 711.582 332.706  28 
  -1 -24  -4 294.556 254.931  21 
   1  24   4 481.219 289.508  20 
  -1  24  -4 1355.25 354.644  19 
  -1  24  -4 320.216 234.123  20 
   1 -24   5 3809.67 1482.65  10 
   1  24   5 122.888 285.085   5 
   1  24   5 2387.76 1037.48   2 
   1  24   5-1438.31 1230.13   4 
  -1  24  -5-998.170 1034.61  39 
  -1 -24  -5-2395.12 1009.44  38 
  -1  24  -5 733.120 366.298  34 
   1 -24   5 634.857 352.986  12 
   1  24   5 689.995 370.346  13 
  -1 -24  -5 597.934 339.804  27 
   1 -24   5 951.769 369.681  28 
   1 -24   5 538.527 287.207  21 
  -1 -24  -5 810.335 242.084  21 
  -1  24  -5 929.647 368.174  19 
   1  24   5 1150.92 309.221  20 
  -1  24  -6 8690.40 699.617  19 
   1  24   6 9270.49 789.041  13 
  -1  24  -6 9146.88 752.179  34 
   1 -24   6 9592.22 806.254  12 
   1 -24   6 8925.27 729.449  28 
  -1 -24  -6 9937.58 720.681  27 
   1  24   6 7921.99 634.305  20 
   1 -24   6 8904.75 658.964  21 
   1  24   6 9334.94 692.337   5 
  -1  24  -7 6133.58 585.217  19 
   1  24   7 6556.92 657.970  13 
  -1  24  -7 7423.37 665.421  34 
   1 -24   7 6788.03 689.692  12 
  -1 -24  -7 6850.85 620.210  27 
   1 -24   7 6492.42 576.875  21 
   1  24   7 6467.44 588.475   5 
  -1  24  -8 679.370 234.399  19 
  -1  24  -8 1184.65 355.162  34 
   1  24   8 899.003 338.181  13 
   1 -24   8 960.082 419.233  12 
  -1 -24  -8 1287.53 363.576  27 
   1 -24   8 1170.44 327.525  21 
   1  24   8 2123.71 436.799   5 
  -1  24  -9 369.776 293.586  34 
   1  24   9 663.582 291.540  13 
   1 -24   9 484.993 357.380  12 
  -1 -24  -9 265.187 243.797  27 
  -1  24  -9 279.021 309.586  18 
   1  24   9 392.814 266.332   5 
  -1  24 -10 1065.87 260.225  34 
   1 -24  10 1064.63 341.955  12 
  -1 -24 -10 1592.39 291.684  27 
  -1  24 -10 1446.05 338.850  18 
   1  24  10 1430.46 328.726   5 
  -1  24 -11-184.022 199.359  35 
   1 -24  11-14.3885 199.501  12 
  -1 -24 -11 111.384 225.716  30 
  -1  24 -11 211.732 199.615  18 
   1  24  11 223.176 214.849   5 
  -1 -24 -12 1766.36 219.124  30 
   1 -24  12 1862.68 239.446  12 
   1  24  12 2170.42 257.414   5 
  -1  24 -12 1852.63 228.163  35 
   1  25 -11 1573.24 222.648  34 
  -1 -25  11 2393.39 311.970  12 
   1 -25 -11 2298.04 262.047  28 
   1 -25 -11 2642.61 260.361  30 
   1  25 -11 1931.49 295.672  18 
  -1  25  11 2221.52 295.356   5 
   1  25 -10 325.037 227.464  34 
  -1 -25  10 125.482 211.356  12 
   1 -25 -10 311.299 221.770  30 
   1  25 -10 198.841 245.396  18 
  -1  25  10 149.507 209.276   5 
  -1  25   9 822.895 273.189   5 
   1  25  -9 597.625 267.506  19 
   1  25  -9 349.567 283.099  34 
  -1  25   9 336.017 258.516  13 
  -1 -25   9 528.246 309.073  12 
   1 -25  -9 488.620 270.797  30 
  -1 -25   9 922.904 344.256  21 
  -1  25   9 416.923 233.200   6 
  -1  25   8 5110.26 580.467  13 
   1  25  -8 5287.15 538.872  19 
   1  25  -8 5709.91 605.269  34 
  -1 -25   8 5614.32 603.602  12 
   1 -25  -8 5315.43 534.468  30 
  -1 -25   8 5323.60 556.967  21 
  -1  25   8 6262.05 573.511   5 
   1  25  -7 7158.34 632.062  19 
  -1  25   7 5551.63 630.041  13 
   1  25  -7 6908.20 673.762  34 
   1  25  -7 5981.16 531.209  33 
  -1 -25   7 6671.16 654.900  12 
   1 -25  -7 7051.92 621.817  30 
  -1 -25   7 6296.51 636.425  21 
  -1  25   7 5898.02 542.653  20 
  -1  25   7 6275.62 573.845   5 
  -1  25   6 21909.3 1113.97  13 
   1  25  -6 20252.3 1029.05  19 
   1  25  -6 18800.0 1025.32  34 
   1  25  -6 19804.5 972.887  33 
  -1 -25   6 20483.9 1100.00  12 
  -1 -25   6 19283.7 946.459  28 
   1 -25  -6 21437.5 1021.22  30 
   1 -25  -6 19890.5 895.719  27 
  -1  25   6 19719.8 995.363  20 
  -1 -25   6 21944.0 1061.45  21 
  -1  25   6 21844.5 970.228   5 
   1  25  -5 6488.49 648.143  34 
   1  25  -5 6632.57 619.285  33 
  -1 -25   5 6300.23 648.064  12 
  -1 -25   5 5741.86 581.117  28 
   1 -25  -5 6180.72 600.147  30 
   1 -25  -5 5304.03 527.190  27 
  -1 -25   5 6760.78 609.081  21 
  -1  25   5 6328.23 624.283  20 
   1  25  -5 6196.85 547.463  20 
   1  25  -5 6572.54 632.473  19 
  -1  25   5 6535.10 649.737  13 
  -1 -25   4 881.492 1103.08  10 
  -1  25   4 3930.80 1444.99   4 
   1  25  -4 4279.59 1383.81  39 
   1  25  -4 2791.16 467.186  34 
   1  25  -4 2463.44 453.671  33 
  -1  25   4 2354.31 426.592  13 
  -1 -25   4 2147.41 471.372  12 
  -1 -25   4 2199.11 403.809  28 
   1 -25  -4 2567.93 431.531  27 
   1 -25  -4 2666.19 447.358  30 
  -1  25   4 1847.81 419.737  20 
  -1 -25   4 2320.21 433.920  21 
   1  25  -4 2463.30 390.046  20 
   1  25  -4 2313.42 446.379  19 
  -1 -25   3-2206.82 1476.13  10 
  -1  25   3 2100.54 1208.19   4 
   1 -25  -3-2118.96 1202.69  38 
   1  25  -3-2258.57 974.997  39 
   1  25  -3 691.751 338.151  34 
   1  25  -3 55.4289 309.254  33 
  -1 -25   3 273.209 288.711  12 
  -1  25   3 377.505 267.748  13 
   1 -25  -3 151.970 257.557  30 
   1 -25  -3 180.230 247.185  27 
  -1 -25   3 255.288 324.136  28 
  -1 -25   3 221.460 234.067  21 
  -1  25   3 164.341 289.208  20 
   1  25  -3 141.372 267.568  20 
   1  25  -3 118.756 303.646  19 
  -1 -25   2 2312.58 1134.73  10 
  -1  25   2 364.466 522.470   4 
   1  25  -2 3296.94 1266.22  39 
   1 -25  -2 3144.76 1244.64  38 
   1  25  -2 1180.26 337.338  34 
   1  25  -2 825.484 339.554  33 
  -1  25   2 947.676 294.938  13 
  -1 -25   2 1045.46 337.926  12 
  -1 -25   2 854.378 324.246  29 
  -1 -25   2 1172.46 370.427  28 
   1 -25  -2 934.582 324.697  30 
   1 -25  -2 1228.12 381.636  28 
  -1 -25   2 1135.60 306.136  21 
  -1  25   2 1075.07 350.894  20 
   1  25  -2 890.917 288.839  20 
   1  25  -2 921.986 337.449  19 
  -1  25   1-1028.81 953.966   4 
   1 -25  -1 1038.85 705.736  38 
   1  25  -1 47.0637 513.391  39 
   1  25  -1 217.144 290.682  33 
   1  25  -1 279.945 284.715  34 
  -1  25   1 600.072 245.874  34 
   1  25  -1 595.740 244.943  13 
  -1  25   1-48.7564 199.424  13 
  -1 -25   1 404.421 314.953  28 
   1 -25  -1 324.983 301.026  28 
  -1 -25   1 304.011 267.657  29 
   1 -25  -1 258.906 275.726  29 
   1 -25  -1 270.112 269.644  30 
  -1 -25   1 272.948 252.154  21 
   1  25  -1 318.228 281.814  19 
  -1  25   1 41.7658 250.000  20 
   1  25  -1-12.4356 266.302  20 
  -1  25   0 4320.77 1509.44   4 
  -1 -25   0 3889.51 1491.96  38 
   1  25   0 2560.18 969.990  39 
   1 -25   0 4788.59 1478.52  38 
  -1  25   0 3647.23 477.361  34 
   1  25   0 2835.17 387.905  34 
  -1 -25   0 3158.78 475.787  28 
   1 -25   0 3952.07 516.232  28 
  -1 -25   0 3503.00 474.090  29 
  -1 -25   0 3333.80 465.315  30 
   1 -25   0 3543.65 466.365  29 
  -1 -25   0 3125.06 380.118  21 
  -1  25   0 3484.17 479.671  20 
   1  25   0 3901.76 489.193  20 
   1  25   0 3919.72 459.775  17 
   1  25   0 3890.66 476.942  19 
  -1  25   0 3187.00 463.955  19 
   1  25   0 3399.61 448.082  13 
  -1  25   0 4000.54 442.523  13 
   1  25   1 3263.37 1271.02   4 
   1  25   1-404.127 689.040  39 
  -1 -25  -1-3791.43 865.070  38 
   1 -25   1-2220.01 1038.63  38 
  -1  25  -1 667.901 342.568  34 
   1  25   1 446.430 290.413  13 
   1 -25   1 419.722 295.675  29 
  -1 -25  -1 1013.88 339.031  29 
   1 -25   1 486.046 324.388  28 
  -1 -25  -1 459.545 311.988  27 
  -1 -25  -1 719.921 324.412  28 
  -1 -25  -1 227.849 280.751  30 
  -1 -25  -1 553.259 252.408  21 
   1  25   1 469.308 256.883  19 
  -1  25  -1 725.192 288.069  20 
   1  25   1 659.355 325.027  20 
  -1  25  -1 385.479 297.987  19 
   1  25   1 788.244 292.907  17 
   1  25   2 3409.53 1318.03   4 
  -1 -25  -2 2466.31 1395.65  38 
  -1  25  -2 3343.27 472.782  34 
   1 -25   2 3796.75 499.291  28 
  -1 -25  -2 3209.85 470.991  27 
   1 -25   2 3361.45 465.616  29 
  -1 -25  -2 3575.38 484.242  30 
   1  25   2 3404.13 506.094  20 
  -1 -25  -2 3443.17 414.794  21 
  -1  25  -2 3585.20 464.135  20 
  -1  25  -2 3523.80 486.984  19 
   1  25   2 3643.92 477.210  13 
   1 -25   3 1870.96 1190.41  10 
   1  25   3-2367.67 1226.42   4 
  -1  25  -3 294.166 586.008  39 
  -1 -25  -3-1513.73 1281.85  38 
  -1  25  -3 237.339 281.347  34 
   1  25   3 92.3488 275.353  13 
   1 -25   3 101.719 311.001  12 
  -1 -25  -3 0.81429 307.464  27 
  -1 -25  -3-325.867 290.213  30 
   1 -25   3 128.622 314.781  28 
  -1 -25  -3-245.874 174.392  21 
  -1  25  -3 506.227 226.115  20 
  -1  25  -3 197.145 298.977  19 
   1  25   3 111.848 282.245  20 
   1 -25   4-35.7421 1043.65  10 
   1  25   4 4227.68 1676.00   4 
   1  25   4 3569.25 1321.18   2 
  -1  25  -4 4620.06 1349.56  39 
  -1 -25  -4 3371.16 1363.00  38 
  -1  25  -4 3382.91 510.989  34 
   1  25   4 2443.40 463.324  13 
   1 -25   4 3183.23 528.187  12 
   1 -25   4 2895.51 470.690  28 
  -1 -25  -4 2856.68 473.586  27 
  -1 -25  -4 3092.76 485.580  30 
  -1 -25  -4 3226.70 387.447  21 
  -1  25  -4 2226.28 378.249  20 
   1  25   4 2381.88 448.183  20 
  -1  25  -4 2473.01 428.396  19 
  -1  25  -5 10406.7 807.312  34 
   1 -25   5 10403.3 853.655  12 
   1 -25   5 10141.2 777.562  28 
  -1 -25  -5 10796.1 757.161  27 
  -1 -25  -5 11393.2 803.339  30 
   1 -25   5 10365.1 685.241  21 
   1  25   5 10081.5 738.327  20 
   1  25   5 10890.8 819.371  13 
  -1  25  -5 10304.9 766.453  19 
  -1  25  -6 16080.1 903.437  19 
   1  25   6 15839.7 966.309  13 
  -1  25  -6 17801.0 993.601  34 
   1 -25   6 17512.5 1046.83  12 
  -1 -25  -6 17172.2 908.534  27 
   1 -25   6 16633.8 944.158  28 
   1  25   6 14549.1 832.829  20 
   1 -25   6 15665.7 841.229  21 
   1  25   6 15423.4 857.706   5 
   1  25   7 11220.1 814.083  13 
  -1  25  -7 10762.7 722.754  19 
  -1  25  -7 11593.3 811.848  34 
   1 -25   7 11258.9 845.198  12 
  -1 -25  -7 10687.7 719.815  27 
   1 -25   7 10873.4 721.642  21 
   1  25   7 12080.9 762.762   5 
  -1  25  -8 877.582 360.773  18 
  -1  25  -8 449.655 323.676  34 
   1 -25   8 442.745 329.188  12 
   1  25   8 548.939 295.932  13 
  -1 -25  -8 667.048 299.727  27 
   1 -25   8 910.582 355.979  21 
   1  25   8 1087.88 333.026   5 
  -1  25  -9 336.864 229.745  34 
   1 -25   9 449.643 291.399  12 
   1  25   9-91.9751 268.163  13 
  -1 -25  -9 422.307 275.500  27 
  -1  25  -9-79.2703 302.346  18 
   1  25   9 374.908 267.025   5 
  -1  25 -10 3551.93 429.828  35 
  -1  25 -10 3373.64 372.279  34 
   1 -25  10 3019.22 419.087  12 
  -1 -25 -10 3050.60 338.570  27 
  -1 -25 -10 4086.75 436.150  30 
  -1  25 -10 3951.09 434.153  18 
   1  25  10 3438.14 385.183   5 
  -1  25 -11 8465.03 511.459  35 
   1 -25  11 7758.40 505.251  12 
  -1 -25 -11 7933.18 472.576  30 
  -1  25 -11 8062.45 463.029  18 
   1  25  11 8422.13 483.431   5 
   1  26 -11 87.0708 192.846  35 
   1  26 -11 301.843 130.775  34 
  -1 -26  11-152.895 155.858  12 
   1 -26 -11-46.6786 132.305  28 
   1  26 -11 203.160 166.185  18 
  -1  26  11-345.384 215.669   5 
   1  26 -10 8.15660 195.269  34 
  -1 -26  10 263.178 199.080  12 
   1 -26 -10 276.631 193.440  30 
   1  26 -10-192.152 243.026  18 
  -1  26  10-434.998 216.118   5 
  -1  26   9 756.552 261.136   5 
   1  26  -9 597.582 248.278  19 
   1  26  -9 736.370 301.154  34 
  -1 -26   9 430.751 272.302  12 
   1 -26  -9 27.6044 281.876  30 
  -1 -26   9 886.521 318.478  21 
  -1  26   9 729.835 207.706   6 
  -1  26   8 6665.93 554.456   5 
  -1  26   8 5825.55 592.692  13 
   1  26  -8 6119.50 551.300  19 
   1  26  -8 7349.59 643.034  34 
  -1 -26   8 6237.12 582.975  12 
   1 -26  -8 6268.45 545.744  30 
  -1 -26   8 6685.43 601.228  21 
  -1  26   8 5609.81 549.864   6 
   1  26  -7 2812.50 434.482  19 
   1  26  -7 3255.74 502.837  34 
  -1 -26   7 2482.17 464.385  12 
  -1  26   7 2394.16 463.015  13 
   1 -26  -7 2424.30 438.722  30 
  -1 -26   7 2655.55 440.137  21 
  -1  26   7 1634.16 337.859  20 
  -1  26   7 2275.26 420.838   5 
   1  26  -6 72.2649 326.584  34 
   1  26  -6-510.819 243.723  33 
  -1  26   6 14.4889 299.645  13 
  -1 -26   6-33.4099 317.310  12 
   1 -26  -6 32.4769 211.454  27 
   1 -26  -6 234.310 309.502  30 
  -1  26   6-54.1364 239.242  20 
  -1 -26   6 476.927 295.932  21 
   1  26  -6 114.301 291.861  19 
   1  26  -5 1963.24 451.099  34 
   1  26  -5 1606.08 377.050  33 
  -1 -26   5 1417.06 390.849  12 
  -1  26   5 1542.24 423.113  13 
   1 -26  -5 1872.02 358.107  27 
   1 -26  -5 1056.96 367.309  30 
  -1 -26   5 1300.00 355.259  28 
  -1 -26   5 1661.61 359.772  21 
  -1  26   5 1012.15 367.262  20 
   1  26  -5 1920.77 444.595  19 
   1  26  -5 849.512 296.584  20 
   1  26  -4 38803.5 1386.30  33 
   1  26  -4 38530.3 1436.16  34 
  -1 -26   4 37003.2 1401.10  12 
   1 -26  -4 37373.7 1317.02  30 
  -1 -26   4 36780.6 1304.58  28 
   1 -26  -4 37018.8 1229.87  27 
  -1  26   4 37730.0 1413.09  20 
  -1 -26   4 38911.3 1354.85  21 
   1  26  -4 38553.8 1337.46  20 
  -1  26   4 38882.4 1429.36  13 
   1  26  -4 39198.3 1419.36  19 
  -1 -26   3-2300.22 1546.93  10 
  -1  26   3 3711.78 1282.93   4 
   1 -26  -3-58.1395 815.780  38 
   1  26  -3-139.193 304.546  39 
   1  26  -3 749.341 357.365  33 
   1  26  -3 1032.25 344.463  34 
  -1 -26   3 1464.50 359.551  12 
  -1  26   3 968.281 337.449  13 
  -1 -26   3 626.961 333.645  28 
   1 -26  -3 816.774 355.398  27 
   1 -26  -3 724.181 349.359  28 
   1 -26  -3 1147.09 362.604  30 
  -1 -26   3 1267.40 314.289  21 
   1  26  -3 912.757 351.330  19 
   1  26  -3 1411.56 352.944  20 
  -1  26   3 868.484 339.777  20 
  -1 -26   2-219.459 999.093  10 
  -1  26   2-40.1233 1040.34   4 
   1  26  -2-1059.09 1176.05  39 
   1 -26  -2-1348.08 1059.23  38 
   1  26  -2-17.5129 266.713  33 
   1  26  -2 35.8269 257.347  34 
  -1 -26   2-462.790 289.961  12 
  -1  26   2 533.864 280.425  13 
   1 -26  -2 135.301 269.053  30 
   1 -26  -2-204.632 372.826  28 
  -1 -26   2-60.3475 312.503  28 
   1 -26  -2-49.4139 317.614  29 
  -1 -26   2 318.601 243.510  21 
  -1  26   2-413.692 334.394  20 
   1  26  -2-7.96836 300.433  19 
   1  26  -2 103.700 270.417  20 
  -1  26   1 10465.2 2237.52   4 
   1  26  -1 13564.0 809.517  34 
  -1  26   1 11304.1 771.224  34 
   1  26  -1 13460.1 2382.16  39 
   1 -26  -1 11762.8 2030.47  38 
   1 -26  -1 11011.0 738.084  30 
   1 -26  -1 12358.5 806.770  29 
  -1 -26   1 11922.9 739.507  29 
  -1 -26   1 11669.6 772.713  28 
   1 -26  -1 12348.3 828.036  28 
  -1  26   1 12251.2 833.668  20 
   1  26  -1 12757.3 830.254  20 
  -1 -26   1 12917.8 756.226  21 
   1  26  -1 11526.7 774.152  19 
  -1  26   1 12011.7 767.583  13 
   1  26  -1 10827.9 713.741  13 
  -1  26   0 5745.04 1574.01   4 
   1  26   0 4488.76 1783.89  39 
   1 -26   0 4125.84 1239.21  38 
  -1 -26   0 6359.81 1585.66  38 
  -1  26   0 6103.85 581.166  34 
   1  26   0 5013.36 500.452  34 
   1 -26   0 7201.49 644.645  29 
   1 -26   0 7022.46 648.815  28 
  -1 -26   0 5765.73 594.635  28 
  -1 -26   0 6724.29 607.674  29 
  -1 -26   0 5707.54 597.833  30 
  -1  26   0 5704.90 578.388  20 
   1  26   0 6343.70 634.647  20 
  -1 -26   0 6611.90 555.103  21 
  -1  26   0 5513.99 502.909  13 
   1  26   0 7167.06 616.344  19 
   1  26   0 5816.18 553.683  13 
   1  26   1 8857.53 2101.45   4 
  -1 -26  -1 10262.7 2140.36  38 
  -1  26  -1 9536.34 726.465  34 
   1 -26   1 8964.47 695.327  11 
   1 -26   1 9303.94 749.380  28 
   1 -26   1 9773.71 706.353  29 
  -1 -26  -1 9293.81 710.784  30 
  -1 -26  -1 8963.73 709.494  28 
  -1 -26  -1 9928.56 692.446  29 
  -1  26  -1 9528.34 735.896  20 
  -1 -26  -1 9911.02 655.642  21 
   1  26   1 8932.44 732.059  20 
   1  26   1 9887.66 718.629  13 
   1  26   1 8502.39 660.698  19 
  -1  26  -1 10162.9 741.187  19 
   1  26   2 122.938 811.005   4 
  -1 -26  -2-728.628 818.190  38 
  -1  26  -2 766.908 335.880  34 
   1  26   2 987.954 331.862  13 
  -1 -26  -2 760.188 337.782  27 
   1 -26   2 872.800 349.579  29 
  -1 -26  -2 880.070 345.917  30 
   1 -26   2 601.857 344.147  28 
  -1 -26  -2 692.393 346.995  28 
  -1 -26  -2 1506.37 278.250  21 
   1  26   2 981.475 382.116  20 
  -1  26  -2 679.212 273.941  18 
  -1  26  -2 757.395 280.802  20 
  -1  26  -2 754.777 342.427  19 
   1 -26   3 1309.42 1108.99  10 
  -1  26  -3 361.732 313.234  34 
   1 -26   3 479.064 341.391  12 
   1  26   3 423.228 324.494  13 
  -1 -26  -3 459.321 328.738  30 
  -1 -26  -3 467.376 283.868  27 
   1 -26   3 636.676 351.162  28 
  -1 -26  -3-356.138 192.417  21 
  -1  26  -3 567.346 213.315  20 
  -1  26  -3 347.790 319.468  19 
   1  26   3 25.2534 271.087  20 
  -1  26  -4 4311.94 568.424  34 
   1 -26   4 3533.17 557.558  12 
   1 -26   4 3720.04 504.035  28 
  -1 -26  -4 4522.84 566.620  30 
  -1 -26  -4 4253.69 520.752  27 
  -1  26  -4 3741.23 441.641  20 
   1  26   4 4152.77 530.790  20 
  -1  26  -4 4070.21 536.757  19 
   1  26   4 4260.86 558.793  13 
  -1  26  -5 2784.13 525.459  34 
   1  26   5 2740.80 510.943  13 
   1 -26   5 2736.01 509.012  12 
  -1 -26  -5 2895.18 502.770  30 
   1 -26   5 2954.22 504.925  28 
  -1 -26  -5 2268.61 450.302  27 
   1 -26   5 2338.32 369.253  21 
   1  26   5 2706.17 432.914  20 
  -1  26  -5 2627.68 477.637  19 
  -1  26  -6 164.625 253.021  19 
  -1  26  -6 323.097 335.389  34 
   1 -26   6-27.6318 337.115  12 
   1  26   6 214.953 318.644  13 
  -1 -26  -6 256.301 337.799  30 
   1 -26   6 21.3076 313.272  28 
  -1 -26  -6 263.613 298.427  27 
   1 -26   6 73.7596 211.851  21 
   1  26   6 219.852 211.329  20 
   1  26   6 608.953 276.666   5 
  -1  26  -7 292.454 314.581  19 
  -1  26  -7 607.738 370.573  18 
  -1  26  -7 1031.05 375.467  34 
   1  26   7 596.605 375.124  13 
   1 -26   7 688.442 360.575  12 
  -1 -26  -7 602.914 326.020  27 
  -1 -26  -7 980.022 380.115  30 
   1 -26   7 1248.38 293.231  21 
   1  26   7 470.549 293.608   5 
  -1  26  -8 5467.66 551.267  34 
   1 -26   8 4536.40 555.801  12 
  -1 -26  -8 5995.77 575.482  30 
  -1 -26  -8 4806.47 482.942  27 
   1  26   8 4936.29 490.683   5 
   1  26   8 4581.34 536.070  13 
  -1  26  -8 5109.42 568.573  18 
  -1  26  -9 1332.03 356.977  35 
  -1  26  -9 1079.83 285.385  34 
   1  26   9 998.757 290.337  13 
   1 -26   9 1050.02 341.310  12 
  -1 -26  -9 958.229 328.076  30 
  -1 -26  -9 1345.24 314.705  27 
   1  26   9 955.025 285.996   5 
  -1  26  -9 779.240 322.283  18 
  -1  26 -10-88.9309 241.340  35 
  -1  26 -10-254.570 178.116  34 
   1 -26  10-248.724 253.218  12 
  -1 -26 -10 59.4513 212.454  30 
  -1 -26 -10-142.951 150.905  27 
   1  26  10-31.0902 209.054   5 
  -1  26 -10 47.1850 210.674  18 
  -1  26 -11-5.46995 181.788  35 
   1 -26  11 103.472 158.689  12 
  -1 -26 -11 367.487 195.030  30 
   1  26  11 50.4234 149.394   5 
  -1  26 -11-278.784 172.696  18 
  -1 -27  11 424.122 159.990  12 
   1  27 -11 435.958 168.197  35 
   1  27 -11-73.6721 157.664  18 
   1  27 -10 2917.15 322.774  34 
  -1 -27  10 3119.54 348.058  12 
   1 -27 -10 3295.10 328.799  28 
   1 -27 -10 3241.16 301.545  30 
  -1  27  10 3678.22 349.236   5 
   1  27 -10 3678.58 387.266  18 
   1  27  -9 908.471 301.628  18 
   1  27  -9 633.157 276.066  34 
  -1 -27   9 668.502 268.277  12 
   1 -27  -9 837.578 257.079  30 
  -1  27   9 630.630 221.697   6 
  -1  27   9 639.377 250.038   5 
  -1  27   8 4380.33 450.021   5 
  -1  27   8 5119.94 536.790  13 
   1  27  -8 4406.53 470.704  19 
   1  27  -8 4901.66 528.420  34 
  -1 -27   8 4228.39 482.283  12 
   1 -27  -8 4941.76 486.879  30 
  -1 -27   8 5213.59 535.675  21 
  -1  27   8 3820.27 434.605   6 
   1  27  -7 1702.94 381.210  19 
   1  27  -7 2933.12 491.559  34 
  -1  27   7 2523.92 468.536  13 
  -1 -27   7 1187.61 360.225  12 
   1 -27  -7 3542.89 458.987  30 
  -1 -27   7 2931.60 447.766  21 
  -1  27   7 2167.29 391.682  20 
  -1  27   7 3017.89 398.160   5 
   1  27  -6 1160.07 374.146  34 
  -1 -27   6 1125.46 354.754  12 
  -1  27   6 1547.27 420.848  13 
   1 -27  -6 1593.51 377.897  30 
   1 -27  -6 1119.32 297.240  27 
  -1 -27   6 764.747 281.479  21 
  -1  27   6 757.083 320.056  20 
   1  27  -6 1072.90 338.309  19 
   1  27  -5 1497.50 415.527  34 
   1  27  -5 1319.30 364.605  33 
  -1  27   5 1518.95 404.210  13 
  -1 -27   5 1609.51 412.785  12 
  -1 -27   5 1532.24 349.849  28 
   1 -27  -5 1198.53 354.131  30 
   1 -27  -5 1725.96 338.087  27 
  -1  27   5 1625.86 404.634  20 
  -1 -27   5 1742.28 394.287  21 
   1  27  -5 1723.83 411.400  19 
   1  27  -5 1495.89 294.336  20 
   1  27  -4 12648.6 858.586  34 
   1  27  -4 12868.7 849.525  33 
  -1 -27   4 12821.3 851.452  12 
   1 -27  -4 13286.9 829.787  30 
   1 -27  -4 13379.1 878.958  28 
  -1 -27   4 12424.5 805.395  28 
   1 -27  -4 12916.3 757.436  27 
   1  27  -4 12217.4 788.389  20 
  -1 -27   4 13161.6 810.129  21 
  -1  27   4 11588.2 854.534  20 
   1  27  -4 13647.6 885.401  19 
  -1  27   4 12316.5 850.108  13 
   1  27  -3 100.709 329.030  33 
   1  27  -3 661.738 314.808  34 
  -1  27   3 326.892 283.874  13 
  -1 -27   3 223.091 276.478  12 
  -1 -27   3 491.146 330.393  28 
   1 -27  -3 50.4175 353.750  28 
   1 -27  -3-105.586 336.063  30 
  -1  27   3 391.173 350.540  20 
  -1 -27   3 487.388 269.160  21 
   1  27  -3 187.845 221.689  20 
   1  27  -3 812.480 357.828  19 
   1  27  -2 1141.47 356.648  34 
  -1  27   2 1089.05 341.804  13 
  -1 -27   2 1071.78 336.221  12 
   1 -27  -2 949.668 376.938  29 
  -1 -27   2 926.156 345.842  28 
   1 -27  -2 959.031 388.690  28 
   1 -27  -2 995.435 355.642  30 
  -1 -27   2 1321.04 318.195  21 
  -1  27   2 1366.49 383.297  20 
   1  27  -2 686.506 322.794  19 
   1  27  -2 1095.00 353.540  20 
   1 -27  -1-427.236 603.290  38 
   1  27  -1 811.519 1258.12  39 
   1  27  -1-93.6421 249.997  34 
  -1  27   1 10.7782 264.651  34 
   1  27  -1-789.735 248.802  13 
  -1  27   1 90.7768 258.042  13 
  -1 -27   1 119.361 248.751  29 
   1 -27  -1-97.0553 342.098  28 
  -1 -27   1 134.167 287.962  28 
   1 -27  -1 360.375 320.617  29 
   1 -27  -1 41.1885 305.466  30 
  -1 -27   1 455.236 246.606  21 
  -1  27   1-86.8931 307.755  20 
   1  27  -1 305.809 298.702  19 
   1  27  -1 8.42880 293.831  20 
  -1  27   0 12498.2 2297.80   4 
   1 -27   0 8375.15 1776.64  38 
  -1 -27   0 11642.1 2138.10  38 
   1  27   0 11965.9 2574.25  39 
   1  27   0 11764.5 766.930  34 
  -1  27   0 11977.2 768.395  34 
   1 -27   0 12472.1 796.174  29 
   1 -27   0 12970.3 849.149  28 
  -1 -27   0 11875.3 764.609  29 
  -1 -27   0 13627.7 849.590  28 
   1  27   0 12509.0 844.768  20 
  -1  27   0 11795.2 834.590  20 
  -1 -27   0 11585.6 728.656  21 
   1  27   0 11867.7 781.737  19 
   1  27   0 11214.9 757.311  13 
  -1  27   0 11557.5 723.627  13 
   1  27   1 2853.68 1414.82   4 
  -1 -27  -1 3130.50 1131.31  38 
  -1  27  -1 1305.36 340.437  34 
   1  27   1 1780.98 352.855  13 
   1 -27   1 1333.22 363.545  11 
  -1 -27  -1 1826.98 420.482  30 
  -1 -27  -1 2110.30 399.975  29 
   1 -27   1 1390.28 367.019  29 
   1 -27   1 1340.00 423.029  28 
  -1 -27  -1 1446.02 410.868  28 
  -1 -27  -1 1870.59 357.320  21 
   1  27   1 1651.28 401.496  20 
   1  27   1 1238.78 328.525  19 
  -1  27  -1 1305.91 366.721  20 
  -1  27  -1 1797.98 415.424  19 
  -1  27  -2 132.179 315.341  19 
  -1  27  -2-150.697 268.270  18 
  -1  27  -2 368.269 279.913  20 
   1  27   2-482.205 325.622  20 
  -1  27  -2 252.314 287.589  34 
   1  27   2 19.1756 231.784  13 
  -1 -27  -2-146.086 349.760  27 
  -1 -27  -2 306.027 317.675  30 
   1 -27   2-136.362 320.624  29 
  -1 -27  -2 139.724 268.202  29 
  -1 -27  -2-36.1950 317.160  28 
   1 -27   2-289.363 354.270  28 
  -1 -27  -2-39.3589 150.894  21 
   1  27   2 813.528 926.704   4 
  -1 -27  -3 630.618 363.803  30 
  -1 -27  -3 787.759 362.965  27 
   1 -27   3 812.853 367.126  28 
   1 -27   3 880.610 350.792  12 
   1  27   3 318.567 335.924  13 
  -1  27  -3 374.126 325.401  34 
   1  27   3 807.131 321.793  20 
  -1  27  -3 533.301 304.968  18 
  -1  27  -3 410.190 256.057  20 
  -1  27  -3 86.4991 321.735  19 
  -1  27  -4 10478.5 689.084  35 
  -1  27  -4 11477.2 838.763  34 
   1 -27   4 11436.9 841.974  12 
   1 -27   4 10931.2 801.608  28 
  -1 -27  -4 12016.6 779.661  27 
  -1 -27  -4 11140.2 799.291  30 
  -1  27  -4 10906.5 705.353  20 
   1  27   4 12733.0 834.577  20 
  -1  27  -4 10596.9 789.193  19 
   1  27   4 11285.7 838.935  13 
  -1  27  -4 10677.3 766.263  18 
  -1  27  -5 621.887 396.946  34 
   1 -27   5 94.1379 302.854  12 
   1  27   5 238.022 326.042  13 
  -1 -27  -5 486.008 386.672  30 
   1 -27   5 159.943 310.650  28 
  -1 -27  -5 441.488 317.544  27 
   1  27   5 545.602 294.897  20 
  -1  27  -5 369.716 285.700  19 
  -1  27  -5 297.433 312.437  18 
  -1  27  -6 3373.26 500.740  34 
   1  27   6 2122.46 448.053  13 
   1 -27   6 2657.71 485.294  12 
  -1 -27  -6 3190.56 462.805  27 
   1 -27   6 2234.75 427.821  28 
  -1 -27  -6 3560.45 509.886  30 
   1  27   6 2503.32 389.061  20 
   1 -27   6 3137.41 416.415  21 
  -1  27  -6 3093.94 490.729  18 
  -1  27  -6 2911.41 465.340  19 
  -1  27  -7 1396.88 395.929  18 
  -1  27  -7 1096.37 387.359  34 
   1  27   7 817.273 338.692  13 
   1 -27   7 1150.06 379.131  12 
  -1 -27  -7 1466.97 399.526  30 
  -1 -27  -7 1821.40 369.159  27 
   1 -27   7 1857.79 367.696  21 
   1  27   7 1705.37 359.905   5 
  -1  27  -8 4409.33 512.000  35 
  -1  27  -8 4535.51 496.812  34 
   1 -27   8 4549.16 531.644  12 
  -1 -27  -8 4848.34 508.103  30 
  -1 -27  -8 4114.17 449.613  27 
   1  27   8 4486.86 453.004   5 
   1  27   8 4762.99 523.216  13 
  -1  27  -8 4389.02 516.343  18 
  -1  27  -9-179.271 257.448  35 
  -1  27  -9 36.4404 215.582  34 
   1  27   9-6.50649 235.450  13 
   1 -27   9 199.564 255.951  12 
  -1 -27  -9 7.24399 198.922  27 
  -1 -27  -9-39.9568 250.187  30 
   1  27   9-106.757 190.626   5 
  -1  27  -9 33.8389 225.064  18 
  -1  27 -10 4317.79 346.930  34 
  -1  27 -10 5045.42 427.925  35 
   1 -27  10 5327.73 444.245  12 
  -1 -27 -10 4865.29 406.179  30 
   1  27  10 4704.06 379.429   5 
  -1  27 -10 4746.03 409.389  18 
  -1 -27 -11 83.5585 139.022  28 
  -1 -27 -11-17.1084 149.430  30 
   1 -27  11 140.645 139.700  12 
  -1  27 -11-26.8973 151.253  35 
  -1  27 -11-55.8249 134.246  18 
   1  28 -10 175.163 184.474  35 
   1  28 -10 315.750 160.062  34 
  -1 -28  10 208.750 160.847  12 
   1 -28 -10-215.195 136.093  30 
   1 -28 -10-44.2433 123.532  28 
  -1  28  10-446.980 194.331   5 
   1  28 -10 152.040 200.346  18 
   1  28  -9 30.5507 238.205  18 
   1  28  -9 19.9823 221.581  34 
  -1 -28   9-214.408 217.705  12 
   1 -28  -9-43.3443 240.140  28 
   1 -28  -9 69.2403 190.355  30 
  -1  28   9-494.063 190.934   6 
  -1  28   9 285.517 206.017   5 
  -1  28   8 4585.38 426.059   5 
   1  28  -8 3977.65 446.854  19 
  -1  28   8 3750.99 467.568  13 
   1  28  -8 3725.91 463.294  34 
  -1 -28   8 3654.57 454.320  12 
   1 -28  -8 4197.90 459.092  28 
   1 -28  -8 4137.55 430.228  30 
  -1 -28   8 4344.86 484.397  21 
  -1  28   8 3286.47 397.728   6 
   1  28  -7 2960.57 451.651  34 
  -1  28   7 2273.78 444.232  13 
  -1 -28   7 1896.93 376.326  12 
   1 -28  -7 2294.34 393.482  30 
  -1 -28   7 1826.76 373.249  21 
  -1  28   7 1920.96 352.868  20 
   1  28  -7 1727.83 374.096  19 
   1  28  -6 662.333 356.747  34 
  -1  28   6 976.897 346.626  13 
  -1 -28   6 402.857 306.511  12 
   1 -28  -6 637.659 342.830  28 
   1 -28  -6 96.9487 277.844  30 
  -1 -28   6 858.092 316.043  21 
  -1  28   6 504.955 278.741  20 
   1  28  -6 1118.15 368.527  19 
   1  28  -5 404.752 341.141  34 
  -1  28   5 353.581 322.868  13 
  -1 -28   5 369.387 293.729  12 
   1 -28  -5 621.028 298.665  30 
   1 -28  -5 267.780 331.294  28 
  -1 -28   5 212.697 307.383  28 
  -1  28   5 239.805 248.700  20 
  -1 -28   5 257.491 253.862  21 
   1  28  -5 308.520 310.415  19 
   1  28  -5 440.696 215.271  20 
   1  28  -4 4734.41 582.398  34 
  -1 -28   4 3971.99 519.445  12 
   1 -28  -4 4118.14 513.798  30 
  -1 -28   4 4491.49 530.907  28 
   1 -28  -4 4263.13 551.716  28 
  -1 -28   4 4766.92 516.741  21 
   1  28  -4 4191.94 487.158  20 
  -1  28   4 5095.99 597.164  20 
   1  28  -4 4623.25 573.630  19 
  -1  28   4 4351.16 567.122  13 
   1  28  -3 30424.3 1239.93  34 
  -1 -28   3 28202.0 1207.15  12 
   1 -28  -3 29740.3 1253.36  28 
   1 -28  -3 29464.0 1162.31  30 
   1 -28  -3 30519.1 1247.96  29 
  -1 -28   3 28039.2 1163.49  28 
  -1 -28   3 29352.7 1151.49  21 
   1  28  -3 28757.8 1200.59  20 
  -1  28   3 29298.2 1264.50  20 
  -1  28   3 29318.8 1216.67  13 
   1  28  -3 29441.8 1236.53  19 
   1  28  -2 155.090 291.691  34 
  -1  28   2-265.928 221.048  13 
  -1 -28   2-247.707 251.218  12 
   1 -28  -2-163.089 366.181  28 
   1 -28  -2 128.517 326.208  29 
   1 -28  -2-199.485 345.343  30 
  -1 -28   2-743.034 334.979  28 
  -1 -28   2-266.255 233.440  21 
   1  28  -2 30.7718 293.232  19 
  -1  28   2-10.6544 313.896  20 
   1  28  -2 238.769 282.402  20 
   1  28  -1 14751.6 847.871  34 
  -1  28   1 14439.0 835.129  34 
  -1 -28   1 14587.8 874.270  12 
  -1 -28   1 13608.0 781.781  21 
   1  28  -1 13761.4 899.166  20 
  -1  28   1 14833.3 906.194  20 
   1  28  -1 12726.7 770.865  13 
  -1  28   1 11349.2 767.508  13 
   1  28  -1 14017.7 878.275  19 
  -1 -28   1 11988.4 816.769  28 
   1 -28  -1 14598.2 897.887  28 
  -1 -28   1 12290.4 759.741  29 
   1 -28  -1 13959.8 861.268  29 
   1  28   0 40127.7 1314.97  34 
  -1  28   0 42783.9 1424.48  34 
   1 -28   0 43574.4 1419.51  29 
  -1 -28   0 42110.4 1422.01  28 
  -1 -28   0 39907.2 1318.08  29 
   1 -28   0 40940.5 1443.83  28 
   1  28   0 41794.9 1486.41  20 
  -1 -28   0 39392.7 1277.73  21 
  -1  28   0 40993.0 1464.38  20 
   1  28   0 39066.4 1331.47  13 
  -1  28   0 38790.9 1279.10  13 
   1  28   0 40945.4 1393.31  19 
  -1  28  -1 7314.04 660.960  34 
   1 -28   1 6933.31 609.768  11 
   1 -28   1 7038.40 673.307  28 
  -1 -28  -1 6669.26 605.059  29 
   1 -28   1 6921.12 640.340  29 
  -1 -28  -1 7776.58 690.981  30 
  -1 -28  -1 7089.49 643.376  28 
  -1  28  -1 7556.72 663.354  20 
   1  28   1 7228.86 684.290  20 
  -1 -28  -1 7077.99 570.482  21 
   1  28   1 6810.39 600.750  19 
   1  28   1 7741.39 655.440  13 
  -1 -28  -2 510.734 330.939  28 
  -1 -28  -2 481.255 315.864  29 
  -1 -28  -2 1524.32 424.722  30 
   1 -28   2 588.721 357.945  28 
   1  28   2 498.818 263.816  13 
  -1  28  -2 790.389 365.238  34 
  -1  28  -2 917.818 296.771  18 
  -1  28  -2 585.242 346.274  19 
   1  28   2 470.253 338.969  20 
  -1  28  -2 780.917 294.331  20 
  -1  28  -3 11123.6 806.814  34 
   1 -28   3 10253.9 817.181  12 
  -1 -28  -3 10901.2 801.751  28 
  -1 -28  -3 10860.7 751.985  27 
   1 -28   3 10465.3 786.591  28 
  -1 -28  -3 10324.5 778.729  30 
  -1  28  -3 9871.41 705.960  20 
   1  28   3 10375.7 781.026  20 
  -1  28  -3 9576.03 762.010  19 
   1  28   3 10783.1 800.877  13 
  -1  28  -3 11108.1 745.731  18 
  -1  28  -4 7009.29 679.079  34 
   1 -28   4 7815.60 713.640  12 
  -1 -28  -4 7899.15 666.455  27 
   1 -28   4 7328.40 656.009  28 
  -1 -28  -4 7083.17 663.717  30 
  -1  28  -4 7081.72 567.481  20 
   1  28   4 7572.12 678.832  20 
   1  28   4 7048.02 685.241  13 
  -1  28  -4 6462.70 628.797  18 
  -1  28  -4 8035.20 704.381  19 
  -1  28  -5 1940.69 439.262  34 
  -1  28  -5 1665.53 337.193  35 
   1 -28   5 2253.16 469.335  12 
   1  28   5 2657.38 476.505  13 
   1 -28   5 2273.30 459.123  28 
  -1 -28  -5 1780.24 380.241  27 
  -1 -28  -5 2292.16 463.723  30 
   1  28   5 1729.72 383.454  20 
  -1  28  -5 2025.37 431.832  19 
  -1  28  -5 2025.66 414.888  18 
  -1  28  -6 2081.63 455.837  34 
  -1  28  -6 713.823 305.718  35 
   1  28   6 1849.01 433.222  13 
   1 -28   6 1244.27 395.797  12 
  -1 -28  -6 1635.84 375.812  27 
  -1 -28  -6 1903.27 450.826  30 
   1  28   6 1031.91 311.999  20 
  -1  28  -6 1953.53 414.748  18 
  -1  28  -7 3364.99 478.937  18 
   1  28   7 3203.29 478.315  13 
  -1  28  -7 3560.28 462.593  35 
  -1  28  -7 3261.23 477.557  34 
   1 -28   7 3382.11 502.841  12 
  -1 -28  -7 3751.22 489.196  30 
  -1 -28  -7 2997.71 402.873  27 
   1 -28   7 2840.05 411.615  21 
   1  28   7 3004.10 385.353   5 
  -1  28  -8 840.688 316.348  34 
  -1  28  -8 459.164 298.935  35 
   1  28   8 602.799 277.693  13 
   1 -28   8 753.026 312.466  12 
  -1 -28  -8 985.520 292.376  27 
  -1 -28  -8 627.561 310.230  30 
   1  28   8 925.654 250.640   5 
  -1  28  -8 789.820 321.403  18 
  -1  28  -9 320.538 201.621  34 
  -1  28  -9 643.596 265.920  35 
   1  28   9 757.912 233.531  13 
   1 -28   9 628.977 248.465  12 
  -1 -28  -9 783.926 279.601  30 
  -1 -28  -9 519.733 197.841  27 
   1  28   9 894.454 214.612   5 
  -1  28  -9 703.326 262.841  18 
  -1  28 -10 1650.03 273.452  35 
  -1  28 -10 969.995 195.611  34 
   1 -28  10 1720.24 261.549  12 
  -1 -28 -10 1250.04 241.418  30 
   1  28  10 1810.67 240.543   5 
  -1  28 -10 1629.86 266.578  18 
   1 -29 -10 556.584 176.007  29 
   1 -29 -10 590.335 158.745  28 
  -1 -29  10 354.193 161.016  12 
   1  29 -10 218.439 178.496  18 
   1  29 -10 55.3858 120.553  34 
   1  29 -10 316.309 183.954  35 
   1  29  -9 274.259 195.724  35 
   1  29  -9-100.642 224.656  34 
  -1 -29   9 158.850 179.397  12 
   1 -29  -9-260.717 202.367  30 
   1 -29  -9-149.659 171.186  28 
   1  29  -9-96.4583 214.630  18 
  -1  29   9-31.2537 27.7549   6 
   1  29  -8 1032.87 277.349  19 
   1  29  -8 703.025 291.550  18 
   1  29  -8 930.166 306.079  34 
  -1 -29   8 978.686 270.442  12 
  -1  29   8 455.931 253.724  13 
   1 -29  -8 807.696 264.167  28 
   1 -29  -8 1040.16 292.631  30 
  -1 -29   8 931.495 299.553  21 
  -1  29   8 383.137 214.280   6 
   1  29  -7 8776.97 675.289  34 
  -1 -29   7 7837.52 613.391  12 
   1 -29  -7 8489.58 595.133  30 
   1 -29  -7 8175.66 630.154  28 
  -1  29   7 7119.32 537.708  20 
  -1 -29   7 7896.26 595.447  21 
  -1  29   7 9504.34 678.801  13 
   1  29  -7 9269.41 643.876  19 
   1  29  -6 482.057 375.583  34 
  -1 -29   6 359.421 270.776  12 
  -1  29   6 399.166 350.249  13 
   1 -29  -6 666.832 339.842  28 
   1 -29  -6 375.728 288.068  30 
  -1  29   6 711.693 293.298  20 
  -1 -29   6 954.899 331.041  21 
   1  29  -6 714.042 340.655  19 
   1  29  -5 4923.15 575.651  34 
  -1 -29   5 4166.40 517.143  12 
  -1 -29   5 2593.98 398.325  28 
   1 -29  -5 5270.46 577.065  28 
   1 -29  -5 4793.96 532.880  30 
  -1  29   5 4540.02 565.778  20 
   1  29  -5 3886.70 447.863  20 
  -1 -29   5 4793.79 506.163  21 
  -1  29   5 5451.32 586.803  13 
   1  29  -5 4869.16 547.457  19 
   1  29  -4 391.860 310.652  34 
  -1 -29   4 189.078 279.103  12 
  -1  29   4 166.167 280.846  13 
   1 -29  -4 469.972 301.073  30 
   1 -29  -4 275.869 327.071  29 
   1 -29  -4 466.514 354.606  28 
  -1 -29   4 231.769 253.294  28 
  -1  29   4 32.0781 250.596  20 
  -1 -29   4 194.346 272.922  21 
   1  29  -4 181.197 241.908  20 
   1  29  -4 224.027 328.457  19 
   1  29  -3 7450.19 671.229  34 
  -1 -29   3 7080.06 664.031  12 
   1 -29  -3 8679.29 709.697  29 
   1 -29  -3 7907.59 698.811  28 
  -1 -29   3 7524.05 631.351  28 
   1 -29  -3 7407.72 644.303  30 
  -1  29   3 7525.08 696.079  20 
  -1 -29   3 7042.16 599.695  21 
   1  29  -3 7263.50 657.646  20 
  -1  29   3 7886.69 665.075  13 
   1  29  -3 7301.95 680.876  19 
   1  29  -2 6149.60 597.694  34 
  -1 -29   2 5697.11 579.803  12 
  -1 -29   2 5621.12 599.035  28 
   1 -29  -2 5912.26 606.931  29 
   1 -29  -2 5795.43 575.953  30 
   1 -29  -2 5431.90 632.395  28 
   1  29  -2 5824.07 595.827  20 
  -1 -29   2 6367.53 553.312  21 
  -1  29   2 5845.50 629.749  20 
  -1  29   2 5845.36 573.660  13 
   1  29  -2 5546.76 594.624  19 
  -1  29   1-236.192 295.315  34 
   1  29  -1 297.613 273.661  34 
  -1 -29   1 376.484 285.475  12 
  -1  29   1-566.720 262.603  13 
   1  29  -1 217.728 209.567  13 
   1 -29  -1 168.935 305.169  29 
   1 -29  -1 117.895 354.493  28 
  -1 -29   1 698.256 298.182  29 
  -1 -29   1 34.6289 327.119  28 
  -1 -29   1 454.589 215.128  21 
   1  29  -1 223.393 292.367  20 
   1  29  -1 254.934 284.786  19 
  -1  29   1 137.557 277.308  20 
  -1  29   0 310.819 248.801  34 
   1  29   0 128.307 237.347  34 
   1  29   0-306.721 241.790  13 
   1 -29   0 240.229 249.798  11 
  -1 -29   0-99.4024 211.150  21 
   1  29   0 145.003 306.615  20 
  -1  29   0 34.2077 270.597  20 
   1  29   0 48.0136 300.047  19 
   1 -29   0 256.048 333.904  29 
   1 -29   0 40.0566 322.752  28 
  -1 -29   0-375.526 321.086  28 
  -1 -29   0-72.8503 231.761  29 
  -1  29  -1 4235.75 517.041  34 
   1 -29   1 4442.81 582.385  28 
  -1 -29  -1 4392.08 521.490  29 
   1 -29   1 3870.37 519.587  29 
  -1 -29  -1 4237.41 554.999  28 
   1  29   1 4234.73 566.729  20 
  -1 -29  -1 4394.97 446.865  21 
  -1  29  -1 3694.11 509.791  20 
   1  29   1 4489.57 516.746  13 
  -1  29  -2 2456.21 469.228  34 
   1 -29   2 3197.01 510.342  12 
   1 -29   2 2487.07 480.781  28 
  -1 -29  -2 3407.61 497.348  28 
  -1 -29  -2 3207.15 457.123  29 
  -1 -29  -2 2910.43 499.842  30 
  -1  29  -2 2897.24 433.673  20 
   1  29   2 3457.38 522.670  20 
  -1  29  -2 3558.46 435.687  18 
   1  29   2 3483.66 497.940  13 
  -1  29  -3 7123.15 669.181  34 
   1 -29   3 7256.02 684.418  12 
  -1 -29  -3 7385.78 680.113  28 
  -1 -29  -3 7619.93 666.829  30 
  -1 -29  -3 6278.04 587.079  29 
   1 -29   3 7239.44 663.322  28 
   1  29   3 6781.19 651.713  20 
  -1  29  -3 7123.90 601.914  20 
  -1  29  -3 7116.22 622.653  18 
   1  29   3 6978.94 667.375  13 
  -1  29  -4 2828.06 503.812  34 
   1  29   4 2603.62 474.845  13 
   1 -29   4 2767.70 481.629  12 
  -1 -29  -4 2515.90 434.629  27 
  -1 -29  -4 2918.69 499.956  30 
  -1 -29  -4 2624.94 483.819  28 
   1 -29   4 2465.88 473.370  28 
   1  29   4 2549.14 444.027  20 
  -1  29  -4 2375.62 445.420  18 
  -1  29  -4 2517.68 377.202  20 
  -1  29  -5-172.550 263.733  35 
  -1  29  -5 144.574 287.070  34 
   1  29   5-100.813 293.467  13 
   1 -29   5-27.1452 291.745  12 
   1 -29   5-402.308 288.138  28 
  -1 -29  -5-21.5195 249.966  27 
  -1 -29  -5-300.483 348.875  30 
   1  29   5 56.4016 237.856  20 
  -1  29  -5-92.7597 277.939  18 
  -1  29  -6 194.821 248.068  35 
  -1  29  -6 119.983 308.691  34 
   1  29   6 130.925 294.075  13 
   1 -29   6-12.4072 278.525  12 
  -1 -29  -6 116.498 344.794  30 
  -1 -29  -6 93.9773 232.521  27 
   1  29   6-416.421 238.776  20 
  -1  29  -6-232.619 288.897  18 
  -1 -29  -7 10835.0 623.707  27 
  -1 -29  -7 11328.1 698.836  30 
   1 -29   7 9589.00 685.289  12 
  -1  29  -7 10385.9 691.081  18 
   1  29   7 10020.8 704.552  13 
  -1  29  -7 10540.4 704.763  34 
  -1  29  -7 10387.5 651.979  35 
  -1  29  -8 48.0651 245.401  35 
  -1  29  -8 78.0443 209.867  34 
   1  29   8-179.356 229.631  13 
   1 -29   8 117.053 238.257  12 
  -1 -29  -8 94.9927 262.976  30 
  -1 -29  -8 563.182 215.860  27 
  -1  29  -8 247.161 260.385  18 
   1  29   8-335.165 196.301   5 
  -1  29  -9-75.4327 208.343  35 
  -1  29  -9-41.0308 152.739  34 
   1  29   9-264.600 202.854  13 
   1 -29   9 167.953 209.093  12 
  -1 -29  -9-304.905 241.895  30 
  -1 -29  -9-17.5307 181.687  28 
  -1  29  -9-112.016 212.452  18 
   1  29   9-504.051 199.188   5 
  -1 -29 -10 1163.71 206.123  28 
  -1 -29 -10 850.625 187.451  30 
   1 -29  10 1098.63 208.843  12 
  -1  29 -10 736.835 197.936  18 
  -1  29 -10 1004.76 214.144  35 
   1 -30 -10 86.1465 133.172  29 
   1  30 -10 505.987 156.489  18 
   1 -30  -9 11.7445 135.280  30 
   1 -30  -9 245.825 204.679  29 
   1 -30  -9 304.043 172.510  28 
  -1 -30   9 163.660 151.698  12 
   1  30  -9 10.4956 187.815  34 
   1  30  -9 192.183 172.981  35 
   1  30  -9-44.4026 193.223  18 
   1  30  -8 243.931 227.751  18 
   1  30  -8 239.754 222.379  34 
   1  30  -8 55.6977 196.732  35 
  -1 -30   8 43.1354 169.592  12 
   1 -30  -8 518.078 198.150  30 
   1 -30  -8 294.140 221.956  28 
  -1 -30   8 250.247 216.253  21 
  -1  30   8 151.431 196.833   6 
   1  30  -7 9047.19 547.172  35 
   1  30  -7 9401.26 649.475  34 
  -1 -30   7 8440.61 592.826  12 
   1 -30  -7 9260.83 619.746  28 
   1 -30  -7 8455.73 545.306  30 
  -1 -30   7 9430.32 590.612  21 
  -1  30   7 7597.05 516.808  20 
   1  30  -7 9429.62 632.078  19 
   1  30  -7 9774.93 634.328  18 
  -1  30   7 10229.4 682.341  13 
   1  30  -6-25.7932 249.341  35 
   1  30  -6 412.024 332.830  34 
  -1  30   6 67.9297 308.100  13 
  -1 -30   6 113.062 228.929  12 
   1 -30  -6 24.0205 239.314  30 
   1 -30  -6-13.0711 272.828  28 
  -1 -30   6 53.9526 267.235  21 
  -1  30   6-268.339 244.519  20 
   1  30  -6-31.3924 280.815  19 
   1  30  -5 6625.39 635.679  34 
  -1 -30   5 5379.78 532.668  12 
   1 -30  -5 6077.44 593.116  29 
   1 -30  -5 6409.57 555.679  30 
   1 -30  -5 7024.27 625.315  28 
  -1 -30   5 5789.90 495.169  28 
   1  30  -5 6460.40 546.540  20 
  -1  30   5 5890.34 579.292  20 
  -1 -30   5 5376.75 540.875  21 
  -1  30   5 6860.16 633.712  13 
   1  30  -5 6518.76 620.365  19 
   1  30  -4 1030.97 338.385  34 
  -1 -30   4 1049.27 325.317  12 
  -1  30   4 1043.69 351.595  13 
   1 -30  -4 906.487 392.139  28 
  -1 -30   4 359.853 272.150  28 
   1 -30  -4 1089.35 386.958  29 
   1 -30  -4 1148.29 350.154  30 
  -1  30   4 1006.03 336.805  20 
  -1 -30   4 888.068 295.311  21 
   1  30  -4 1140.48 379.564  19 
   1  30  -4 945.074 283.501  20 
   1  30  -3 9743.44 721.420  34 
  -1 -30   3 9144.42 692.251  12 
  -1 -30   3 9945.25 691.576  28 
   1 -30  -3 9753.78 744.622  29 
   1 -30  -3 9241.09 665.150  30 
   1 -30  -3 10720.7 788.949  28 
  -1  30   3 9982.29 771.754  20 
   1  30  -3 10566.0 735.962  20 
  -1 -30   3 8843.25 635.865  21 
   1  30  -3 10107.3 759.312  19 
   1  30  -3 9965.52 655.242  18 
  -1  30   3 9916.70 720.483  13 
   1  30  -2 964.575 338.522  34 
  -1  30   2 821.457 326.180  13 
  -1 -30   2 752.309 314.633  12 
   1 -30  -2 962.310 414.044  28 
  -1 -30   2 965.716 335.314  28 
   1 -30  -2 868.553 363.352  29 
  -1  30   2 562.961 335.479  20 
  -1 -30   2 634.813 280.574  21 
   1  30  -2 794.970 353.737  20 
   1  30  -2 915.368 368.845  19 
   1  30  -1 14080.6 833.411  34 
  -1  30   1 13887.5 787.531  34 
  -1 -30   1 14396.9 852.259  12 
  -1 -30   1 15390.5 880.191  28 
   1 -30  -1 15193.6 877.971  29 
   1 -30  -1 15665.6 922.279  28 
  -1 -30   1 14355.6 783.900  21 
  -1  30   1 16310.0 972.947  20 
   1  30  -1 17017.1 958.487  20 
  -1  30   1 14598.7 814.369  13 
   1  30  -1 15746.9 896.494  19 
  -1  30   0 3758.04 474.312  34 
  -1 -30   0 3546.19 444.530  12 
   1 -30   0 3255.50 446.407  11 
  -1 -30   0 3079.66 417.859  21 
  -1  30   0 3575.68 518.211  20 
   1  30   0 3436.81 515.059  20 
   1  30   0 2976.60 420.882  13 
  -1 -30   0 3840.68 492.470  29 
   1 -30   0 2848.88 475.030  29 
   1 -30   0 3720.72 534.969  28 
  -1 -30   0 3445.24 497.314  28 
  -1  30  -1 9666.83 719.318  34 
   1 -30   1 8534.62 713.463  28 
  -1 -30  -1 9555.44 728.177  28 
  -1 -30  -1 8442.88 628.042  29 
   1 -30   1 8610.48 691.783  29 
   1  30   1 9715.99 768.490  20 
  -1  30  -1 9499.84 727.097  20 
   1  30   1 9042.20 694.025  13 
   1 -30   2 1076.62 377.113  28 
  -1 -30  -2 1521.63 368.134  29 
  -1 -30  -2 1353.74 402.160  28 
  -1 -30  -2 1091.54 377.786  30 
   1  30   2 1147.49 362.250  13 
   1 -30   2 1335.66 404.073  12 
  -1  30  -2 1207.53 360.223  34 
   1  30   2 1636.40 410.640  20 
  -1  30  -2 1540.83 368.645  20 
  -1  30  -2 1234.46 292.972  18 
  -1  30  -3 6778.90 649.051  34 
   1 -30   3 6423.73 637.504  12 
  -1 -30  -3 6721.73 629.188  28 
   1 -30   3 5879.21 599.718  28 
  -1 -30  -3 6831.65 604.038  29 
  -1 -30  -3 6936.80 648.776  30 
   1  30   3 6763.23 641.439  20 
  -1  30  -3 6139.99 560.544  20 
  -1  30  -3 6359.59 573.878  18 
   1  30   3 5947.44 605.192  13 
  -1  30  -4 520.631 321.116  34 
   1 -30   4 333.492 313.416  12 
   1  30   4 425.751 321.155  13 
   1 -30   4 292.612 318.928  28 
  -1 -30  -4 474.743 355.960  28 
  -1 -30  -4 550.734 331.612  30 
  -1 -30  -4 768.806 304.403  29 
   1  30   4 572.936 339.273  20 
  -1  30  -4 867.615 283.152  20 
  -1  30  -4 330.016 285.710  18 
  -1  30  -5 6151.28 632.123  34 
  -1  30  -5 4534.97 468.366  35 
   1 -30   5 5815.48 586.244  12 
  -1 -30  -5 6077.98 542.582  27 
   1 -30   5 5605.62 557.517  28 
  -1 -30  -5 6658.16 605.508  30 
  -1 -30  -5 6468.85 604.389  28 
   1  30   5 5267.95 531.869  20 
  -1  30  -5 5845.38 573.562  18 
   1  30   5 6453.76 639.963  13 
  -1  30  -6-196.645 298.025  34 
  -1  30  -6 268.133 245.697  35 
   1  30   6 199.753 293.565  13 
   1 -30   6 8.21235 273.481  12 
  -1 -30  -6-18.0338 294.206  30 
  -1 -30  -6 55.2231 218.826  27 
  -1 -30  -6 14.7219 290.902  28 
   1  30   6 413.817 216.938  20 
  -1  30  -6 271.734 288.266  18 
  -1 -30  -7 3124.75 421.830  30 
  -1 -30  -7 2551.40 353.884  27 
  -1 -30  -7 3052.31 412.137  28 
   1 -30   7 2300.30 387.569  12 
  -1  30  -7 2833.81 404.536  18 
   1  30   7 2962.66 414.943  13 
  -1  30  -7 2478.17 371.879  35 
  -1  30  -7 3007.11 424.250  34 
  -1 -30  -8 571.949 250.156  28 
  -1 -30  -8 486.630 255.958  30 
   1  30   8 407.993 216.026  13 
   1 -30   8 273.730 211.645  12 
  -1  30  -8 311.596 237.764  18 
  -1  30  -8 119.903 183.695  34 
  -1  30  -8 557.337 231.867  35 
  -1 -30  -9 383.911 205.043  28 
  -1 -30  -9 161.292 179.534  30 
   1 -30   9 234.239 189.430  12 
  -1  30  -9 645.651 217.061  18 
  -1  30  -9 326.717 183.390  35 
  -1  30  -9 483.248 176.190  34 
   1 -31  -9 2045.41 247.541  29 
   1 -31  -9 2076.39 247.579  28 
  -1 -31   9 1935.05 228.271  12 
   1  31  -9 2173.11 259.909  18 
   1  31  -9 2402.61 256.438  34 
   1  31  -8 3070.34 308.931  35 
   1  31  -8 3394.77 366.514  34 
  -1 -31   8 2679.74 310.357  12 
   1 -31  -8 3790.39 360.091  28 
   1 -31  -8 3019.27 282.091  30 
   1 -31  -8 3342.58 351.996  29 
   1  31  -8 2815.88 343.005  18 
  -1  31   8 2098.97 270.265   6 
   1  31  -7 369.235 204.801  35 
   1  31  -7 488.011 291.919  34 
  -1  31   7 459.983 274.391  13 
  -1 -31   7 379.916 192.229  12 
   1 -31  -7 510.600 253.986  28 
   1 -31  -7 672.341 278.182  29 
   1 -31  -7 181.551 204.010  30 
  -1 -31   7 858.110 257.438  21 
   1  31  -7 768.405 270.702  18 
   1  31  -6 186.375 271.664  34 
  -1  31   6 85.0638 260.825  13 
  -1 -31   6-516.796 230.833  12 
   1 -31  -6-118.640 233.392  30 
   1 -31  -6-120.839 236.194  29 
   1 -31  -6-67.4284 259.870  28 
  -1 -31   6-220.833 239.199  21 
  -1  31   6-256.757 246.347  20 
   1  31  -6 108.176 276.623  19 
   1  31  -6 140.665 229.193  18 
   1  31  -5 93.7336 295.264  34 
  -1  31   5-52.7124 281.730  13 
  -1 -31   5 505.018 247.591  12 
   1 -31  -5 166.028 301.810  28 
  -1 -31   5 365.823 200.872  28 
   1 -31  -5 36.1731 298.524  29 
   1 -31  -5 345.489 239.209  30 
  -1  31   5 167.961 270.203  20 
  -1 -31   5-100.472 232.574  21 
   1  31  -5-134.918 244.662  20 
   1  31  -5-25.2502 303.613  19 
   1  31  -5 260.611 258.390  18 
   1  31  -4 2774.21 466.957  34 
  -1 -31   4 2035.81 383.001  12 
   1 -31  -4 3083.78 420.867  30 
   1 -31  -4 3455.27 507.305  28 
  -1 -31   4 2315.48 351.616  28 
   1 -31  -4 2624.38 434.922  29 
  -1  31   4 2918.24 462.821  20 
  -1 -31   4 2322.37 385.956  21 
   1  31  -4 2758.05 479.286  19 
   1  31  -4 2661.42 426.848  20 
   1  31  -4 2293.48 386.089  18 
  -1  31   4 2990.74 465.583  13 
   1  31  -3 12793.0 783.474  34 
  -1 -31   3 8261.54 635.945  12 
   1 -31  -3 12798.1 790.685  29 
  -1 -31   3 7142.67 586.935  28 
   1 -31  -3 12653.8 822.435  28 
  -1  31   3 12233.7 817.210  20 
   1  31  -3 11521.4 759.754  20 
  -1 -31   3 11038.6 683.312  21 
   1  31  -3 11853.0 810.572  19 
   1  31  -3 7652.34 586.639  18 
  -1  31   3 11255.6 734.867  13 
   1  31  -2 470.731 248.422  34 
  -1  31   2 806.177 297.391  13 
  -1 -31   2 574.951 307.273  12 
  -1 -31   2 594.711 319.664  28 
   1 -31  -2 217.618 292.639  29 
   1 -31  -2 664.215 362.228  28 
  -1  31   2 375.340 329.169  20 
  -1 -31   2 825.855 237.706  21 
   1  31  -2 568.270 340.177  19 
   1  31  -2 828.803 300.991  20 
  -1  31   1 2852.78 383.362  34 
   1  31  -1 3404.39 403.872  34 
  -1 -31   1 2940.67 438.428  12 
   1 -31  -1 3169.31 447.200  11 
   1 -31  -1 3498.08 495.043  29 
  -1 -31   1 3131.87 460.022  28 
   1 -31  -1 3573.40 525.407  28 
   1  31  -1 4381.18 542.209  20 
  -1 -31   1 4037.90 422.875  21 
  -1  31   1 3737.40 551.222  20 
   1  31  -1 3331.82 488.229  19 
  -1  31   1 3818.07 448.371  13 
  -1  31   0 1944.75 375.327  34 
   1  31   0 1849.87 346.049  13 
   1 -31   0 1399.20 327.806  11 
  -1 -31   0 1580.87 358.150  12 
  -1 -31   0 1383.63 316.473  29 
   1 -31   0 1765.14 412.931  28 
  -1 -31   0 1818.15 408.867  28 
   1 -31   0 1424.27 393.605  29 
  -1  31   0 2036.67 428.602  20 
   1  31   0 2267.75 472.153  20 
  -1 -31  -1 1850.31 370.697  29 
   1 -31   1 2336.34 435.688  28 
  -1 -31  -1 2210.04 436.962  28 
   1  31   1 2115.12 384.696  13 
  -1  31  -1 2221.21 409.161  34 
  -1  31  -1 2663.54 445.214  20 
   1  31   1 2518.99 483.641  20 
  -1  31  -2 484.482 287.710  34 
   1  31   2 252.590 237.338  13 
   1 -31   2 543.300 308.921  12 
   1 -31   2 552.791 332.047  28 
  -1 -31  -2 516.076 319.596  28 
  -1 -31  -2 233.938 249.072  29 
  -1  31  -2 327.689 257.431  20 
   1  31   2 238.400 316.001  20 
  -1  31  -3 2571.15 439.553  34 
   1 -31   3 2468.69 444.180  12 
   1 -31   3 2366.97 445.862  28 
  -1 -31  -3 2265.44 446.471  28 
  -1 -31  -3 2400.92 440.188  30 
  -1 -31  -3 716.713 283.180  29 
  -1  31  -3 1650.06 371.072  20 
   1  31   3 2839.74 447.241  13 
   1  31   3 2041.16 404.667  20 
  -1  31  -3 1654.63 344.327  18 
  -1  31  -4 1350.66 411.920  34 
   1  31   4 1657.81 415.657  13 
   1 -31   4 1327.95 355.887  12 
  -1 -31  -4 1311.76 320.244  29 
  -1 -31  -4 1648.26 382.712  28 
   1 -31   4 1488.72 358.885  28 
  -1 -31  -4 1150.34 377.533  30 
  -1  31  -4 1374.28 319.481  20 
   1  31   4 1292.69 370.366  20 
  -1  31  -4 1275.38 344.609  18 
  -1  31  -5 5460.02 562.293  34 
   1 -31   5 5386.94 551.359  12 
   1 -31   5 5414.99 506.497  28 
  -1 -31  -5 5588.22 539.694  30 
  -1 -31  -5 6756.65 593.939  28 
  -1 -31  -5 5387.94 498.477  29 
   1  31   5 4860.70 492.251  20 
  -1  31  -5 5224.54 518.959  18 
   1  31   5 6186.68 591.725  13 
  -1  31  -6 343.017 232.525  35 
  -1  31  -6-207.018 306.302  34 
   1  31   6 222.823 265.598  13 
   1 -31   6 624.720 285.150  12 
  -1 -31  -6 81.7637 301.506  30 
  -1 -31  -6 311.824 248.094  29 
  -1 -31  -6 697.078 296.358  28 
   1  31   6 556.690 224.200  20 
  -1  31  -6 531.378 269.137  18 
  -1 -31  -7 3386.54 410.708  28 
  -1 -31  -7 3014.58 354.787  29 
  -1 -31  -7 3391.73 392.116  30 
   1 -31   7 2759.24 391.968  12 
  -1  31  -7 2690.31 368.623  18 
   1  31   7 2788.11 380.435  13 
  -1  31  -7 2908.30 341.524  35 
  -1  31  -7 2867.54 379.881  34 
  -1 -31  -8 4456.38 403.720  28 
  -1 -31  -8 4553.06 373.900  29 
  -1 -31  -8 3905.98 366.603  30 
   1 -31   8 4235.65 395.516  12 
   1  31   8 4273.97 406.416  13 
  -1  31  -8 4999.40 410.941  18 
  -1  31  -8 4925.00 410.225  34 
  -1  31  -8 4199.66 363.693  35 
  -1 -31  -9 4885.22 349.007  28 
  -1 -31  -9 3804.06 297.184  30 
  -1 -31  -9 4675.59 312.475  29 
   1 -31   9 4880.55 352.450  12 
  -1  31  -9 5133.52 359.421  18 
  -1  31  -9 4574.41 322.161  34 
  -1  31  -9 3837.78 290.670  35 
   1  32  -8 303.635 176.287  34 
  -1 -32   8 123.623 137.485  12 
   1 -32  -8 457.625 193.562  29 
   1 -32  -8 365.009 178.734  28 
   1  32  -8 338.629 187.330  18 
  -1  32   8 495.621 143.551   6 
   1  32  -7 406.392 217.607  18 
   1  32  -7 399.581 252.221  34 
  -1 -32   7 863.744 208.267  12 
  -1  32   7 634.962 246.618  13 
   1 -32  -7 725.075 260.006  28 
   1 -32  -7 327.555 216.165  29 
  -1 -32   7 361.788 193.970  21 
  -1  32   7 365.972 198.811   6 
   1  32  -6 417.473 278.521  34 
  -1  32   6 481.224 273.148  13 
  -1 -32   6 323.867 202.724  12 
   1 -32  -6 767.600 268.729  29 
   1 -32  -6 670.913 219.971  30 
   1 -32  -6 968.916 285.398  28 
  -1  32   6 869.205 271.807  20 
  -1 -32   6 517.284 235.100  21 
   1  32  -6 406.009 258.211  18 
   1  32  -5 1712.03 389.130  34 
  -1  32   5 1717.55 363.226  13 
  -1 -32   5 1111.41 264.399  12 
   1 -32  -5 1825.46 366.157  29 
   1 -32  -5 2112.93 392.064  28 
  -1  32   5 1803.39 352.001  20 
  -1 -32   5 1716.78 332.118  21 
   1  32  -5 1591.20 375.793  19 
   1  32  -5 1666.62 304.742  18 
   1  32  -5 1549.38 298.873  20 
   1  32  -4 1021.05 342.172  34 
  -1 -32   4 734.300 281.377  12 
  -1  32   4 1064.73 322.165  13 
   1 -32  -4 1095.83 336.981  29 
   1 -32  -4 516.561 316.602  28 
  -1 -32   4 966.493 249.997  28 
  -1  32   4 967.336 320.861  20 
  -1 -32   4 567.938 250.505  21 
   1  32  -4 718.041 348.968  19 
   1  32  -4 1265.93 330.365  20 
   1  32  -4 814.336 262.826  18 
   1  32  -3 3077.88 470.015  34 
  -1 -32   3 2697.57 400.088  12 
   1 -32  -3 3353.62 481.310  28 
  -1 -32   3 2636.86 402.532  28 
   1 -32  -3 3734.04 475.425  29 
  -1  32   3 3307.12 475.364  20 
   1  32  -3 3402.60 464.390  20 
  -1 -32   3 3355.46 430.880  21 
  -1  32   3 3048.64 430.445  13 
   1  32  -3 3451.99 484.375  19 
   1  32  -2 126.224 279.644  34 
  -1  32   2 263.291 236.077  13 
  -1 -32   2-173.191 182.465  12 
  -1 -32   2-63.6657 252.298  28 
   1 -32  -2 774.222 342.144  29 
   1 -32  -2 196.338 334.791  28 
  -1 -32   2-370.217 255.362  21 
  -1  32   2 192.172 306.200  20 
   1  32  -2 529.666 326.156  20 
   1  32  -1 11.4188 283.086  34 
  -1  32   1-179.601 228.583  34 
  -1 -32   1 290.119 245.759  12 
   1 -32  -1 441.951 250.303  11 
  -1  32   1 380.521 246.722  13 
   1 -32  -1 133.189 300.774  29 
   1 -32  -1 549.126 359.268  28 
  -1 -32   1 275.858 257.012  28 
  -1  32   1 547.258 349.452  20 
   1  32  -1 438.271 314.293  20 
  -1  32   0 6208.36 550.856  34 
  -1 -32   0 5475.80 488.373  12 
   1 -32   0 6885.16 589.783  29 
   1 -32   0 8107.77 652.448  28 
  -1 -32   0 6483.67 570.183  28 
  -1  32   0 7844.31 662.278  20 
   1  32   0 7130.35 657.315  20 
   1  32   0 6999.37 560.598  13 
  -1  32  -1 1698.34 368.099  34 
  -1 -32  -1 1765.85 302.555  12 
   1 -32   1 1637.68 377.220  12 
   1  32   1 2449.51 398.181  13 
  -1 -32  -1 2056.80 355.271  29 
   1 -32   1 2307.15 459.284  28 
  -1 -32  -1 1523.32 377.290  28 
  -1  32  -1 2721.71 434.148  20 
   1  32   1 2116.81 435.739  20 
  -1  32  -2 735.717 343.268  34 
   1  32   2 198.370 261.919  13 
   1 -32   2 215.215 241.099  12 
  -1 -32  -2 719.431 337.814  28 
  -1 -32  -2 763.705 285.102  29 
   1 -32   2 485.196 317.061  28 
  -1  32  -2 702.089 311.558  20 
   1  32   2-186.017 292.054  20 
  -1  32  -3 3748.42 484.852  34 
   1 -32   3 3285.11 462.297  12 
  -1 -32  -3 4374.56 512.128  28 
  -1 -32  -3 4251.52 453.608  29 
   1 -32   3 3855.62 484.000  28 
   1  32   3 3481.63 479.529  20 
  -1  32  -3 3587.05 442.524  20 
   1  32   3 4251.75 502.203  13 
  -1  32  -3 3180.10 405.847  18 
  -1  32  -4 2606.94 424.990  34 
   1 -32   4 1707.78 357.950  12 
   1 -32   4 1944.50 381.916  28 
  -1 -32  -4 1873.39 335.886  29 
  -1 -32  -4 2520.91 421.505  30 
  -1 -32  -4 2493.46 415.891  28 
   1  32   4 1821.70 381.909  20 
  -1  32  -4 2161.19 349.134  20 
   1  32   4 2655.63 427.661  13 
  -1  32  -4 2035.31 334.582  18 
  -1  32  -5 1671.68 368.474  34 
   1 -32   5 1213.84 315.360  12 
   1  32   5 2128.21 383.829  13 
  -1 -32  -5 1757.36 366.363  28 
  -1 -32  -5 1526.51 327.319  29 
  -1 -32  -5 1297.69 346.553  30 
   1  32   5 1320.26 315.527  20 
  -1  32  -5 1416.70 307.918  18 
  -1  32  -6 1245.59 306.096  34 
   1 -32   6 1121.30 292.194  12 
   1  32   6 1211.22 321.735  13 
  -1 -32  -6 1128.87 315.465  28 
  -1 -32  -6 1528.11 296.902  29 
  -1 -32  -6 841.942 287.644  30 
   1  32   6 811.307 218.486  20 
  -1  32  -6 1266.84 302.488  18 
  -1 -32  -7 6.27250 164.427  29 
  -1 -32  -7-9.13686 199.510  30 
  -1 -32  -7 104.592 215.260  28 
   1  32   7-30.4201 202.150  13 
   1 -32   7-27.8217 216.818  12 
  -1  32  -7-13.1557 194.745  18 
  -1  32  -7 18.7958 204.677  34 
  -1  32  -7 305.090 170.845  35 
  -1 -32  -8 681.901 189.541  30 
  -1 -32  -8 1034.03 204.037  29 
  -1 -32  -8 844.943 230.514  28 
   1 -32   8 655.453 196.096  12 
   1  32   8 817.236 212.361  13 
  -1  32  -8 748.018 202.632  34 
  -1  32  -8 526.454 176.647  35 
  -1  32  -8 1246.01 231.151  18 
   1 -33  -8 2319.57 240.404  28 
   1 -33  -8 2361.22 241.105  29 
   1  33  -8 2066.71 241.488  18 
   1  33  -8 2300.12 248.042  34 
   1  33  -7-49.6325 210.991  34 
  -1 -33   7 134.882 129.599  12 
   1 -33  -7-315.343 209.539  28 
   1 -33  -7-194.843 195.682  29 
   1  33  -7 28.7867 172.604  18 
  -1  33   7 40.9306 147.281   6 
   1  33  -6-107.107 223.352  34 
  -1 -33   6 13.2788 200.295  12 
  -1  33   6-78.4737 215.402  13 
   1 -33  -6-4.77981 215.175  28 
   1 -33  -6 131.038 223.904  29 
  -1  33   6 24.4218 168.868  20 
  -1 -33   6 622.634 205.058  21 
   1  33  -6 262.563 191.944  18 
   1  33  -5 1715.29 342.737  34 
  -1 -33   5 1229.92 271.436  12 
  -1  33   5 1806.18 341.793  13 
   1 -33  -5 1423.45 322.119  28 
   1 -33  -5 1096.56 299.505  29 
  -1 -33   5 1457.26 300.926  21 
  -1  33   5 1280.28 300.470  20 
   1  33  -5 2007.91 312.252  18 
   1  33  -4 1193.91 321.225  34 
  -1 -33   4 954.263 244.661  12 
  -1  33   4 1264.85 308.746  13 
  -1 -33   4 1108.80 236.933  28 
   1 -33  -4 1034.10 324.151  28 
   1 -33  -4 981.050 305.710  29 
  -1 -33   4 658.992 257.348  21 
  -1  33   4 1012.41 289.146  20 
   1  33  -4 1188.68 258.889  18 
   1  33  -4 842.569 268.891  20 
   1  33  -3 2292.97 387.204  34 
  -1 -33   3 1805.94 312.293  12 
  -1 -33   3 2328.32 366.542  28 
   1 -33  -3 2831.55 408.788  29 
   1 -33  -3 2909.44 427.534  28 
  -1  33   3 2939.27 429.316  20 
   1  33  -3 3037.46 413.615  20 
  -1  33   3 2554.36 406.609  13 
   1  33  -2 5356.34 497.332  34 
  -1 -33   2 4677.35 443.107  12 
   1 -33  -2 5500.56 500.492  11 
   1 -33  -2 6411.81 544.427  29 
  -1 -33   2 6039.38 523.509  28 
   1 -33  -2 6282.11 602.679  28 
   1  33  -2 6670.46 591.145  20 
  -1  33   2 7060.96 627.580  20 
  -1  33   2 5902.18 514.519  13 
   1  33  -1 4521.89 464.743  34 
  -1 -33   1 3162.76 376.107  12 
   1 -33  -1 3484.32 415.263  11 
   1 -33  -1 6240.58 579.161  28 
   1 -33  -1 4784.12 497.524  29 
  -1 -33   1 4552.17 469.596  28 
   1  33  -1 4680.39 549.134  20 
  -1  33   1 4514.83 547.503  20 
  -1  33   1 4350.45 454.464  13 
  -1  33   0-138.674 242.446  34 
   1 -33   0-473.657 254.825  12 
  -1 -33   0-287.064 196.676  12 
   1  33   0-222.342 236.498  13 
  -1 -33   0-490.754 288.571  28 
   1 -33   0 196.647 281.166  28 
  -1  33   0 86.0897 292.558  20 
   1  33   0 158.874 321.389  20 
  -1  33  -1 1055.64 331.236  34 
   1  33   1 1440.15 316.802  13 
   1 -33   1 821.659 289.165  12 
   1 -33   1 1531.20 374.086  28 
  -1 -33  -1 942.913 328.706  28 
  -1 -33  -1 980.781 281.313  29 
  -1  33  -1 1092.02 347.705  20 
   1  33   1 1067.21 364.203  20 
  -1  33  -2 10421.7 695.971  34 
   1 -33   2 9619.37 677.987  12 
  -1 -33  -2 9615.38 590.531  29 
  -1 -33  -2 10857.8 691.160  28 
   1 -33   2 10281.8 689.995  28 
  -1  33  -2 10512.7 695.108  20 
   1  33   2 10795.1 731.980  20 
   1  33   2 11951.4 717.018  13 
  -1  33  -3 1891.48 377.813  34 
   1 -33   3 1661.58 337.837  12 
   1  33   3 2152.76 395.639  13 
   1 -33   3 1853.29 371.454  28 
  -1 -33  -3 2194.75 392.886  28 
  -1 -33  -3 2097.69 335.368  29 
  -1  33  -3 2042.39 364.412  20 
   1  33   3 1841.50 402.562  20 
  -1  33  -3 2083.50 311.528  18 
  -1  33  -4 225.519 268.738  34 
   1 -33   4 434.823 265.416  12 
   1  33   4 480.733 310.263  13 
  -1 -33  -4 523.029 289.591  28 
   1 -33   4 364.094 254.203  28 
  -1 -33  -4 624.389 245.123  29 
  -1  33  -4 373.499 229.662  20 
   1  33   4 310.411 252.956  20 
  -1  33  -4 634.550 229.316  18 
  -1  33  -5 1162.75 316.064  34 
   1 -33   5 1427.13 297.613  12 
   1  33   5 1022.15 304.860  13 
  -1 -33  -5 919.287 252.008  29 
  -1 -33  -5 1524.02 323.758  28 
  -1 -33  -5 1189.05 303.057  30 
   1  33   5 1202.12 276.165  20 
  -1  33  -5 1096.10 264.191  18 
  -1 -33  -6 1436.16 290.085  28 
  -1 -33  -6 1071.43 260.251  30 
  -1 -33  -6 1369.62 259.427  29 
   1  33   6 1060.76 279.787  13 
   1 -33   6 1239.66 261.351  12 
  -1  33  -6 1176.35 273.059  18 
  -1  33  -6 1574.11 313.579  34 
  -1 -33  -7-8.16630 198.453  30 
  -1 -33  -7 213.200 203.261  28 
  -1 -33  -7 240.736 156.295  29 
   1  33   7-37.5881 162.000  13 
   1 -33   7-75.0571 195.270  12 
  -1  33  -7 161.108 189.154  18 
  -1  33  -7 109.823 171.056  34 
  -1 -33  -8 1815.58 238.992  28 
   1 -33   8 1965.66 232.704  12 
  -1  33  -8 1783.27 219.210  18 
  -1  33  -8 1770.40 221.881  34 
   1  34  -7 1354.38 233.820  34 
   1 -34  -7 1280.28 228.399  28 
   1 -34  -7 1015.36 198.403  29 
   1  34  -7 1246.55 215.466  18 
  -1  34   7 817.668 178.219   6 
   1  34  -6 2543.22 316.573  34 
  -1 -34   6 2170.68 267.149  12 
   1 -34  -6 2316.56 309.080  28 
   1 -34  -6 2224.76 301.089  29 
  -1  34   6 2157.62 258.357  20 
   1  34  -6 2314.40 276.323  18 
   1  34  -5 1790.66 308.817  34 
  -1 -34   5 1329.95 244.065  12 
  -1  34   5 1828.28 297.145  13 
   1 -34  -5 1651.97 311.362  28 
   1 -34  -5 1560.20 282.103  29 
  -1  34   5 1789.57 301.609  20 
   1  34  -5 1201.81 251.347  18 
   1 -34  -4 359.546 243.498  28 
  -1 -34   4 588.963 195.460  28 
   1 -34  -4 553.498 260.609  29 
  -1  34   4 454.946 252.412  13 
  -1 -34   4 172.061 175.833  12 
  -1  34   4-72.1953 229.905  20 
   1  34  -4 429.107 223.877  20 
   1  34  -4 438.277 253.515  34 
   1  34  -3 888.916 272.351  34 
   1 -34  -3 817.879 256.329  11 
  -1 -34   3 786.813 241.395  12 
  -1  34   3 845.834 280.147  13 
   1 -34  -3 1223.86 320.000  28 
   1 -34  -3 1122.83 300.834  29 
  -1 -34   3 733.622 251.421  28 
  -1  34   3 904.911 299.611  20 
   1  34  -3 1014.73 282.877  20 
   1  34  -2 3024.05 385.498  34 
  -1 -34   2 2197.91 312.969  12 
   1 -34  -2 2773.28 341.909  11 
  -1 -34   2 2969.17 368.938  28 
   1 -34  -2 3330.49 428.101  28 
   1 -34  -2 2688.67 384.028  29 
   1  34  -2 3163.12 424.196  20 
  -1  34   2 3161.25 447.540  20 
  -1  34   2 3106.90 386.984  13 
   1  34  -1 701.112 249.720  34 
  -1 -34   1 209.484 170.493  12 
   1 -34  -1 830.564 325.111  28 
   1 -34  -1 555.180 268.559  29 
  -1 -34   1 417.115 226.134  28 
  -1  34   1 481.741 322.806  20 
   1  34  -1 386.915 278.713  20 
  -1  34   0 168.662 227.420  34 
   1 -34   0 418.301 228.505  12 
  -1 -34   0 723.638 275.254  28 
   1 -34   0 688.979 301.690  28 
  -1  34   0 432.039 289.164  20 
   1  34   0 660.204 325.207  20 
  -1  34  -1 2328.02 366.234  34 
   1 -34   1 2241.04 355.155  12 
   1 -34   1 2605.62 394.012  28 
  -1 -34  -1 2457.44 374.038  28 
  -1  34  -1 2759.86 415.003  20 
   1  34   1 2996.00 457.180  20 
   1  34   1 2889.77 374.449  13 
  -1  34  -2 3542.47 445.108  34 
   1 -34   2 3333.42 413.334  12 
   1 -34   2 4313.18 458.985  28 
  -1 -34  -2 3533.05 379.045  29 
  -1 -34  -2 4924.49 471.723  28 
   1  34   2 3912.67 485.342  20 
  -1  34  -2 3895.94 451.356  20 
   1  34   2 4621.69 452.613  13 
  -1 -34  -3-13.7525 245.559  28 
  -1 -34  -3-89.7500 201.579  29 
   1 -34   3-139.383 261.368  28 
   1  34   3-95.8103 237.811  13 
   1 -34   3-191.766 231.159  12 
   1  34   3-17.7437 240.470  20 
  -1  34  -3 72.9293 218.861  20 
  -1  34  -3 96.0046 229.529  34 
  -1  34  -4 76.7278 231.557  34 
   1  34   4 212.299 208.208  13 
   1 -34   4 28.3597 210.700  12 
  -1 -34  -4 326.412 188.939  29 
  -1 -34  -4 111.915 234.671  28 
   1 -34   4 190.280 202.973  28 
   1  34   4 284.197 230.427  20 
  -1  34  -4 204.323 194.531  18 
  -1  34  -5 1290.28 294.334  34 
   1 -34   5 1099.46 273.955  12 
   1  34   5 868.137 279.805  13 
  -1 -34  -5 1212.01 246.250  29 
  -1 -34  -5 907.937 266.378  28 
   1  34   5 711.853 224.122  20 
  -1  34  -5 955.877 234.238  18 
  -1 -34  -6 277.387 203.874  28 
  -1 -34  -6 249.356 177.785  29 
   1  34   6 162.259 207.761  13 
   1 -34   6 326.480 169.395  12 
  -1  34  -6 335.915 185.457  18 
  -1  34  -6 448.478 217.526  34 
  -1 -34  -7 488.415 177.869  28 
   1 -34   7 624.183 165.373  12 
   1  34   7 274.190 156.841  13 
  -1  34  -7-43.7413 127.529  18 
  -1  34  -7 595.404 175.058  34 
   1 -35  -6 3126.55 305.648  28 
   1 -35  -6 3069.00 291.947  29 
   1 -35  -6 2856.03 272.882  11 
   1  35  -6 3306.96 312.748  34 
  -1  35   6 2907.11 270.640   6 
   1  35  -5-161.747 197.149  34 
   1 -35  -5 47.8733 141.727  11 
  -1 -35   5 42.5195 125.769  12 
   1 -35  -5-146.360 217.766  28 
   1 -35  -5-21.5282 180.262  29 
  -1  35   5 261.878 184.006  20 
   1  35  -5 607.691 118.420  18 
   1 -35  -4 293.802 206.357  28 
   1 -35  -4 149.775 198.625  29 
  -1  35   4 547.286 231.161  13 
  -1 -35   4-77.0620 133.604  12 
   1 -35  -4 616.644 212.144  11 
   1  35  -4 225.900 165.416  20 
  -1  35   4 218.927 209.479  20 
   1  35  -4 234.079 199.154  34 
   1 -35  -3 924.068 276.886  29 
   1 -35  -3 1089.33 286.483  28 
  -1 -35   3 663.817 216.129  28 
  -1 -35   3 980.258 203.992  12 
   1 -35  -3 1047.81 243.481  11 
  -1  35   3 650.667 251.546  13 
  -1  35   3 833.394 290.117  20 
   1  35  -3 806.959 249.577  20 
   1  35  -3 1017.46 248.556  34 
   1  35  -2 5130.63 420.350  34 
   1 -35  -2 3800.06 359.857  11 
   1 -35  -2 3752.75 371.598  12 
  -1 -35   2 3848.35 355.491  12 
  -1  35   2 5194.49 493.936  20 
   1  35  -2 5099.29 467.893  20 
  -1  35   2 4951.90 409.920  13 
   1 -35  -2 5766.86 500.754  28 
  -1 -35   2 4675.10 402.041  28 
   1 -35  -2 5237.16 446.004  29 
   1 -35  -1-163.843 239.826  28 
  -1 -35   1-5.00697 198.021  28 
   1  35  -1 223.020 251.509  20 
  -1  35   1-190.253 269.354  20 
   1 -35  -1 235.667 201.290  12 
  -1 -35   0-52.4620 189.509  28 
   1 -35   0 8.75665 249.334  28 
   1 -35   0-2.46290 181.253  12 
  -1  35   0-35.7013 230.993  20 
   1  35   0-17.7811 258.008  20 
  -1  35   0-260.043 211.449  34 
   1 -35   1 1810.46 350.253  28 
  -1 -35  -1 1871.43 321.380  28 
   1 -35   1 1880.17 310.107  12 
   1  35   1 2267.21 322.079  13 
  -1  35  -1 2083.81 360.884  20 
   1  35   1 2013.96 381.258  20 
  -1  35  -1 1551.26 295.029  34 
  -1  35  -2 4099.06 430.452  34 
   1 -35   2 3352.30 386.646  12 
  -1 -35  -2 4102.79 405.128  28 
   1 -35   2 4053.12 419.132  28 
  -1  35  -2 4041.57 422.221  20 
   1  35   2 4073.46 447.884  20 
   1  35   2 4015.02 416.328  13 
  -1 -35  -3 1007.55 283.013  28 
   1 -35   3 919.678 265.919  28 
  -1 -35  -3 645.543 204.302  29 
   1  35   3 1133.57 266.080  13 
   1 -35   3 855.151 250.723  12 
   1  35   3 1065.06 292.965  20 
  -1  35  -3 865.763 247.068  20 
  -1  35  -3 1088.09 285.311  34 
  -1 -35  -4 108.846 222.120  28 
  -1 -35  -4 92.0917 132.327  29 
   1  35   4 115.248 191.822  13 
   1 -35   4-17.8193 170.999  12 
   1  35   4 200.868 196.306  20 
  -1  35  -4-132.529 205.319  34 
  -1 -35  -5-57.0279 178.450  28 
  -1 -35  -5-70.8723 138.036  29 
   1 -35   5-10.5027 162.137  12 
   1  35   5 45.4542 196.485  13 
   1  35   5-500.928 191.040  20 
  -1  35  -5-35.0178 183.608  34 
  -1 -35  -6 3793.67 331.455  28 
   1 -35   6 3802.66 315.407  12 
   1  35   6 4115.83 339.409  13 
  -1  35  -6 4562.77 361.643  34 
   1 -36  -6 2879.36 246.613  28 
   1 -36  -5-64.3044 157.635  28 
   1 -36  -5-3.39251 117.422  29 
   1 -36  -5 104.390 95.3885  11 
  -1  36   5 41.8547 139.312  20 
   1  36  -5 125.614 154.898  34 
   1 -36  -4 3409.52 332.839  28 
   1 -36  -4 3190.23 304.894  29 
   1 -36  -4 2484.14 266.820  11 
  -1  36   4 3088.18 327.503  20 
   1  36  -4 2463.38 278.260  20 
   1  36  -4 3172.13 320.871  34 
   1 -36  -3 622.510 232.637  28 
   1 -36  -3 359.838 185.019  29 
  -1 -36   3 437.702 105.773  28 
   1 -36  -3 236.941 71.1547  11 
  -1  36   3 396.866 202.075  13 
   1 -36  -3 441.193 126.971  12 
   1  36  -3 337.316 181.185  20 
  -1  36   3 395.289 218.590  20 
   1  36  -3 536.308 193.205  34 
  -1 -36   2 1066.78 209.125  28 
   1 -36  -2 1494.65 294.395  28 
   1 -36  -2 484.062 172.975  12 
  -1  36   2 1473.64 313.275  20 
   1  36  -2 1240.06 275.345  20 
   1  36  -2 376.288 163.027  34 
   1 -36  -1-49.2085 219.374  28 
  -1 -36   1 153.877 169.460  28 
   1 -36  -1-88.1486 125.372  12 
  -1  36   1-6.57770 220.073  20 
   1  36  -1 89.6741 201.290  20 
   1 -36   0 887.424 251.815  28 
  -1 -36   0 888.741 243.565  28 
  -1  36   0 947.804 285.347  20 
   1  36   0 690.917 264.235  20 
   1 -36   0 574.193 180.580  12 
   1 -36   1 676.608 252.371  28 
  -1 -36  -1 1059.87 238.147  28 
   1  36   1 1065.05 232.546  13 
   1 -36   1 663.546 207.175  12 
  -1  36  -1 883.605 265.926  20 
   1  36   1 654.908 263.901  20 
  -1  36  -1 1105.82 240.920  34 
   1 -36   2 604.321 237.376  28 
  -1 -36  -2 646.223 233.487  28 
   1  36   2 443.169 207.147  13 
   1 -36   2 567.181 196.648  12 
   1  36   2 207.032 219.268  20 
  -1  36  -2 179.942 181.877  20 
  -1  36  -2 276.199 189.535  34 
  -1 -36  -3 1825.16 265.593  28 
   1 -36   3 2100.11 281.144  28 
   1  36   3 1968.99 291.930  13 
   1 -36   3 1645.15 267.637  12 
   1  36   3 1598.87 267.325  20 
  -1  36  -3 1566.12 256.651  20 
  -1  36  -3 1793.58 285.434  34 
  -1  36  -4 2363.16 294.408  34 
   1 -36   4 2013.75 270.472  12 
  -1 -36  -4 1961.23 276.606  28 
   1  36   4 2316.12 274.808  20 
   1  36   4 2451.72 311.471  13 
  -1  36  -5 1318.75 234.001  34 
   1 -36   5 1206.63 205.713  12 
   1  36   5 912.744 217.759  13 
  -1 -36  -5 1294.52 224.990  28 
  -1  36  -6 1684.86 220.081  34 
   1  36   6 1851.22 225.035  13 
  -1 -36  -6 1981.96 221.811  28 
   1 -37  -5 1678.38 208.935  28 
   1 -37  -4 308.582 162.484  28 
  -1  37   4 449.823 167.204  20 
   1 -37  -3 460.531 197.531  28 
  -1  37   3-4.00275 165.451  20 
   1  37  -3-41.3456 147.019  20 
   1  37  -3 74.8853 122.302  34 
   1 -37  -2 114.081 177.251  28 
  -1 -37   2-181.750 93.6161  28 
   1 -37  -2 259.783 72.4951  12 
   1  37  -2 132.944 182.849  20 
  -1  37   2 193.391 204.504  20 
  -1 -37   1 2094.51 256.607  28 
   1 -37  -1 1783.48 277.665  28 
   1 -37  -1 1545.38 213.558  12 
  -1  37   1 2187.37 319.040  20 
   1  37  -1 1892.05 300.226  20 
   1 -37   0 14.0273 186.681  28 
  -1 -37   0 46.1746 144.229  28 
   1  37   0-57.3286 217.120  20 
  -1  37   0 62.1912 188.382  20 
   1 -37   0-223.259 149.106  12 
   1 -37   1 2558.14 302.285  28 
  -1 -37  -1 1694.91 253.656  28 
   1 -37   1 1553.70 245.200  12 
   1  37   1 2374.60 313.956  20 
  -1  37  -1 1814.44 283.642  20 
  -1 -37  -2 1690.23 236.960  28 
   1 -37   2 1598.96 249.410  28 
   1 -37   2 1354.66 219.926  12 
   1  37   2 1718.95 222.145  13 
  -1  37  -2 1434.14 250.249  20 
   1  37   2 1826.73 276.461  20 
  -1  37  -2 1763.61 247.608  34 
  -1 -37  -3 729.825 184.398  28 
   1 -37   3 724.544 171.344  12 
   1  37   3 496.691 182.627  13 
   1  37   3 568.708 195.990  20 
  -1  37  -3 438.085 166.921  34 
   1  37   4 110.355 139.065  13 
   1 -37   4-148.160 120.713  12 
  -1  37  -4-2.83250 147.827  34 
   1  37   4 19.3742 123.737  20 
   1 -38  -3 2094.82 231.503  28 
  -1  38   3 2274.44 254.070  20 
   1 -38  -2 499.091 164.316  28 
  -1  38   2 491.060 177.671  20 
   1  38  -2 87.7473 149.294  20 
   1 -38  -1 50.4808 132.689  28 
   1  38  -1-498.913 194.181  20 
  -1  38   1-256.448 184.229  20 
  -1 -38   0 423.971 144.142  28 
   1 -38   0 863.062 197.438  28 
  -1  38   0 943.653 213.193  20 
   1  38   0 590.766 201.638  20 
   1 -38   1 183.228 146.754  28 
  -1 -38  -1 103.190 115.028  28 
   1 -38   1-127.975 103.419  12 
   1  38   1-10.9775 160.014  20 
  -1  38  -1 136.880 141.448  20 
  -1 -38  -2 138.922 110.978  28 
   1  38   2 293.445 166.057  20 
   1  38   3 1418.58 199.719  20 
  -1  39   1-4.14092 129.520  20 
   1  39   0-30.8325 134.642  20 
   1  39   1 230.129 139.414  20 
  -2   0  14 1607.52 305.924   9 
  -2   0  14 1861.10 383.850   7 
  -2   0  13 83.5477 228.842   9 
  -2   0  13 199.169 335.473   7 
  -2   0  13 389.425 404.738   8 
  -2   0  12 102.189 388.730   8 
  -2   0  12 475.996 308.675   9 
  -2   0  12-12.1936 348.650   7 
  -2   0  12 353.311 306.359  12 
  -2   0  11-85.9552 325.171   7 
  -2   0  11 489.419 309.609   9 
  -2   0  11 20.8634 376.973   8 
  -2   0  11 172.805 324.485  12 
   2   0 -10 23040.3 2990.95  39 
  -2   0  10 26217.3 1227.03   8 
  -2   0  10 26870.2 1121.77   9 
  -2   0  10 25561.5 1213.80   7 
  -2   0  10 25319.2 1135.82  12 
   2   0  -9 385.312 322.277  41 
  -2   0   9 85.9067 273.796   8 
  -2   0   9 25.5543 279.219   7 
  -2   0   9-117.726 203.680   9 
  -2   0   9 182.746 188.196  12 
  -2   0   8 1054.18 1086.20  10 
  -2   0   8 822.610 776.129   4 
   2   0  -8 2576.47 896.264  41 
  -2   0   7-1387.69 790.027  10 
  -2   0   7-452.070 615.569   4 
   2   0  -7-830.295 396.870  41 
  -2   0   6 16617.5 1926.16  10 
  -2   0   6 19997.2 2001.60   4 
  -2   0   6 18318.0 1480.11  37 
  -2   0   5-456.384 465.202  10 
  -2   0   5-662.672 532.479   4 
  -2   0   5-507.092 380.393  37 
  -2   0   4 80675.5 3251.95  10 
  -2   0   4 78636.1 3187.89   4 
  -2   0   4 77277.4 2705.63  37 
  -2   0   3 34.2090 343.805  10 
  -2   0   3-9.18992 385.531   4 
  -2   0   3-113.582 337.377  37 
  -2   0   2 124.207 355.561  10 
  -2   0   2 136.493 278.784   4 
  -2   0   2 276.143 309.031  37 
   2   0  -2 507.456 284.467  39 
  -2   0   1 195.951 205.897  10 
   2   0  -1-2.48772 90.3012   2 
   2   0  -1 14.6505 277.497   3 
  -2   0   1 56.6015 190.119   4 
   2   0  -1-347.165 260.108   1 
  -2   0   1 1.10930 253.026  37 
  -2   0   1 391.980 225.140  41 
   2   0  -1 5.36633 187.486  39 
   2   0   0 92562.3 2356.44   3 
  -2   0   0 90805.9 1499.68   4 
   2   0   0 93568.6 2250.86   1 
   2   0   0 93564.3 1882.39   2 
   2   0   0 93296.0 1599.46  39 
  -2   0   0 90373.9 2176.25  37 
  -2   0   0 90890.1 2069.85  41 
   2   0   1 58.1810 253.253   1 
   2   0   1 11.7056 300.575   3 
   2   0   1-65.7328 217.387   2 
  -2   0  -1-305.689 221.909  37 
  -2   0  -1 53.3463 242.900  41 
   2   0   2 35308.2 1133.42  10 
   2   0   2 37023.2 1729.50   2 
  -2   0  -2 36157.6 1114.06  37 
  -2   0  -2 37099.3 1706.00  41 
   2   0   3 111.228 297.008  10 
   2   0   3-87.8622 317.920   2 
  -2   0  -3 197.114 62.0476  37 
   2   0   3-316.362 218.075  40 
  -2   0  -3 184.747 330.570  41 
   2   0   4 100028. 3083.74  10 
   2   0   4 99513.2 3550.93   2 
  -2   0  -4 97856.8 3509.53  41 
   2   0   4 94641.7 2488.72  40 
   2   0   5-457.643 499.021  10 
   2   0   5 238.458 508.888   2 
  -2   0  -5-558.327 522.894  41 
   2   0   6 33047.0 2387.86  10 
   2   0   6 29656.3 2381.54   2 
  -2   0  -6 32160.8 2473.28  41 
   2   0   7 389.584 553.686  10 
  -2   0  -7-151.610 384.537  41 
   2   0   7 708.886 508.843   2 
  -2   0  -8 25003.9 2553.09  41 
   2   0   8 21282.3 2514.75   2 
   2   0   9-362.357 193.829  32 
   2   0   9-1376.55 699.542   2 
   2   0   9 393.555 243.968  11 
   2   0   9-171.341 151.214  12 
  -2   0  -9 2567.99 936.183  41 
   2   0   9 550.043 289.076   7 
   2   0   9 222.659 230.338   9 
   2   0   9 1106.14 422.847   8 
   2   0  10 17666.7 921.179  32 
   2   0  10 15903.2 2531.00   2 
   2   0  10 20512.4 1118.50   7 
   2   0  10 19605.5 1019.03   9 
   2   0  10 17163.0 869.614  12 
   2   0  11 266.817 420.993   7 
   2   0  11 117.147 353.911   9 
   2   0  11 384.825 261.059  12 
   2   0  12 316.436 353.456   9 
   2   0  12 455.666 233.391  12 
   2   0  13-636.416 353.437   9 
   2   0  14 610.283 268.531   9 
   2   0  15 164.648 189.531   9 
  -2   1  15 3061.64 294.402   9 
  -2  -1  14 5097.97 464.084   9 
  -2  -1  14 6360.33 562.143   7 
  -2   1  14 5378.87 457.696   9 
  -2   1  13 98.8607 240.685   9 
  -2  -1  13-117.240 307.741   9 
  -2   1  13-17.7606 320.453   7 
  -2  -1  13 301.348 337.622   7 
  -2  -1  13 724.923 439.393   8 
  -2   1  13 779.079 444.258   8 
  -2  -1  13-171.549 282.767  12 
  -2   1  12 3630.89 496.507   9 
  -2   1  12 2909.17 492.946   7 
  -2  -1  12 3284.60 546.698   7 
  -2  -1  12 3146.31 530.984   8 
  -2   1  12 2838.22 516.551   8 
  -2  -1  12 2712.79 437.990   9 
  -2  -1  12 3816.02 512.298  12 
  -2   1  12 3240.48 496.513  12 
  -2  -1  11 14157.5 845.319   9 
  -2  -1  11 14873.2 977.924   8 
  -2  -1  11 15024.0 976.199   7 
  -2   1  11 14295.1 953.882   7 
  -2   1  11 14616.3 971.019   8 
  -2   1  11 14702.1 875.243   9 
  -2   1  11 15476.9 922.910  12 
  -2  -1  11 15356.3 923.356  12 
  -2   1  10 26983.3 1110.59   5 
   2  -1 -10 27997.1 3309.52  39 
   2   1 -10 26393.5 3166.59  39 
  -2  -1  10 27963.0 1260.78   7 
  -2   1  10 27804.8 1268.77   8 
  -2  -1  10 26571.8 1229.26   8 
  -2   1  10 26969.2 1220.57   7 
  -2   1  10 29220.0 1178.14   9 
  -2  -1  10 25969.6 1093.21   9 
  -2  -1  10 26977.0 1185.91  12 
  -2   1  10 27235.7 1162.66  12 
  -2   1   9 1872.73 891.352   4 
  -2   1   9 645.224 314.851   5 
   2   1  -9-583.396 418.989  41 
   2  -1  -9 945.994 514.985  41 
   2  -1  -9 468.070 761.128  39 
   2   1  -9 811.668 738.757  39 
  -2  -1   9 535.150 258.660   9 
  -2  -1   9 485.097 312.543   8 
  -2   1   9 641.441 343.343   7
[truncated: 2,888,485 more chars]
