# Supplementary material for: Reactions of a Zn–Zn bond with main group carbene analogues as a prototypical case of reductive addition
Source: Nat Synth. 2025 Apr 29;4(8):995–1000. doi: 10.1038/s44160-025-00790-y (PMC12334357; doi:10.1038/s44160-025-00790-y)
Supplement: Supplementary file 3 — X-ray crystallographic data for 2b, CCDC 2350788. [file 44160_2025_790_MOESM3_ESM.cif]

 
data_2b
  
_audit_creation_method            'SHELXL-2019/3' 
_shelx_SHELXL_version_number      '2019/3' 
_chemical_name_systematic         ? 
_chemical_name_common             ? 
_chemical_melting_point           ? 
_chemical_formula_moiety
 'C49 H71 Al N2 Zn2, C4 H10 O'
_chemical_formula_sum 
 'C53 H81 Al N2 O Zn2' 
_chemical_formula_weight          919.91 
  
loop_ 
 _atom_type_symbol 
 _atom_type_description 
 _atom_type_scat_dispersion_real 
 _atom_type_scat_dispersion_imag 
 _atom_type_scat_source 
 'C'  'C'   0.0181   0.0091 
 'International Tables Vol C Tables 4.2.6.8 and 6.1.1.4' 
 'H'  'H'   0.0000   0.0000 
 'International Tables Vol C Tables 4.2.6.8 and 6.1.1.4' 
 'Al'  'Al'   0.2130   0.2455 
 'International Tables Vol C Tables 4.2.6.8 and 6.1.1.4' 
 'N'  'N'   0.0311   0.0180 
 'International Tables Vol C Tables 4.2.6.8 and 6.1.1.4' 
 'O'  'O'   0.0492   0.0322 
 'International Tables Vol C Tables 4.2.6.8 and 6.1.1.4' 
 'Zn'  'Zn'  -1.5491   0.6778 
 'International Tables Vol C Tables 4.2.6.8 and 6.1.1.4' 
  
_space_group_crystal_system       monoclinic 
_space_group_IT_number            14 
_space_group_name_H-M_alt         'P 21/n' 
_space_group_name_Hall            '-P 2yn' 
  
_shelx_space_group_comment 
; 
The symmetry employed for this shelxl refinement is uniquely defined 
by the following loop, which should always be used as a source of 
symmetry information in preference to the above space-group names. 
They are only intended as comments. 
; 
  
loop_ 
 _space_group_symop_operation_xyz 
 'x, y, z' 
 '-x+1/2, y+1/2, -z+1/2' 
 '-x, -y, -z' 
 'x-1/2, -y-1/2, z-1/2' 
  
_cell_length_a                    11.07416(14) 
_cell_length_b                    12.96858(16) 
_cell_length_c                    36.2851(5) 
_cell_angle_alpha                 90 
_cell_angle_beta                  96.4551(12) 
_cell_angle_gamma                 90 
_cell_volume                      5178.09(11) 
_cell_formula_units_Z             4 
_cell_measurement_temperature     173(2) 
_cell_measurement_reflns_used     21179 
_cell_measurement_theta_min       3.5760 
_cell_measurement_theta_max       73.6030 
  
_exptl_crystal_description        blocks 
_exptl_crystal_colour             Yellow 
_exptl_crystal_density_meas       ? 
_exptl_crystal_density_method     ? 
_exptl_crystal_density_diffrn     1.180 
_exptl_crystal_F_000              1976 
_exptl_transmission_factor_min    ? 
_exptl_transmission_factor_max    ? 
_exptl_crystal_size_max           0.314 
_exptl_crystal_size_mid           0.197 
_exptl_crystal_size_min           0.148 
_exptl_absorpt_coefficient_mu     1.566 
_shelx_estimated_absorpt_T_min    ? 
_shelx_estimated_absorpt_T_max    ? 
_exptl_absorpt_correction_type    analytical 
_exptl_absorpt_correction_T_min   0.699 
_exptl_absorpt_correction_T_max   0.841 
_exptl_absorpt_process_details     
; 
CrysAlisPro 1.171.42.49 (Rigaku Oxford Diffraction, 2022) 
Analytical numeric absorption correction using a multifaceted crystal 
model based on expressions derived by R.C. Clark & J.S. Reid. 
(Clark, R. C. & Reid, J. S. (1995). Acta Cryst. A51, 887-897) 
Empirical absorption correction using spherical harmonics, 
implemented in SCALE3 ABSPACK scaling algorithm. 
; 
_exptl_absorpt_special_details    ? 
_diffrn_ambient_temperature       173(2) 
_diffrn_radiation_wavelength      1.54184 
_diffrn_radiation_type            CuK\a 
_diffrn_source                    'Enhance Ultra (Cu) X-ray Source' 
_diffrn_measurement_device_type   'Agilent Xcalibur PX Ultra A' 
_diffrn_measurement_method        'omega scans' 
_diffrn_detector_area_resol_mean  10.4115 
_diffrn_reflns_number             13848 
_diffrn_reflns_av_unetI/netI      0.0362 
_diffrn_reflns_av_R_equivalents   0.0851
_diffrn_reflns_limit_h_min        -13 
_diffrn_reflns_limit_h_max        13 
_diffrn_reflns_limit_k_min        -16 
_diffrn_reflns_limit_k_max        16 
_diffrn_reflns_limit_l_min        -45 
_diffrn_reflns_limit_l_max        44 
_diffrn_reflns_theta_min          3.622 
_diffrn_reflns_theta_max          73.847 
_diffrn_reflns_theta_full         67.684 
_diffrn_measured_fraction_theta_max   0.993 
_diffrn_measured_fraction_theta_full  1.000 
_diffrn_reflns_Laue_measured_fraction_max    0.993 
_diffrn_reflns_Laue_measured_fraction_full   1.000 
_diffrn_reflns_point_group_measured_fraction_max   0.993 
_diffrn_reflns_point_group_measured_fraction_full  1.000 
_reflns_number_total              13848 
_reflns_number_gt                 11659 
_reflns_threshold_expression      'I > 2\s(I)' 
_reflns_Friedel_coverage          0.000 
_reflns_Friedel_fraction_max      . 
_reflns_Friedel_fraction_full     . 
  
_reflns_special_details 
; 
 _reflns_Friedel_fraction is defined as the number of unique 
 Friedel pairs measured divided by the number that would be 
 possible theoretically, ignoring centric projections and 
 systematic absences. Completness statistics refer to single and 
 composite reflections containing twin component 1 only. 
; 
  
_computing_data_collection        'CrysAlisPro, Rigaku OD' 
_computing_cell_refinement        'CrysAlisPro, Rigaku OD' 
_computing_data_reduction         'CrysAlisPro, Rigaku OD' 
_computing_structure_solution     'SHELXS-2014 (Sheldrick, 2017)' 
_computing_structure_refinement 'SHELXL-2019/2 (Sheldrick, 2019)' 
_computing_molecular_graphics     'Bruker SHELXTL' 
_computing_publication_material   'CIFTAB-2014 (Sheldrick, 2017)' 
_refine_special_details 
; 
 Refined as a 2-component twin. 
; 
_refine_ls_structure_factor_coef  Fsqd 
_refine_ls_matrix_type            full 
_refine_ls_weighting_scheme       calc 
_refine_ls_weighting_details 
'w=1/[\s^2^(Fo^2^)+(0.0813P)^2^+1.9887P] where P=(Fo^2^+2Fc^2^)/3' 
_atom_sites_solution_primary      ? 
_atom_sites_solution_secondary    ? 
_atom_sites_solution_hydrogens    geom 
_refine_ls_hydrogen_treatment     constr 
_refine_ls_extinction_method      none 
_refine_ls_extinction_coef        . 
_refine_ls_number_reflns          13848 
_refine_ls_number_parameters      606 
_refine_ls_number_restraints      371 
_refine_ls_R_factor_all           0.0626 
_refine_ls_R_factor_gt            0.0507 
_refine_ls_wR_factor_ref          0.1411 
_refine_ls_wR_factor_gt           0.1333 
_refine_ls_goodness_of_fit_ref    1.054 
_refine_ls_restrained_S_all       1.061 
_refine_ls_shift/su_max           0.001 
_refine_ls_shift/su_mean          0.000 
  
loop_ 
 _atom_site_label 
 _atom_site_type_symbol 
 _atom_site_fract_x 
 _atom_site_fract_y 
 _atom_site_fract_z 
 _atom_site_U_iso_or_equiv 
 _atom_site_adp_type 
 _atom_site_occupancy 
 _atom_site_site_symmetry_order 
 _atom_site_calc_flag 
 _atom_site_refinement_flags_posn 
 _atom_site_refinement_flags_adp 
 _atom_site_refinement_flags_occupancy 
 _atom_site_disorder_assembly 
 _atom_site_disorder_group 
Al1 Al 0.62698(8) 0.75105(6) 0.38290(2) 0.02705(17) Uani 1 1 d . . . . . 
Zn1 Zn 0.78970(4) 0.67456(4) 0.42783(2) 0.04001(13) Uani 1 1 d . . . . . 
Zn2 Zn 0.65699(4) 0.84321(3) 0.32697(2) 0.03631(12) Uani 1 1 d . . . . . 
N1 N 0.5138(2) 0.63927(19) 0.37238(7) 0.0306(5) Uani 1 1 d D . . . . 
C1 C 0.4684(3) 0.6019(3) 0.40242(10) 0.0376(7) Uani 1 1 d . . . . . 
C2 C 0.4687(4) 0.6593(3) 0.43532(10) 0.0448(8) Uani 1 1 d . . . . . 
H2 H 0.458555 0.621203 0.457121 0.054 Uiso 1 1 calc R U . . . 
C3 C 0.4823(4) 0.7658(3) 0.43961(10) 0.0459(8) Uani 1 1 d . . . . . 
N3 N 0.5298(3) 0.8256(2) 0.41499(7) 0.0377(6) Uani 1 1 d D . . . . 
C4 C 0.4176(4) 0.4934(3) 0.40206(12) 0.0539(9) Uani 1 1 d . . . . . 
H4A H 0.357510 0.484615 0.380327 0.081 Uiso 1 1 calc R U . . . 
H4B H 0.378807 0.481781 0.424675 0.081 Uiso 1 1 calc R U . . . 
H4C H 0.483766 0.443703 0.400949 0.081 Uiso 1 1 calc R U . . . 
C5 C 0.4424(6) 0.8128(4) 0.47454(13) 0.0748(16) Uani 1 1 d . . . . . 
H5A H 0.507933 0.856071 0.486598 0.112 Uiso 1 1 calc R U . . . 
H5B H 0.423909 0.757747 0.491521 0.112 Uiso 1 1 calc R U . . . 
H5C H 0.369776 0.855079 0.468087 0.112 Uiso 1 1 calc R U . . . 
C6 C 0.4975(4) 0.5840(4) 0.33589(10) 0.0330(19) Uani 0.557(8) 1 d DG U P A 1 
C7 C 0.3978(5) 0.6052(4) 0.31020(15) 0.0411(15) Uani 0.557(8) 1 d DG U P A 1 
C8 C 0.3852(6) 0.5557(4) 0.27600(13) 0.0531(19) Uani 0.557(8) 1 d DG U P A 1 
H8A H 0.317086 0.570238 0.258436 0.064 Uiso 0.557(8) 1 calc R U P A 1 
C9 C 0.4723(6) 0.4851(5) 0.26749(11) 0.061(2) Uani 0.557(8) 1 d DG U P A 1 
H9A H 0.463676 0.451264 0.244115 0.073 Uiso 0.557(8) 1 calc R U P A 1 
C10 C 0.5720(5) 0.4639(5) 0.29318(16) 0.059(2) Uani 0.557(8) 1 d DG U P A 1 
H10A H 0.631490 0.415563 0.287370 0.071 Uiso 0.557(8) 1 calc R U P A 1 
C11 C 0.5846(4) 0.5133(5) 0.32739(13) 0.0391(14) Uani 0.557(8) 1 d DG U P A 1 
C12 C 0.3022(6) 0.6865(5) 0.3169(2) 0.0477(18) Uani 0.557(8) 1 d D U P A 1 
H12A H 0.344566 0.741632 0.332692 0.057 Uiso 0.557(8) 1 calc R U P A 1 
C13 C 0.2483(8) 0.7373(8) 0.2809(2) 0.068(2) Uani 0.557(8) 1 d D . P A 1 
H13A H 0.314084 0.764273 0.267651 0.102 Uiso 0.557(8) 1 calc R U P A 1 
H13B H 0.201410 0.686365 0.265293 0.102 Uiso 0.557(8) 1 calc R U P A 1 
H13C H 0.194922 0.794094 0.286490 0.102 Uiso 0.557(8) 1 calc R U P A 1 
C14 C 0.2019(10) 0.6442(8) 0.3378(3) 0.071(2) Uani 0.557(8) 1 d D U P A 1 
H14A H 0.237775 0.611727 0.360910 0.107 Uiso 0.557(8) 1 calc R U P A 1 
H14B H 0.148294 0.700568 0.343677 0.107 Uiso 0.557(8) 1 calc R U P A 1 
H14C H 0.154783 0.592839 0.322479 0.107 Uiso 0.557(8) 1 calc R U P A 1 
C15 C 0.6960(6) 0.4818(6) 0.3541(3) 0.0417(15) Uani 0.557(8) 1 d D U P A 1 
H15A H 0.688191 0.513732 0.378824 0.050 Uiso 0.557(8) 1 calc R U P A 1 
C16 C 0.7034(8) 0.3640(6) 0.3592(3) 0.063(2) Uani 0.557(8) 1 d D U P A 1 
H16A H 0.775287 0.346637 0.376372 0.094 Uiso 0.557(8) 1 calc R U P A 1 
H16B H 0.630261 0.339412 0.369344 0.094 Uiso 0.557(8) 1 calc R U P A 1 
H16C H 0.709430 0.331113 0.335182 0.094 Uiso 0.557(8) 1 calc R U P A 1 
C17 C 0.8114(6) 0.5260(7) 0.3396(3) 0.0548(19) Uani 0.557(8) 1 d D U P A 1 
H17A H 0.883084 0.506331 0.356403 0.082 Uiso 0.557(8) 1 calc R U P A 1 
H17B H 0.818559 0.498235 0.314769 0.082 Uiso 0.557(8) 1 calc R U P A 1 
H17C H 0.805551 0.601309 0.338249 0.082 Uiso 0.557(8) 1 calc R U P A 1 
C6' C 0.4827(7) 0.5918(6) 0.33825(14) 0.032(2) Uiso 0.443(8) 1 d DG U P A 2 
C7' C 0.3676(6) 0.6078(5) 0.31958(18) 0.038(2) Uiso 0.443(8) 1 d DG U P A 2 
C8' C 0.3407(5) 0.5731(5) 0.28335(18) 0.046(2) Uiso 0.443(8) 1 d DG U P A 2 
H8B H 0.262074 0.583955 0.270587 0.055 Uiso 0.443(8) 1 calc R U P A 2 
C9' C 0.4289(6) 0.5224(5) 0.26578(13) 0.045(2) Uiso 0.443(8) 1 d DG U P A 2 
H9B H 0.410549 0.498639 0.241017 0.053 Uiso 0.443(8) 1 calc R U P A 2 
C10' C 0.5440(5) 0.5064(6) 0.28445(17) 0.0391(19) Uiso 0.443(8) 1 d DG U P A 2 
H10B H 0.604309 0.471795 0.272444 0.047 Uiso 0.443(8) 1 calc R U P A 2 
C11' C 0.5709(5) 0.5412(6) 0.32068(17) 0.040(2) Uiso 0.443(8) 1 d DG U P A 2 
C12' C 0.2663(9) 0.6701(7) 0.3354(3) 0.044(2) Uiso 0.443(8) 1 d D U P A 2 
H12B H 0.299160 0.697560 0.360235 0.053 Uiso 0.443(8) 1 calc R U P A 2 
C13' C 0.2245(9) 0.7595(7) 0.3109(3) 0.058(3) Uiso 0.443(8) 1 d D . P A 2 
H13D H 0.293638 0.804940 0.308109 0.087 Uiso 0.443(8) 1 calc R U P A 2 
H13E H 0.190889 0.733837 0.286461 0.087 Uiso 0.443(8) 1 calc R U P A 2 
H13F H 0.161878 0.798019 0.322093 0.087 Uiso 0.443(8) 1 calc R U P A 2 
C14' C 0.1609(10) 0.5962(9) 0.3406(3) 0.060(3) Uiso 0.443(8) 1 d D U P A 2 
H14D H 0.191018 0.538877 0.356668 0.089 Uiso 0.443(8) 1 calc R U P A 2 
H14E H 0.097706 0.633446 0.352055 0.089 Uiso 0.443(8) 1 calc R U P A 2 
H14F H 0.126716 0.569264 0.316422 0.089 Uiso 0.443(8) 1 calc R U P A 2 
C15' C 0.6922(7) 0.5057(7) 0.3410(3) 0.033(2) Uiso 0.443(8) 1 d D U P A 2 
H15B H 0.696680 0.529893 0.367267 0.039 Uiso 0.443(8) 1 calc R U P A 2 
C16' C 0.7041(9) 0.3867(8) 0.3412(3) 0.052(3) Uiso 0.443(8) 1 d D U P A 2 
H16D H 0.782785 0.366959 0.354467 0.078 Uiso 0.443(8) 1 calc R U P A 2 
H16E H 0.638551 0.356533 0.353767 0.078 Uiso 0.443(8) 1 calc R U P A 2 
H16F H 0.698542 0.361227 0.315683 0.078 Uiso 0.443(8) 1 calc R U P A 2 
C17' C 0.7988(9) 0.5538(8) 0.3233(3) 0.052(3) Uiso 0.443(8) 1 d D U P A 2 
H17D H 0.875716 0.530209 0.336697 0.078 Uiso 0.443(8) 1 calc R U P A 2 
H17E H 0.794676 0.532660 0.297305 0.078 Uiso 0.443(8) 1 calc R U P A 2 
H17F H 0.794034 0.629089 0.324803 0.078 Uiso 0.443(8) 1 calc R U P A 2 
C18 C 0.5341(6) 0.9413(2) 0.41879(13) 0.0352(14) Uani 0.596(12) 1 d DG U P B 1 
C19 C 0.6313(6) 0.9962(3) 0.43673(14) 0.0396(14) Uani 0.596(12) 1 d DG U P B 1 
C20 C 0.6254(7) 1.1030(3) 0.43918(17) 0.057(2) Uani 0.596(12) 1 d DG U P B 1 
H20A H 0.691839 1.140459 0.451441 0.069 Uiso 0.596(12) 1 calc R U P B 1 
C21 C 0.5222(8) 1.1549(2) 0.42368(18) 0.063(2) Uani 0.596(12) 1 d DG U P B 1 
H21A H 0.518098 1.227925 0.425345 0.076 Uiso 0.596(12) 1 calc R U P B 1 
C22 C 0.4249(8) 1.1001(4) 0.40573(15) 0.057(2) Uani 0.596(12) 1 d DG U P B 1 
H22A H 0.354382 1.135590 0.395136 0.068 Uiso 0.596(12) 1 calc R U P B 1 
C23 C 0.4309(6) 0.9933(4) 0.40329(13) 0.0453(16) Uani 0.596(12) 1 d DG U P B 1 
C24 C 0.7478(9) 0.9447(6) 0.4546(2) 0.0462(19) Uani 0.596(12) 1 d D U P B 1 
H24A H 0.733590 0.868594 0.455098 0.055 Uiso 0.596(12) 1 calc R U P B 1 
C25 C 0.7804(12) 0.9814(9) 0.4944(3) 0.070(3) Uani 0.596(12) 1 d D U P B 1 
H25A H 0.712610 0.967064 0.508861 0.105 Uiso 0.596(12) 1 calc R U P B 1 
H25B H 0.853140 0.945078 0.505487 0.105 Uiso 0.596(12) 1 calc R U P B 1 
H25C H 0.796225 1.055796 0.494513 0.105 Uiso 0.596(12) 1 calc R U P B 1 
C26 C 0.8502(11) 0.9652(8) 0.4308(3) 0.066(2) Uani 0.596(12) 1 d D U P B 1 
H26A H 0.826109 0.940645 0.405481 0.098 Uiso 0.596(12) 1 calc R U P B 1 
H26B H 0.866662 1.039366 0.430303 0.098 Uiso 0.596(12) 1 calc R U P B 1 
H26C H 0.923576 0.928649 0.441277 0.098 Uiso 0.596(12) 1 calc R U P B 1 
C27 C 0.3250(9) 0.9387(7) 0.3810(2) 0.054(2) Uani 0.596(12) 1 d D U P B 1 
H27A H 0.355992 0.871034 0.372784 0.065 Uiso 0.596(12) 1 calc R U P B 1 
C28 C 0.2748(8) 0.9981(9) 0.3460(2) 0.068(3) Uani 0.596(12) 1 d D U P B 1 
H28A H 0.207133 0.959445 0.332788 0.102 Uiso 0.596(12) 1 calc R U P B 1 
H28B H 0.246119 1.066000 0.352969 0.102 Uiso 0.596(12) 1 calc R U P B 1 
H28C H 0.339209 1.006574 0.329760 0.102 Uiso 0.596(12) 1 calc R U P B 1 
C29 C 0.2234(14) 0.9156(10) 0.4048(3) 0.094(4) Uani 0.596(12) 1 d D U P B 1 
H29A H 0.156722 0.880516 0.389704 0.142 Uiso 0.596(12) 1 calc R U P B 1 
H29B H 0.254472 0.871062 0.425540 0.142 Uiso 0.596(12) 1 calc R U P B 1 
H29C H 0.193596 0.980243 0.414416 0.142 Uiso 0.596(12) 1 calc R U P B 1 
C18' C 0.4975(7) 0.9315(4) 0.4152(2) 0.034(2) Uiso 0.404(12) 1 d DG U P B 2 
C19' C 0.5917(6) 0.9959(6) 0.4294(2) 0.041(3) Uiso 0.404(12) 1 d DG U P B 2 
C20' C 0.5753(8) 1.1022(5) 0.4291(2) 0.044(2) Uiso 0.404(12) 1 d DG U P B 2 
H20B H 0.639767 1.146153 0.438793 0.053 Uiso 0.404(12) 1 calc R U P B 2 
C21' C 0.4647(9) 1.1441(4) 0.4145(2) 0.042(2) Uiso 0.404(12) 1 d DG U P B 2 
H21B H 0.453468 1.216707 0.414208 0.051 Uiso 0.404(12) 1 calc R U P B 2 
C22' C 0.3704(7) 1.0797(5) 0.4002(2) 0.042(2) Uiso 0.404(12) 1 d DG U P B 2 
H22B H 0.294781 1.108357 0.390235 0.050 Uiso 0.404(12) 1 calc R U P B 2 
C23' C 0.3868(7) 0.9734(5) 0.4006(2) 0.034(2) Uiso 0.404(12) 1 d DG U P B 2 
C24' C 0.7150(12) 0.9565(11) 0.4476(4) 0.043(3) Uiso 0.404(12) 1 d D U P B 2 
H24B H 0.709986 0.879695 0.449431 0.052 Uiso 0.404(12) 1 calc R U P B 2 
C25' C 0.7480(17) 0.9989(15) 0.4865(4) 0.069(5) Uiso 0.404(12) 1 d D U P B 2 
H25D H 0.683643 0.981746 0.501877 0.104 Uiso 0.404(12) 1 calc R U P B 2 
H25E H 0.824836 0.968293 0.497306 0.104 Uiso 0.404(12) 1 calc R U P B 2 
H25F H 0.756887 1.073966 0.485274 0.104 Uiso 0.404(12) 1 calc R U P B 2 
C26' C 0.8145(14) 0.9823(15) 0.4229(5) 0.065(5) Uiso 0.404(12) 1 d D U P B 2 
H26D H 0.791892 0.954512 0.397965 0.097 Uiso 0.404(12) 1 calc R U P B 2 
H26E H 0.823573 1.057337 0.421464 0.097 Uiso 0.404(12) 1 calc R U P B 2 
H26F H 0.891522 0.951663 0.433497 0.097 Uiso 0.404(12) 1 calc R U P B 2 
C27' C 0.2805(11) 0.9095(9) 0.3829(3) 0.041(3) Uiso 0.404(12) 1 d D U P B 2 
H27B H 0.306140 0.835556 0.383292 0.049 Uiso 0.404(12) 1 calc R U P B 2 
C28' C 0.2467(10) 0.9415(10) 0.3424(3) 0.048(3) Uiso 0.404(12) 1 d D U P B 2 
H28D H 0.178225 0.899650 0.331423 0.072 Uiso 0.404(12) 1 calc R U P B 2 
H28E H 0.223761 1.014506 0.341314 0.072 Uiso 0.404(12) 1 calc R U P B 2 
H28F H 0.316650 0.930792 0.328487 0.072 Uiso 0.404(12) 1 calc R U P B 2 
C29' C 0.1675(13) 0.9184(11) 0.4034(4) 0.058(3) Uiso 0.404(12) 1 d D U P B 2 
H29D H 0.102120 0.875856 0.390895 0.086 Uiso 0.404(12) 1 calc R U P B 2 
H29E H 0.186841 0.894472 0.429027 0.086 Uiso 0.404(12) 1 calc R U P B 2 
H29F H 0.141046 0.990504 0.403491 0.086 Uiso 0.404(12) 1 calc R U P B 2 
C30 C 0.9731(3) 0.6032(3) 0.45468(10) 0.0626(17) Uani 0.771(8) 1 d G U P C 1 
C31 C 0.8852(4) 0.5229(3) 0.45291(10) 0.0725(19) Uani 0.771(8) 1 d G U P C 1 
C32 C 0.7968(3) 0.5496(2) 0.47680(10) 0.066(2) Uani 0.771(8) 1 d G U P C 1 
C33 C 0.8300(4) 0.6464(3) 0.49332(8) 0.071(2) Uani 0.771(8) 1 d G U P C 1 
C34 C 0.9390(3) 0.6795(3) 0.47965(9) 0.0625(18) Uani 0.771(8) 1 d G U P C 1 
C35 C 1.0834(4) 0.6068(6) 0.43370(16) 0.109(4) Uani 0.771(8) 1 d G U P C 1 
H35A H 1.085639 0.544648 0.418422 0.164 Uiso 0.771(8) 1 calc R U P C 1 
H35B H 1.078982 0.667913 0.417732 0.164 Uiso 0.771(8) 1 calc R U P C 1 
H35C H 1.157087 0.610089 0.451348 0.164 Uiso 0.771(8) 1 calc R U P C 1 
C36 C 0.8857(6) 0.4262(4) 0.42972(15) 0.138(5) Uani 0.771(8) 1 d G U P C 1 
H36A H 0.814998 0.383770 0.433595 0.206 Uiso 0.771(8) 1 calc R U P C 1 
H36B H 0.882159 0.444940 0.403459 0.206 Uiso 0.771(8) 1 calc R U P C 1 
H36C H 0.960292 0.387135 0.437074 0.206 Uiso 0.771(8) 1 calc R U P C 1 
C37 C 0.6868(5) 0.4863(4) 0.48344(16) 0.112(4) Uani 0.771(8) 1 d G U P C 1 
H37A H 0.685210 0.422987 0.468649 0.169 Uiso 0.771(8) 1 calc R U P C 1 
H37B H 0.690974 0.468507 0.509804 0.169 Uiso 0.771(8) 1 calc R U P C 1 
H37C H 0.612869 0.526306 0.476182 0.169 Uiso 0.771(8) 1 calc R U P C 1 
C38 C 0.7615(6) 0.7040(5) 0.52062(12) 0.114(4) Uani 0.771(8) 1 d G U P C 1 
H38A H 0.803854 0.768651 0.527668 0.172 Uiso 0.771(8) 1 calc R U P C 1 
H38B H 0.679117 0.719287 0.509142 0.172 Uiso 0.771(8) 1 calc R U P C 1 
H38C H 0.757251 0.661489 0.542758 0.172 Uiso 0.771(8) 1 calc R U P C 1 
C39 C 1.0067(6) 0.7785(4) 0.48988(16) 0.118(4) Uani 0.771(8) 1 d G U P C 1 
H39A H 0.963802 0.817229 0.507614 0.177 Uiso 0.771(8) 1 calc R U P C 1 
H39B H 1.089079 0.762272 0.501143 0.177 Uiso 0.771(8) 1 calc R U P C 1 
H39C H 1.010978 0.820098 0.467526 0.177 Uiso 0.771(8) 1 calc R U P C 1 
C30' C 0.9754(9) 0.6514(9) 0.4640(3) 0.042(4) Uiso 0.229(8) 1 d G U P C 2 
C31' C 0.9186(12) 0.5577(10) 0.4534(4) 0.068(6) Uiso 0.229(8) 1 d G U P C 2 
C32' C 0.8133(13) 0.5495(10) 0.4713(4) 0.056(5) Uiso 0.229(8) 1 d G U P C 2 
C33' C 0.8048(11) 0.6382(9) 0.4929(4) 0.054(5) Uiso 0.229(8) 1 d G U P C 2 
C34' C 0.9050(10) 0.7012(8) 0.4884(3) 0.051(5) Uiso 0.229(8) 1 d G U P C 2 
C35' C 1.0903(14) 0.6912(14) 0.4515(5) 0.073(6) Uiso 0.229(8) 1 d G U P C 2 
H35D H 1.109879 0.758335 0.463000 0.109 Uiso 0.229(8) 1 calc R U P C 2 
H35E H 1.156432 0.642578 0.458748 0.109 Uiso 0.229(8) 1 calc R U P C 2 
H35F H 1.080051 0.698779 0.424423 0.109 Uiso 0.229(8) 1 calc R U P C 2 
C36' C 0.9627(19) 0.4803(16) 0.4276(6) 0.154(11) Uiso 0.229(8) 1 d G U P C 2 
H36D H 1.038338 0.504877 0.418986 0.232 Uiso 0.229(8) 1 calc R U P C 2 
H36E H 0.977523 0.414516 0.440606 0.232 Uiso 0.229(8) 1 calc R U P C 2 
H36F H 0.901100 0.470703 0.406286 0.232 Uiso 0.229(8) 1 calc R U P C 2 
C37' C 0.7256(19) 0.4619(15) 0.4679(7) 0.103(9) Uiso 0.229(8) 1 d G U P C 2 
H37D H 0.752733 0.409928 0.450999 0.155 Uiso 0.229(8) 1 calc R U P C 2 
H37E H 0.721332 0.431010 0.492321 0.155 Uiso 0.229(8) 1 calc R U P C 2 
H37F H 0.644977 0.487215 0.457992 0.155 Uiso 0.229(8) 1 calc R U P C 2 
C38' C 0.7066(17) 0.6614(15) 0.5166(6) 0.092(8) Uiso 0.229(8) 1 d G U P C 2 
H38D H 0.647708 0.604719 0.514784 0.138 Uiso 0.229(8) 1 calc R U P C 2 
H38E H 0.741980 0.669229 0.542438 0.138 Uiso 0.229(8) 1 calc R U P C 2 
H38F H 0.665588 0.725482 0.508126 0.138 Uiso 0.229(8) 1 calc R U P C 2 
C39' C 0.9320(17) 0.8031(12) 0.5065(6) 0.093(7) Uiso 0.229(8) 1 d G U P C 2 
H39D H 1.007413 0.830800 0.498630 0.139 Uiso 0.229(8) 1 calc R U P C 2 
H39E H 0.865025 0.850849 0.499152 0.139 Uiso 0.229(8) 1 calc R U P C 2 
H39F H 0.941395 0.794633 0.533476 0.139 Uiso 0.229(8) 1 calc R U P C 2 
C40 C 0.7894(3) 0.8508(3) 0.28249(9) 0.0445(8) Uani 1 1 d . . . . . 
C41 C 0.8016(4) 0.9424(4) 0.30327(11) 0.0575(11) Uani 1 1 d . . . . . 
C42 C 0.6898(5) 0.9957(3) 0.29873(12) 0.0561(10) Uani 1 1 d . . . . . 
C43 C 0.6075(3) 0.9363(3) 0.27476(10) 0.0465(8) Uani 1 1 d . . . . . 
C44 C 0.6693(3) 0.8458(3) 0.26463(9) 0.0382(7) Uani 1 1 d . . . . . 
C45 C 0.8860(5) 0.7711(6) 0.27855(15) 0.094(2) Uani 1 1 d . . . . . 
H45A H 0.951138 0.778229 0.299026 0.141 Uiso 1 1 calc R U . . . 
H45B H 0.919331 0.781111 0.254911 0.141 Uiso 1 1 calc R U . . . 
H45C H 0.850363 0.702013 0.279162 0.141 Uiso 1 1 calc R U . . . 
C46 C 0.9169(6) 0.9778(8) 0.32602(17) 0.133(4) Uani 1 1 d . . . . . 
H46A H 0.896169 1.015660 0.347828 0.199 Uiso 1 1 calc R U . . . 
H46B H 0.962465 1.023005 0.310935 0.199 Uiso 1 1 calc R U . . . 
H46C H 0.966703 0.917722 0.334050 0.199 Uiso 1 1 calc R U . . . 
C47 C 0.6642(9) 1.0980(4) 0.31601(19) 0.117(3) Uani 1 1 d . . . . . 
H47A H 0.651130 1.150647 0.296592 0.176 Uiso 1 1 calc R U . . . 
H47B H 0.733472 1.117722 0.333814 0.176 Uiso 1 1 calc R U . . . 
H47C H 0.591198 1.092146 0.328853 0.176 Uiso 1 1 calc R U . . . 
C48 C 0.4818(5) 0.9682(6) 0.25924(16) 0.095(2) Uani 1 1 d . . . . . 
H48A H 0.431917 0.906721 0.253386 0.142 Uiso 1 1 calc R U . . . 
H48B H 0.485974 1.008746 0.236619 0.142 Uiso 1 1 calc R U . . . 
H48C H 0.445393 1.010113 0.277576 0.142 Uiso 1 1 calc R U . . . 
C49 C 0.6163(5) 0.7638(4) 0.23878(12) 0.0671(13) Uani 1 1 d . . . . . 
H49A H 0.655574 0.697736 0.245569 0.101 Uiso 1 1 calc R U . . . 
H49B H 0.629758 0.781679 0.213318 0.101 Uiso 1 1 calc R U . . . 
H49C H 0.528871 0.758280 0.240503 0.101 Uiso 1 1 calc R U . . . 
O50 O 0.2029(6) 0.2699(8) 0.3573(2) 0.110(3) Uani 0.665(14) 1 d D U P D 1 
C51 C 0.2338(10) 0.2854(8) 0.3212(3) 0.080(3) Uani 0.665(14) 1 d D U P D 1 
H51A H 0.200241 0.352039 0.311432 0.096 Uiso 0.665(14) 1 calc R U P D 1 
H51B H 0.197998 0.229835 0.304681 0.096 Uiso 0.665(14) 1 calc R U P D 1 
C52 C 0.3655(9) 0.2855(10) 0.3213(3) 0.096(3) Uani 0.665(14) 1 d D U P D 1 
H52A H 0.386064 0.296339 0.296058 0.143 Uiso 0.665(14) 1 calc R U P D 1 
H52B H 0.400612 0.341100 0.337421 0.143 Uiso 0.665(14) 1 calc R U P D 1 
H52C H 0.398373 0.219130 0.330683 0.143 Uiso 0.665(14) 1 calc R U P D 1 
C53 C 0.0723(9) 0.2628(11) 0.3578(3) 0.104(4) Uani 0.665(14) 1 d D U P D 1 
H53A H 0.037220 0.333098 0.356030 0.125 Uiso 0.665(14) 1 calc R U P D 1 
H53B H 0.036993 0.223391 0.335875 0.125 Uiso 0.665(14) 1 calc R U P D 1 
C54 C 0.0394(9) 0.2148(8) 0.3901(4) 0.091(3) Uani 0.665(14) 1 d D U P D 1 
H54A H -0.049389 0.212178 0.389028 0.136 Uiso 0.665(14) 1 calc R U P D 1 
H54B H 0.072216 0.144605 0.391826 0.136 Uiso 0.665(14) 1 calc R U P D 1 
H54C H 0.072444 0.254364 0.411990 0.136 Uiso 0.665(14) 1 calc R U P D 1 
O50' O 0.1965(14) 0.2450(13) 0.3427(5) 0.087(5) Uiso 0.335(14) 1 d D U P D 2 
C51' C 0.271(3) 0.2977(18) 0.3213(8) 0.091(8) Uiso 0.335(14) 1 d D U P D 2 
H51C H 0.320319 0.348340 0.337005 0.110 Uiso 0.335(14) 1 calc R U P D 2 
H51D H 0.220988 0.336293 0.301651 0.110 Uiso 0.335(14) 1 calc R U P D 2 
C52' C 0.352(2) 0.229(2) 0.3043(7) 0.103(6) Uiso 0.335(14) 1 d D U P D 2 
H52D H 0.403388 0.269750 0.289419 0.155 Uiso 0.335(14) 1 calc R U P D 2 
H52E H 0.403136 0.192072 0.323680 0.155 Uiso 0.335(14) 1 calc R U P D 2 
H52F H 0.303836 0.180029 0.288339 0.155 Uiso 0.335(14) 1 calc R U P D 2 
C53' C 0.119(3) 0.3073(16) 0.3636(7) 0.105(7) Uiso 0.335(14) 1 d D U P D 2 
H53C H 0.078796 0.363109 0.348043 0.126 Uiso 0.335(14) 1 calc R U P D 2 
H53D H 0.165223 0.337892 0.385787 0.126 Uiso 0.335(14) 1 calc R U P D 2 
C54' C 0.029(2) 0.231(2) 0.3739(8) 0.092(6) Uiso 0.335(14) 1 d D U P D 2 
H54D H -0.028987 0.265500 0.388371 0.138 Uiso 0.335(14) 1 calc R U P D 2 
H54E H -0.014555 0.201405 0.351433 0.138 Uiso 0.335(14) 1 calc R U P D 2 
H54F H 0.071159 0.176397 0.388865 0.138 Uiso 0.335(14) 1 calc R U P D 2 
  
loop_ 
 _atom_site_aniso_label 
 _atom_site_aniso_U_11 
 _atom_site_aniso_U_22 
 _atom_site_aniso_U_33 
 _atom_site_aniso_U_23 
 _atom_site_aniso_U_13 
 _atom_site_aniso_U_12 
Al1 0.0308(4) 0.0295(4) 0.0212(4) 0.0015(3) 0.0043(3) 0.0058(3) 
Zn1 0.0416(2) 0.0433(2) 0.0330(2) 0.00823(18) -0.00505(18) 0.00540(18) 
Zn2 0.0390(2) 0.0437(2) 0.0272(2) 0.00868(17) 0.00786(16) 0.00304(17) 
N1 0.0299(12) 0.0346(12) 0.0279(12) 0.0025(10) 0.0055(9) 0.0034(9) 
C1 0.0343(15) 0.0409(16) 0.0394(17) 0.0090(13) 0.0125(13) 0.0049(12) 
C2 0.057(2) 0.0471(18) 0.0337(17) 0.0102(14) 0.0211(15) 0.0097(15) 
C3 0.061(2) 0.0513(19) 0.0291(16) 0.0047(14) 0.0210(15) 0.0186(16) 
N3 0.0513(15) 0.0353(13) 0.0282(13) 0.0005(10) 0.0123(11) 0.0136(11) 
C4 0.062(2) 0.048(2) 0.053(2) 0.0113(17) 0.0150(19) -0.0076(18) 
C5 0.128(5) 0.065(3) 0.041(2) 0.0057(19) 0.046(3) 0.031(3) 
C6 0.031(3) 0.043(4) 0.026(3) -0.002(2) 0.008(2) -0.008(2) 
C7 0.037(3) 0.047(4) 0.039(3) -0.005(3) 0.004(3) -0.014(3) 
C8 0.052(4) 0.068(4) 0.036(3) -0.004(3) -0.010(3) -0.007(4) 
C9 0.072(5) 0.072(5) 0.039(4) -0.017(3) 0.005(4) -0.003(5) 
C10 0.072(5) 0.062(5) 0.046(4) -0.020(4) 0.018(4) 0.002(4) 
C11 0.050(4) 0.035(3) 0.034(3) -0.011(3) 0.012(3) 0.000(3) 
C12 0.042(3) 0.052(4) 0.046(4) 0.002(3) -0.010(3) 0.004(3) 
C13 0.056(4) 0.082(6) 0.063(5) 0.007(4) -0.007(4) 0.008(4) 
C14 0.079(6) 0.064(5) 0.073(6) 0.009(4) 0.023(5) 0.001(5) 
C15 0.048(4) 0.034(3) 0.043(4) 0.001(3) 0.009(3) 0.013(3) 
C16 0.072(5) 0.043(4) 0.075(6) -0.011(4) 0.017(4) 0.010(3) 
C17 0.041(4) 0.058(4) 0.067(5) -0.005(4) 0.012(3) 0.007(3) 
C18 0.043(4) 0.037(3) 0.028(3) -0.004(2) 0.012(3) 0.008(3) 
C19 0.051(4) 0.038(3) 0.030(3) -0.013(2) 0.009(3) 0.003(3) 
C20 0.075(6) 0.041(3) 0.058(4) -0.012(3) 0.013(4) 0.002(3) 
C21 0.086(6) 0.038(3) 0.065(4) -0.014(3) 0.006(5) 0.013(4) 
C22 0.065(6) 0.045(4) 0.058(4) -0.003(3) -0.001(4) 0.012(4) 
C23 0.056(4) 0.037(3) 0.043(3) -0.002(2) 0.008(3) 0.007(3) 
C24 0.049(4) 0.043(4) 0.046(4) -0.021(3) 0.001(4) 0.006(3) 
C25 0.087(7) 0.069(6) 0.049(5) -0.040(4) -0.007(5) -0.004(5) 
C26 0.072(6) 0.057(5) 0.073(6) 0.000(4) 0.030(5) 0.003(4) 
C27 0.050(5) 0.048(4) 0.063(5) 0.004(3) -0.002(4) 0.020(4) 
C28 0.059(4) 0.087(7) 0.056(4) 0.006(4) -0.002(4) 0.014(4) 
C29 0.094(9) 0.107(8) 0.078(7) 0.036(6) -0.011(7) -0.024(7) 
C30 0.048(3) 0.083(5) 0.055(3) 0.023(3) -0.006(2) 0.016(3) 
C31 0.082(4) 0.059(4) 0.070(4) 0.026(3) -0.021(3) 0.025(3) 
C32 0.060(3) 0.077(4) 0.054(3) 0.045(3) -0.022(3) -0.016(3) 
C33 0.078(4) 0.101(5) 0.032(3) 0.029(3) -0.013(3) -0.019(4) 
C34 0.057(3) 0.087(4) 0.040(3) 0.021(3) -0.013(3) -0.012(3) 
C35 0.056(4) 0.161(9) 0.110(7) 0.060(6) 0.006(4) 0.040(5) 
C36 0.174(10) 0.061(5) 0.171(10) 0.011(6) -0.011(9) 0.056(6) 
C37 0.094(6) 0.115(6) 0.118(7) 0.084(6) -0.034(6) -0.050(5) 
C38 0.141(8) 0.172(9) 0.030(3) 0.005(4) 0.010(4) -0.018(8) 
C39 0.104(7) 0.132(8) 0.106(7) 0.010(6) -0.039(6) -0.056(6) 
C40 0.0355(16) 0.070(2) 0.0292(16) 0.0090(15) 0.0085(13) 0.0070(16) 
C41 0.049(2) 0.091(3) 0.0356(19) -0.0054(19) 0.0161(16) -0.027(2) 
C42 0.085(3) 0.046(2) 0.043(2) 0.0035(16) 0.032(2) -0.0104(19) 
C43 0.049(2) 0.055(2) 0.0375(18) 0.0212(15) 0.0134(15) 0.0143(16) 
C44 0.0412(16) 0.0457(17) 0.0286(15) 0.0060(13) 0.0078(12) -0.0025(13) 
C45 0.071(3) 0.157(6) 0.059(3) 0.032(3) 0.029(3) 0.066(4) 
C46 0.092(4) 0.251(10) 0.060(3) -0.046(5) 0.028(3) -0.111(6) 
C47 0.234(10) 0.044(2) 0.091(4) -0.001(3) 0.094(6) -0.014(4) 
C48 0.063(3) 0.159(6) 0.065(3) 0.050(4) 0.019(3) 0.055(4) 
C49 0.082(3) 0.080(3) 0.041(2) -0.011(2) 0.016(2) -0.028(3) 
O50 0.102(5) 0.149(7) 0.076(5) 0.021(5) 0.000(4) 0.080(5) 
C51 0.073(6) 0.074(5) 0.088(6) 0.034(5) -0.012(5) -0.005(5) 
C52 0.089(7) 0.119(8) 0.076(6) 0.021(6) -0.003(5) -0.018(6) 
C53 0.072(6) 0.107(8) 0.128(9) -0.009(7) -0.015(6) 0.049(6) 
C54 0.081(6) 0.078(6) 0.111(9) -0.009(6) 0.003(6) 0.025(4) 
  
_geom_special_details 
; 
 All esds (except the esd in the dihedral angle between two l.s. planes) 
 are estimated using the full covariance matrix.  The cell esds are taken 
 into account individually in the estimation of esds in distances, angles 
 and torsion angles; correlations between esds in cell parameters are only 
 used when they are defined by crystal symmetry.  An approximate (isotropic) 
 treatment of cell esds is used for estimating esds involving l.s. planes. 
; 
  
loop_ 
 _geom_bond_atom_site_label_1 
 _geom_bond_atom_site_label_2 
 _geom_bond_distance 
 _geom_bond_site_symmetry_2 
 _geom_bond_publ_flag 
Al1 N1 1.927(3) . ? 
Al1 N3 1.932(3) . ? 
Al1 Zn2 2.4102(9) . ? 
Al1 Zn1 2.4957(9) . ? 
Zn1 C31' 2.213(14) . ? 
Zn1 C32' 2.256(15) . ? 
Zn1 C30' 2.331(11) . ? 
Zn1 C30 2.342(3) . ? 
Zn1 C34 2.361(3) . ? 
Zn1 C31 2.366(3) . ? 
Zn1 C33' 2.396(14) . ? 
Zn1 C33 2.396(3) . ? 
Zn1 C32 2.399(3) . ? 
Zn1 C34' 2.440(12) . ? 
Zn2 C43 2.261(3) . ? 
Zn2 C42 2.275(4) . ? 
Zn2 C44 2.281(3) . ? 
Zn2 C41 2.295(4) . ? 
Zn2 C40 2.302(3) . ? 
N1 C1 1.341(4) . ? 
N1 C6' 1.391(5) . ? 
N1 C6 1.499(4) . ? 
C1 C2 1.406(5) . ? 
C1 C4 1.515(5) . ? 
C2 C3 1.396(6) . ? 
C3 N3 1.335(5) . ? 
C3 C5 1.516(5) . ? 
N3 C18' 1.419(6) . ? 
N3 C18 1.507(4) . ? 
C6 C7 1.3900 . ? 
C6 C11 1.3900 . ? 
C7 C8 1.3900 . ? 
C7 C12 1.533(8) . ? 
C8 C9 1.3900 . ? 
C9 C10 1.3900 . ? 
C10 C11 1.3900 . ? 
C11 C15 1.537(8) . ? 
C12 C14 1.517(12) . ? 
C12 C13 1.525(10) . ? 
C15 C16 1.540(10) . ? 
C15 C17 1.546(10) . ? 
C6' C7' 1.3900 . ? 
C6' C11' 1.3900 . ? 
C7' C8' 1.3900 . ? 
C7' C12' 1.544(10) . ? 
C8' C9' 1.3900 . ? 
C9' C10' 1.3900 . ? 
C10' C11' 1.3900 . ? 
C11' C15' 1.528(9) . ? 
C12' C13' 1.502(13) . ? 
C12' C14' 1.538(14) . ? 
C15' C17' 1.537(12) . ? 
C15' C16' 1.549(12) . ? 
C18 C19 1.3900 . ? 
C18 C23 1.3900 . ? 
C19 C20 1.3900 . ? 
C19 C24 1.530(11) . ? 
C20 C21 1.3900 . ? 
C21 C22 1.3900 . ? 
C22 C23 1.3900 . ? 
C23 C27 1.522(10) . ? 
C24 C26 1.523(10) . ? 
C24 C25 1.526(10) . ? 
C27 C29 1.522(14) . ? 
C27 C28 1.536(9) . ? 
C18' C19' 1.3900 . ? 
C18' C23' 1.3900 . ? 
C19' C20' 1.3900 . ? 
C19' C24' 1.535(13) . ? 
C20' C21' 1.3900 . ? 
C21' C22' 1.3900 . ? 
C22' C23' 1.3900 . ? 
C23' C27' 1.522(11) . ? 
C24' C25' 1.521(16) . ? 
C24' C26' 1.532(15) . ? 
C27' C29' 1.531(14) . ? 
C27' C28' 1.533(12) . ? 
C30 C34 1.4214(18) . ? 
C30 C31 1.4215(18) . ? 
C30 C35 1.5109(19) . ? 
C31 C32 1.4215(18) . ? 
C31 C36 1.5110(19) . ? 
C32 C33 1.4215(18) . ? 
C32 C37 1.511(2) . ? 
C33 C34 1.4216(18) . ? 
C33 C38 1.5110(19) . ? 
C34 C39 1.511(2) . ? 
C30' C31' 1.402(7) . ? 
C30' C34' 1.402(7) . ? 
C30' C35' 1.490(8) . ? 
C31' C32' 1.402(7) . ? 
C31' C36' 1.490(8) . ? 
C32' C33' 1.402(7) . ? 
C32' C37' 1.490(8) . ? 
C33' C34' 1.402(7) . ? 
C33' C38' 1.490(8) . ? 
C34' C39' 1.490(8) . ? 
C40 C41 1.405(6) . ? 
C40 C44 1.415(5) . ? 
C40 C45 1.506(6) . ? 
C41 C42 1.411(7) . ? 
C41 C46 1.512(7) . ? 
C42 C43 1.415(6) . ? 
C42 C47 1.508(7) . ? 
C43 C44 1.427(5) . ? 
C43 C48 1.500(6) . ? 
C44 C49 1.494(6) . ? 
O50 C51 1.406(11) . ? 
O50 C53 1.452(12) . ? 
C51 C52 1.458(13) . ? 
C53 C54 1.410(14) . ? 
O50' C51' 1.379(17) . ? 
O50' C53' 1.455(16) . ? 
C51' C52' 1.443(18) . ? 
C53' C54' 1.478(18) . ? 
  
loop_ 
 _geom_angle_atom_site_label_1 
 _geom_angle_atom_site_label_2 
 _geom_angle_atom_site_label_3 
 _geom_angle 
 _geom_angle_site_symmetry_1 
 _geom_angle_site_symmetry_3 
 _geom_angle_publ_flag 
N1 Al1 N3 95.84(12) . . ? 
N1 Al1 Zn2 110.77(8) . . ? 
N3 Al1 Zn2 113.46(9) . . ? 
N1 Al1 Zn1 103.67(8) . . ? 
N3 Al1 Zn1 102.45(9) . . ? 
Zn2 Al1 Zn1 126.11(4) . . ? 
C31' Zn1 C32' 36.5(3) . . ? 
C31' Zn1 C30' 35.8(2) . . ? 
C32' Zn1 C30' 59.3(4) . . ? 
C30 Zn1 C34 35.18(6) . . ? 
C30 Zn1 C31 35.15(6) . . ? 
C34 Zn1 C31 58.24(9) . . ? 
C31' Zn1 C33' 58.8(4) . . ? 
C32' Zn1 C33' 34.9(2) . . ? 
C30' Zn1 C33' 57.3(3) . . ? 
C30 Zn1 C33 58.07(9) . . ? 
C34 Zn1 C33 34.77(6) . . ? 
C31 Zn1 C33 57.76(9) . . ? 
C30 Zn1 C32 58.03(9) . . ? 
C34 Zn1 C32 57.79(9) . . ? 
C31 Zn1 C32 34.71(6) . . ? 
C33 Zn1 C32 34.49(6) . . ? 
C31' Zn1 C34' 58.1(3) . . ? 
C32' Zn1 C34' 57.6(4) . . ? 
C30' Zn1 C34' 34.1(2) . . ? 
C33' Zn1 C34' 33.7(2) . . ? 
C31' Zn1 Al1 158.5(3) . . ? 
C32' Zn1 Al1 139.5(4) . . ? 
C30' Zn1 Al1 161.0(3) . . ? 
C30 Zn1 Al1 163.23(9) . . ? 
C34 Zn1 Al1 154.01(11) . . ? 
C31 Zn1 Al1 147.19(10) . . ? 
C33' Zn1 Al1 133.4(3) . . ? 
C33 Zn1 Al1 138.48(10) . . ? 
C32 Zn1 Al1 135.50(9) . . ? 
C34' Zn1 Al1 143.0(2) . . ? 
C43 Zn2 C42 36.35(17) . . ? 
C43 Zn2 C44 36.61(13) . . ? 
C42 Zn2 C44 60.67(14) . . ? 
C43 Zn2 C41 60.03(16) . . ? 
C42 Zn2 C41 35.97(18) . . ? 
C44 Zn2 C41 59.88(13) . . ? 
C43 Zn2 C40 60.22(13) . . ? 
C42 Zn2 C40 60.03(15) . . ? 
C44 Zn2 C40 35.95(12) . . ? 
C41 Zn2 C40 35.59(16) . . ? 
C43 Zn2 Al1 157.94(10) . . ? 
C42 Zn2 Al1 148.68(11) . . ? 
C44 Zn2 Al1 150.63(9) . . ? 
C41 Zn2 Al1 139.59(11) . . ? 
C40 Zn2 Al1 140.41(9) . . ? 
C1 N1 C6' 119.1(4) . . ? 
C1 N1 C6 121.8(3) . . ? 
C1 N1 Al1 113.9(2) . . ? 
C6' N1 Al1 126.8(4) . . ? 
C6 N1 Al1 123.1(3) . . ? 
N1 C1 C2 122.2(3) . . ? 
N1 C1 C4 120.1(3) . . ? 
C2 C1 C4 117.7(3) . . ? 
C3 C2 C1 127.4(3) . . ? 
N3 C3 C2 123.1(3) . . ? 
N3 C3 C5 119.9(4) . . ? 
C2 C3 C5 117.0(3) . . ? 
C3 N3 C18' 116.1(4) . . ? 
C3 N3 C18 121.9(3) . . ? 
C3 N3 Al1 113.6(2) . . ? 
C18' N3 Al1 130.2(4) . . ? 
C18 N3 Al1 122.7(3) . . ? 
C7 C6 C11 120.0 . . ? 
C7 C6 N1 120.4(3) . . ? 
C11 C6 N1 119.6(3) . . ? 
C6 C7 C8 120.0 . . ? 
C6 C7 C12 122.7(4) . . ? 
C8 C7 C12 117.2(4) . . ? 
C9 C8 C7 120.0 . . ? 
C8 C9 C10 120.0 . . ? 
C9 C10 C11 120.0 . . ? 
C10 C11 C6 120.0 . . ? 
C10 C11 C15 115.7(4) . . ? 
C6 C11 C15 124.3(4) . . ? 
C14 C12 C13 110.4(7) . . ? 
C14 C12 C7 112.9(6) . . ? 
C13 C12 C7 111.8(7) . . ? 
C11 C15 C16 111.6(6) . . ? 
C11 C15 C17 108.8(7) . . ? 
C16 C15 C17 111.9(6) . . ? 
C7' C6' C11' 120.0 . . ? 
C7' C6' N1 119.3(5) . . ? 
C11' C6' N1 120.1(5) . . ? 
C8' C7' C6' 120.0 . . ? 
C8' C7' C12' 115.7(5) . . ? 
C6' C7' C12' 124.2(5) . . ? 
C7' C8' C9' 120.0 . . ? 
C10' C9' C8' 120.0 . . ? 
C9' C10' C11' 120.0 . . ? 
C10' C11' C6' 120.0 . . ? 
C10' C11' C15' 116.2(5) . . ? 
C6' C11' C15' 123.1(5) . . ? 
C13' C12' C14' 111.5(8) . . ? 
C13' C12' C7' 111.9(9) . . ? 
C14' C12' C7' 108.3(7) . . ? 
C11' C15' C17' 110.6(8) . . ? 
C11' C15' C16' 111.9(7) . . ? 
C17' C15' C16' 109.8(8) . . ? 
C19 C18 C23 120.0 . . ? 
C19 C18 N3 124.6(3) . . ? 
C23 C18 N3 115.4(3) . . ? 
C20 C19 C18 120.0 . . ? 
C20 C19 C24 116.8(4) . . ? 
C18 C19 C24 123.2(4) . . ? 
C19 C20 C21 120.0 . . ? 
C20 C21 C22 120.0 . . ? 
C23 C22 C21 120.0 . . ? 
C22 C23 C18 120.0 . . ? 
C22 C23 C27 117.3(4) . . ? 
C18 C23 C27 122.6(3) . . ? 
C26 C24 C25 111.8(8) . . ? 
C26 C24 C19 109.3(8) . . ? 
C25 C24 C19 111.3(7) . . ? 
C23 C27 C29 111.4(7) . . ? 
C23 C27 C28 113.1(8) . . ? 
C29 C27 C28 110.3(7) . . ? 
C19' C18' C23' 120.0 . . ? 
C19' C18' N3 113.8(5) . . ? 
C23' C18' N3 126.0(5) . . ? 
C20' C19' C18' 120.0 . . ? 
C20' C19' C24' 116.3(7) . . ? 
C18' C19' C24' 123.6(7) . . ? 
C19' C20' C21' 120.0 . . ? 
C22' C21' C20' 120.0 . . ? 
C21' C22' C23' 120.0 . . ? 
C22' C23' C18' 120.0 . . ? 
C22' C23' C27' 116.2(5) . . ? 
C18' C23' C27' 123.7(5) . . ? 
C25' C24' C26' 110.5(12) . . ? 
C25' C24' C19' 112.8(11) . . ? 
C26' C24' C19' 109.9(10) . . ? 
C23' C27' C29' 113.0(9) . . ? 
C23' C27' C28' 110.5(9) . . ? 
C29' C27' C28' 108.8(9) . . ? 
C34 C30 C31 108.0 . . ? 
C34 C30 C35 126.0 . . ? 
C31 C30 C35 126.0 . . ? 
C34 C30 Zn1 73.14(10) . . ? 
C31 C30 Zn1 73.35(10) . . ? 
C35 C30 Zn1 119.39(10) . . ? 
C30 C31 C32 108.0 . . ? 
C30 C31 C36 126.0 . . ? 
C32 C31 C36 126.0 . . ? 
C30 C31 Zn1 71.51(10) . . ? 
C32 C31 Zn1 73.93(9) . . ? 
C36 C31 Zn1 120.35(10) . . ? 
C33 C32 C31 108.0 . . ? 
C33 C32 C37 126.0 . . ? 
C31 C32 C37 126.0 . . ? 
C33 C32 Zn1 72.63(10) . . ? 
C31 C32 Zn1 71.36(9) . . ? 
C37 C32 Zn1 121.70(9) . . ? 
C32 C33 C34 108.0 . . ? 
C32 C33 C38 126.0 . . ? 
C34 C33 C38 126.0 . . ? 
C32 C33 Zn1 72.88(10) . . ? 
C34 C33 Zn1 71.27(9) . . ? 
C38 C33 Zn1 121.58(9) . . ? 
C30 C34 C33 108.0 . . ? 
C30 C34 C39 126.0 . . ? 
C33 C34 C39 126.0 . . ? 
C30 C34 Zn1 71.68(10) . . ? 
C33 C34 Zn1 73.97(9) . . ? 
C39 C34 Zn1 120.17(10) . . ? 
C31' C30' C34' 108.0 . . ? 
C31' C30' C35' 126.0 . . ? 
C34' C30' C35' 126.0 . . ? 
C31' C30' Zn1 67.5(5) . . ? 
C34' C30' Zn1 77.2(4) . . ? 
C35' C30' Zn1 120.9(4) . . ? 
C32' C31' C30' 108.0 . . ? 
C32' C31' C36' 126.0 . . ? 
C30' C31' C36' 126.0 . . ? 
C32' C31' Zn1 73.4(4) . . ? 
C30' C31' Zn1 76.7(5) . . ? 
C36' C31' Zn1 116.1(5) . . ? 
C33' C32' C31' 108.0 . . ? 
C33' C32' C37' 126.0 . . ? 
C31' C32' C37' 126.0 . . ? 
C33' C32' Zn1 78.0(5) . . ? 
C31' C32' Zn1 70.1(4) . . ? 
C37' C32' Zn1 117.8(4) . . ? 
C34' C33' C32' 108.0 . . ? 
C34' C33' C38' 126.0 . . ? 
C32' C33' C38' 126.0 . . ? 
C34' C33' Zn1 74.9(4) . . ? 
C32' C33' Zn1 67.1(5) . . ? 
C38' C33' Zn1 123.6(4) . . ? 
C33' C34' C30' 108.0 . . ? 
C33' C34' C39' 126.0 . . ? 
C30' C34' C39' 126.0 . . ? 
C33' C34' Zn1 71.4(4) . . ? 
C30' C34' Zn1 68.7(4) . . ? 
C39' C34' Zn1 125.4(4) . . ? 
C41 C40 C44 108.2(3) . . ? 
C41 C40 C45 127.2(4) . . ? 
C44 C40 C45 124.5(4) . . ? 
C41 C40 Zn2 71.9(2) . . ? 
C44 C40 Zn2 71.24(19) . . ? 
C45 C40 Zn2 123.5(3) . . ? 
C40 C41 C42 108.8(4) . . ? 
C40 C41 C46 125.0(6) . . ? 
C42 C41 C46 126.2(6) . . ? 
C40 C41 Zn2 72.5(2) . . ? 
C42 C41 Zn2 71.3(2) . . ? 
C46 C41 Zn2 123.2(4) . . ? 
C41 C42 C43 107.5(4) . . ? 
C41 C42 C47 125.9(6) . . ? 
C43 C42 C47 126.6(6) . . ? 
C41 C42 Zn2 72.8(2) . . ? 
C43 C42 Zn2 71.3(2) . . ? 
C47 C42 Zn2 122.0(3) . . ? 
C42 C43 C44 108.2(3) . . ? 
C42 C43 C48 125.9(5) . . ? 
C44 C43 C48 125.6(5) . . ? 
C42 C43 Zn2 72.4(2) . . ? 
C44 C43 Zn2 72.47(19) . . ? 
C48 C43 Zn2 126.1(3) . . ? 
C40 C44 C43 107.4(3) . . ? 
C40 C44 C49 127.1(4) . . ? 
C43 C44 C49 125.6(4) . . ? 
C40 C44 Zn2 72.81(19) . . ? 
C43 C44 Zn2 70.92(19) . . ? 
C49 C44 Zn2 123.3(3) . . ? 
C51 O50 C53 111.7(9) . . ? 
O50 C51 C52 110.1(8) . . ? 
C54 C53 O50 113.0(8) . . ? 
C51' O50' C53' 116.5(16) . . ? 
O50' C51' C52' 112.0(17) . . ? 
O50' C53' C54' 102.5(15) . . ? 
  
_refine_diff_density_max    0.658 
_refine_diff_density_min   -0.546 
_refine_diff_density_rms    0.063 
  
_shelx_res_file 
; 
TITL MRC2413 in P2(1)/n 
    MRC2413.res 
    created by SHELXL-2019/3 at 13:28:05 on 18-Mar-2024 
REM P2(1)/n (#4 in standard setting) 
REM Al-Zn-Zn-01 
CELL 1.54184  11.074158  12.968580  36.285127  90.0000  96.4551  90.0000 
ZERR    4.00   0.000145   0.000163   0.000452   0.0000   0.0012   0.0000 
LATT  1 
SYMM -x+1/2, y+1/2,-z+1/2 
SFAC C H Al N O Zn 
UNIT 212 324 4 8 4 8 
TEMP -100 
  
L.S. 12 
OMIT    -4   0  14 
OMIT    -4   0   6 
FMAP 2 
PLAN 10 
  
ACTA 
  
REM 'C49 H71 Al N2 Zn2, C4 H10 O' 
REM C53 H81 Al N2 O Zn2 
  
REM Modelled as 2 component twin, then using hklf5 file with BASF parameter 
  
REM The crystal was modelled as a two component twin in a ca. 63:37 ratio, 
REM with the two lattices related by the approximate twin law 
REM [1.00 0.00 0.00   0.00 -1.00 0.00  -0.74 0.00 -1.00] 
  
REM Unit cell from twin data processing 
  
REM use data from component 1 only 
  
SADI N1   C6   N1   C6' 
SADI N3   C18  N3   C18' 
SIMU 0.02 0.02 1 C6  > C17' 
SIMU 0.02 0.02 1 C18 > C29' 
  
SIMU 0.02 0.02 1.3 C30 > C39' 
  
SADI O50  C51  O50  C53  O50' C51' O50' C53' 
SADI C51  C52  C53  C54  C51' C52' C53' C54' 
SADI O50  C52  O50  C54  O50' C52' O50' C54' 
SADI C51  C53  C51' C53' 
SIMU 0.02 0.02 1 O50 > C54' 
  
REM SAME C6 > C17 
REM SAME C18 > C29 
  
WGHT    0.081300    1.988700 
BASF   0.37261 
FVAR       2.52183   0.55705   0.59603   0.77127   0.66521 
AL1   3    0.626982    0.751049    0.382897    11.00000    0.03078    0.02950 = 
         0.02118    0.00148    0.00429    0.00576 
ZN1   6    0.789697    0.674559    0.427829    11.00000    0.04162    0.04330 = 
         0.03299    0.00823   -0.00505    0.00540 
ZN2   6    0.656985    0.843206    0.326968    11.00000    0.03896    0.04369 = 
         0.02724    0.00868    0.00786    0.00304 
N1    4    0.513755    0.639274    0.372383    11.00000    0.02995    0.03457 = 
         0.02791    0.00252    0.00552    0.00342 
C1    1    0.468409    0.601927    0.402425    11.00000    0.03428    0.04092 = 
         0.03937    0.00901    0.01252    0.00491 
C2    1    0.468721    0.659283    0.435318    11.00000    0.05729    0.04710 = 
         0.03366    0.01016    0.02113    0.00967 
AFIX  43 
H2    2    0.458555    0.621203    0.457121    11.00000   -1.20000 
AFIX   0 
C3    1    0.482259    0.765774    0.439608    11.00000    0.06099    0.05134 = 
         0.02911    0.00466    0.02100    0.01861 
N3    4    0.529792    0.825643    0.414991    11.00000    0.05135    0.03525 = 
         0.02820    0.00047    0.01233    0.01357 
C4    1    0.417643    0.493432    0.402062    11.00000    0.06189    0.04843 = 
         0.05322    0.01133    0.01503   -0.00764 
AFIX 137 
H4A   2    0.357510    0.484615    0.380327    11.00000   -1.50000 
H4B   2    0.378807    0.481781    0.424675    11.00000   -1.50000 
H4C   2    0.483766    0.443703    0.400949    11.00000   -1.50000 
AFIX   0 
C5    1    0.442449    0.812829    0.474542    11.00000    0.12763    0.06459 = 
         0.04069    0.00570    0.04626    0.03116 
AFIX 137 
H5A   2    0.507933    0.856071    0.486598    11.00000   -1.50000 
H5B   2    0.423909    0.757747    0.491521    11.00000   -1.50000 
H5C   2    0.369776    0.855079    0.468087    11.00000   -1.50000 
AFIX  66 
PART   1 
C6    1    0.497507    0.584003    0.335892    21.00000    0.03080    0.04337 = 
         0.02601   -0.00232    0.00848   -0.00841 
C7    1    0.397823    0.605210    0.310197    21.00000    0.03748    0.04726 = 
         0.03857   -0.00542    0.00400   -0.01421 
C8    1    0.385215    0.555744    0.275997    21.00000    0.05150    0.06847 = 
         0.03579   -0.00438   -0.01032   -0.00733 
AFIX  43 
H8A   2    0.317086    0.570238    0.258436    21.00000   -1.20000 
AFIX  65 
C9    1    0.472292    0.485072    0.267490    21.00000    0.07173    0.07174 = 
         0.03863   -0.01711    0.00506   -0.00297 
AFIX  43 
H9A   2    0.463676    0.451264    0.244115    21.00000   -1.20000 
AFIX  65 
C10   1    0.571977    0.463865    0.293184    21.00000    0.07201    0.06151 = 
         0.04579   -0.02000    0.01813    0.00185 
AFIX  43 
H10A  2    0.631490    0.415563    0.287370    21.00000   -1.20000 
AFIX  65 
C11   1    0.584585    0.513330    0.327385    21.00000    0.04994    0.03523 = 
         0.03382   -0.01146    0.01229    0.00022 
AFIX   0 
C12   1    0.302185    0.686458    0.316904    21.00000    0.04190    0.05181 = 
         0.04611    0.00212   -0.00991    0.00447 
AFIX  13 
H12A  2    0.344566    0.741632    0.332692    21.00000   -1.20000 
AFIX   0 
C13   1    0.248339    0.737344    0.280864    21.00000    0.05572    0.08190 = 
         0.06263    0.00742   -0.00698    0.00789 
AFIX  33 
H13A  2    0.314084    0.764273    0.267651    21.00000   -1.50000 
H13B  2    0.201410    0.686365    0.265293    21.00000   -1.50000 
H13C  2    0.194922    0.794094    0.286490    21.00000   -1.50000 
AFIX   0 
C14   1    0.201880    0.644153    0.337846    21.00000    0.07945    0.06435 = 
         0.07285    0.00943    0.02300    0.00140 
AFIX  33 
H14A  2    0.237775    0.611727    0.360910    21.00000   -1.50000 
H14B  2    0.148294    0.700568    0.343677    21.00000   -1.50000 
H14C  2    0.154783    0.592839    0.322479    21.00000   -1.50000 
AFIX   0 
C15   1    0.696018    0.481828    0.354115    21.00000    0.04844    0.03419 = 
         0.04333    0.00136    0.00926    0.01349 
AFIX  13 
H15A  2    0.688191    0.513732    0.378824    21.00000   -1.20000 
AFIX   0 
C16   1    0.703422    0.364043    0.359217    21.00000    0.07214    0.04259 = 
         0.07534   -0.01145    0.01731    0.01040 
AFIX  33 
H16A  2    0.775287    0.346637    0.376372    21.00000   -1.50000 
H16B  2    0.630261    0.339412    0.369344    21.00000   -1.50000 
H16C  2    0.709430    0.331113    0.335182    21.00000   -1.50000 
AFIX   0 
C17   1    0.811360    0.525966    0.339551    21.00000    0.04104    0.05818 = 
         0.06661   -0.00463    0.01196    0.00730 
AFIX  33 
H17A  2    0.883084    0.506331    0.356403    21.00000   -1.50000 
H17B  2    0.818559    0.498235    0.314769    21.00000   -1.50000 
H17C  2    0.805551    0.601309    0.338249    21.00000   -1.50000 
AFIX  66 
PART   2 
SAME C6 > C17 
C6'   1    0.482735    0.591845    0.338248   -21.00000    0.03248 
C7'   1    0.367638    0.607790    0.319579   -21.00000    0.03763 
C8'   1    0.340738    0.573057    0.283346   -21.00000    0.04577 
AFIX  43 
H8B   2    0.262074    0.583955    0.270587   -21.00000   -1.20000 
AFIX  65 
C9'   1    0.428934    0.522378    0.265781   -21.00000    0.04456 
AFIX  43 
H9B   2    0.410549    0.498639    0.241017   -21.00000   -1.20000 
AFIX  65 
C10'  1    0.544032    0.506432    0.284449   -21.00000    0.03908 
AFIX  43 
H10B  2    0.604309    0.471795    0.272444   -21.00000   -1.20000 
AFIX  65 
C11'  1    0.570933    0.541165    0.320682   -21.00000    0.03991 
AFIX   0 
C12'  1    0.266277    0.670061    0.335368   -21.00000    0.04448 
AFIX  13 
H12B  2    0.299160    0.697560    0.360235   -21.00000   -1.20000 
AFIX   0 
C13'  1    0.224545    0.759482    0.310881   -21.00000    0.05795 
AFIX  33 
H13D  2    0.293638    0.804940    0.308109   -21.00000   -1.50000 
H13E  2    0.190889    0.733837    0.286461   -21.00000   -1.50000 
H13F  2    0.161878    0.798019    0.322093   -21.00000   -1.50000 
AFIX   0 
C14'  1    0.160867    0.596213    0.340603   -21.00000    0.05961 
AFIX  33 
H14D  2    0.191018    0.538877    0.356668   -21.00000   -1.50000 
H14E  2    0.097706    0.633446    0.352055   -21.00000   -1.50000 
H14F  2    0.126716    0.569264    0.316422   -21.00000   -1.50000 
AFIX   0 
C15'  1    0.692212    0.505688    0.340983   -21.00000    0.03255 
AFIX  13 
H15B  2    0.696680    0.529893    0.367267   -21.00000   -1.20000 
AFIX   0 
C16'  1    0.704116    0.386671    0.341250   -21.00000    0.05180 
AFIX  33 
H16D  2    0.782785    0.366959    0.354467   -21.00000   -1.50000 
H16E  2    0.638551    0.356533    0.353767   -21.00000   -1.50000 
H16F  2    0.698542    0.361227    0.315683   -21.00000   -1.50000 
AFIX   0 
C17'  1    0.798815    0.553766    0.323350   -21.00000    0.05230 
AFIX  33 
H17D  2    0.875716    0.530209    0.336697   -21.00000   -1.50000 
H17E  2    0.794676    0.532660    0.297305   -21.00000   -1.50000 
H17F  2    0.794034    0.629089    0.324803   -21.00000   -1.50000 
AFIX  66 
PART   1 
C18   1    0.534079    0.941315    0.418790    31.00000    0.04274    0.03700 = 
         0.02779   -0.00437    0.01246    0.00817 
C19   1    0.631329    0.996165    0.436734    31.00000    0.05100    0.03846 = 
         0.03026   -0.01320    0.00903    0.00347 
C20   1    0.625373    1.102972    0.439177    31.00000    0.07517    0.04088 = 
         0.05751   -0.01188    0.01297    0.00194 
AFIX  43 
H20A  2    0.691839    1.140459    0.451441    31.00000   -1.20000 
AFIX  65 
C21   1    0.522168    1.154928    0.423675    31.00000    0.08620    0.03846 = 
         0.06513   -0.01447    0.00595    0.01321 
AFIX  43 
H21A  2    0.518098    1.227925    0.425345    31.00000   -1.20000 
AFIX  65 
C22   1    0.424918    1.100079    0.405731    31.00000    0.06489    0.04548 = 
         0.05813   -0.00273   -0.00145    0.01211 
AFIX  43 
H22A  2    0.354382    1.135590    0.395136    31.00000   -1.20000 
AFIX  65 
C23   1    0.430872    0.993273    0.403288    31.00000    0.05640    0.03694 = 
         0.04293   -0.00162    0.00767    0.00736 
AFIX   0 
C24   1    0.747815    0.944701    0.454583    31.00000    0.04909    0.04287 = 
         0.04579   -0.02097    0.00144    0.00632 
AFIX  13 
H24A  2    0.733590    0.868594    0.455098    31.00000   -1.20000 
AFIX   0 
C25   1    0.780360    0.981449    0.494427    31.00000    0.08714    0.06928 = 
         0.04942   -0.03961   -0.00740   -0.00446 
AFIX  33 
H25A  2    0.712610    0.967064    0.508861    31.00000   -1.50000 
H25B  2    0.853140    0.945078    0.505487    31.00000   -1.50000 
H25C  2    0.796225    1.055796    0.494513    31.00000   -1.50000 
AFIX   0 
C26   1    0.850167    0.965165    0.430790    31.00000    0.07164    0.05725 = 
         0.07274   -0.00026    0.02974    0.00344 
AFIX  33 
H26A  2    0.826109    0.940645    0.405481    31.00000   -1.50000 
H26B  2    0.866662    1.039366    0.430303    31.00000   -1.50000 
H26C  2    0.923576    0.928649    0.441277    31.00000   -1.50000 
AFIX   0 
C27   1    0.324987    0.938692    0.381014    31.00000    0.05036    0.04761 = 
         0.06308    0.00423   -0.00208    0.02045 
AFIX  13 
H27A  2    0.355992    0.871034    0.372784    31.00000   -1.20000 
AFIX   0 
C28   1    0.274821    0.998051    0.345959    31.00000    0.05904    0.08721 = 
         0.05623    0.00617   -0.00212    0.01408 
AFIX  33 
H28A  2    0.207133    0.959445    0.332788    31.00000   -1.50000 
H28B  2    0.246119    1.066000    0.352969    31.00000   -1.50000 
H28C  2    0.339209    1.006574    0.329760    31.00000   -1.50000 
AFIX   0 
C29   1    0.223395    0.915569    0.404786    31.00000    0.09422    0.10691 = 
         0.07758    0.03649   -0.01105   -0.02417 
AFIX  33 
H29A  2    0.156722    0.880516    0.389704    31.00000   -1.50000 
H29B  2    0.254472    0.871062    0.425540    31.00000   -1.50000 
H29C  2    0.193596    0.980243    0.414416    31.00000   -1.50000 
AFIX  66 
PART   2 
SAME C18 > C29 
C18'  1    0.497483    0.931528    0.415184   -31.00000    0.03404 
C19'  1    0.591745    0.995891    0.429424   -31.00000    0.04112 
C20'  1    0.575343    1.102164    0.429060   -31.00000    0.04449 
AFIX  43 
H20B  2    0.639767    1.146153    0.438793   -31.00000   -1.20000 
AFIX  65 
C21'  1    0.464678    1.144074    0.414457   -31.00000    0.04237 
AFIX  43 
H21B  2    0.453468    1.216707    0.414208   -31.00000   -1.20000 
AFIX  65 
C22'  1    0.370415    1.079713    0.400217   -31.00000    0.04182 
AFIX  43 
H22B  2    0.294781    1.108357    0.390235   -31.00000   -1.20000 
AFIX  65 
C23'  1    0.386816    0.973440    0.400580   -31.00000    0.03387 
AFIX   0 
C24'  1    0.715037    0.956473    0.447565   -31.00000    0.04300 
AFIX  13 
H24B  2    0.709986    0.879695    0.449431   -31.00000   -1.20000 
AFIX   0 
C25'  1    0.748034    0.998890    0.486463   -31.00000    0.06908 
AFIX  33 
H25D  2    0.683643    0.981746    0.501877   -31.00000   -1.50000 
H25E  2    0.824836    0.968293    0.497306   -31.00000   -1.50000 
H25F  2    0.756887    1.073966    0.485274   -31.00000   -1.50000 
AFIX   0 
C26'  1    0.814463    0.982325    0.422901   -31.00000    0.06489 
AFIX  33 
H26D  2    0.791892    0.954512    0.397965   -31.00000   -1.50000 
H26E  2    0.823573    1.057337    0.421464   -31.00000   -1.50000 
H26F  2    0.891522    0.951663    0.433497   -31.00000   -1.50000 
AFIX   0 
C27'  1    0.280494    0.909519    0.382898   -31.00000    0.04121 
AFIX  13 
H27B  2    0.306140    0.835556    0.383292   -31.00000   -1.20000 
AFIX   0 
C28'  1    0.246738    0.941501    0.342376   -31.00000    0.04775 
AFIX  33 
H28D  2    0.178225    0.899650    0.331423   -31.00000   -1.50000 
H28E  2    0.223761    1.014506    0.341314   -31.00000   -1.50000 
H28F  2    0.316650    0.930792    0.328487   -31.00000   -1.50000 
AFIX   0 
C29'  1    0.167451    0.918386    0.403425   -31.00000    0.05764 
AFIX  33 
H29D  2    0.102120    0.875856    0.390895   -31.00000   -1.50000 
H29E  2    0.186841    0.894472    0.429027   -31.00000   -1.50000 
H29F  2    0.141046    0.990504    0.403491   -31.00000   -1.50000 
AFIX   9 
PART   1 
C30   1    0.973080    0.603218    0.454680    41.00000    0.04755    0.08296 = 
         0.05457    0.02261   -0.00647    0.01592 
C31   1    0.885214    0.522940    0.452913    41.00000    0.08173    0.05902 = 
         0.07006    0.02570   -0.02058    0.02533 
C32   1    0.796790    0.549649    0.476798    41.00000    0.05994    0.07671 = 
         0.05383    0.04541   -0.02236   -0.01648 
C33   1    0.830020    0.646436    0.493319    41.00000    0.07779    0.10062 = 
         0.03175    0.02856   -0.01254   -0.01879 
C34   1    0.938981    0.679544    0.479651    41.00000    0.05699    0.08669 = 
         0.03964    0.02056   -0.01285   -0.01227 
C35   1    1.083387    0.606780    0.433703    41.00000    0.05601    0.16089 = 
         0.10990    0.06001    0.00559    0.04023 
AFIX  33 
H35A  2    1.085639    0.544648    0.418422    41.00000   -1.50000 
H35B  2    1.078982    0.667913    0.417732    41.00000   -1.50000 
H35C  2    1.157087    0.610089    0.451348    41.00000   -1.50000 
AFIX   5 
C36   1    0.885709    0.426196    0.429723    41.00000    0.17369    0.06128 = 
         0.17075    0.01080   -0.01140    0.05638 
AFIX  33 
H36A  2    0.814998    0.383770    0.433595    41.00000   -1.50000 
H36B  2    0.882159    0.444940    0.403459    41.00000   -1.50000 
H36C  2    0.960292    0.387135    0.437074    41.00000   -1.50000 
AFIX   5 
C37   1    0.686799    0.486297    0.483442    41.00000    0.09392    0.11482 = 
         0.11832    0.08371   -0.03376   -0.04957 
AFIX  33 
H37A  2    0.685210    0.422987    0.468649    41.00000   -1.50000 
H37B  2    0.690974    0.468507    0.509804    41.00000   -1.50000 
H37C  2    0.612869    0.526306    0.476182    41.00000   -1.50000 
AFIX   5 
C38   1    0.761544    0.704025    0.520620    41.00000    0.14118    0.17245 = 
         0.02953    0.00538    0.01002   -0.01772 
AFIX  33 
H38A  2    0.803854    0.768651    0.527668    41.00000   -1.50000 
H38B  2    0.679117    0.719287    0.509142    41.00000   -1.50000 
H38C  2    0.757251    0.661489    0.542758    41.00000   -1.50000 
AFIX   5 
C39   1    1.006655    0.778478    0.489883    41.00000    0.10430    0.13232 = 
         0.10583    0.01029   -0.03893   -0.05569 
AFIX  33 
H39A  2    0.963802    0.817229    0.507614    41.00000   -1.50000 
H39B  2    1.089079    0.762272    0.501143    41.00000   -1.50000 
H39C  2    1.010978    0.820098    0.467526    41.00000   -1.50000 
AFIX   9 
PART   2 
C30'  1    0.975372    0.651403    0.463974   -41.00000    0.04248 
C31'  1    0.918647    0.557673    0.453373   -41.00000    0.06791 
C32'  1    0.813252    0.549487    0.471272   -41.00000    0.05572 
C33'  1    0.804834    0.638174    0.492927   -41.00000    0.05370 
C34'  1    0.905026    0.701151    0.488433   -41.00000    0.05057 
C35'  1    1.090269    0.691179    0.451466   -41.00000    0.07262 
AFIX  33 
H35D  2    1.109879    0.758335    0.463000   -41.00000   -1.50000 
H35E  2    1.156432    0.642578    0.458748   -41.00000   -1.50000 
H35F  2    1.080051    0.698779    0.424423   -41.00000   -1.50000 
AFIX   5 
C36'  1    0.962670    0.480323    0.427608   -41.00000    0.15446 
AFIX  33 
H36D  2    1.038338    0.504877    0.418986   -41.00000   -1.50000 
H36E  2    0.977523    0.414516    0.440606   -41.00000   -1.50000 
H36F  2    0.901100    0.470703    0.406286   -41.00000   -1.50000 
AFIX   5 
C37'  1    0.725567    0.461913    0.467853   -41.00000    0.10328 
AFIX  33 
H37D  2    0.752733    0.409928    0.450999   -41.00000   -1.50000 
H37E  2    0.721332    0.431010    0.492321   -41.00000   -1.50000 
H37F  2    0.644977    0.487215    0.457992   -41.00000   -1.50000 
AFIX   5 
C38'  1    0.706620    0.661388    0.516595   -41.00000    0.09222 
AFIX  33 
H38D  2    0.647708    0.604719    0.514784   -41.00000   -1.50000 
H38E  2    0.741980    0.669229    0.542438   -41.00000   -1.50000 
H38F  2    0.665588    0.725482    0.508126   -41.00000   -1.50000 
AFIX   5 
C39'  1    0.932026    0.803084    0.506467   -41.00000    0.09289 
AFIX  33 
H39D  2    1.007413    0.830800    0.498630   -41.00000   -1.50000 
H39E  2    0.865025    0.850849    0.499152   -41.00000   -1.50000 
H39F  2    0.941395    0.794633    0.533476   -41.00000   -1.50000 
AFIX   0 
PART   0 
C40   1    0.789428    0.850791    0.282488    11.00000    0.03552    0.06987 = 
         0.02919    0.00898    0.00853    0.00699 
C41   1    0.801566    0.942356    0.303267    11.00000    0.04875    0.09087 = 
         0.03562   -0.00542    0.01613   -0.02709 
C42   1    0.689810    0.995713    0.298735    11.00000    0.08494    0.04562 = 
         0.04319    0.00353    0.03173   -0.01042 
C43   1    0.607486    0.936310    0.274761    11.00000    0.04913    0.05468 = 
         0.03748    0.02121    0.01337    0.01435 
C44   1    0.669264    0.845849    0.264630    11.00000    0.04116    0.04566 = 
         0.02856    0.00600    0.00784   -0.00251 
C45   1    0.885993    0.771079    0.278553    11.00000    0.07150    0.15673 = 
         0.05863    0.03237    0.02901    0.06600 
AFIX 137 
H45A  2    0.951138    0.778229    0.299026    11.00000   -1.50000 
H45B  2    0.919331    0.781111    0.254911    11.00000   -1.50000 
H45C  2    0.850363    0.702013    0.279162    11.00000   -1.50000 
AFIX   0 
C46   1    0.916869    0.977804    0.326022    11.00000    0.09212    0.25133 = 
         0.05999   -0.04598    0.02833   -0.11113 
AFIX 137 
H46A  2    0.896169    1.015660    0.347828    11.00000   -1.50000 
H46B  2    0.962465    1.023005    0.310935    11.00000   -1.50000 
H46C  2    0.966703    0.917722    0.334050    11.00000   -1.50000 
AFIX   0 
C47   1    0.664158    1.098010    0.316010    11.00000    0.23374    0.04402 = 
         0.09094   -0.00131    0.09417   -0.01390 
AFIX 137 
H47A  2    0.651130    1.150647    0.296592    11.00000   -1.50000 
H47B  2    0.733472    1.117722    0.333814    11.00000   -1.50000 
H47C  2    0.591198    1.092146    0.328853    11.00000   -1.50000 
AFIX   0 
C48   1    0.481802    0.968239    0.259241    11.00000    0.06294    0.15868 = 
         0.06503    0.04987    0.01921    0.05522 
AFIX 137 
H48A  2    0.431917    0.906721    0.253386    11.00000   -1.50000 
H48B  2    0.485974    1.008746    0.236619    11.00000   -1.50000 
H48C  2    0.445393    1.010113    0.277576    11.00000   -1.50000 
AFIX   0 
C49   1    0.616314    0.763835    0.238783    11.00000    0.08249    0.08025 = 
         0.04067   -0.01102    0.01572   -0.02779 
AFIX 137 
H49A  2    0.655574    0.697736    0.245569    11.00000   -1.50000 
H49B  2    0.629758    0.781679    0.213318    11.00000   -1.50000 
H49C  2    0.528871    0.758280    0.240503    11.00000   -1.50000 
AFIX   0 
PART   1 
O50   5    0.202909    0.269901    0.357273    51.00000    0.10238    0.14856 = 
         0.07589    0.02088    0.00012    0.08006 
C51   1    0.233791    0.285388    0.321153    51.00000    0.07277    0.07423 = 
         0.08805    0.03354   -0.01243   -0.00460 
AFIX  23 
H51A  2    0.200241    0.352039    0.311432    51.00000   -1.20000 
H51B  2    0.197998    0.229835    0.304681    51.00000   -1.20000 
AFIX   0 
C52   1    0.365503    0.285498    0.321344    51.00000    0.08887    0.11882 = 
         0.07648    0.02143   -0.00310   -0.01848 
AFIX  33 
H52A  2    0.386064    0.296339    0.296058    51.00000   -1.50000 
H52B  2    0.400612    0.341100    0.337421    51.00000   -1.50000 
H52C  2    0.398373    0.219130    0.330683    51.00000   -1.50000 
AFIX   0 
C53   1    0.072321    0.262830    0.357846    51.00000    0.07237    0.10673 = 
         0.12831   -0.00916   -0.01506    0.04907 
AFIX  23 
H53A  2    0.037220    0.333098    0.356030    51.00000   -1.20000 
H53B  2    0.036993    0.223391    0.335875    51.00000   -1.20000 
AFIX   0 
C54   1    0.039385    0.214832    0.390136    51.00000    0.08099    0.07801 = 
         0.11096   -0.00912    0.00252    0.02461 
AFIX  33 
H54A  2   -0.049389    0.212178    0.389028    51.00000   -1.50000 
H54B  2    0.072216    0.144605    0.391826    51.00000   -1.50000 
H54C  2    0.072444    0.254364    0.411990    51.00000   -1.50000 
AFIX   0 
PART   2 
O50'  5    0.196527    0.245011    0.342670   -51.00000    0.08719 
C51'  1    0.271425    0.297722    0.321282   -51.00000    0.09140 
AFIX  23 
H51C  2    0.320319    0.348340    0.337005   -51.00000   -1.20000 
H51D  2    0.220988    0.336293    0.301651   -51.00000   -1.20000 
AFIX   0 
C52'  1    0.351897    0.229418    0.304320   -51.00000    0.10330 
AFIX  33 
H52D  2    0.403388    0.269750    0.289419   -51.00000   -1.50000 
H52E  2    0.403136    0.192072    0.323680   -51.00000   -1.50000 
H52F  2    0.303836    0.180029    0.288339   -51.00000   -1.50000 
AFIX   0 
C53'  1    0.118718    0.307298    0.363553   -51.00000    0.10535 
AFIX  23 
H53C  2    0.078796    0.363109    0.348043   -51.00000   -1.20000 
H53D  2    0.165223    0.337892    0.385787   -51.00000   -1.20000 
AFIX   0 
C54'  1    0.029025    0.231241    0.373930   -51.00000    0.09197 
AFIX  33 
H54D  2   -0.028987    0.265500    0.388371   -51.00000   -1.50000 
H54E  2   -0.014555    0.201405    0.351433   -51.00000   -1.50000 
H54F  2    0.071159    0.176397    0.388865   -51.00000   -1.50000 
PART   0 
  
AFIX   0 
HKLF 5 
  
  
  
  
REM  MRC2413 in P2(1)/n 
REM wR2 = 0.1411, GooF = S = 1.054, Restrained GooF = 1.061 for all data 
REM R1 = 0.0507 for 11659 Fo > 4sig(Fo) and 0.0626 for all 13848 data 
REM 606 parameters refined using 371 restraints 
  
END 
  
WGHT      0.0812      1.9822 
  
REM Highest difference peak  0.658,  deepest hole -0.546,  1-sigma level  0.063 
Q1    1   1.0342  0.7575  0.4951  11.00000  0.05    0.66 
Q2    1   0.9199  0.4132  0.4341  11.00000  0.05    0.45 
Q3    1   0.7032  0.5374  0.5048  11.00000  0.05    0.40 
Q4    1   0.9601  0.6186  0.4481  11.00000  0.05    0.39 
Q5    1   0.7944  0.5880  0.4829  11.00000  0.05    0.38 
Q6    1   0.7762  0.4027  0.4376  11.00000  0.05    0.38 
Q7    1   0.9484  0.5515  0.4385  11.00000  0.05    0.34 
Q8    1   0.9200  0.9435  0.3305  11.00000  0.05    0.34 
Q9    1   0.7077  0.4620  0.4839  11.00000  0.05    0.32 
Q10   1   0.7427  0.7557  0.4054  11.00000  0.05    0.30 
; 
_shelx_res_checksum   50052 
  
_shelx_hkl_file 
; 
   0   0  -4 61639.2 572.182  -2 
   0   0   4 61639.2 572.182   1 
   0   0   6 3046.62 184.426  -2 
   0   0  -6 3046.62 184.426   1 
   0   0   8 315054. 1455.19  -2 
   0   0  -8 315054. 1455.19   1 
   0   0  10 226.268 118.696  -2 
   0   0 -10 226.268 118.696   1 
   0   0  12 377113. 1988.27  -2 
   0   0 -12 377113. 1988.27   1 
   0   0  14 1549.24 232.119  -2 
   0   0 -14 1549.24 232.119   1 
   0   0  16 14321.5 596.609  -2 
   0   0 -16 14321.5 596.609   1 
   0   0 -18 64270.6 1308.77  -2 
   0   0  18 64270.6 1308.77   1 
   0   0 -20 175422. 3482.77  -2 
   0   0  20 175422. 3482.77   1 
   0   0  22 7216.17 849.877  -2 
   0   0 -22 7216.17 849.877   1 
   0   0  24 737.919 685.185  -2 
   0   0 -24 737.919 685.185   1 
   0   0  26 1536.16 107.556  -2 
   0   0 -26 1536.16 107.556   1 
   0   0  28 8859.95 238.928  -2 
   0   0 -28 8859.95 238.928   1 
   0   0  30 2956.52 213.465  -2 
   0   0 -30 2956.52 213.465   1 
   0   0  32 8093.00 289.274  -2 
   0   0 -32 8093.00 289.274   1 
   0   0  34 234.843 127.605  -2 
   0   0 -34 234.843 127.605   1 
   0   0  36 4727.69 230.975  -2 
   0   0 -36 4727.69 230.975   1 
   0   0  38 8242.67 317.946  -2 
   0   0 -38 8242.67 317.946   1 
   0   0  40 7198.02 378.429  -2 
   0   0 -40 7198.02 378.429   1 
   0   0  42 7043.76 467.210  -2 
   0   0 -42 7043.76 467.210   1 
   0   0  44-32.8572 162.680  -2 
   0   0 -44-32.8572 162.680   1 
   0   1   1 8376.77 122.075  -2 
   0  -1  -1 8376.77 122.075   1 
   0  -1   2 406237. 1255.35  -2 
   0   1  -2 406237. 1255.35   1 
   0   1   3 17321.1 287.598  -2 
   0  -1  -3 17321.1 287.598   1 
   0   1   4 35217.3 334.546  -2 
   0  -1  -4 35217.3 334.546   1 
   0   1   5 2843.79 99.4822  -2 
   0  -1  -5 2843.79 99.4822   1 
   0  -1   6 189766. 704.715  -2 
   0   1  -6 189766. 704.715   1 
   0   1   7 47438.0 468.795  -2 
   0  -1  -7 47438.0 468.795   1 
   0  -1   8 15150.8 240.329  -2 
   0   1  -8 15150.8 240.329   1 
   0  -1  -9 16473.3 234.064  -2 
   0   1   9 16473.3 234.064   1 
   0   1  10 43655.2 451.013  -2 
   0  -1 -10 43655.2 451.013   1 
   0  -1 -11 76703.2 671.858  -2 
   0   1  11 76703.2 671.858   1 
   0  -1  12 1329.27 146.197  -2 
   0   1 -12 1329.27 146.197   1 
   0  -1 -13 2993.07 190.041  -2 
   0   1  13 2993.07 190.041   1 
   0  -1  14 10428.1 259.265  -2 
   0   1 -14 10428.1 259.265   1 
   0  -1  15 5597.08 211.332  -2 
   0   1 -15 5597.08 211.332   1 
   0  -1  16 22734.3 550.958  -2 
   0   1 -16 22734.3 550.958   1 
   0   1  17 4564.02 305.614  -2 
   0  -1 -17 4564.02 305.614   1 
   0  -1  18 112632. 1523.44  -2 
   0   1 -18 112632. 1523.44   1 
   0   1 -19 231.667 304.679  -2 
   0  -1  19 231.667 304.679   1 
   0  -1  20 51031.1 1088.75  -2 
   0   1 -20 51031.1 1088.75   1 
   0  -1  21 3252.28 428.603  -2 
   0   1 -21 3252.28 428.603   1 
   0   1  22 77550.2 1634.62  -2 
   0  -1 -22 77550.2 1634.62   1 
   0  -1 -23 5753.24 513.285  -2 
   0   1  23 5753.24 513.285   1 
   0   1  24 1770.04 755.026  -2 
   0  -1 -24 1770.04 755.026   1 
   0   1 -25 135.414 87.1363  -2 
   0  -1  25 135.414 87.1363   1 
   0  -1  26 733.216 82.0307  -2 
   0   1 -26 733.216 82.0307   1 
   0   1 -27 4357.35 147.826  -2 
   0  -1  27 4357.35 147.826   1 
   0   1  28 181.497 77.1950  -2 
   0  -1 -28 181.497 77.1950   1 
   0   1  29 319.086 80.9421  -2 
   0  -1 -29 319.086 80.9421   1 
   0   1  30 5775.16 176.753  -2 
   0  -1 -30 5775.16 176.753   1 
   0  -1  31 2140.55 123.851  -2 
   0   1 -31 2140.55 123.851   1 
   0   1  32 1271.05 109.966  -2 
   0  -1 -32 1271.05 109.966   1 
   0  -1  33 509.260 100.758  -2 
   0   1 -33 509.260 100.758   1 
   0   1  34 215.592 103.878  -2 
   0  -1 -34 215.592 103.878   1 
   0  -1  35 13600.2 284.555  -2 
   0   1 -35 13600.2 284.555   1 
   0   1  36 4664.72 196.547  -2 
   0  -1 -36 4664.72 196.547   1 
   0  -1  37 487.092 110.028  -2 
   0   1 -37 487.092 110.028   1 
   0  -1  38 1352.86 166.443  -2 
   0   1 -38 1352.86 166.443   1 
   0   1  39 506.225 129.689  -2 
   0  -1 -39 506.225 129.689   1 
   0  -1  40 6649.04 257.924  -2 
   0   1 -40 6649.04 257.924   1 
   0   1  41 115.683 116.502  -2 
   0  -1 -41 115.683 116.502   1 
   0  -1  42 1554.46 189.704  -2 
   0   1 -42 1554.46 189.704   1 
   0  -1  43 4861.61 252.176  -2 
   0   1 -43 4861.61 252.176   1 
   0   1  44 369.009 111.348  -2 
   0  -1 -44 369.009 111.348   1 
   0  -2   0 11842.8 178.396  -2 
   0   2   0 11842.8 178.396   1 
   0   2   1 20345.2 207.848  -2 
   0  -2  -1 20345.2 207.848   1 
   0   2  -2 370.608 55.1821  -2 
   0  -2   2 370.608 55.1821   1 
   0   2   3 172809. 727.322  -2 
   0  -2  -3 172809. 727.322   1 
   0   2   4 5335.41 128.079  -2 
   0  -2  -4 5335.41 128.079   1 
   0  -2   5 49204.8 425.320  -2 
   0   2  -5 49204.8 425.320   1 
   0   2   6 8642.78 215.920  -2 
   0  -2  -6 8642.78 215.920   1 
   0   2  -7 121.963 72.0939  -2 
   0  -2   7 121.963 72.0939   1 
   0  -2   8 13995.5 252.744  -2 
   0   2  -8 13995.5 252.744   1 
   0   2  -9 26054.5 358.511  -2 
   0  -2   9 26054.5 358.511   1 
   0  -2 -10 751.541 121.389  -2 
   0   2  10 751.541 121.389   1 
   0  -2  11 12523.2 329.718  -2 
   0   2 -11 12523.2 329.718   1 
   0  -2 -12 1330.34 150.135  -2 
   0   2  12 1330.34 150.135   1 
   0   2 -13 35728.3 731.772  -2 
   0  -2  13 35728.3 731.772   1 
   0   2 -14 858.988 218.057  -2 
   0  -2  14 858.988 218.057   1 
   0  -2  15 4539.75 280.752  -2 
   0   2 -15 4539.75 280.752   1 
   0  -2  16 45118.6 926.536  -2 
   0   2 -16 45118.6 926.536   1 
   0  -2  17 46377.4 964.106  -2 
   0   2 -17 46377.4 964.106   1 
   0  -2  18 33.7504 260.586  -2 
   0   2 -18 33.7504 260.586   1 
   0  -2  19 303.328 424.038  -2 
   0   2 -19 303.328 424.038   1 
   0   2 -20 74317.5 1341.89  -2 
   0  -2  20 74317.5 1341.89   1 
   0  -2  21 17131.6 796.483  -2 
   0   2 -21 17131.6 796.483   1 
   0  -2 -22 9584.32 482.378  -2 
   0   2  22 9584.32 482.378   1 
   0  -2  23 1787.20 489.267  -2 
   0   2 -23 1787.20 489.267   1 
   0  -2  24 325.199 135.484  -2 
   0   2 -24 325.199 135.484   1 
   0   2  25 31323.4 341.456  -2 
   0  -2 -25 31323.4 341.456   1 
   0   2  26 1785.18 89.6046  -2 
   0  -2 -26 1785.18 89.6046   1 
   0   2  27 2807.25 120.873  -2 
   0  -2 -27 2807.25 120.873   1 
   0  -2 -28 11079.8 216.509  -2 
   0   2  28 11079.8 216.509   1 
   0  -2  29 361.607 70.4245  -2 
   0   2 -29 361.607 70.4245   1 
   0  -2  30 3372.14 131.818  -2 
   0   2 -30 3372.14 131.818   1 
   0   2 -31 261.717 81.8670  -2 
   0  -2  31 261.717 81.8670   1 
   0  -2  32 1470.17 116.912  -2 
   0   2 -32 1470.17 116.912   1 
   0   2  33 44948.0 517.689  -2 
   0  -2 -33 44948.0 517.689   1 
   0  -2  34 1829.47 153.268  -2 
   0   2 -34 1829.47 153.268   1 
   0   2  35 348.651 124.373  -2 
   0  -2 -35 348.651 124.373   1 
   0   2  36 46.1963 97.1656  -2 
   0  -2 -36 46.1963 97.1656   1 
   0  -2  37 11455.8 362.344  -2 
   0   2 -37 11455.8 362.344   1 
   0   2  38 2010.65 149.692  -2 
   0  -2 -38 2010.65 149.692   1 
   0   2  39 224.999 97.0989  -2 
   0  -2 -39 224.999 97.0989   1 
   0  -2  40 72.3192 87.1571  -2 
   0   2 -40 72.3192 87.1571   1 
   0   2  41 1529.05 154.533  -2 
   0  -2 -41 1529.05 154.533   1 
   0   2  42 1660.38 191.117  -2 
   0  -2 -42 1660.38 191.117   1 
   0   2  43 100.615 117.392  -2 
   0  -2 -43 100.615 117.392   1 
   0  -2  44 194.496 109.558  -2 
   0   2 -44 194.496 109.558   1 
   0   3  -1 71529.4 548.038  -2 
   0  -3   1 71529.4 548.038   1 
   0  -3  -2 140261. 545.134  -2 
   0   3   2 140261. 545.134   1 
   0  -3   3 41166.1 372.084  -2 
   0   3  -3 41166.1 372.084   1 
   0   3  -4 72147.3 556.907  -2 
   0  -3   4 72147.3 556.907   1 
   0  -3   5 68737.1 516.770  -2 
   0   3  -5 68737.1 516.770   1 
   0  -3   6 3969.13 162.755  -2 
   0   3  -6 3969.13 162.755   1 
   0   3   7 7805.57 204.971  -2 
   0  -3  -7 7805.57 204.971   1 
   0   3  -8 21008.8 456.280  -2 
   0  -3   8 21008.8 456.280   1 
   0   3  -9 14699.9 331.427  -2 
   0  -3   9 14699.9 331.427   1 
   0  -3  10 648.126 112.844  -2 
   0   3 -10 648.126 112.844   1 
   0  -3 -11 3437.85 156.918  -2 
   0   3  11 3437.85 156.918   1 
   0  -3  12-274.907 180.067  -2 
   0   3 -12-274.907 180.067   1 
   0  -3  13 22346.3 509.322  -2 
   0   3 -13 22346.3 509.322   1 
   0  -3  14 34802.6 541.673  -2 
   0   3 -14 34802.6 541.673   1 
   0  -3  15 252784. 1647.35  -2 
   0   3 -15 252784. 1647.35   1 
   0  -3  16 12873.5 632.267  -2 
   0   3 -16 12873.5 632.267   1 
   0  -3  17 1364.40 262.306  -2 
   0   3 -17 1364.40 262.306   1 
   0  -3  18 2175.61 303.231  -2 
   0   3 -18 2175.61 303.231   1 
   0  -3  19 2520.54 364.568  -2 
   0   3 -19 2520.54 364.568   1 
   0   3  20 12508.0 705.091  -2 
   0  -3 -20 12508.0 705.091   1 
   0   3 -21 459.643 493.409  -2 
   0  -3  21 459.643 493.409   1 
   0  -3 -22-175.739 527.226  -2 
   0   3  22-175.739 527.226   1 
   0   3 -23 59773.6 1082.82  -2 
   0  -3  23 59773.6 1082.82   1 
   0  -3  24 5922.96 132.542  -2 
   0   3 -24 5922.96 132.542   1 
   0  -3  25 10192.1 172.452  -2 
   0   3 -25 10192.1 172.452   1 
   0  -3 -26 6561.16 158.900  -2 
   0   3  26 6561.16 158.900   1 
   0   3 -27 16726.2 268.035  -2 
   0  -3  27 16726.2 268.035   1 
   0  -3  28 3953.83 132.876  -2 
   0   3 -28 3953.83 132.876   1 
   0  -3  29-11.8588 82.4586  -2 
   0   3 -29-11.8588 82.4586   1 
   0  -3 -30 350.731 84.3105  -2 
   0   3  30 350.731 84.3105   1 
   0  -3  31 10649.4 238.579  -2 
   0   3 -31 10649.4 238.579   1 
   0  -3  32 1999.16 119.110  -2 
   0   3 -32 1999.16 119.110   1 
   0  -3  33 2999.68 171.639  -2 
   0   3 -33 2999.68 171.639   1 
   0  -3  34 453.354 112.341  -2 
   0   3 -34 453.354 112.341   1 
   0   3  35 29731.7 510.723  -2 
   0  -3 -35 29731.7 510.723   1 
   0   3  36 2035.51 191.941  -2 
   0  -3 -36 2035.51 191.941   1 
   0   3  37 93.5540 106.765  -2 
   0  -3 -37 93.5540 106.765   1 
   0   3  38 424.245 127.241  -2 
   0  -3 -38 424.245 127.241   1 
   0  -3  39 325.349 120.455  -2 
   0   3 -39 325.349 120.455   1 
   0   3  40 228.411 111.536  -2 
   0  -3 -40 228.411 111.536   1 
   0   3  41-65.4521 101.460  -2 
   0  -3 -41-65.4521 101.460   1 
   0  -3  42 1198.86 171.018  -2 
   0   3 -42 1198.86 171.018   1 
   0  -3  43 4947.30 234.017  -2 
   0   3 -43 4947.30 234.017   1 
   0  -3  44 216.330 78.2432  -2 
   0   3 -44 216.330 78.2432   1 
   0  -4   0 28332.1 478.234  -2 
   0   4   0 28332.1 478.234   1 
   0   4  -1 9237.35 217.288  -2 
   0  -4   1 9237.35 217.288   1 
   0   4  -2 9418.30 215.454  -2 
   0  -4   2 9418.30 215.454   1 
   0  -4   3 136947. 762.657  -2 
   0   4  -3 136947. 762.657   1 
   0   4  -4 30583.7 364.502  -2 
   0  -4   4 30583.7 364.502   1 
   0  -4  -5 134140. 833.369  -2 
   0   4   5 134140. 833.369   1 
   0   4   6 1065.19 117.266  -2 
   0  -4  -6 1065.19 117.266   1 
   0   4   7 97633.7 897.363  -2 
   0  -4  -7 97633.7 897.363   1 
   0   4   8 88868.4 720.711  -2 
   0  -4  -8 88868.4 720.711   1 
   0  -4   9 30782.7 326.221  -2 
   0   4  -9 30782.7 326.221   1 
   0   4 -10 5853.93 271.485  -2 
   0  -4  10 5853.93 271.485   1 
   0  -4  11 13687.4 371.817  -2 
   0   4 -11 13687.4 371.817   1 
   0  -4  12 39822.5 694.519  -2 
   0   4 -12 39822.5 694.519   1 
   0  -4  13 91222.5 929.893  -2 
   0   4 -13 91222.5 929.893   1 
   0  -4  14 1111.14 255.256  -2 
   0   4 -14 1111.14 255.256   1 
   0   4  15 10764.3 525.966  -2 
   0  -4 -15 10764.3 525.966   1 
   0   4 -16 280.230 295.183  -2 
   0  -4  16 280.230 295.183   1 
   0  -4 -17 50084.0 1305.95  -2 
   0   4  17 50084.0 1305.95   1 
   0  -4  18-94.8859 354.849  -2 
   0   4 -18-94.8859 354.849   1 
   0   4 -19 610.406 343.769  -2 
   0  -4  19 610.406 343.769   1 
   0  -4  20 26425.5 1035.67  -2 
   0   4 -20 26425.5 1035.67   1 
   0   4  21 18154.3 990.566  -2 
   0  -4 -21 18154.3 990.566   1 
   0   4  22 5350.17 192.235  -2 
   0  -4 -22 5350.17 192.235   1 
   0  -4  23 20450.6 230.831  -2 
   0   4 -23 20450.6 230.831   1 
   0  -4  24 10458.7 167.279  -2 
   0   4 -24 10458.7 167.279   1 
   0  -4 -25 32513.4 306.706  -2 
   0   4  25 32513.4 306.706   1 
   0   4  26 6698.47 168.050  -2 
   0  -4 -26 6698.47 168.050   1 
   0  -4 -27 8580.50 205.481  -2 
   0   4  27 8580.50 205.481   1 
   0  -4  28 2921.79 126.941  -2 
   0   4 -28 2921.79 126.941   1 
   0   4  29 1046.22 103.266  -2 
   0  -4 -29 1046.22 103.266   1 
   0  -4  30 6347.08 175.044  -2 
   0   4 -30 6347.08 175.044   1 
   0  -4  31 4257.49 155.216  -2 
   0   4 -31 4257.49 155.216   1 
   0  -4  32 2019.49 124.235  -2 
   0   4 -32 2019.49 124.235   1 
   0   4  33 17694.1 292.456  -2 
   0  -4 -33 17694.1 292.456   1 
   0   4  34 3856.73 185.770  -2 
   0  -4 -34 3856.73 185.770   1 
   0   4  35 518.934 89.7246  -2 
   0  -4 -35 518.934 89.7246   1 
   0   4  36 142.318 101.916  -2 
   0  -4 -36 142.318 101.916   1 
   0   4  37 2780.55 189.156  -2 
   0  -4 -37 2780.55 189.156   1 
   0   4  38 124.495 108.966  -2 
   0  -4 -38 124.495 108.966   1 
   0   4  39 206.988 114.595  -2 
   0  -4 -39 206.988 114.595   1 
   0  -4 -40 1710.37 136.933  -2 
   0   4  40 1710.37 136.933   1 
   0  -4  41 58.4089 95.6194  -2 
   0   4 -41 58.4089 95.6194   1 
   0  -4  42 28.7842 97.1860  -2 
   0   4 -42 28.7842 97.1860   1 
   0  -4  43 118.947 87.1104  -2 
   0   4 -43 118.947 87.1104   1 
   0   5   1 3109.59 166.259  -2 
   0  -5  -1 3109.59 166.259   1 
   0  -5  -2 16801.9 315.527  -2 
   0   5   2 16801.9 315.527   1 
   0   5  -3 180.507 123.995  -2 
   0  -5   3 180.507 123.995   1 
   0   5  -4 3960.03 206.490  -2 
   0  -5   4 3960.03 206.490   1 
   0  -5   5 10362.3 317.922  -2 
   0   5  -5 10362.3 317.922   1 
   0  -5   6 3950.45 184.080  -2 
   0   5  -6 3950.45 184.080   1 
   0   5   7 9222.25 277.743  -2 
   0  -5  -7 9222.25 277.743   1 
   0   5   8 19868.5 348.130  -2 
   0  -5  -8 19868.5 348.130   1 
   0   5   9 452.426 189.882  -2 
   0  -5  -9 452.426 189.882   1 
   0  -5  10 78001.1 799.762  -2 
   0   5 -10 78001.1 799.762   1 
   0  -5  11 643.522 190.635  -2 
   0   5 -11 643.522 190.635   1 
   0   5 -12 1609.60 229.157  -2 
   0  -5  12 1609.60 229.157   1 
   0  -5  13 5806.42 337.169  -2 
   0   5 -13 5806.42 337.169   1 
   0   5 -14 21849.6 622.185  -2 
   0  -5  14 21849.6 622.185   1 
   0   5  15 1225.64 283.341  -2 
   0  -5 -15 1225.64 283.341   1 
   0  -5  16 930.942 311.051  -2 
   0   5 -16 930.942 311.051   1 
   0  -5  17 348.303 375.446  -2 
   0   5 -17 348.303 375.446   1 
   0  -5 -18 33205.6 993.661  -2 
   0   5  18 33205.6 993.661   1 
   0   5  19 9556.25 653.109  -2 
   0  -5 -19 9556.25 653.109   1 
   0  -5 -20 145.289 453.291  -2 
   0   5  20 145.289 453.291   1 
   0  -5  21 3427.32 136.442  -2 
   0   5 -21 3427.32 136.442   1 
   0   5  22 15344.8 265.053  -2 
   0  -5 -22 15344.8 265.053   1 
   0   5 -23 3690.36 138.841  -2 
   0  -5  23 3690.36 138.841   1 
   0   5  24 1790.10 129.465  -2 
   0  -5 -24 1790.10 129.465   1 
   0  -5 -25 165.271 77.1735  -2 
   0   5  25 165.271 77.1735   1 
   0  -5  26 2753.40 116.690  -2 
   0   5 -26 2753.40 116.690   1 
   0   5 -27 4560.01 160.862  -2 
   0  -5  27 4560.01 160.862   1 
   0   5  28 21993.0 313.969  -2 
   0  -5 -28 21993.0 313.969   1 
   0  -5  29 1031.15 117.958  -2 
   0   5 -29 1031.15 117.958   1 
   0  -5  30 24807.3 349.573  -2 
   0   5 -30 24807.3 349.573   1 
   0  -5  31 59.8116 80.9814  -2 
   0   5 -31 59.8116 80.9814   1 
   0   5  32 2877.23 165.683  -2 
   0  -5 -32 2877.23 165.683   1 
   0   5  33 896.580 105.561  -2 
   0  -5 -33 896.580 105.561   1 
   0   5  34 50.1194 90.2159  -2 
   0  -5 -34 50.1194 90.2159   1 
   0  -5  35 2159.19 154.661  -2 
   0   5 -35 2159.19 154.661   1 
   0   5  36 15.4254 90.5818  -2 
   0  -5 -36 15.4254 90.5818   1 
   0  -5  37 408.861 94.8051  -2 
   0   5 -37 408.861 94.8051   1 
   0  -5 -38 4891.17 200.053  -2 
   0   5  38 4891.17 200.053   1 
   0   5  39 41.3298 92.3725  -2 
   0  -5 -39 41.3298 92.3725   1 
   0  -5  40 29.1878 95.5102  -2 
   0   5 -40 29.1878 95.5102   1 
   0  -5 -41 433.890 88.2083  -2 
   0   5  41 433.890 88.2083   1 
   0   5  42 2684.99 178.300  -2 
   0  -5 -42 2684.99 178.300   1 
   0   6   0 107239. 1536.05  -2 
   0  -6   0 107239. 1536.05   1 
   0   6   1 15329.4 315.526  -2 
   0  -6  -1 15329.4 315.526   1 
   0  -6   2 7181.79 278.030  -2 
   0   6  -2 7181.79 278.030   1 
   0  -6   3 15844.2 407.456  -2 
   0   6  -3 15844.2 407.456   1 
   0  -6   4 512.719 213.889  -2 
   0   6  -4 512.719 213.889   1 
   0  -6   5 6994.30 277.630  -2 
   0   6  -5 6994.30 277.630   1 
   0  -6   6 2130.18 209.329  -2 
   0   6  -6 2130.18 209.329   1 
   0   6   7 1991.51 201.930  -2 
   0  -6  -7 1991.51 201.930   1 
   0  -6  -8 76519.1 1250.37  -2 
   0   6   8 76519.1 1250.37   1 
   0  -6   9 1134.82 247.836  -2 
   0   6  -9 1134.82 247.836   1 
   0   6 -10 2916.39 295.926  -2 
   0  -6  10 2916.39 295.926   1 
   0  -6  11 2835.28 244.431  -2 
   0   6 -11 2835.28 244.431   1 
   0   6 -12 103708. 1191.28  -2 
   0  -6  12 103708. 1191.28   1 
   0  -6  13 684.090 286.620  -2 
   0   6 -13 684.090 286.620   1 
   0   6  14 13504.4 515.422  -2 
   0  -6 -14 13504.4 515.422   1 
   0  -6 -15 182.692 341.059  -2 
   0   6  15 182.692 341.059   1 
   0   6  16 323.454 357.318  -2 
   0  -6 -16 323.454 357.318   1 
   0   6 -17 2621.94 451.184  -2 
   0  -6  17 2621.94 451.184   1 
   0  -6  18 1249.88 130.000  -2 
   0   6 -18 1249.88 130.000   1 
   0   6  19 8502.40 224.056  -2 
   0  -6 -19 8502.40 224.056   1 
   0   6  20 50890.4 428.153  -2 
   0  -6 -20 50890.4 428.153   1 
   0  -6 -21 732.859 87.1360  -2 
   0   6  21 732.859 87.1360   1 
   0  -6 -22 332.028 83.6869  -2 
   0   6  22 332.028 83.6869   1 
   0   6  23 2638.59 119.370  -2 
   0  -6 -23 2638.59 119.370   1 
   0  -6  24 2273.81 132.476  -2 
   0   6 -24 2273.81 132.476   1 
   0  -6 -25 94.0216 82.0724  -2 
   0   6  25 94.0216 82.0724   1 
   0   6  26 7315.36 241.061  -2 
   0  -6 -26 7315.36 241.061   1 
   0  -6  27 2530.77 146.890  -2 
   0   6 -27 2530.77 146.890   1 
   0  -6  28 18030.2 345.222  -2 
   0   6 -28 18030.2 345.222   1 
   0  -6  29 341.564 114.627  -2 
   0   6 -29 341.564 114.627   1 
   0  -6 -30 14180.5 308.008  -2 
   0   6  30 14180.5 308.008   1 
   0  -6  31 2052.26 154.961  -2 
   0   6 -31 2052.26 154.961   1 
   0  -6 -32 12448.8 316.336  -2 
   0   6  32 12448.8 316.336   1 
   0  -6  33 134.036 101.865  -2 
   0   6 -33 134.036 101.865   1 
   0   6  34 122.382 113.550  -2 
   0  -6 -34 122.382 113.550   1 
   0  -6  35-27.9348 86.4158  -2 
   0   6 -35-27.9348 86.4158   1 
   0   6  36 4699.46 177.214  -2 
   0  -6 -36 4699.46 177.214   1 
   0  -6 -37 42.2725 73.6168  -2 
   0   6  37 42.2725 73.6168   1 
   0   6  38-7.59049 104.971  -2 
   0  -6 -38-7.59049 104.971   1 
   0  -6 -39 792.304 111.729  -2 
   0   6  39 792.304 111.729   1 
   0  -6 -40 6844.84 198.076  -2 
   0   6  40 6844.84 198.076   1 
   0  -6 -41 376.768 95.9291  -2 
   0   6  41 376.768 95.9291   1 
   0   7  -1 1996.17 263.167  -2 
   0  -7   1 1996.17 263.167   1 
   0   7  -2 65878.7 1100.23  -2 
   0  -7   2 65878.7 1100.23   1 
   0   7   3 11155.1 413.869  -2 
   0  -7  -3 11155.1 413.869   1 
   0   7  -4 4949.49 324.613  -2 
   0  -7   4 4949.49 324.613   1 
   0   7  -5 31930.4 829.219  -2 
   0  -7   5 31930.4 829.219   1 
   0   7  -6 58373.4 1282.08  -2 
   0  -7   6 58373.4 1282.08   1 
   0   7  -7 319.250 295.456  -2 
   0  -7   7 319.250 295.456   1 
   0  -7  -8 485.601 315.452  -2 
   0   7   8 485.601 315.452   1 
   0   7  -9 16626.9 775.700  -2 
   0  -7   9 16626.9 775.700   1 
   0   7 -10 106417. 1640.68  -2 
   0  -7  10 106417. 1640.68   1 
   0   7  11 8556.36 519.849  -2 
   0  -7 -11 8556.36 519.849   1 
   0  -7 -12 17281.8 711.629  -2 
   0   7  12 17281.8 711.629   1 
   0   7  13 474.354 371.820  -2 
   0  -7 -13 474.354 371.820   1 
   0   7 -14 21988.1 938.285  -2 
   0  -7  14 21988.1 938.285   1 
   0   7  15 12009.6 342.263  -2 
   0  -7 -15 12009.6 342.263   1 
   0  -7  16 4296.00 151.294  -2 
   0   7 -16 4296.00 151.294   1 
   0  -7 -17 5925.96 156.819  -2 
   0   7  17 5925.96 156.819   1 
   0   7  18 25949.1 339.124  -2 
   0  -7 -18 25949.1 339.124   1 
   0  -7 -19 773.048 92.2774  -2 
   0   7  19 773.048 92.2774   1 
   0  -7 -20 1670.82 97.7226  -2 
   0   7  20 1670.82 97.7226   1 
   0  -7 -21 4396.56 149.984  -2 
   0   7  21 4396.56 149.984   1 
   0  -7  22 7096.72 185.619  -2 
   0   7 -22 7096.72 185.619   1 
   0   7  23 3204.11 153.197  -2 
   0  -7 -23 3204.11 153.197   1 
   0  -7  24 252.115 85.4390  -2 
   0   7 -24 252.115 85.4390   1 
   0  -7  25 4221.09 174.382  -2 
   0   7 -25 4221.09 174.382   1 
   0  -7  26 4625.66 234.660  -2 
   0   7 -26 4625.66 234.660   1 
   0   7  27 2704.56 175.464  -2 
   0  -7 -27 2704.56 175.464   1 
   0  -7 -28 5549.73 231.978  -2 
   0   7  28 5549.73 231.978   1 
   0  -7 -29 7794.06 261.960  -2 
   0   7  29 7794.06 261.960   1 
   0  -7 -30 11014.2 298.331  -2 
   0   7  30 11014.2 298.331   1 
   0   7  31 3698.64 165.403  -2 
   0  -7 -31 3698.64 165.403   1 
   0  -7 -32 1321.80 109.462  -2 
   0   7  32 1321.80 109.462   1 
   0  -7 -33 78.4342 74.4801  -2 
   0   7  33 78.4342 74.4801   1 
   0  -7  34 12.5049 85.3325  -2 
   0   7 -34 12.5049 85.3325   1 
   0   7  35 1991.44 130.574  -2 
   0  -7 -35 1991.44 130.574   1 
   0  -7 -36 702.905 96.6917  -2 
   0   7  36 702.905 96.6917   1 
   0   7  37 1250.45 98.3696  -2 
   0  -7 -37 1250.45 98.3696   1 
   0  -7 -38 3642.71 149.457  -2 
   0   7  38 3642.71 149.457   1 
   0  -7 -39 80.2474 97.2176  -2 
   0   7  39 80.2474 97.2176   1 
   0  -7 -40 66.5609 90.8414  -2 
   0   7  40 66.5609 90.8414   1 
   0   8   0 104.255 439.787  -2 
   0  -8   0 104.255 439.787   1 
   0   8   1 17707.9 790.364  -2 
   0  -8  -1 17707.9 790.364   1 
   0   8  -2 10318.7 525.347  -2 
   0  -8   2 10318.7 525.347   1 
   0   8   3 9058.95 588.302  -2 
   0  -8  -3 9058.95 588.302   1 
   0   8   4 8296.85 417.183  -2 
   0  -8  -4 8296.85 417.183   1 
   0  -8  -5 19398.4 793.896  -2 
   0   8   5 19398.4 793.896   1 
   0   8  -6 6905.43 476.383  -2 
   0  -8   6 6905.43 476.383   1 
   0   8   7 7000.17 660.668  -2 
   0  -8  -7 7000.17 660.668   1 
   0   8   8 30156.0 1042.76  -2 
   0  -8  -8 30156.0 1042.76   1 
   0  -8   9 1333.16 451.603  -2 
   0   8  -9 1333.16 451.603   1 
   0  -8 -10 372.003 507.512  -2 
   0   8  10 372.003 507.512   1 
   0   8  11 350.678 106.974  -2 
   0  -8 -11 350.678 106.974   1 
   0   8  12 10920.1 202.006  -2 
   0  -8 -12 10920.1 202.006   1 
   0  -8  13 26448.9 297.809  -2 
   0   8 -13 26448.9 297.809   1 
   0  -8 -14 4762.02 138.167  -2 
   0   8  14 4762.02 138.167   1 
   0  -8  15 5501.18 173.022  -2 
   0   8 -15 5501.18 173.022   1 
   0   8  16 202.354 84.2815  -2 
   0  -8 -16 202.354 84.2815   1 
   0   8  17 18116.3 312.734  -2 
   0  -8 -17 18116.3 312.734   1 
   0  -8  18 9472.23 217.762  -2 
   0   8 -18 9472.23 217.762   1 
   0  -8 -19 229.154 81.9487  -2 
   0   8  19 229.154 81.9487   1 
   0  -8 -20 11621.4 272.425  -2 
   0   8  20 11621.4 272.425   1 
   0   8  21 594.830 112.714  -2 
   0  -8 -21 594.830 112.714   1 
   0  -8 -22 213.301 95.7731  -2 
   0   8  22 213.301 95.7731   1 
   0  -8  23 4342.75 168.369  -2 
   0   8 -23 4342.75 168.369   1 
   0   8  24 63.7416 92.4359  -2 
   0  -8 -24 63.7416 92.4359   1 
   0  -8  25 14109.5 316.617  -2 
   0   8 -25 14109.5 316.617   1 
   0  -8  26 137.449 99.3061  -2 
   0   8 -26 137.449 99.3061   1 
   0  -8 -27 3594.62 191.922  -2 
   0   8  27 3594.62 191.922   1 
   0   8  28 3428.90 164.991  -2 
   0  -8 -28 3428.90 164.991   1 
   0  -8  29 381.950 92.7107  -2 
   0   8 -29 381.950 92.7107   1 
   0  -8  30 61.7725 83.2802  -2 
   0   8 -30 61.7725 83.2802   1 
   0   8  31 262.500 96.6400  -2 
   0  -8 -31 262.500 96.6400   1 
   0  -8  32 659.668 101.807  -2 
   0   8 -32 659.668 101.807   1 
   0  -8  33 4048.48 176.831  -2 
   0   8 -33 4048.48 176.831   1 
   0   8  34 2526.11 138.486  -2 
   0  -8 -34 2526.11 138.486   1 
   0   8  35 239.007 91.4266  -2 
   0  -8 -35 239.007 91.4266   1 
   0   8  36 60.0587 70.1099  -2 
   0  -8 -36 60.0587 70.1099   1 
   0   8  37 1290.48 78.5061  -2 
   0  -8 -37 1290.48 78.5061   1 
   0  -8 -38 830.088 80.3035  -2 
   0   8  38 830.088 80.3035   1 
   0  -9   1 2428.89 168.357  -2 
   0   9  -1 2428.89 168.357   1 
   0  -9   2 7039.05 190.615  -2 
   0   9  -2 7039.05 190.615   1 
   0   9  -3 36022.1 348.907  -2 
   0  -9   3 36022.1 348.907   1 
   0  -9  -4 7386.11 154.850  -2 
   0   9   4 7386.11 154.850   1 
   0  -9  -5 13649.6 263.725  -2 
   0   9   5 13649.6 263.725   1 
   0  -9   6 433.377 89.5223  -2 
   0   9  -6 433.377 89.5223   1 
   0  -9  -7 11559.0 215.561  -2 
   0   9   7 11559.0 215.561   1 
   0  -9  -8 1453.51 99.2559  -2 
   0   9   8 1453.51 99.2559   1 
   0  -9   9 195.480 75.4798  -2 
   0   9  -9 195.480 75.4798   1 
   0   9  10 633.983 83.3262  -2 
   0  -9 -10 633.983 83.3262   1 
   0  -9  11 2007.64 101.114  -2 
   0   9 -11 2007.64 101.114   1 
   0  -9 -12 4036.01 133.398  -2 
   0   9  12 4036.01 133.398   1 
   0   9  13 1609.33 111.579  -2 
   0  -9 -13 1609.33 111.579   1 
   0  -9  14 2815.90 142.549  -2 
   0   9 -14 2815.90 142.549   1 
   0   9  15 47972.8 418.404  -2 
   0  -9 -15 47972.8 418.404   1 
   0   9  16 25568.0 334.832  -2 
   0  -9 -16 25568.0 334.832   1 
   0   9 -17 1119.44 127.286  -2 
   0  -9  17 1119.44 127.286   1 
   0  -9 -18 3947.76 184.479  -2 
   0   9  18 3947.76 184.479   1 
   0  -9  19 207.845 86.9014  -2 
   0   9 -19 207.845 86.9014   1 
   0  -9 -20 3344.52 156.467  -2 
   0   9  20 3344.52 156.467   1 
   0  -9  21 5797.16 206.883  -2 
   0   9 -21 5797.16 206.883   1 
   0  -9 -22 2743.51 156.181  -2 
   0   9  22 2743.51 156.181   1 
   0  -9 -23 21091.3 386.971  -2 
   0   9  23 21091.3 386.971   1 
   0  -9 -24 1983.49 139.542  -2 
   0   9  24 1983.49 139.542   1 
   0  -9 -25 393.922 90.6383  -2 
   0   9  25 393.922 90.6383   1 
   0  -9  26 2164.98 136.236  -2 
   0   9 -26 2164.98 136.236   1 
   0  -9 -27 5662.25 200.913  -2 
   0   9  27 5662.25 200.913   1 
   0  -9 -28-22.5971 98.9678  -2 
   0   9  28-22.5971 98.9678   1 
   0  -9 -29 401.801 117.890  -2 
   0   9  29 401.801 117.890   1 
   0  -9  30 158.193 90.3327  -2 
   0   9 -30 158.193 90.3327   1 
   0  -9  31 3777.01 190.040  -2 
   0   9 -31 3777.01 190.040   1 
   0   9  32 824.917 102.719  -2 
   0  -9 -32 824.917 102.719   1 
   0   9  33 98.3137 64.2060  -2 
   0  -9 -33 98.3137 64.2060   1 
   0  -9  34 71.2701 72.4365  -2 
   0   9 -34 71.2701 72.4365   1 
   0  -9 -35 3319.98 107.680  -2 
   0   9  35 3319.98 107.680   1 
   0   9  36 3592.86 112.937  -2 
   0  -9 -36 3592.86 112.937   1 
   0  -9 -37 43.1599 88.8590  -2 
   0   9  37 43.1599 88.8590   1 
   0  10   0 18816.1 330.484  -2 
   0 -10   0 18816.1 330.484   1 
   0  10   1 100.580 85.8664  -2 
   0 -10  -1 100.580 85.8664   1 
   0  10   2 3135.89 118.561  -2 
   0 -10  -2 3135.89 118.561   1 
   0  10   3 6490.46 169.011  -2 
   0 -10  -3 6490.46 169.011   1 
   0 -10   4 1368.24 87.3002  -2 
   0  10  -4 1368.24 87.3002   1 
   0 -10   5 9809.50 189.408  -2 
   0  10  -5 9809.50 189.408   1 
   0 -10  -6 1121.32 102.290  -2 
   0  10   6 1121.32 102.290   1 
   0 -10  -7 582.577 73.5470  -2 
   0  10   7 582.577 73.5470   1 
   0  10  -8 252.983 70.8693  -2 
   0 -10   8 252.983 70.8693   1 
   0  10   9 2221.63 110.477  -2 
   0 -10  -9 2221.63 110.477   1 
   0 -10  10 1170.34 84.7880  -2 
   0  10 -10 1170.34 84.7880   1 
   0  10 -11 7176.12 173.980  -2 
   0 -10  11 7176.12 173.980   1 
   0  10  12 26.9744 78.1825  -2 
   0 -10 -12 26.9744 78.1825   1 
   0  10  13 6375.94 160.056  -2 
   0 -10 -13 6375.94 160.056   1 
   0 -10 -14 1679.20 105.594  -2 
   0  10  14 1679.20 105.594   1 
   0 -10 -15 4957.53 137.078  -2 
   0  10  15 4957.53 137.078   1 
   0 -10  16 1902.04 110.122  -2 
   0  10 -16 1902.04 110.122   1 
   0 -10  17 6053.65 165.543  -2 
   0  10 -17 6053.65 165.543   1 
   0 -10  18 4461.74 200.137  -2 
   0  10 -18 4461.74 200.137   1 
   0 -10 -19 1456.00 125.336  -2 
   0  10  19 1456.00 125.336   1 
   0  10  20 17530.5 354.726  -2 
   0 -10 -20 17530.5 354.726   1 
   0 -10 -21 6746.03 233.320  -2 
   0  10  21 6746.03 233.320   1 
   0  10  22 45.0938 83.6336  -2 
   0 -10 -22 45.0938 83.6336   1 
   0  10  23 784.006 113.101  -2 
   0 -10 -23 784.006 113.101   1 
   0  10  24 7828.03 235.843  -2 
   0 -10 -24 7828.03 235.843   1 
   0 -10 -25 7561.94 224.597  -2 
   0  10  25 7561.94 224.597   1 
   0 -10  26 114.320 71.2988  -2 
   0  10 -26 114.320 71.2988   1 
   0 -10  27 1072.80 114.420  -2 
   0  10 -27 1072.80 114.420   1 
   0 -10 -28 268.099 89.9496  -2 
   0  10  28 268.099 89.9496   1 
   0 -10 -29 124.611 93.4908  -2 
   0  10  29 124.611 93.4908   1 
   0 -10 -30 761.130 106.621  -2 
   0  10  30 761.130 106.621   1 
   0 -10 -31 2073.33 120.453  -2 
   0  10  31 2073.33 120.453   1 
   0 -10 -32 3235.70 132.899  -2 
   0  10  32 3235.70 132.899   1 
   0  10  33 2614.83 98.3789  -2 
   0 -10 -33 2614.83 98.3789   1 
   0 -10  34 2781.61 104.152  -2 
   0  10 -34 2781.61 104.152   1 
   0 -10  35 162.777 88.9973  -2 
   0  10 -35 162.777 88.9973   1 
   0  11   1 4321.54 144.073  -2 
   0 -11  -1 4321.54 144.073   1 
   0  11   2 29099.6 353.547  -2 
   0 -11  -2 29099.6 353.547   1 
   0  11   3-45.4587 79.3273  -2 
   0 -11  -3-45.4587 79.3273   1 
   0  11  -4 1599.10 102.427  -2 
   0 -11   4 1599.10 102.427   1 
   0 -11  -5 1279.33 101.120  -2 
   0  11   5 1279.33 101.120   1 
   0 -11  -6 26.7002 87.9837  -2 
   0  11   6 26.7002 87.9837   1 
   0  11   7 5619.34 181.487  -2 
   0 -11  -7 5619.34 181.487   1 
   0 -11  -8 71.1634 84.6361  -2 
   0  11   8 71.1634 84.6361   1 
   0  11  -9 6120.76 178.465  -2 
   0 -11   9 6120.76 178.465   1 
   0  11  10 3032.70 154.627  -2 
   0 -11 -10 3032.70 154.627   1 
   0  11  11 173.599 78.5167  -2 
   0 -11 -11 173.599 78.5167   1 
   0  11  12 169.205 84.2288  -2 
   0 -11 -12 169.205 84.2288   1 
   0 -11 -13 6743.72 179.651  -2 
   0  11  13 6743.72 179.651   1 
   0 -11  14 902.489 96.4304  -2 
   0  11 -14 902.489 96.4304   1 
   0 -11  15 293.897 83.7786  -2 
   0  11 -15 293.897 83.7786   1 
   0 -11 -16 3139.87 135.309  -2 
   0  11  16 3139.87 135.309   1 
   0  11  17 1797.17 125.318  -2 
   0 -11 -17 1797.17 125.318   1 
   0 -11 -18 13496.7 296.195  -2 
   0  11  18 13496.7 296.195   1 
   0  11  19 715.256 122.495  -2 
   0 -11 -19 715.256 122.495   1 
   0 -11 -20 3193.97 179.596  -2 
   0  11  20 3193.97 179.596   1 
   0 -11 -21 3708.85 187.165  -2 
   0  11  21 3708.85 187.165   1 
   0 -11  22 10799.4 283.884  -2 
   0  11 -22 10799.4 283.884   1 
   0  11  23 358.417 92.9817  -2 
   0 -11 -23 358.417 92.9817   1 
   0  11  24 179.049 97.3369  -2 
   0 -11 -24 179.049 97.3369   1 
   0 -11  25 255.945 89.2273  -2 
   0  11 -25 255.945 89.2273   1 
   0 -11  26 211.869 72.3818  -2 
   0  11 -26 211.869 72.3818   1 
   0 -11  27 531.664 90.2126  -2 
   0  11 -27 531.664 90.2126   1 
   0  11  28 118.713 76.5253  -2 
   0 -11 -28 118.713 76.5253   1 
   0  11 -29 491.315 78.5522  -2 
   0 -11  29 491.315 78.5522   1 
   0  11  30 1456.58 83.7928  -2 
   0 -11 -30 1456.58 83.7928   1 
   0  11  31 80.6984 61.3707  -2 
   0 -11 -31 80.6984 61.3707   1 
   0 -11  32 407.340 93.1908  -2 
   0  11 -32 407.340 93.1908   1 
   0  12   0 43254.1 627.487  -2 
   0 -12   0 43254.1 627.487   1 
   0  12  -1 9812.66 198.846  -2 
   0 -12   1 9812.66 198.846   1 
   0 -12  -2-10.3522 76.2617  -2 
   0  12   2-10.3522 76.2617   1 
   0  12  -3 78.2939 87.3479  -2 
   0 -12   3 78.2939 87.3479   1 
   0  12  -4 6856.47 183.360  -2 
   0 -12   4 6856.47 183.360   1 
   0  12   5-16.6154 77.6773  -2 
   0 -12  -5-16.6154 77.6773   1 
   0  12   6 3013.40 139.136  -2 
   0 -12  -6 3013.40 139.136   1 
   0  12  -7 4935.86 160.454  -2 
   0 -12   7 4935.86 160.454   1 
   0  12  -8 3804.92 144.078  -2 
   0 -12   8 3804.92 144.078   1 
   0  12   9 3088.79 154.413  -2 
   0 -12  -9 3088.79 154.413   1 
   0 -12 -10 506.787 92.8363  -2 
   0  12  10 506.787 92.8363   1 
   0 -12 -11 8270.11 205.418  -2 
   0  12  11 8270.11 205.418   1 
   0 -12  12 7481.13 213.279  -2 
   0  12 -12 7481.13 213.279   1 
   0  12  13 750.124 94.4385  -2 
   0 -12 -13 750.124 94.4385   1 
   0 -12  14 60.7995 98.0762  -2 
   0  12 -14 60.7995 98.0762   1 
   0  12 -15 1561.43 111.840  -2 
   0 -12  15 1561.43 111.840   1 
   0  12 -16 1040.56 110.334  -2 
   0 -12  16 1040.56 110.334   1 
   0  12  17 114.943 86.0259  -2 
   0 -12 -17 114.943 86.0259   1 
   0  12 -18 1642.95 126.289  -2 
   0 -12  18 1642.95 126.289   1 
   0 -12  19 3477.80 152.883  -2 
   0  12 -19 3477.80 152.883   1 
   0 -12 -20 6063.86 188.914  -2 
   0  12  20 6063.86 188.914   1 
   0  12  21 499.115 96.9383  -2 
   0 -12 -21 499.115 96.9383   1 
   0 -12 -22 2886.29 132.882  -2 
   0  12  22 2886.29 132.882   1 
   0 -12  23-77.0100 86.0827  -2 
   0  12 -23-77.0100 86.0827   1 
   0 -12  24 97.3013 67.2205  -2 
   0  12 -24 97.3013 67.2205   1 
   0  12  25-25.2765 85.7005  -2 
   0 -12 -25-25.2765 85.7005   1 
   0  12 -26 218.211 89.8598  -2 
   0 -12  26 218.211 89.8598   1 
   0  12 -27 341.890 82.8452  -2 
   0 -12  27 341.890 82.8452   1 
   0  12  28 760.490 94.6633  -2 
   0 -12 -28 760.490 94.6633   1 
   0 -12  29 124.413 80.1025  -2 
   0  12 -29 124.413 80.1025   1 
   0 -12 -30-20.1535 157.912  -2 
   0  12  30-20.1535 157.912   1 
   0  13   1 2420.04 120.824  -2 
   0 -13  -1 2420.04 120.824   1 
   0  13   2 8803.51 186.540  -2 
   0 -13  -2 8803.51 186.540   1 
   0 -13  -3 4299.45 143.613  -2 
   0  13   3 4299.45 143.613   1 
   0 -13   4 2463.11 137.748  -2 
   0  13  -4 2463.11 137.748   1 
   0 -13  -5 1661.17 122.611  -2 
   0  13   5 1661.17 122.611   1 
   0  13   6 80.5422 76.3445  -2 
   0 -13  -6 80.5422 76.3445   1 
   0 -13   7 183.155 76.0754  -2 
   0  13  -7 183.155 76.0754   1 
   0 -13   8 943.741 94.1466  -2 
   0  13  -8 943.741 94.1466   1 
   0  13  -9 1864.40 114.206  -2 
   0 -13   9 1864.40 114.206   1 
   0  13 -10 4208.09 164.840  -2 
   0 -13  10 4208.09 164.840   1 
   0  13  11 2181.77 128.353  -2 
   0 -13 -11 2181.77 128.353   1 
   0  13  12 32.4569 90.1824  -2 
   0 -13 -12 32.4569 90.1824   1 
   0 -13 -13 244.263 88.9476  -2 
   0  13  13 244.263 88.9476   1 
   0  13  14 60.6357 82.9674  -2 
   0 -13 -14 60.6357 82.9674   1 
   0  13 -15 1223.02 103.775  -2 
   0 -13  15 1223.02 103.775   1 
   0  13 -16-50.4561 88.1527  -2 
   0 -13  16-50.4561 88.1527   1 
   0 -13  17 2288.96 126.303  -2 
   0  13 -17 2288.96 126.303   1 
   0 -13  18 3529.83 136.877  -2 
   0  13 -18 3529.83 136.877   1 
   0  13  19 687.450 92.8522  -2 
   0 -13 -19 687.450 92.8522   1 
   0  13  20 1280.05 99.2444  -2 
   0 -13 -20 1280.05 99.2444   1 
   0  13 -21 345.067 76.6877  -2 
   0 -13  21 345.067 76.6877   1 
   0  13  22 957.145 84.5200  -2 
   0 -13 -22 957.145 84.5200   1 
   0 -13 -23 400.384 89.0881  -2 
   0  13  23 400.384 89.0881   1 
   0 -13  24 2506.64 107.543  -2 
   0  13 -24 2506.64 107.543   1 
   0  13  25 397.688 103.535  -2 
   0 -13 -25 397.688 103.535   1 
   0  13  26 476.588 96.4938  -2 
   0 -13 -26 476.588 96.4938   1 
   0  14   0 1774.16 154.498  -2 
   0 -14   0 1774.16 154.498   1 
   0  14  -1 306.222 78.9817  -2 
   0 -14   1 306.222 78.9817   1 
   0  14   2 2232.29 113.775  -2 
   0 -14  -2 2232.29 113.775   1 
   0  14   3 866.026 95.4959  -2 
   0 -14  -3 866.026 95.4959   1 
   0  14  -4 369.396 77.8009  -2 
   0 -14   4 369.396 77.8009   1 
   0  14  -5 518.991 75.5648  -2 
   0 -14   5 518.991 75.5648   1 
   0 -14  -6 2372.86 118.142  -2 
   0  14   6 2372.86 118.142   1 
   0  14   7 109.013 70.2549  -2 
   0 -14  -7 109.013 70.2549   1 
   0  14   8 588.755 85.3026  -2 
   0 -14  -8 588.755 85.3026   1 
   0  14   9 97.6605 59.0802  -2 
   0 -14  -9 97.6605 59.0802   1 
   0 -14 -10 122.575 73.1706  -2 
   0  14  10 122.575 73.1706   1 
   0 -14  11 111.591 59.3933  -2 
   0  14 -11 111.591 59.3933   1 
   0 -14 -12-5.89392 71.7906  -2 
   0  14  12-5.89392 71.7906   1 
   0 -14 -13 1458.32 99.8908  -2 
   0  14  13 1458.32 99.8908   1 
   0  14 -14 105.931 76.3374  -2 
   0 -14  14 105.931 76.3374   1 
   0 -14  15 1325.62 99.3413  -2 
   0  14 -15 1325.62 99.3413   1 
   0  14  16 1750.38 102.413  -2 
   0 -14 -16 1750.38 102.413   1 
   0  14  17-10.6642 72.5195  -2 
   0 -14 -17-10.6642 72.5195   1 
   0  14  18 166.971 69.8317  -2 
   0 -14 -18 166.971 69.8317   1 
   0  14  19 756.646 81.6544  -2 
   0 -14 -19 756.646 81.6544   1 
   0  14 -20 766.198 94.1081  -2 
   0 -14  20 766.198 94.1081   1 
   0 -14 -21 126.926 95.3580  -2 
   0  14  21 126.926 95.3580   1 
   0  14 -22 1764.40 113.090  -2 
   0 -14  22 1764.40 113.090   1 
   0  15   1 143.703 70.0916  -2 
   0 -15  -1 143.703 70.0916   1 
   0  15  -2 648.443 83.4271  -2 
   0 -15   2 648.443 83.4271   1 
   0  15  -3 867.509 84.9406  -2 
   0 -15   3 867.509 84.9406   1 
   0  15   4 4490.63 135.389  -2 
   0 -15  -4 4490.63 135.389   1 
   0 -15  -5 335.054 72.6114  -2 
   0  15   5 335.054 72.6114   1 
   0 -15   6-8.56644 66.0067  -2 
   0  15  -6-8.56644 66.0067   1 
   0 -15   7 1545.43 92.8998  -2 
   0  15  -7 1545.43 92.8998   1 
   0  15  -8 1753.31 93.3810  -2 
   0 -15   8 1753.31 93.3810   1 
   0  15  -9-9.10368 61.2293  -2 
   0 -15   9-9.10368 61.2293   1 
   0 -15  10 297.401 68.2397  -2 
   0  15 -10 297.401 68.2397   1 
   0  15 -11 134.095 58.5263  -2 
   0 -15  11 134.095 58.5263   1 
   0 -15  12-26.7897 61.4822  -2 
   0  15 -12-26.7897 61.4822   1 
   0  15  13 781.942 78.3285  -2 
   0 -15 -13 781.942 78.3285   1 
   0 -15  14 1130.79 87.8592  -2 
   0  15 -14 1130.79 87.8592   1 
   0 -15 -15 224.536 83.1775  -2 
   0  15  15 224.536 83.1775   1 
   0  15 -16 1226.82 104.298  -2 
   0 -15  16 1226.82 104.298   1 
   0 -16   0 142.644 82.6724  -2 
   0  16   0 142.644 82.6724   1 
   0 -16   1 100.795 81.0903  -2 
   0  16  -1 100.795 81.0903   1 
   0  16  -2 519.358 80.8111  -2 
   0 -16   2 519.358 80.8111   1 
   0 -16   3 592.194 81.2344  -2 
   0  16  -3 592.194 81.2344   1 
   0  16  -4 15.1908 71.0751  -2 
   0 -16   4 15.1908 71.0751   1 
   0  16   5 634.145 162.751  -2 
   0 -16  -5 634.145 162.751   1 
   1   0 -45 54.9875 108.478   1 
   1   0 -43 3081.12 168.146   1 
   1   0 -41 133.561 120.101   1 
   1   0 -39 6143.71 253.613   1 
   1   0 -37 2726.24 201.612   1 
   1   0 -35 2645.12 209.863   1 
   1   0 -33 13061.3 296.865   1 
   1   0 -31 24131.2 359.373   1 
   1   0 -29 7380.35 180.239   1 
   1   0 -27 2567.91 125.113   1 
   1   0 -25 763.494 128.550   1 
   1   0 -23 48843.1 1195.04   1 
   1   0 -21 259.866 515.378   1 
   1   0 -19 169635. 1611.67   1 
  -1   0  17 4003.42 258.152   1 
   1   0 -15 23219.4 378.545   1 
  -1   0  13 4725.95 221.547   1 
   1   0 -11 184651. 1024.65   1 
   1   0  -9 49489.1 475.423   1 
   1   0  -7 245459. 1022.53   1 
   1   0  -5 230350. 889.021   1 
   1   0  -3 265796. 1111.81   1 
  -1   0   1 5932.16 145.892   1 
  -1   0  -1 288326. 699.450   1 
   1   0   3 94309.5 453.166   1 
  -1   0  -5 58638.5 434.512   1 
   1   0   7 2659.11 155.062   1 
   1   0   9 10183.7 238.343   1 
  -1   0 -11 2964.17 176.799   1 
   1   0  13 5651.47 239.179   1 
   1   0  15 29026.9 528.103   1 
  -1   0 -17 84574.7 866.720   1 
  -1   0 -19 46861.9 940.310   1 
  -1   0 -21 15565.5 667.880   1 
  -1   0 -23 4928.77 673.894   1 
  -1   0 -25 1315.44 104.251   1 
  -1   0 -27 13344.0 208.220   1 
  -1   0 -29 9140.22 195.307   1 
  -1   0 -31 21815.0 350.846   1 
  -1   0 -33-2.85855 125.004   1 
  -1   0 -35 8728.83 233.729   1 
  -1   0 -37 442.678 123.963   1 
  -1   0 -39 9424.91 279.728   1 
  -1   0 -41-57.4660 125.004   1 
  -1   0 -43 686.619 143.289   1 
   1   1 -45 278.344 113.592   1 
   1   1 -44 1255.55 105.997   1 
   1  -1 -43-96.7896 73.4423   1 
   1  -1 -42 578.922 84.3499   1 
   1  -1 -41 4830.61 315.217   1 
   1   1  40 5293.45 206.062  -2 
   1  -1 -41 5293.45 206.062   1 
   1  -1  39 304.822 117.142  -2 
   1   1 -40 304.822 117.142   1 
   1   1  38 46.6433 126.204  -2 
   1  -1 -39 46.6433 126.204   1 
   1   1  37 7292.12 235.632  -2 
   1  -1 -38 7292.12 235.632   1 
   1   1  36 2881.63 178.216  -2 
   1  -1 -37 2881.63 178.216   1 
   1   1  35 1079.25 149.006  -2 
   1  -1 -36 1079.25 149.006   1 
   1  -1  34 4460.26 208.452  -2 
   1   1 -35 4460.26 208.452   1 
   1  -1  33 4716.05 194.578  -2 
   1   1 -34 4716.05 194.578   1 
   1  -1  32 18893.5 298.021  -2 
   1   1 -33 18893.5 298.021   1 
   1   1  31 1998.66 136.525  -2 
   1  -1 -32 1998.66 136.525   1 
   1   1  30 10425.0 198.010  -2 
   1  -1 -31 10425.0 198.010   1 
   1  -1  29 8273.78 174.898  -2 
   1   1 -30 8273.78 174.898   1 
  -1  -1 -28 2836.13 122.381  -2 
  -1   1  29 2836.13 122.381   1 
   1  -1  27 4687.20 133.944  -2 
   1   1 -28 4687.20 133.944   1 
   1  -1  26 2609.56 116.079  -2 
   1   1 -27 2609.56 116.079   1 
   1   1  25 772.524 94.1303  -2 
   1  -1 -26 772.524 94.1303   1 
   1  -1 -25 2057.68 260.976   1 
   1   1  24 8886.57 178.962  -2 
   1  -1 -25 8886.57 178.962   1 
   1   1  23 9095.92 735.977  -2 
   1  -1 -24 9095.92 735.977   1 
   1   1  22 40.5490 804.220  -2 
   1  -1 -23 40.5490 804.220   1 
  -1   1 -21 10386.0 625.704  -2 
  -1  -1  22 10386.0 625.704   1 
  -1   1 -20 60399.4 832.785  -2 
  -1  -1  21 60399.4 832.785   1 
   1  -1  19 17452.9 474.677  -2 
   1   1 -20 17452.9 474.677   1 
   1  -1  18 907.198 285.779  -2 
   1   1 -19 907.198 285.779   1 
   1  -1  17 21716.7 471.245  -2 
   1   1 -18 21716.7 471.245   1 
   1   1 -17 9668.49 937.959   1 
   1   1  16 17848.9 413.890  -2 
   1  -1 -17 17848.9 413.890   1 
  -1   1 -15 39328.2 480.296  -2 
  -1  -1  16 39328.2 480.296   1 
   1   1  14 14421.9 300.134  -2 
   1  -1 -15 14421.9 300.134   1 
   1  -1  13 6023.41 211.250  -2 
   1   1 -14 6023.41 211.250   1 
   1  -1  12 38009.0 452.321  -2 
   1   1 -13 38009.0 452.321   1 
   1   1  11 14265.0 331.833  -2 
   1  -1 -12 14265.0 331.833   1 
   1   1  10 33914.5 465.541  -2 
   1  -1 -11 33914.5 465.541   1 
   1   1   9 15006.1 305.461  -2 
   1  -1 -10 15006.1 305.461   1 
   1  -1   8 29722.4 386.285  -2 
   1   1  -9 29722.4 386.285   1 
   1  -1   7 6028.29 185.439  -2 
   1   1  -8 6028.29 185.439   1 
   1  -1   6 35363.3 363.139  -2 
   1   1  -7 35363.3 363.139   1 
  -1  -1   6 218903. 880.349   1 
   1   1   5 251035. 1391.16  -2 
   1  -1  -6 251035. 1391.16   1 
   1   1  -5 16217.3 234.693   1 
  -1  -1  -4 44018.9 411.969  -2 
  -1   1   5 44018.9 411.969   1 
  -1  -1   4 106003. 499.740   1 
   1   1   3 126173. 1027.98  -2 
   1  -1  -4 126173. 1027.98   1 
   1  -1  -3 380.393 52.6859   1 
   1   1   2 30914.3 568.021  -2 
   1  -1  -3 30914.3 568.021   1 
  -1  -1   2 49059.3 258.302   1 
   1  -1  -1 329069. 599.544   1 
  -1   1   0 27892.8 267.725   1 
   1   1  -1 220485. 1800.59  -2 
   1  -1   0 220485. 1800.59   1 
  -1   1  -1 9027.64 163.367   1 
  -1   1  -2 52541.3 473.761   1 
  -1   1   3 52323.7 681.374  -2 
  -1  -1  -2 52323.7 681.374   1 
   1   1   3 30906.0 338.291   1 
   1   1  -4 94687.8 796.121  -2 
   1  -1   3 94687.8 796.121   1 
   1   1   4 46213.6 565.480   1 
   1  -1  -5 54898.2 513.717  -2 
   1   1   4 54898.2 513.717   1 
   1   1   5 41057.6 572.268   1 
  -1   1   6 167503. 1050.66  -2 
  -1  -1  -5 167503. 1050.66   1 
  -1   1  -6 4866.91 340.056   1 
   1  -1  -7 24766.4 363.051  -2 
   1   1   6 24766.4 363.051   1 
  -1   1  -7 6787.86 412.590   1 
   1  -1  -8 8371.49 243.465  -2 
   1   1   7 8371.49 243.465   1 
   1  -1  -9 50501.4 543.293  -2 
   1   1   8 50501.4 543.293   1 
  -1  -1  10 27421.3 394.846  -2 
  -1   1  -9 27421.3 394.846   1 
  -1  -1  11 47567.5 530.644  -2 
  -1   1 -10 47567.5 530.644   1 
   1  -1 -12 21097.9 381.308  -2 
   1   1  11 21097.9 381.308   1 
   1   1 -13 27852.9 447.843  -2 
   1  -1  12 27852.9 447.843   1 
  -1   1  14 4568.14 229.654  -2 
  -1  -1 -13 4568.14 229.654   1 
   1  -1 -15 10514.4 306.806  -2 
   1   1  14 10514.4 306.806   1 
   1  -1 -16 42846.7 570.725  -2 
   1   1  15 42846.7 570.725   1 
  -1   1  17 16355.1 462.833  -2 
  -1  -1 -16 16355.1 462.833   1 
   1   1 -18 24565.8 567.408  -2 
   1  -1  17 24565.8 567.408   1 
  -1  -1  19 223.401 323.309  -2 
  -1   1 -18 223.401 323.309   1 
   1   1 -20 34236.7 702.770  -2 
   1  -1  19 34236.7 702.770   1 
   1   1 -21 35975.0 738.521  -2 
   1  -1  20 35975.0 738.521   1 
  -1  -1  22 17424.2 652.126  -2 
  -1   1 -21 17424.2 652.126   1 
  -1  -1 -22-327.942 711.547   1 
   1   1 -23 711.111 524.593  -2 
   1  -1  22 711.111 524.593   1 
   1   1 -24 6093.92 544.949  -2 
   1  -1  23 6093.92 544.949   1 
  -1  -1 -24 14111.2 1277.53   1 
   1  -1 -25 13908.9 220.075  -2 
   1   1  24 13908.9 220.075   1 
  -1  -1 -25 1143.03 1049.84   1 
  -1  -1  26 1462.35 99.7922  -2 
  -1   1 -25 1462.35 99.7922   1 
  -1   1  27 1976.38 108.175  -2 
  -1  -1 -26 1976.38 108.175   1 
  -1   1  28 7058.16 157.053  -2 
  -1  -1 -27 7058.16 157.053   1 
   1  -1 -29 2080.21 115.162  -2 
   1   1  28 2080.21 115.162   1 
  -1  -1  30 15234.0 237.460  -2 
  -1   1 -29 15234.0 237.460   1 
  -1  -1  31 5039.52 163.828  -2 
  -1   1 -30 5039.52 163.828   1 
  -1   1  32 2536.23 130.938  -2 
  -1  -1 -31 2536.23 130.938   1 
  -1   1  33 11532.8 222.345  -2 
  -1  -1 -32 11532.8 222.345   1 
  -1   1  34 2630.01 143.020  -2 
  -1  -1 -33 2630.01 143.020   1 
  -1   1  35 2801.72 139.764  -2 
  -1  -1 -34 2801.72 139.764   1 
  -1  -1  36 858.137 113.422  -2 
  -1   1 -35 858.137 113.422   1 
  -1  -1  37 3798.64 149.282  -2 
  -1   1 -36 3798.64 149.282   1 
  -1   1  38 15026.8 238.764  -2 
  -1  -1 -37 15026.8 238.764   1 
  -1  -1 -38 148.690 185.790   1 
  -1  -1  39 62.3231 121.580  -2 
  -1   1 -38 62.3231 121.580   1 
  -1  -1 -39-267.642 183.844   1 
  -1   1  40 497.669 137.967  -2 
  -1  -1 -39 497.669 137.967   1 
  -1   1  41 2620.22 196.333  -2 
  -1  -1 -40 2620.22 196.333   1 
  -1   1  42 5786.36 242.055  -2 
  -1  -1 -41 5786.36 242.055   1 
  -1  -1 -42 178.141 83.6111   1 
  -1  -1 -43 162.486 79.5666   1 
  -1   1 -44 1057.17 89.7986   1 
   1  -2 -44 2930.98 139.340   1 
   1  -2 -43 1048.05 91.3356   1 
   1  -2 -42-40.2086 98.1956   1 
   1  -2  41 526.784 190.034  -2 
   1   2 -42 526.784 190.034   1 
   1  -2 -41 173.353 156.140   1 
   1  -2  40 498.078 124.775  -2 
   1   2 -41 498.078 124.775   1 
   1   2  39 1299.06 129.527  -2 
   1  -2 -40 1299.06 129.527   1 
   1   2  38 555.382 123.132  -2 
   1  -2 -39 555.382 123.132   1 
   1   2  37 2145.55 156.069  -2 
   1  -2 -38 2145.55 156.069   1 
   1  -2  36 389.266 133.378  -2 
   1   2 -37 389.266 133.378   1 
   1   2  35 11571.1 293.136  -2 
   1  -2 -36 11571.1 293.136   1 
   1   2  34 9616.49 247.828  -2 
   1  -2 -35 9616.49 247.828   1 
   1  -2  33 751.157 134.619  -2 
   1   2 -34 751.157 134.619   1 
   1  -2  32 376.989 120.376  -2 
   1   2 -33 376.989 120.376   1 
   1  -2  31 5007.89 174.927  -2 
   1   2 -32 5007.89 174.927   1 
   1   2  30 6583.58 174.840  -2 
   1  -2 -31 6583.58 174.840   1 
   1   2  29 6969.04 179.033  -2 
   1  -2 -30 6969.04 179.033   1 
   1   2  28 5607.63 143.555  -2 
   1  -2 -29 5607.63 143.555   1 
   1  -2  27 1153.86 100.993  -2 
   1   2 -28 1153.86 100.993   1 
   1   2  26 8699.22 159.145  -2 
   1  -2 -27 8699.22 159.145   1 
   1   2  25 7843.21 154.458  -2 
   1  -2 -26 7843.21 154.458   1 
   1   2 -25 3205.14 276.016   1 
   1   2  24 4660.51 139.211  -2 
   1  -2 -25 4660.51 139.211   1 
   1   2 -24 3856.79 224.723   1 
   1   2  23 4579.98 649.417  -2 
   1  -2 -24 4579.98 649.417   1 
   1   2  22 31608.2 869.150  -2 
   1  -2 -23 31608.2 869.150   1 
   1   2  21 11482.9 481.255  -2 
   1  -2 -22 11482.9 481.255   1 
   1  -2  20 837.821 384.960  -2 
   1   2 -21 837.821 384.960   1 
   1  -2  19 5103.32 382.915  -2 
   1   2 -20 5103.32 382.915   1 
   1   2  18 22252.5 633.209  -2 
   1  -2 -19 22252.5 633.209   1 
  -1   2 -17 41239.4 811.500  -2 
  -1  -2  18 41239.4 811.500   1 
   1  -2  16 13888.0 487.407  -2 
   1   2 -17 13888.0 487.407   1 
   1  -2  15 25044.4 500.146  -2 
   1   2 -16 25044.4 500.146   1 
  -1   2 -14 49402.8 646.877  -2 
  -1  -2  15 49402.8 646.877   1 
  -1   2 -13 10279.9 262.450  -2 
  -1  -2  14 10279.9 262.450   1 
   1  -2  12 43672.0 475.595  -2 
   1   2 -13 43672.0 475.595   1 
   1   2  11 1735.72 162.747  -2 
   1  -2 -12 1735.72 162.747   1 
   1  -2  10 27568.8 326.007  -2 
   1   2 -11 27568.8 326.007   1 
   1  -2   9 77068.6 462.572  -2 
   1   2 -10 77068.6 462.572   1 
   1   2  -9 54182.3 633.840   1 
  -1  -2  -8 75226.4 764.521  -2 
  -1   2   9 75226.4 764.521   1 
   1   2  -8 7231.59 527.983   1 
   1   2   7 93027.6 905.590  -2 
   1  -2  -8 93027.6 905.590   1 
   1   2  -7 263151. 1477.65   1 
  -1  -2  -6 276136. 1355.25  -2 
  -1   2   7 276136. 1355.25   1 
   1  -2  -6 79011.8 848.873   1 
   1   2   5 78573.3 435.462  -2 
   1  -2  -6 78573.3 435.462   1 
  -1   2   5 17832.5 354.916   1 
  -1   2  -4 18949.8 274.411  -2 
  -1  -2   5 18949.8 274.411   1 
   1   2  -4 1697.99 127.846   1 
  -1   2  -3 11554.4 351.709  -2 
  -1  -2   4 11554.4 351.709   1 
   1   2  -3 1953.82 125.228   1 
  -1   2  -2 81788.7 586.375  -2 
  -1  -2   3 81788.7 586.375   1 
   1   2  -2 152799. 844.386   1 
  -1   2  -1 172857. 902.441  -2 
  -1  -2   2 172857. 902.441   1 
   1   2  -1 1042.81 110.720   1 
  -1   2   0 7523.87 239.101  -2 
  -1  -2   1 7523.87 239.101   1 
  -1   2   0 11480.4 270.444   1 
  -1   2   1 11709.1 299.811  -2 
  -1  -2   0 11709.1 299.811   1 
   1   2   1 27468.9 600.319   1 
   1   2  -2 120406. 945.946  -2 
   1  -2   1 120406. 945.946   1 
  -1   2  -2 132481. 1184.33   1 
   1   2  -3 133531. 903.212  -2 
   1  -2   2 133531. 903.212   1 
  -1   2  -3 16514.7 374.529   1 
  -1   2   4 17140.7 422.793  -2 
  -1  -2  -3 17140.7 422.793   1 
  -1   2  -4 546.575 129.482   1 
   1   2  -5 11292.6 297.553  -2 
   1  -2   4 11292.6 297.553   1 
  -1   2  -5 2311.29 256.693   1 
  -1  -2   6 46962.5 534.671  -2 
  -1   2  -5 46962.5 534.671   1 
  -1   2  -6 2586.88 275.900   1 
  -1  -2   7 162979. 1051.80  -2 
  -1   2  -6 162979. 1051.80   1 
  -1  -2   8 156052. 887.800  -2 
  -1   2  -7 156052. 887.800   1 
  -1   2  -8 41625.0 893.749   1 
   1   2  -9 69846.7 773.198  -2 
   1  -2   8 69846.7 773.198   1 
   1   2 -10 127979. 1078.97  -2 
   1  -2   9 127979. 1078.97   1 
   1   2 -11 20515.2 281.033  -2 
   1  -2  10 20515.2 281.033   1 
   1  -2 -12 1237.91 161.639  -2 
   1   2  11 1237.91 161.639   1 
   1   2 -13 27936.1 394.389  -2 
   1  -2  12 27936.1 394.389   1 
  -1  -2  14 16400.7 345.587  -2 
  -1   2 -13 16400.7 345.587   1 
  -1  -2  15 73721.9 952.255  -2 
  -1   2 -14 73721.9 952.255   1 
  -1  -2  16 15074.3 478.838  -2 
  -1   2 -15 15074.3 478.838   1 
  -1   2  17 9820.21 415.441  -2 
  -1  -2 -16 9820.21 415.441   1 
  -1   2  18 25254.4 640.531  -2 
  -1  -2 -17 25254.4 640.531   1 
  -1  -2  19 18712.5 537.840  -2 
  -1   2 -18 18712.5 537.840   1 
  -1  -2  20 9318.27 447.337  -2 
  -1   2 -19 9318.27 447.337   1 
   1   2 -21 330.223 394.868  -2 
   1  -2  20 330.223 394.868   1 
  -1   2  22 14717.3 627.125  -2 
  -1  -2 -21 14717.3 627.125   1 
   1  -2 -23 44026.8 989.233  -2 
   1   2  22 44026.8 989.233   1 
  -1   2  24 4983.79 632.952  -2 
  -1  -2 -23 4983.79 632.952   1 
  -1  -2 -24 4379.99 984.932   1 
  -1  -2  25 4339.36 143.052  -2 
  -1   2 -24 4339.36 143.052   1 
  -1  -2  26 4153.20 115.661  -2 
  -1   2 -25 4153.20 115.661   1 
   1   2 -27 16053.2 199.625  -2 
   1  -2  26 16053.2 199.625   1 
   1   2 -28 522.913 92.5844  -2 
   1  -2  27 522.913 92.5844   1 
  -1   2  29 4093.06 126.244  -2 
  -1  -2 -28 4093.06 126.244   1 
   1   2 -30 3649.07 133.643  -2 
   1  -2  29 3649.07 133.643   1 
  -1   2  31 6691.37 161.285  -2 
  -1  -2 -30 6691.37 161.285   1 
  -1  -2  32 2709.49 123.789  -2 
  -1   2 -31 2709.49 123.789   1 
  -1   2 -32 178.376 246.694   1 
  -1  -2  33 283.433 96.5605  -2 
  -1   2 -32 283.433 96.5605   1 
  -1   2  34 1651.09 121.376  -2 
  -1  -2 -33 1651.09 121.376   1 
  -1  -2  35 17806.1 256.644  -2 
  -1   2 -34 17806.1 256.644   1 
  -1  -2  36 13456.4 241.802  -2 
  -1   2 -35 13456.4 241.802   1 
  -1   2  37 359.856 113.356  -2 
  -1  -2 -36 359.856 113.356   1 
  -1  -2 -37 263.661 145.845   1 
  -1   2  38 1428.58 168.473  -2 
  -1  -2 -37 1428.58 168.473   1 
  -1  -2 -38 562.720 144.593   1 
  -1  -2  39 218.381 137.220  -2 
  -1   2 -38 218.381 137.220   1 
  -1   2  40 2755.11 173.136  -2 
  -1  -2 -39 2755.11 173.136   1 
  -1  -2  41 136.522 145.132  -2 
  -1   2 -40 136.522 145.132   1 
  -1   2  42 594.733 142.364  -2 
  -1  -2 -41 594.733 142.364   1 
   1   2  42 1796.17 110.482   1 
   1   2  43 827.682 82.3956   1 
   1  -3 -44 1012.21 91.9066   1 
   1  -3 -43 1236.21 91.0015   1 
   1  -3 -42 145.722 151.063   1 
   1  -3  41 42.8281 124.594  -2 
   1   3 -42 42.8281 124.594   1 
   1  -3 -41 920.073 165.914   1 
   1  -3  40 1267.01 161.527  -2 
   1   3 -41 1267.01 161.527   1 
  -1   3  40 565.947 203.002   1 
   1   3  39 971.696 130.217  -2 
   1  -3 -40 971.696 130.217   1 
   1   3  38 190.146 113.923  -2 
   1  -3 -39 190.146 113.923   1 
   1   3  37 1915.60 145.528  -2 
   1  -3 -38 1915.60 145.528   1 
   1  -3  36 1130.12 144.163  -2 
   1   3 -37 1130.12 144.163   1 
   1   3  35 1892.84 158.901  -2 
   1  -3 -36 1892.84 158.901   1 
   1   3  34 620.661 116.897  -2 
   1  -3 -35 620.661 116.897   1 
   1  -3  33 9780.90 225.303  -2 
   1   3 -34 9780.90 225.303   1 
   1   3  32 18905.8 293.825  -2 
   1  -3 -33 18905.8 293.825   1 
   1   3  31 812.806 112.796  -2 
   1  -3 -32 812.806 112.796   1 
   1   3  30 909.159 113.741  -2 
   1  -3 -31 909.159 113.741   1 
   1   3  29 1207.71 107.910  -2 
   1  -3 -30 1207.71 107.910   1 
  -1  -3 -28 1185.42 101.037  -2 
  -1   3  29 1185.42 101.037   1 
   1   3  27 13570.3 186.470  -2 
   1  -3 -28 13570.3 186.470   1 
  -1   3 -26 4095.10 125.572  -2 
  -1  -3  27 4095.10 125.572   1 
   1  -3  25 4869.87 128.923  -2 
   1   3 -26 4869.87 128.923   1 
   1  -3  24 24763.1 216.255  -2 
   1   3 -25 24763.1 216.255   1 
   1  -3  23 21831.0 265.710  -2 
   1   3 -24 21831.0 265.710   1 
  -1   3 -22 7090.53 521.922  -2 
  -1  -3  23 7090.53 521.922   1 
  -1   3 -21 17038.4 633.779  -2 
  -1  -3  22 17038.4 633.779   1 
   1  -3  20 10928.4 577.901  -2 
   1   3 -21 10928.4 577.901   1 
   1  -3  19 11876.9 554.701  -2 
   1   3 -20 11876.9 554.701   1 
   1   3  18 2138.43 351.727  -2 
   1  -3 -19 2138.43 351.727   1 
   1   3  17 3450.09 343.904  -2 
   1  -3 -18 3450.09 343.904   1 
  -1   3 -16 71953.5 975.134  -2 
  -1  -3  17 71953.5 975.134   1 
  -1  -3 -15 70370.3 939.184  -2 
  -1   3  16 70370.3 939.184   1 
   1  -3  14 4467.56 295.975  -2 
   1   3 -15 4467.56 295.975   1 
   1   3  13 34801.4 637.308  -2 
   1  -3 -14 34801.4 637.308   1 
  -1  -3 -12 66200.0 840.499  -2 
  -1   3  13 66200.0 840.499   1 
   1  -3  11 3822.63 280.768  -2 
   1   3 -12 3822.63 280.768   1 
   1  -3  10 787.860 222.063  -2 
   1   3 -11 787.860 222.063   1 
   1  -3   9 2322.37 222.148  -2 
   1   3 -10 2322.37 222.148   1 
   1   3   8 20038.9 426.608  -2 
   1  -3  -9 20038.9 426.608   1 
   1  -3  -8 189189. 1534.12   1 
  -1   3  -7 199523. 1222.56  -2 
  -1  -3   8 199523. 1222.56   1 
   1  -3  -7 4499.95 291.924   1 
   1  -3   6 5702.27 241.666  -2 
   1   3  -7 5702.27 241.666   1 
   1  -3  -6 12251.8 399.689   1 
  -1   3  -5 25952.6 470.736  -2 
  -1  -3   6 25952.6 470.736   1 
   1   3  -5 25264.4 974.088   1 
  -1   3  -4 135873. 835.006  -2 
  -1  -3   5 135873. 835.006   1 
  -1  -3   4 267698. 1271.33   1 
  -1  -3  -3 345391. 1208.52  -2 
  -1   3   4 345391. 1208.52   1 
   1   3  -3-36.7563 119.886   1 
   1   3   2 10051.3 279.704  -2 
   1  -3  -3 10051.3 279.704   1 
  -1   3   2 12022.5 331.391   1 
   1   3   1 25243.8 400.156  -2 
   1  -3  -2 25243.8 400.156   1 
   1   3  -1 28466.7 475.682   1 
  -1   3   0 77702.7 721.788  -2 
  -1  -3   1 77702.7 721.788   1 
   1  -3   0 85526.8 969.526   1 
  -1   3   1 100533. 965.726  -2 
  -1  -3   0 100533. 965.726   1 
   1  -3   1 20950.0 310.606   1 
  -1   3   2 28500.4 549.537  -2 
  -1  -3  -1 28500.4 549.537   1 
  -1   3  -2 17489.9 818.243   1 
  -1   3   3 16807.9 274.546  -2 
  -1  -3  -2 16807.9 274.546   1 
  -1   3  -3 137562. 1816.97   1 
   1   3  -4 292948. 1161.73  -2 
   1  -3   3 292948. 1161.73   1 
  -1   3  -4 182631. 1577.02   1 
  -1   3   5 213539. 1205.90  -2 
  -1  -3  -4 213539. 1205.90   1 
  -1   3  -5 26415.6 606.269   1 
   1  -3  -6 32454.9 536.692  -2 
   1   3   5 32454.9 536.692   1 
  -1   3  -6 4001.50 297.450   1 
  -1   3   7 6116.62 260.840  -2 
  -1  -3  -6 6116.62 260.840   1 
  -1   3  -7 4956.82 333.023   1 
  -1  -3   8 118795. 1013.46  -2 
  -1   3  -7 118795. 1013.46   1 
   1   3  -9 30949.7 444.684  -2 
   1  -3   8 30949.7 444.684   1 
   1  -3 -10 3387.57 210.605  -2 
   1   3   9 3387.57 210.605   1 
  -1   3  11 354.401 231.701  -2 
  -1  -3 -10 354.401 231.701   1 
  -1  -3  12 2765.47 272.190  -2 
  -1   3 -11 2765.47 272.190   1 
  -1  -3  13 110930. 1029.44  -2 
  -1   3 -12 110930. 1029.44   1 
   1  -3 -14 21058.9 494.895  -2 
   1   3  13 21058.9 494.895   1 
  -1  -3  15 7472.44 389.852  -2 
  -1   3 -14 7472.44 389.852   1 
   1  -3 -16 47490.2 833.931  -2 
   1   3  15 47490.2 833.931   1 
   1   3 -17 123436. 1347.37  -2 
   1  -3  16 123436. 1347.37   1 
  -1   3  18 2618.01 413.279  -2 
  -1  -3 -17 2618.01 413.279   1 
   1   3 -19 2422.56 417.200  -2 
   1  -3  18 2422.56 417.200   1 
  -1  -3  20 6716.11 541.074  -2 
  -1   3 -19 6716.11 541.074   1 
  -1  -3  21 20750.3 816.819  -2 
  -1   3 -20 20750.3 816.819   1 
  -1  -3 -21 19402.4 1523.02   1 
   1   3 -22 22339.5 861.553  -2 
   1  -3  21 22339.5 861.553   1 
   1   3 -23 5488.58 579.537  -2 
   1  -3  22 5488.58 579.537   1 
  -1  -3  24 13604.6 221.007  -2 
  -1   3 -23 13604.6 221.007   1 
  -1   3  25 43618.0 282.673  -2 
  -1  -3 -24 43618.0 282.673   1 
  -1   3  26 3102.18 107.336  -2 
  -1  -3 -25 3102.18 107.336   1 
  -1  -3  27 2233.63 102.364  -2 
  -1   3 -26 2233.63 102.364   1 
  -1  -3  28 8444.62 154.678  -2 
  -1   3 -27 8444.62 154.678   1 
  -1   3  29 1292.69 96.4145  -2 
  -1  -3 -28 1292.69 96.4145   1 
  -1   3  30 1953.30 107.253  -2 
  -1  -3 -29 1953.30 107.253   1 
  -1  -3 -30 425.201 1546.82   1 
  -1   3  31 613.448 95.3732  -2 
  -1  -3 -30 613.448 95.3732   1 
  -1   3 -31 17.9958 234.693   1 
  -1  -3  32 718.207 103.857  -2 
  -1   3 -31 718.207 103.857   1 
  -1   3 -32 37436.1 849.191   1 
  -1  -3  33 38230.7 340.389  -2 
  -1   3 -32 38230.7 340.389   1 
  -1  -3  34 9161.94 181.554  -2 
  -1   3 -33 9161.94 181.554   1 
  -1   3 -34 99.9151 215.028   1 
  -1   3  35 385.525 106.560  -2 
  -1  -3 -34 385.525 106.560   1 
  -1   3 -35 1362.80 210.114   1 
  -1  -3  36 2399.81 127.939  -2 
  -1   3 -35 2399.81 127.939   1 
   1  -3 -37 2290.87 144.253  -2 
   1   3  36 2290.87 144.253   1 
  -1   3  38 1607.16 142.065  -2 
  -1  -3 -37 1607.16 142.065   1 
   1   3  38 102.860 190.019   1 
  -1   3  39 274.218 133.749  -2 
  -1  -3 -38 274.218 133.749   1 
   1   3  39 270.984 189.295   1 
  -1  -3  40 771.856 138.778  -2 
  -1   3 -39 771.856 138.778   1 
   1   3  40 449.663 188.787   1 
  -1  -3  41 1057.19 157.067  -2 
  -1   3 -40 1057.19 157.067   1 
  -1  -3 -41 514.711 155.504   1 
  -1  -3  42 92.1356 153.115  -2 
  -1   3 -41 92.1356 153.115   1 
   1   3  42 477.439 83.1339   1 
   1   3  43 949.691 79.3256   1 
   1   4 -43 2757.79 135.530   1 
   1   4 -42 420.448 90.3925   1 
  -1  -4 -41 936.404 223.135  -2 
  -1   4  42 936.404 223.135   1 
   1  -4 -41 268.394 92.0527   1 
   1  -4  40 425.017 190.215  -2 
   1   4 -41 425.017 190.215   1 
   1  -4 -40 1313.66 126.935   1 
   1  -4  39 1585.62 168.811  -2 
   1   4 -40 1585.62 168.811   1 
   1   4  38 1236.49 148.563  -2 
   1  -4 -39 1236.49 148.563   1 
   1  -4  37 762.935 145.144  -2 
   1   4 -38 762.935 145.144   1 
   1   4  36 535.305 124.657  -2 
   1  -4 -37 535.305 124.657   1 
   1  -4  35 1892.23 137.770  -2 
   1   4 -36 1892.23 137.770   1 
   1   4 -35 97.7883 215.183   1 
   1   4  34 4904.96 170.568  -2 
   1  -4 -35 4904.96 170.568   1 
   1  -4  33 5249.92 145.744  -2 
   1   4 -34 5249.92 145.744   1 
   1  -4  32 313.005 106.781  -2 
   1   4 -33 313.005 106.781   1 
   1  -4  31 2778.10 128.228  -2 
   1   4 -32 2778.10 128.228   1 
   1  -4  30 4804.51 147.142  -2 
   1   4 -31 4804.51 147.142   1 
   1  -4  29 1061.86 103.466  -2 
   1   4 -30 1061.86 103.466   1 
   1  -4  28 361.340 102.035  -2 
   1   4 -29 361.340 102.035   1 
   1  -4  27 14968.3 219.704  -2 
   1   4 -28 14968.3 219.704   1 
   1  -4  26 5186.45 142.192  -2 
   1   4 -27 5186.45 142.192   1 
   1   4  25 18829.9 233.371  -2 
   1  -4 -26 18829.9 233.371   1 
  -1  -4 -24 3202.92 120.370  -2 
  -1   4  25 3202.92 120.370   1 
   1  -4  23 13305.5 188.216  -2 
   1   4 -24 13305.5 188.216   1 
   1  -4 -23 2377.53 198.869   1 
  -1  -4 -22 10882.0 205.981  -2 
  -1   4  23 10882.0 205.981   1 
   1   4 -22 3988.88 323.126   1 
   1   4  21 6850.19 527.834  -2 
   1  -4 -22 6850.19 527.834   1 
   1  -4  20 12686.7 572.359  -2 
   1   4 -21 12686.7 572.359   1 
   1  -4  19 2753.92 494.922  -2 
   1   4 -20 2753.92 494.922   1 
   1   4  18 14847.7 602.835  -2 
   1  -4 -19 14847.7 602.835   1 
  -1  -4 -17 33004.7 850.506  -2 
  -1   4  18 33004.7 850.506   1 
   1   4  16 723.923 340.536  -2 
   1  -4 -17 723.923 340.536   1 
   1  -4  15 13397.1 438.129  -2 
   1   4 -16 13397.1 438.129   1 
  -1  -4 -14 77231.2 955.134  -2 
  -1   4  15 77231.2 955.134   1 
  -1   4 -13 33571.5 626.409  -2 
  -1  -4  14 33571.5 626.409   1 
  -1  -4 -12 3536.43 267.621  -2 
  -1   4  13 3536.43 267.621   1 
  -1   4 -11 20251.9 476.793  -2 
  -1  -4  12 20251.9 476.793   1 
  -1   4 -10 64077.8 786.033  -2 
  -1  -4  11 64077.8 786.033   1 
  -1   4  -9 35482.3 592.468  -2 
  -1  -4  10 35482.3 592.468   1 
   1  -4  -9 1009.58 260.613   1 
   1  -4   8 908.626 210.126  -2 
   1   4  -9 908.626 210.126   1 
   1  -4  -8 25866.7 727.358   1 
   1  -4   7 45161.3 673.737  -2 
   1   4  -8 45161.3 673.737   1 
   1  -4  -7 858.311 271.860   1 
   1  -4   6 16946.7 410.572  -2 
   1   4  -7 16946.7 410.572   1 
   1  -4  -6 68580.8 1327.69   1 
  -1   4  -5 65838.6 727.437  -2 
  -1  -4   6 65838.6 727.437   1 
   1  -4   4 13799.2 311.849  -2 
   1   4  -5 13799.2 311.849   1 
  -1  -4   4 13097.5 419.122   1 
  -1  -4  -3 27860.3 424.657  -2 
  -1   4   4 27860.3 424.657   1 
   1   4  -3 5070.69 244.515   1 
  -1  -4  -2 82685.2 818.983  -2 
  -1   4   3 82685.2 818.983   1 
  -1   4   2 7672.50 287.574   1 
   1   4   1 18777.9 310.705  -2 
   1  -4  -2 18777.9 310.705   1 
  -1   4   1 1311.27 138.760   1 
   1  -4   0 9161.68 248.114  -2 
   1   4  -1 9161.68 248.114   1 
   1   4   0 12972.8 748.201   1 
  -1  -4   1 13211.2 220.923  -2 
  -1   4   0 13211.2 220.923   1 
  -1  -4   2 27676.0 339.455  -2 
  -1   4  -1 27676.0 339.455   1 
   1   4   2 134058. 1139.55   1 
  -1  -4   3 141042. 853.237  -2 
  -1   4  -2 141042. 853.237   1 
   1   4   3 25729.4 690.836   1 
   1  -4  -4 34901.1 430.849  -2 
   1   4   3 34901.1 430.849   1 
  -1   4  -4 4162.16 532.267   1 
  -1   4   5 11037.5 288.603  -2 
  -1  -4  -4 11037.5 288.603   1 
  -1   4  -5 215.974 264.859   1 
  -1   4   6 38475.8 594.901  -2 
  -1  -4  -5 38475.8 594.901   1 
  -1   4  -6 28025.4 806.590   1 
   1  -4  -7 27989.8 532.070  -2 
   1   4   6 27989.8 532.070   1 
  -1   4  -7 31404.3 789.651   1 
  -1  -4   8 45442.8 701.795  -2 
  -1   4  -7 45442.8 701.795   1 
  -1  -4  -8 716.625 187.399   1 
  -1   4   9 512.449 226.372  -2 
  -1  -4  -8 512.449 226.372   1 
  -1  -4  10 35050.6 681.877  -2 
  -1   4  -9 35050.6 681.877   1 
   1  -4 -11 49783.2 831.949  -2 
   1   4  10 49783.2 831.949   1 
  -1   4  12 13744.1 483.315  -2 
  -1  -4 -11 13744.1 483.315   1 
  -1   4  13 5812.78 369.813  -2 
  -1  -4 -12 5812.78 369.813   1 
  -1  -4  14 25088.4 673.823  -2 
  -1   4 -13 25088.4 673.823   1 
  -1  -4  15 121744. 1657.77  -2 
  -1   4 -14 121744. 1657.77   1 
  -1   4  16 7534.65 516.974  -2 
  -1  -4 -15 7534.65 516.974   1 
   1  -4 -17 866.472 394.919  -2 
   1   4  16 866.472 394.919   1 
  -1   4  18 17525.7 739.098  -2 
  -1  -4 -17 17525.7 739.098   1 
  -1  -4  19 9424.06 582.101  -2 
  -1   4 -18 9424.06 582.101   1 
  -1  -4  20 1471.57 522.835  -2 
  -1   4 -19 1471.57 522.835   1 
   1   4 -21 7460.06 631.270  -2 
   1  -4  20 7460.06 631.270   1 
   1  -4 -22 7273.99 667.639  -2 
   1   4  21 7273.99 667.639   1 
  -1  -4  23 18590.9 230.094  -2 
  -1   4 -22 18590.9 230.094   1 
   1  -4 -24 14845.7 187.134  -2 
   1   4  23 14845.7 187.134   1 
   1   4 -25 2806.79 110.045  -2 
   1  -4  24 2806.79 110.045   1 
   1  -4  25-687.629 1478.02   1 
  -1  -4  26 9569.98 171.065  -2 
  -1   4 -25 9569.98 171.065   1 
  -1   4  27 8094.81 150.531  -2 
  -1  -4 -26 8094.81 150.531   1 
  -1  -4  28 16742.1 204.460  -2 
  -1   4 -27 16742.1 204.460   1 
   1   4 -29 123.284 89.1339  -2 
   1  -4  28 123.284 89.1339   1 
   1   4  29 1048.48 1240.68   1 
  -1  -4  30 2076.84 102.331  -2 
  -1   4 -29 2076.84 102.331   1 
   1   4  30 2945.24 289.521   1 
  -1  -4  31 4743.94 137.447  -2 
  -1   4 -30 4743.94 137.447   1 
   1   4  31 5517.51 363.260   1 
  -1   4  32 5523.62 154.640  -2 
  -1  -4 -31 5523.62 154.640   1 
  -1   4 -32 237.094 205.943   1 
  -1   4  33 372.615 117.829  -2 
  -1  -4 -32 372.615 117.829   1 
  -1   4 -33 445.866 205.005   1 
  -1   4  34 3195.41 140.133  -2 
  -1  -4 -33 3195.41 140.133   1 
  -1   4 -34 10344.0 328.980   1 
  -1   4  35 10357.6 267.549  -2 
  -1  -4 -34 10357.6 267.549   1 
  -1   4 -35-31.6884 214.629   1 
  -1  -4  36 1149.21 143.808  -2 
  -1   4 -35 1149.21 143.808   1 
  -1  -4  37 203.410 117.409  -2 
  -1   4 -36 203.410 117.409   1 
   1  -4 -38 574.765 139.425  -2 
   1   4  37 574.765 139.425   1 
   1   4  38-34.1149 132.143   1 
  -1  -4  39 559.845 168.067  -2 
  -1   4 -38 559.845 168.067   1 
   1   4  39 154.215 128.489   1 
  -1  -4  40 708.896 158.614  -2 
  -1   4 -39 708.896 158.614   1 
  -1  -4 -40 41.4545 102.886   1 
  -1  -4  41-60.1058 202.868  -2 
  -1   4 -40-60.1058 202.868   1 
  -1  -4 -41 1108.42 98.5907   1 
   1   4  42 2177.95 107.808   1 
  -1   5  42 42.0752 71.3312   1 
   1   5 -41 4583.97 144.322   1 
  -1   5  40 44.2568 160.976   1 
   1  -5  39 222.917 131.007  -2 
   1   5 -40 222.917 131.007   1 
  -1   5  39 92.6103 160.913   1 
   1   5  38 220.755 116.579  -2 
   1  -5 -39 220.755 116.579   1 
   1  -5  37 383.775 134.509  -2 
   1   5 -38 383.775 134.509   1 
   1   5 -37 1150.26 195.510   1 
   1   5  36 2198.30 138.524  -2 
   1  -5 -37 2198.30 138.524   1 
  -1   5  36 1467.01 147.182   1 
   1   5  35 2067.28 149.149  -2 
   1  -5 -36 2067.28 149.149   1 
   1   5 -35 84.5192 141.036   1 
   1   5  34 344.814 130.779  -2 
   1  -5 -35 344.814 130.779   1 
   1   5  33 428.657 96.7421  -2 
   1  -5 -34 428.657 96.7421   1 
   1   5 -33 2495.90 297.967   1 
   1   5  32 3412.15 140.579  -2 
   1  -5 -33 3412.15 140.579   1 
   1   5  31 4105.28 140.738  -2 
   1  -5 -32 4105.28 140.738   1 
  -1   5  31 142.434 248.508   1 
   1  -5  30 81.7825 101.659  -2 
   1   5 -31 81.7825 101.659   1 
   1  -5  29 14234.6 220.536  -2 
   1   5 -30 14234.6 220.536   1 
   1   5  28 7087.93 185.635  -2 
   1  -5 -29 7087.93 185.635   1 
   1   5  27 1679.22 121.653  -2 
   1  -5 -28 1679.22 121.653   1 
   1  -5  26 4390.49 151.885  -2 
   1   5 -27 4390.49 151.885   1 
   1  -5  25 9078.82 174.444  -2 
   1   5 -26 9078.82 174.444   1 
   1  -5  24 6509.66 154.478  -2 
   1   5 -25 6509.66 154.478   1 
   1  -5  23 9603.64 175.082  -2 
   1   5 -24 9603.64 175.082   1 
  -1   5 -22 8712.87 176.895  -2 
  -1  -5  23 8712.87 176.895   1 
   1  -5  21 2942.18 122.197  -2 
   1   5 -22 2942.18 122.197   1 
  -1   5 -20 23715.6 332.633  -2 
  -1  -5  21 23715.6 332.633   1 
   1  -5  19 3994.15 504.806  -2 
   1   5 -20 3994.15 504.806   1 
  -1  -5 -18 11078.9 525.652  -2 
  -1   5  19 11078.9 525.652   1 
  -1  -5 -17 4252.93 445.827  -2 
  -1   5  18 4252.93 445.827   1 
   1  -5  16 4962.55 408.987  -2 
   1   5 -17 4962.55 408.987   1 
  -1  -5 -15 1789.80 364.507  -2 
  -1   5  16 1789.80 364.507   1 
  -1  -5 -14 5795.95 363.996  -2 
  -1   5  15 5795.95 363.996   1 
   1  -5  13 5041.32 334.343  -2 
   1   5 -14 5041.32 334.343   1 
  -1   5 -12 66304.3 894.382  -2 
  -1  -5  13 66304.3 894.382   1 
  -1  -5 -11 14564.0 443.380  -2 
  -1   5  12 14564.0 443.380   1 
  -1   5 -10 13460.9 419.331  -2 
  -1  -5  11 13460.9 419.331   1 
   1  -5   9 6140.64 316.928  -2 
   1   5 -10 6140.64 316.928   1 
  -1   5  -8 7685.83 330.721  -2 
  -1  -5   9 7685.83 330.721   1 
   1  -5  -8 176.644 357.984   1 
  -1  -5  -7 51687.5 724.874  -2 
  -1   5   8 51687.5 724.874   1 
   1  -5  -7 259.065 346.632   1 
  -1   5  -6 2525.43 227.146  -2 
  -1  -5   7 2525.43 227.146   1 
   1  -5   5 16008.0 363.241  -2 
   1   5  -6 16008.0 363.241   1 
  -1  -5  -4 8382.69 272.655  -2 
  -1   5   5 8382.69 272.655   1 
  -1  -5   4 1878.48 298.188   1 
   1   5   3 2081.16 197.197  -2 
   1  -5  -4 2081.16 197.197   1 
  -1  -5   3 6202.69 410.631   1 
  -1   5  -2 6309.53 222.061  -2 
  -1  -5   3 6309.53 222.061   1 
  -1  -5   2 1772.00 324.422   1 
   1   5   1 3512.43 230.116  -2 
   1  -5  -2 3512.43 230.116   1 
   1   5   0 1697.03 153.629  -2 
   1  -5  -1 1697.03 153.629   1 
   1  -5  -1 1061.27 187.236  -2 
   1   5   0 1061.27 187.236   1 
  -1   5   2 3547.81 173.475  -2 
  -1  -5  -1 3547.81 173.475   1 
  -1  -5   3 3766.90 217.534  -2 
  -1   5  -2 3766.90 217.534   1 
   1   5   3 1297.18 288.389   1 
   1   5  -4 1652.50 190.026  -2 
   1  -5   3 1652.50 190.026   1 
   1   5   4 11269.5 523.241   1 
  -1   5   5 12478.5 289.104  -2 
  -1  -5  -4 12478.5 289.104   1 
  -1  -5   6 22478.1 333.905  -2 
  -1   5  -5 22478.1 333.905   1 
  -1   5  -6 4043.49 303.391   1 
   1   5  -7 4209.87 237.357  -2 
   1  -5   6 4209.87 237.357   1 
  -1  -5  -7 85260.4 1036.24   1 
   1  -5  -8 87622.5 884.637  -2 
   1   5   7 87622.5 884.637   1 
  -1  -5  -8 479.320 360.893   1 
  -1   5   9 4540.13 316.781  -2 
  -1  -5  -8 4540.13 316.781   1 
  -1  -5  10 3125.78 296.794  -2 
  -1   5  -9 3125.78 296.794   1 
   1  -5 -11 8567.21 405.655  -2 
   1   5  10 8567.21 405.655   1 
  -1   5  12 15912.4 540.777  -2 
  -1  -5 -11 15912.4 540.777   1 
   1  -5 -13 46050.5 902.973  -2 
   1   5  12 46050.5 902.973   1 
   1  -5 -14 9367.58 476.876  -2 
   1   5  13 9367.58 476.876   1 
  -1  -5  15 3290.13 412.746  -2 
  -1   5 -14 3290.13 412.746   1 
   1   5 -16 1240.55 463.496  -2 
   1  -5  15 1240.55 463.496   1 
   1   5 -17 6312.47 527.291  -2 
   1  -5  16 6312.47 527.291   1 
   1   5 -18 6926.45 608.759  -2 
   1  -5  17 6926.45 608.759   1 
   1   5 -19 8783.67 625.660  -2 
   1  -5  18 8783.67 625.660   1 
   1  -5 -20 6449.22 654.464  -2 
   1   5  19 6449.22 654.464   1 
  -1  -5  21 13989.5 215.900  -2 
  -1   5 -20 13989.5 215.900   1 
   1  -5 -22 2942.77 117.713  -2 
   1   5  21 2942.77 117.713   1 
  -1   5  23 5064.05 133.710  -2 
  -1  -5 -22 5064.05 133.710   1 
  -1  -5  24 5827.92 143.235  -2 
  -1   5 -23 5827.92 143.235   1 
  -1   5  25 8845.99 164.259  -2 
  -1  -5 -24 8845.99 164.259   1 
   1   5  25 11238.4 526.722   1 
  -1   5  26 13170.5 207.425  -2 
  -1  -5 -25 13170.5 207.425   1 
   1   5  26 418.375 210.688   1 
  -1  -5  27 2575.65 126.515  -2 
  -1   5 -26 2575.65 126.515   1 
   1  -5 -28 3137.19 130.617  -2 
   1   5  27 3137.19 130.617   1 
   1   5  28 1196.70 229.422   1 
  -1   5  29 4278.17 166.559  -2 
  -1  -5 -28 4278.17 166.559   1 
   1   5  29 23622.5 754.525   1 
  -1  -5  30 26455.6 334.762  -2 
  -1   5 -29 26455.6 334.762   1 
   1   5  30-104.655 230.278   1 
  -1  -5  31 123.957 126.628  -2 
  -1   5 -30 123.957 126.628   1 
  -1   5 -31 4277.39 244.744   1 
  -1   5  32 5533.84 220.755  -2 
  -1  -5 -31 5533.84 220.755   1 
   1   5  32 1999.05 179.311   1 
  -1   5  33 3057.97 185.074  -2 
  -1  -5 -32 3057.97 185.074   1 
   1   5  33 372.800 156.836   1 
  -1  -5  34 561.630 115.299  -2 
  -1   5 -33 561.630 115.299   1 
  -1   5 -34 767.209 148.174   1 
  -1   5  35 705.744 132.607  -2 
  -1  -5 -34 705.744 132.607   1 
  -1   5 -35 1269.66 202.694   1 
  -1  -5  36 1670.86 146.680  -2 
  -1   5 -35 1670.86 146.680   1 
  -1   5 -36 1221.51 189.978   1 
  -1   5  37 2030.61 143.104  -2 
  -1  -5 -36 2030.61 143.104   1 
  -1   5 -37 717.582 180.184   1 
  -1   5  38 521.917 110.287  -2 
  -1  -5 -37 521.917 110.287   1 
   1   5  38 288.149 124.837   1 
  -1   5  39 373.765 156.129  -2 
  -1  -5 -38 373.765 156.129   1 
   1   5  39 954.325 123.062   1 
  -1  -5  40 1043.67 158.323  -2 
  -1   5 -39 1043.67 158.323   1 
   1   5  40 357.434 87.0209   1 
  -1  -5  41 2615.64 245.874  -2 
  -1   5 -40 2615.64 245.874   1 
   1   5  41 202.122 65.6386   1 
  -1  -5 -42 200.892 82.4208   1 
   1  -6 -41 266.086 71.5165   1 
  -1  -6 -40 431.273 170.447  -2 
  -1   6  41 431.273 170.447   1 
   1   6 -40 134.660 98.1828   1 
   1   6  39 497.138 184.088  -2 
   1  -6 -40 497.138 184.088   1 
  -1   6  39 1292.76 145.833   1 
   1   6  38 4517.88 214.994  -2 
   1  -6 -39 4517.88 214.994   1 
  -1   6  38 35.0615 96.3357   1 
   1  -6  37 841.812 158.275  -2 
   1   6 -38 841.812 158.275   1 
   1  -6 -37-158.318 102.709   1 
   1   6  36 237.651 153.602  -2 
   1  -6 -37 237.651 153.602   1 
   1   6 -36 0.25090 125.478   1 
   1   6  35 386.112 136.670  -2 
   1  -6 -36 386.112 136.670   1 
   1   6 -35 151.770 129.029   1 
   1  -6  34 264.987 126.889  -2 
   1   6 -35 264.987 126.889   1 
   1   6 -34 186.560 173.979   1 
   1   6  33 87.7135 105.933  -2 
   1  -6 -34 87.7135 105.933   1 
  -1   6  33 336.495 236.726   1 
   1  -6  32 172.335 96.7936  -2 
   1   6 -33 172.335 96.7936   1 
  -1   6  32 65.2138 217.199   1 
   1   6  31 3922.95 147.837  -2 
   1  -6 -32 3922.95 147.837   1 
  -1  -6 -30 15755.8 231.178  -2 
  -1   6  31 15755.8 231.178   1 
   1  -6  29 10279.0 204.399  -2 
   1   6 -30 10279.0 204.399   1 
   1  -6  28 588.639 105.943  -2 
   1   6 -29 588.639 105.943   1 
   1   6  27 12734.2 212.065  -2 
   1  -6 -28 12734.2 212.065   1 
   1   6  26 1535.52 113.072  -2 
   1  -6 -27 1535.52 113.072   1 
  -1  -6 -25 1527.81 123.367  -2 
  -1   6  26 1527.81 123.367   1 
   1  -6  24 3414.41 134.022  -2 
   1   6 -25 3414.41 134.022   1 
   1  -6  23 501.292 102.847  -2 
   1   6 -24 501.292 102.847   1 
   1  -6  22 9038.68 174.752  -2 
   1   6 -23 9038.68 174.752   1 
   1  -6  21 1995.08 115.167  -2 
   1   6 -22 1995.08 115.167   1 
   1   6  20 10304.1 172.375  -2 
   1  -6 -21 10304.1 172.375   1 
  -1   6 -19 7027.13 146.492  -2 
  -1  -6  20 7027.13 146.492   1 
  -1   6  19 24441.6 687.678   1 
   1   6  18 26952.7 364.384  -2 
   1  -6 -19 26952.7 364.384   1 
   1   6 -18 225.346 101.783   1 
   1   6  17 4420.37 532.664  -2 
   1  -6 -18 4420.37 532.664   1 
  -1  -6 -16 4469.98 492.488  -2 
  -1   6  17 4469.98 492.488   1 
  -1   6 -15 4698.20 456.500  -2 
  -1  -6  16 4698.20 456.500   1 
  -1   6 -14 23283.9 710.009  -2 
  -1  -6  15 23283.9 710.009   1 
  -1   6 -13 5030.45 425.425  -2 
  -1  -6  14 5030.45 425.425   1 
   1  -6  12 6617.02 395.643  -2 
   1   6 -13 6617.02 395.643   1 
   1  -6  11 13457.3 466.987  -2 
   1   6 -12 13457.3 466.987   1 
  -1  -6 -10 42771.4 775.236  -2 
  -1   6  11 42771.4 775.236   1 
  -1  -6  -9 26777.4 615.429  -2 
  -1   6  10 26777.4 615.429   1 
   1  -6   8 17093.0 486.525  -2 
   1   6  -9 17093.0 486.525   1 
   1   6   7 6227.42 333.624  -2 
   1  -6  -8 6227.42 333.624   1 
   1  -6  -7 19564.4 886.138   1 
  -1  -6  -6 18624.1 504.656  -2 
  -1   6   7 18624.1 504.656   1 
   1  -6  -6 7634.57 619.634   1 
   1  -6   5 9480.31 357.276  -2 
   1   6  -6 9480.31 357.276   1 
   1  -6  -5 1627.72 475.799   1 
  -1  -6  -4 2464.90 263.490  -2 
  -1   6   5 2464.90 263.490   1 
   1  -6   3 49435.1 695.077  -2 
   1   6  -4 49435.1 695.077   1 
  -1  -6   3 21511.1 803.936   1 
   1   6   2 26273.1 535.655  -2 
   1  -6  -3 26273.1 535.655   1 
  -1  -6   2 17123.9 788.605   1 
  -1   6  -1 53474.3 724.132  -2 
  -1  -6   2 53474.3 724.132   1 
   1  -6   0 37317.6 581.288  -2 
   1   6  -1 37317.6 581.288   1 
  -1  -6   1 29791.7 525.940  -2 
  -1   6   0 29791.7 525.940   1 
  -1   6   2 77151.0 930.389  -2 
  -1  -6  -1 77151.0 930.389   1 
  -1  -6   3 19270.5 492.299  -2 
  -1   6  -2 19270.5 492.299   1 
   1  -6  -4 29448.9 575.202  -2 
   1   6   3 29448.9 575.202   1 
  -1   6   5 2103.09 263.934  -2 
  -1  -6  -4 2103.09 263.934   1 
  -1   6   6 9419.27 340.746  -2 
  -1  -6  -5 9419.27 340.746   1 
  -1   6   7 15232.9 493.599  -2 
  -1  -6  -6 15232.9 493.599   1 
   1   6  -8 10099.6 543.610  -2 
   1  -6   7 10099.6 543.610   1 
   1  -6  -9 15698.2 663.026  -2 
   1   6   8 15698.2 663.026   1 
   1   6 -10 39763.2 813.709  -2 
   1  -6   9 39763.2 813.709   1 
  -1   6  11 24045.5 674.762  -2 
  -1  -6 -10 24045.5 674.762   1 
   1  -6 -12 23827.9 695.303  -2 
   1   6  11 23827.9 695.303   1 
   1   6 -13 12041.4 552.774  -2 
   1  -6  12 12041.4 552.774   1 
  -1  -6  14 7431.52 510.674  -2 
  -1   6 -13 7431.52 510.674   1 
   1  -6 -15 15468.8 628.422  -2 
   1   6  14 15468.8 628.422   1 
   1  -6 -16 3246.46 498.506  -2 
   1   6  15 3246.46 498.506   1 
   1   6 -17 3385.80 533.907  -2 
   1  -6  16 3385.80 533.907   1 
   1  -6 -18 7948.15 624.079  -2 
   1   6  17 7948.15 624.079   1 
  -1   6  19 15565.9 239.306  -2 
  -1  -6 -18 15565.9 239.306   1 
  -1  -6  20 7749.44 159.784  -2 
  -1   6 -19 7749.44 159.784   1 
  -1   6  21 10599.2 169.358  -2 
  -1  -6 -20 10599.2 169.358   1 
   1   6  21 317.080 271.257   1 
  -1  -6  22 1263.51 111.217  -2 
  -1   6 -21 1263.51 111.217   1 
  -1  -6  23 5210.35 155.728  -2 
  -1   6 -22 5210.35 155.728   1 
   1  -6 -24 454.720 98.4659  -2 
   1   6  23 454.720 98.4659   1 
   1  -6 -25 1992.62 112.868  -2 
   1   6  24 1992.62 112.868   1 
   1  -6 -26 1104.63 111.652  -2 
   1   6  25 1104.63 111.652   1 
   1   6  26 1731.30 280.582   1 
   1  -6 -27 2075.29 138.824  -2 
   1   6  26 2075.29 138.824   1 
   1   6  27 20579.5 740.524   1 
  -1   6  28 22012.0 315.301  -2 
  -1  -6 -27 22012.0 315.301   1 
  -1  -6  29 866.974 121.720  -2 
  -1   6 -28 866.974 121.720   1 
  -1   6  30 13256.4 255.056  -2 
  -1  -6 -29 13256.4 255.056   1 
   1   6  30 161.913 203.236   1 
  -1  -6  31 7624.04 227.744  -2 
  -1   6 -30 7624.04 227.744   1 
   1   6  31 7170.77 434.367   1 
  -1   6  32 7112.21 196.556  -2 
  -1  -6 -31 7112.21 196.556   1 
   1   6  32 185.498 215.242   1 
  -1   6  33 526.792 114.375  -2 
  -1  -6 -32 526.792 114.375   1 
   1   6  33 204.295 211.632   1 
   1  -6 -34 334.227 108.148  -2 
   1   6  33 334.227 108.148   1 
   1   6  34 245.097 131.534   1 
  -1   6  35 309.423 121.192  -2 
  -1  -6 -34 309.423 121.192   1 
  -1   6 -35 402.056 130.669   1 
   1  -6 -36 340.378 109.745  -2 
   1   6  35 340.378 109.745   1 
   1   6  36 1069.06 134.779   1 
  -1   6  37 1018.82 122.024  -2 
  -1  -6 -36 1018.82 122.024   1 
   1   6  37 1325.85 109.277   1 
  -1   6  38 1467.77 139.026  -2 
  -1  -6 -37 1467.77 139.026   1 
  -1   6 -38 249.066 94.6193   1 
  -1   6  39 2144.99 181.102  -2 
  -1  -6 -38 2144.99 181.102   1 
   1   6  39 913.303 112.388   1 
  -1   6  40 909.507 142.690  -2 
  -1  -6 -39 909.507 142.690   1 
   1   6  40 206.189 58.6637   1 
   1   6  41 807.139 83.2029   1 
  -1   7  40 654.769 85.4173   1 
  -1  -7 -39 1143.77 178.979  -2 
  -1   7  40 1143.77 178.979   1 
  -1   7  39 1569.85 111.291   1 
   1   7  38 1619.75 193.795  -2 
   1  -7 -39 1619.75 193.795   1 
  -1   7  38 59.9829 83.9512   1 
   1  -7  37 226.098 134.309  -2 
   1   7 -38 226.098 134.309   1 
  -1   7  37 38.6287 78.5820   1 
   1  -7  36 1116.95 155.960  -2 
   1   7 -37 1116.95 155.960   1 
   1  -7 -36 1226.73 106.760   1 
   1   7  35 1782.57 155.506  -2 
   1  -7 -36 1782.57 155.506   1 
  -1   7  35 869.573 129.314   1 
   1   7  34 939.691 142.506  -2 
   1  -7 -35 939.691 142.506   1 
  -1   7  34 663.182 222.226   1 
   1  -7  33 635.157 108.532  -2 
   1   7 -34 635.157 108.532   1 
  -1   7  33 2849.83 253.715   1 
  -1  -7 -32 3882.25 147.882  -2 
  -1   7  33 3882.25 147.882   1 
  -1   7  32 325.731 208.254   1 
   1  -7  31 296.924 104.953  -2 
   1   7 -32 296.924 104.953   1 
  -1   7  31-12.2833 199.732   1 
   1   7  30 682.620 128.127  -2 
   1  -7 -31 682.620 128.127   1 
   1  -7  29 5900.50 203.704  -2 
   1   7 -30 5900.50 203.704   1 
  -1  -7 -28 9689.20 246.920  -2 
  -1   7  29 9689.20 246.920   1 
   1   7  27 12996.8 284.908  -2 
   1  -7 -28 12996.8 284.908   1 
   1  -7  26 114.277 126.341  -2 
   1   7 -27 114.277 126.341   1 
   1   7 -26 1479.29 171.376   1 
  -1  -7 -25 3230.81 172.135  -2 
  -1   7  26 3230.81 172.135   1 
   1   7 -25 634.327 243.824   1 
   1   7  24 2799.26 147.390  -2 
   1  -7 -25 2799.26 147.390   1 
   1   7 -24 174.435 238.086   1 
   1   7  23 1044.22 122.414  -2 
   1  -7 -24 1044.22 122.414   1 
  -1  -7 -22 4602.01 152.426  -2 
  -1   7  23 4602.01 152.426   1 
  -1   7 -21 1125.34 123.544  -2 
  -1  -7  22 1125.34 123.544   1 
   1  -7  20 15629.0 258.724  -2 
   1   7 -21 15629.0 258.724   1 
   1  -7  19 4812.09 159.381  -2 
   1   7 -20 4812.09 159.381   1 
   1   7  18 12360.3 219.351  -2 
   1  -7 -19 12360.3 219.351   1 
   1   7  17 4332.42 148.585  -2 
   1  -7 -18 4332.42 148.585   1 
   1   7  16 9111.58 190.633  -2 
   1  -7 -17 9111.58 190.633   1 
  -1  -7 -15 5365.07 156.076  -2 
  -1   7  16 5365.07 156.076   1 
  -1  -7 -14 4136.54 505.917  -2 
  -1   7  15 4136.54 505.917   1 
   1  -7  13 9964.24 538.008  -2 
   1   7 -14 9964.24 538.008   1 
  -1  -7 -12 47297.9 991.665  -2 
  -1   7  13 47297.9 991.665   1 
   1  -7  11 11240.8 549.593  -2 
   1   7 -12 11240.8 549.593   1 
  -1   7 -10 3091.25 407.037  -2 
  -1  -7  11 3091.25 407.037   1 
   1  -7   9 12702.1 483.473  -2 
   1   7 -10 12702.1 483.473   1 
   1  -7   8 51480.3 896.876  -2 
   1   7  -9 51480.3 896.876   1 
  -1  -7  -7 30118.2 673.688  -2 
  -1   7   8 30118.2 673.688   1 
   1  -7   6 18862.6 525.879  -2 
   1   7  -7 18862.6 525.879   1 
  -1  -7  -5 1822.14 330.528  -2 
  -1   7   6 1822.14 330.528   1 
  -1   7  -4 3377.74 341.868  -2 
  -1  -7   5 3377.74 341.868   1 
  -1   7  -3 1719.63 316.827  -2 
  -1  -7   4 1719.63 316.827   1 
   1   7   2 3005.68 332.831  -2 
   1  -7  -3 3005.68 332.831   1 
   1  -7   1 25303.3 629.943  -2 
   1   7  -2 25303.3 629.943   1 
   1  -7   0 39804.8 759.163  -2 
   1   7  -1 39804.8 759.163   1 
   1  -7  -1 23365.5 596.541  -2 
   1   7   0 23365.5 596.541   1 
  -1  -7   2 37656.0 734.592  -2 
  -1   7  -1 37656.0 734.592   1 
   1  -7  -3 2203.13 338.430  -2 
   1   7   2 2203.13 338.430   1 
  -1   7   4 1618.46 332.289  -2 
  -1  -7  -3 1618.46 332.289   1 
  -1   7   5 2786.04 336.711  -2 
  -1  -7  -4 2786.04 336.711   1 
   1  -7  -6 2169.63 366.540  -2 
   1   7   5 2169.63 366.540   1 
   1   7  -7 18202.9 722.055  -2 
   1  -7   6 18202.9 722.055   1 
   1  -7  -8 47839.7 1175.19  -2 
   1   7   7 47839.7 1175.19   1 
  -1  -7   9 31142.7 1019.36  -2 
  -1   7  -8 31142.7 1019.36   1 
  -1   7  10 17790.8 773.291  -2 
  -1  -7  -9 17790.8 773.291   1 
  -1  -7  11 2918.52 488.094  -2 
  -1   7 -10 2918.52 488.094   1 
   1   7 -12 21643.2 870.114  -2 
   1  -7  11 21643.2 870.114   1 
   1  -7 -13 35871.4 1129.24  -2 
   1   7  12 35871.4 1129.24   1 
  -1   7  14 8629.04 619.773  -2 
  -1  -7 -13 8629.04 619.773   1 
   1   7 -15 4388.09 641.248  -2 
   1  -7  14 4388.09 641.248   1 
  -1  -7  16 4752.81 125.478  -2 
  -1   7 -15 4752.81 125.478   1 
   1  -7 -17 12426.3 185.306  -2 
   1   7  16 12426.3 185.306   1 
  -1   7  18 7402.19 157.234  -2 
  -1  -7 -17 7402.19 157.234   1 
  -1  -7  19 11372.5 172.872  -2 
  -1   7 -18 11372.5 172.872   1 
   1  -7 -20 6184.80 139.689  -2 
   1   7  19 6184.80 139.689   1 
   1   7 -21 9999.30 173.409  -2 
   1  -7  20 9999.30 173.409   1 
   1  -7 -22 811.943 96.9229  -2 
   1   7  21 811.943 96.9229   1 
  -1  -7  23 3167.85 126.920  -2 
  -1   7 -22 3167.85 126.920   1 
  -1   7 -23 1208.30 257.748   1 
  -1  -7  24 1438.74 118.500  -2 
  -1   7 -23 1438.74 118.500   1 
  -1   7  25 3487.29 145.741  -2 
  -1  -7 -24 3487.29 145.741   1 
  -1  -7  26 4396.51 161.125  -2 
  -1   7 -25 4396.51 161.125   1 
  -1   7  27 160.528 106.884  -2 
  -1  -7 -26 160.528 106.884   1 
  -1   7  28 10028.3 210.882  -2 
  -1  -7 -27 10028.3 210.882   1 
   1  -7 -29 7480.69 176.971  -2 
   1   7  28 7480.69 176.971   1 
   1   7  29 10257.2 469.470   1 
  -1  -7  30 9746.22 226.668  -2 
  -1   7 -29 9746.22 226.668   1 
  -1   7  31 1744.14 129.419  -2 
  -1  -7 -30 1744.14 129.419   1 
   1   7  31 104.836 194.329   1 
   1  -7 -32 75.7504 111.264  -2 
   1   7  31 75.7504 111.264   1 
   1   7  32 1646.38 237.772   1 
  -1   7  33 3336.20 157.901  -2 
  -1  -7 -32 3336.20 157.901   1 
   1   7  33 276.212 189.684   1 
   1  -7 -34 757.405 115.234  -2 
   1   7  33 757.405 115.234   1 
   1   7  34 52.7621 189.180   1 
  -1  -7  35 506.126 103.216  -2 
  -1   7 -34 506.126 103.216   1 
   1   7  35 1624.31 118.058   1 
  -1   7  36 2506.14 169.901  -2 
  -1  -7 -35 2506.14 169.901   1 
   1   7  36 2225.28 108.267   1 
  -1   7  37 2495.96 155.965  -2 
  -1  -7 -36 2495.96 155.965   1 
   1   7  37 647.998 72.1687   1 
  -1   7  38 748.256 149.312  -2 
  -1  -7 -37 748.256 149.312   1 
  -1   7 -38 360.155 81.6063   1 
   1  -7 -39 1016.98 133.634  -2 
   1   7  38 1016.98 133.634   1 
   1   7  39 655.285 66.7915   1 
  -1   8  39 1371.87 134.008   1 
  -1  -8 -38 1716.81 182.073  -2 
  -1   8  39 1716.81 182.073   1 
   1   8 -38 1818.24 92.6082   1 
   1   8 -37 4661.11 146.434   1 
   1   8  36 5216.20 281.098  -2 
   1  -8 -37 5216.20 281.098   1 
  -1   8  36 425.880 79.5621   1 
   1   8  35 818.617 188.888  -2 
   1  -8 -36 818.617 188.888   1 
  -1   8  35 1031.65 184.264   1 
   1  -8  34 4202.57 155.836  -2 
   1   8 -35 4202.57 155.836   1 
   1  -8  33 2597.62 120.052  -2 
   1   8 -34 2597.62 120.052   1 
  -1   8  33 1259.05 192.330   1 
   1  -8  32 1968.49 107.618  -2 
   1   8 -33 1968.49 107.618   1 
  -1   8  32 1107.77 193.893   1 
   1   8  31 1318.00 115.045  -2 
   1  -8 -32 1318.00 115.045   1 
   1   8  30 3833.89 148.265  -2 
   1  -8 -31 3833.89 148.265   1 
   1   8  29 614.461 105.725  -2 
   1  -8 -30 614.461 105.725   1 
   1   8  28 850.563 115.134  -2 
   1  -8 -29 850.563 115.134   1 
  -1   8  28 986.361 224.195   1 
   1   8  27 1975.22 142.803  -2 
   1  -8 -28 1975.22 142.803   1 
   1   8 -27 1844.06 174.024   1 
   1  -8  26 6748.01 221.905  -2 
   1   8 -27 6748.01 221.905   1 
   1   8 -26 7191.58 296.249   1 
  -1  -8 -25 7999.66 239.461  -2 
  -1   8  26 7999.66 239.461   1 
   1   8 -25 1901.38 248.676   1 
   1   8  24 1652.03 134.137  -2 
   1  -8 -25 1652.03 134.137   1 
   1   8 -24 1812.77 252.756   1 
  -1  -8 -23 2607.55 146.891  -2 
  -1   8  24 2607.55 146.891   1 
   1   8 -23 1948.48 262.970   1 
  -1  -8 -22 4491.04 172.915  -2 
  -1   8  23 4491.04 172.915   1 
   1  -8  21 1960.68 126.905  -2 
   1   8 -22 1960.68 126.905   1 
   1  -8  20 5046.93 168.674  -2 
   1   8 -21 5046.93 168.674   1 
   1   8  19 2373.85 130.364  -2 
   1  -8 -20 2373.85 130.364   1 
  -1  -8 -18 2612.53 132.510  -2 
  -1   8  19 2612.53 132.510   1 
   1   8  17 3390.67 134.730  -2 
   1  -8 -18 3390.67 134.730   1 
  -1  -8 -16 12997.9 204.967  -2 
  -1   8  17 12997.9 204.967   1 
  -1  -8 -15 1115.10 100.464  -2 
  -1   8  16 1115.10 100.464   1 
  -1  -8 -14 25721.9 250.521  -2 
  -1   8  15 25721.9 250.521   1 
  -1  -8 -13 166.453 90.5836  -2 
  -1   8  14 166.453 90.5836   1 
   1  -8  12 2970.30 109.819  -2 
   1   8 -13 2970.30 109.819   1 
  -1  -8 -11 11392.6 169.296  -2 
  -1   8  12 11392.6 169.296   1 
   1   8  10 9824.45 216.932  -2 
   1  -8 -11 9824.45 216.932   1 
   1  -8   9 13053.8 725.511  -2 
   1   8 -10 13053.8 725.511   1 
  -1  -8  -8 6948.96 632.080  -2 
  -1   8   9 6948.96 632.080   1 
  -1  -8  -7 432.422 521.350  -2 
  -1   8   8 432.422 521.350   1 
  -1   8  -6 7096.08 598.006  -2 
  -1  -8   7 7096.08 598.006   1 
   1   8   5 44391.0 1113.12  -2 
   1  -8  -6 44391.0 1113.12   1 
   1  -8   4 2758.46 511.651  -2 
   1   8  -5 2758.46 511.651   1 
   1  -8   3 7443.58 479.998  -2 
   1   8  -4 7443.58 479.998   1 
   1   8   2 23236.2 746.436  -2 
   1  -8  -3 23236.2 746.436   1 
   1   8   1 4463.77 538.075  -2 
   1  -8  -2 4463.77 538.075   1 
  -1  -8   0 6505.97 556.606  -2 
  -1   8   1 6505.97 556.606   1 
   1   8  -1 6234.64 543.729  -2 
   1  -8   0 6234.64 543.729   1 
   1  -8  -2 7209.85 575.052  -2 
   1   8   1 7209.85 575.052   1 
   1   8  -3 38916.4 1062.45  -2 
   1  -8   2 38916.4 1062.45   1 
  -1   8   4 8494.05 520.746  -2 
  -1  -8  -3 8494.05 520.746   1 
   1  -8  -5 1683.63 505.143  -2 
   1   8   4 1683.63 505.143   1 
   1  -8  -6 43615.4 1169.76  -2 
   1   8   5 43615.4 1169.76   1 
  -1   8   7 11064.3 701.784  -2 
  -1  -8  -6 11064.3 701.784   1 
  -1   8   8 1268.84 600.043  -2 
  -1  -8  -7 1268.84 600.043   1 
  -1  -8   9 3895.15 614.986  -2 
  -1   8  -8 3895.15 614.986   1 
   1  -8 -10 14921.0 799.020  -2 
   1   8   9 14921.0 799.020   1 
   1  -8 -11 7094.58 188.854  -2 
   1   8  10 7094.58 188.854   1 
  -1   8  12 12735.1 175.084  -2 
  -1  -8 -11 12735.1 175.084   1 
  -1   8  13 2045.64 95.3507  -2 
  -1  -8 -12 2045.64 95.3507   1 
   1   8 -14 214.155 89.6092  -2 
   1  -8  13 214.155 89.6092   1 
  -1  -8  15 35974.6 264.001  -2 
  -1   8 -14 35974.6 264.001   1 
  -1   8  16 685.471 83.1810  -2 
  -1  -8 -15 685.471 83.1810   1 
   1  -8 -17 9335.44 162.134  -2 
   1   8  16 9335.44 162.134   1 
  -1  -8  18 1977.24 111.146  -2 
  -1   8 -17 1977.24 111.146   1 
   1  -8 -19 4493.81 137.975  -2 
   1   8  18 4493.81 137.975   1 
  -1  -8  20 1738.29 111.223  -2 
  -1   8 -19 1738.29 111.223   1 
   1  -8 -21 2568.19 129.632  -2 
   1   8  20 2568.19 129.632   1 
  -1   8  22 1253.75 108.217  -2 
  -1  -8 -21 1253.75 108.217   1 
  -1   8 -22 5879.39 1760.97   1 
  -1  -8  23 5965.34 162.461  -2 
  -1   8 -22 5965.34 162.461   1 
   1  -8 -24 2603.11 126.194  -2 
   1   8  23 2603.11 126.194   1 
  -1   8 -24 2.22482 240.329   1 
  -1  -8  25 1140.31 117.490  -2 
  -1   8 -24 1140.31 117.490   1 
  -1   8 -25 2598.63 281.308   1 
  -1   8  26 6685.00 189.191  -2 
  -1  -8 -25 6685.00 189.191   1 
  -1   8  27 10012.6 215.426  -2 
  -1  -8 -26 10012.6 215.426   1 
  -1  -8  28 1765.44 122.499  -2 
  -1   8 -27 1765.44 122.499   1 
  -1   8  29 1050.55 121.500  -2 
  -1  -8 -28 1050.55 121.500   1 
   1  -8 -30 367.744 110.270  -2 
   1   8  29 367.744 110.270   1 
   1   8  30 904.411 218.478   1 
  -1   8  31 2867.41 156.049  -2 
  -1  -8 -30 2867.41 156.049   1 
   1   8  31 361.723 181.834   1 
   1  -8 -32 1044.17 133.843  -2 
   1   8  31 1044.17 133.843   1 
   1   8  32 1048.85 215.111   1 
  -1  -8  33 2053.32 134.541  -2 
  -1   8 -32 2053.32 134.541   1 
   1   8  33 637.455 121.476   1 
  -1  -8  34 1723.67 139.542  -2 
  -1   8 -33 1723.67 139.542   1 
   1   8  34 4862.77 184.832   1 
  -1   8  35 6194.85 206.955  -2 
  -1  -8 -34 6194.85 206.955   1 
   1   8  35 76.6696 70.7852   1 
  -1   8  36 50.7925 103.185  -2 
  -1  -8 -35 50.7925 103.185   1 
  -1   8 -36 347.097 72.1231   1 
  -1   8  37 2949.68 141.283  -2 
  -1  -8 -36 2949.68 141.283   1 
   1   8  37 357.035 63.1974   1 
  -1   8  38 1356.12 134.873  -2 
  -1  -8 -37 1356.12 134.873   1 
   1   8  38 329.074 68.1409   1 
   1   9 -37 94.9410 67.3447   1 
  -1  -9 -36 916.119 165.070  -2 
  -1   9  37 916.119 165.070   1 
  -1   9  36 509.900 76.7451   1 
   1   9  35 815.745 167.323  -2 
   1  -9 -36 815.745 167.323   1 
  -1   9  35 2157.81 128.990   1 
   1   9  34 6164.55 228.251  -2 
   1  -9 -35 6164.55 228.251   1 
   1  -9 -34 937.089 116.194   1 
  -1  -9 -33 1494.65 132.925  -2 
  -1   9  34 1494.65 132.925   1 
  -1  -9 -32 2015.00 105.303  -2 
  -1   9  33 2015.00 105.303   1 
   1   9  31 183.227 82.8136  -2 
   1  -9 -32 183.227 82.8136   1 
  -1  -9 -30 521.220 94.2039  -2 
  -1   9  31 521.220 94.2039   1 
   1   9  29 63.8362 94.6023  -2 
   1  -9 -30 63.8362 94.6023   1 
  -1  -9 -28 399.697 105.178  -2 
  -1   9  29 399.697 105.178   1 
  -1  -9 -27 1093.78 127.552  -2 
  -1   9  28 1093.78 127.552   1 
   1   9  26 1465.99 133.119  -2 
   1  -9 -27 1465.99 133.119   1 
   1   9 -26 2461.70 268.239   1 
  -1  -9 -25 2792.21 142.818  -2 
  -1   9  26 2792.21 142.818   1 
   1   9 -25 1106.62 224.642   1 
   1  -9  24 9377.14 209.294  -2 
   1   9 -25 9377.14 209.294   1 
   1   9 -24 1522.01 267.092   1 
   1  -9  23 3946.43 168.946  -2 
   1   9 -24 3946.43 168.946   1 
   1   9 -23 1278.02 258.146   1 
   1  -9  22 1644.43 135.186  -2 
   1   9 -23 1644.43 135.186   1 
   1   9 -22 1046.87 251.739   1 
   1   9  21 1371.20 139.472  -2 
   1  -9 -22 1371.20 139.472   1 
   1   9 -21 901.771 249.622   1 
   1  -9  20 3716.84 180.157  -2 
   1   9 -21 3716.84 180.157   1 
  -1  -9 -19 3037.79 156.921  -2 
  -1   9  20 3037.79 156.921   1 
  -1  -9 -18 11349.4 219.580  -2 
  -1   9  19 11349.4 219.580   1 
  -1  -9 -17 3658.56 146.315  -2 
  -1   9  18 3658.56 146.315   1 
   1   9  16 22921.5 290.636  -2 
   1  -9 -17 22921.5 290.636   1 
  -1   9 -15 8131.15 192.934  -2 
  -1  -9  16 8131.15 192.934   1 
  -1  -9 -14 18071.9 264.876  -2 
  -1   9  15 18071.9 264.876   1 
   1   9  13 7342.40 182.850  -2 
   1  -9 -14 7342.40 182.850   1 
   1  -9  12 11574.1 211.501  -2 
   1   9 -13 11574.1 211.501   1 
   1  -9  11 2837.54 131.730  -2 
   1   9 -12 2837.54 131.730   1 
  -1  -9 -10 2766.11 120.781  -2 
  -1   9  11 2766.11 120.781   1 
  -1  -9  -9 252.541 100.267  -2 
  -1   9  10 252.541 100.267   1 
   1  -9   8 2001.83 108.746  -2 
   1   9  -9 2001.83 108.746   1 
   1  -9   7 7723.88 176.105  -2 
   1   9  -8 7723.88 176.105   1 
  -1   9  -6 444.202 106.734  -2 
  -1  -9   7 444.202 106.734   1 
   1  -9   5 4251.51 134.995  -2 
   1   9  -6 4251.51 134.995   1 
  -1  -9  -4 18488.7 232.539  -2 
  -1   9   5 18488.7 232.539   1 
  -1   9  -3 19423.0 241.469  -2 
  -1  -9   4 19423.0 241.469   1 
   1   9   2 3370.76 145.988  -2 
   1  -9  -3 3370.76 145.988   1 
   1  -9   1 120.658 124.885  -2 
   1   9  -2 120.658 124.885   1 
  -1  -9   0 15767.3 244.245  -2 
  -1   9   1 15767.3 244.245   1 
  -1  -9   1 15833.9 272.204  -2 
  -1   9   0 15833.9 272.204   1 
   1   9  -2-18.3073 133.389  -2 
   1  -9   1-18.3073 133.389   1 
   1   9  -3 2737.04 137.807  -2 
   1  -9   2 2737.04 137.807   1 
   1   9  -4 18123.1 278.959  -2 
   1  -9   3 18123.1 278.959   1 
  -1  -9   5 30539.8 337.824  -2 
  -1   9  -4 30539.8 337.824   1 
   1   9  -6 5796.93 167.317  -2 
   1  -9   5 5796.93 167.317   1 
   1  -9  -7 312.107 102.110  -2 
   1   9   6 312.107 102.110   1 
  -1   9   8 7281.87 147.855  -2 
  -1  -9  -7 7281.87 147.855   1 
  -1  -9   9 3353.27 101.203  -2 
  -1   9  -8 3353.27 101.203   1 
   1   9 -10 53.1535 84.2794  -2 
   1  -9   9 53.1535 84.2794   1 
   1   9 -11 4026.52 108.443  -2 
   1  -9  10 4026.52 108.443   1 
  -1  -9  12 1994.56 94.9060  -2 
  -1   9 -11 1994.56 94.9060   1 
   1  -9 -13 15335.3 181.988  -2 
   1   9  12 15335.3 181.988   1 
   1  -9 -14 5846.39 129.189  -2 
   1   9  13 5846.39 129.189   1 
  -1  -9  15 10822.8 179.363  -2 
  -1   9 -14 10822.8 179.363   1 
  -1   9  16 5022.33 146.595  -2 
  -1  -9 -15 5022.33 146.595   1 
  -1   9  17 30206.2 331.661  -2 
  -1  -9 -16 30206.2 331.661   1 
   1  -9 -18 3517.13 148.586  -2 
   1   9  17 3517.13 148.586   1 
   1   9 -19 8720.73 202.330  -2 
   1  -9  18 8720.73 202.330   1 
   1  -9 -20 2359.27 132.113  -2 
   1   9  19 2359.27 132.113   1 
   1  -9 -21 5647.86 175.906  -2 
   1   9  20 5647.86 175.906   1 
   1  -9 -22 1483.73 122.384  -2 
   1   9  21 1483.73 122.384   1 
  -1   9  23 1215.44 117.739  -2 
  -1  -9 -22 1215.44 117.739   1 
   1  -9 -24 4788.32 162.963  -2 
   1   9  23 4788.32 162.963   1 
   1  -9 -25 14705.5 268.433  -2 
   1   9  24 14705.5 268.433   1 
  -1  -9  26 1520.79 130.044  -2 
  -1   9 -25 1520.79 130.044   1 
  -1   9 -26 2050.24 234.434   1 
   1  -9 -27 1935.68 148.118  -2 
   1   9  26 1935.68 148.118   1 
  -1  -9  28 551.058 121.136  -2 
  -1   9 -27 551.058 121.136   1 
  -1   9  29 203.082 110.866  -2 
  -1  -9 -28 203.082 110.866   1 
   1  -9 -30 100.140 104.487  -2 
   1   9  29 100.140 104.487   1 
   1   9  30 410.610 183.359   1 
  -1  -9  31 275.620 102.428  -2 
  -1   9 -30 275.620 102.428   1 
   1   9  31 330.504 117.407   1 
  -1  -9  32 304.433 134.248  -2 
  -1   9 -31 304.433 134.248   1 
   1   9  32 3385.79 201.200   1 
  -1   9  33 3520.02 137.348  -2 
  -1  -9 -32 3520.02 137.348   1 
   1   9  33 966.969 120.928   1 
  -1  -9  34 1378.89 103.773  -2 
  -1   9 -33 1378.89 103.773   1 
   1   9  34 658.006 90.0530   1 
  -1   9  35 2902.75 131.080  -2 
  -1  -9 -34 2902.75 131.080   1 
  -1   9 -35 205.150 64.4958   1 
  -1   9  36 611.345 116.784  -2 
  -1  -9 -35 611.345 116.784   1 
   1   9  36 1399.47 72.4505   1 
  -1   9  37 1507.42 180.536  -2 
  -1  -9 -36 1507.42 180.536   1 
  -1  10  35 699.035 69.8731   1 
  -1 -10 -34 1464.28 172.532  -2 
  -1  10  35 1464.28 172.532   1 
  -1  10  34 396.417 88.8238   1 
   1  10  33 1544.93 107.980  -2 
   1 -10 -34 1544.93 107.980   1 
   1 -10 -33 2293.36 170.582   1 
  -1 -10 -32 2668.76 120.052  -2 
  -1  10  33 2668.76 120.052   1 
  -1 -10 -31 459.099 78.0158  -2 
  -1  10  32 459.099 78.0158   1 
   1  10  30 2849.66 111.846  -2 
   1 -10 -31 2849.66 111.846   1 
   1  10  29 58.6785 93.9038  -2 
   1 -10 -30 58.6785 93.9038   1 
   1  10  28 1226.66 112.188  -2 
   1 -10 -29 1226.66 112.188   1 
  -1 -10 -27 38.9515 97.7613  -2 
  -1  10  28 38.9515 97.7613   1 
  -1 -10 -26 1389.53 113.136  -2 
  -1  10  27 1389.53 113.136   1 
   1  10 -26 2464.35 258.577   1 
  -1 -10 -25 3375.25 147.284  -2 
  -1  10  26 3375.25 147.284   1 
   1 -10 -25 76.8940 128.362   1 
  -1 -10 -24-45.6639 112.799  -2 
  -1  10  25-45.6639 112.799   1 
   1  10 -24-149.632 198.740   1 
   1  10  23 356.204 112.613  -2 
   1 -10 -24 356.204 112.613   1 
   1  10 -23 2406.05 296.261   1 
   1  10  22 10629.6 216.046  -2 
   1 -10 -23 10629.6 216.046   1 
   1  10 -22 1087.09 256.179   1 
  -1 -10 -21 9425.48 209.526  -2 
  -1  10  22 9425.48 209.526   1 
   1  10 -21-178.599 210.123   1 
   1 -10  20 2133.20 136.554  -2 
   1  10 -21 2133.20 136.554   1 
   1  10 -20 29.9190 189.671   1 
  -1 -10 -19 538.367 105.742  -2 
  -1  10  20 538.367 105.742   1 
  -1 -10 -18 5168.50 151.246  -2 
  -1  10  19 5168.50 151.246   1 
  -1 -10 -17 9119.30 184.093  -2 
  -1  10  18 9119.30 184.093   1 
  -1 -10 -16 12449.0 207.720  -2 
  -1  10  17 12449.0 207.720   1 
  -1 -10 -15 1075.25 107.662  -2 
  -1  10  16 1075.25 107.662   1 
   1 -10  14 15881.5 223.826  -2 
   1  10 -15 15881.5 223.826   1 
   1  10  13 7641.15 182.256  -2 
   1 -10 -14 7641.15 182.256   1 
   1  10  12 8636.49 189.006  -2 
   1 -10 -13 8636.49 189.006   1 
  -1 -10 -11 138.037 97.3335  -2 
  -1  10  12 138.037 97.3335   1 
  -1 -10 -10 1627.51 107.951  -2 
  -1  10  11 1627.51 107.951   1 
   1 -10   9 236.034 87.0975  -2 
   1  10 -10 236.034 87.0975   1 
   1  10   8 572.581 88.4567  -2 
   1 -10  -9 572.581 88.4567   1 
  -1  10  -7 452.499 101.452  -2 
  -1 -10   8 452.499 101.452   1 
   1 -10   6 3482.64 136.138  -2 
   1  10  -7 3482.64 136.138   1 
  -1 -10  -5 11301.2 209.391  -2 
  -1  10   6 11301.2 209.391   1 
   1  10   4 241.630 93.3322  -2 
   1 -10  -5 241.630 93.3322   1 
   1  10  -4 90.6693 210.763   1 
  -1 -10  -3 157.000 79.6750  -2 
  -1  10   4 157.000 79.6750   1 
   1 -10   2 9173.46 171.999  -2 
   1  10  -3 9173.46 171.999   1 
  -1  10  -1 10190.5 181.692  -2 
  -1 -10   2 10190.5 181.692   1 
  -1  10   0 6795.86 167.568  -2 
  -1 -10   1 6795.86 167.568   1 
  -1 -10   1 6246.37 147.839  -2 
  -1  10   0 6246.37 147.839   1 
  -1  10   2 14332.9 217.007  -2 
  -1 -10  -1 14332.9 217.007   1 
   1  10  -3 11520.6 206.804  -2 
   1 -10   2 11520.6 206.804   1 
   1  10   3 43.2622 256.751   1 
   1  10  -4 130.751 96.4568  -2 
   1 -10   3 130.751 96.4568   1 
  -1  10   5 386.585 97.5357  -2 
  -1 -10  -4 386.585 97.5357   1 
  -1  10   6 8906.66 192.676  -2 
  -1 -10  -5 8906.66 192.676   1 
  -1  10   7 5648.05 152.351  -2 
  -1 -10  -6 5648.05 152.351   1 
   1  10  -8 773.249 92.7968  -2 
   1 -10   7 773.249 92.7968   1 
  -1 -10   9 946.702 97.0521  -2 
  -1  10  -8 946.702 97.0521   1 
   1 -10 -10 209.359 90.1386  -2 
   1  10   9 209.359 90.1386   1 
  -1 -10  11 1729.72 97.5227  -2 
  -1  10 -10 1729.72 97.5227   1 
  -1  10  12 65.2301 89.7377  -2 
  -1 -10 -11 65.2301 89.7377   1 
  -1 -10  13 6087.52 138.600  -2 
  -1  10 -12 6087.52 138.600   1 
   1 -10 -14 6936.97 142.100  -2 
   1  10  13 6936.97 142.100   1 
   1  10  14 17983.0 624.198   1 
   1 -10 -15 21292.5 251.855  -2 
   1  10  14 21292.5 251.855   1 
   1 -10 -16 1747.10 117.353  -2 
   1  10  15 1747.10 117.353   1 
   1  10 -17 9390.62 215.635  -2 
   1 -10  16 9390.62 215.635   1 
   1 -10 -18 6244.04 183.087  -2 
   1  10  17 6244.04 183.087   1 
   1 -10 -19 3133.75 156.085  -2 
   1  10  18 3133.75 156.085   1 
  -1  10  20 892.978 123.925  -2 
  -1 -10 -19 892.978 123.925   1 
   1 -10 -21 3300.17 164.918  -2 
   1  10  20 3300.17 164.918   1 
  -1  10  22 15021.0 274.791  -2 
  -1 -10 -21 15021.0 274.791   1 
  -1  10  23 15280.1 275.212  -2 
  -1 -10 -22 15280.1 275.212   1 
   1 -10 -24 183.575 98.8019  -2 
   1  10  23 183.575 98.8019   1 
   1 -10 -25 82.1066 96.3471  -2 
   1  10  24 82.1066 96.3471   1 
  -1  10 -25 2085.94 246.892   1 
   1 -10 -26 3150.97 146.340  -2 
   1  10  25 3150.97 146.340   1 
  -1  10 -26 2096.99 228.813   1 
  -1  10  27 1980.86 123.810  -2 
  -1 -10 -26 1980.86 123.810   1 
  -1  10 -27 162.324 200.767   1 
   1 -10 -28 83.4118 100.955  -2 
   1  10  27 83.4118 100.955   1 
  -1  10  29 1304.57 104.413  -2 
  -1 -10 -28 1304.57 104.413   1 
  -1  10  30 173.936 83.9582  -2 
  -1 -10 -29 173.936 83.9582   1 
   1 -10 -31 2210.53 117.315  -2 
   1  10  30 2210.53 117.315   1 
   1  10  31 338.807 142.898   1 
  -1  10  32 527.244 81.5095  -2 
  -1 -10 -31 527.244 81.5095   1 
   1  10  32 223.728 141.004   1 
  -1  10  33 1711.55 95.0436  -2 
  -1 -10 -32 1711.55 95.0436   1 
   1  10  33 2379.99 185.681   1 
  -1  10  34 2474.21 95.5670  -2 
  -1 -10 -33 2474.21 95.5670   1 
   1  10  34 1567.85 85.5342   1 
  -1  10  35 2003.98 129.561  -2 
  -1 -10 -34 2003.98 129.561   1 
   1  11 -33 2079.57 155.025   1 
  -1 -11 -32 2464.42 183.700  -2 
  -1  11  33 2464.42 183.700   1 
   1  11 -32 855.342 137.011   1 
  -1 -11 -31 1201.62 100.793  -2 
  -1  11  32 1201.62 100.793   1 
  -1 -11 -30 1447.00 77.1466  -2 
  -1  11  31 1447.00 77.1466   1 
   1 -11  29 223.678 70.6319  -2 
   1  11 -30 223.678 70.6319   1 
  -1 -11 -28 745.288 91.9013  -2 
  -1  11  29 745.288 91.9013   1 
   1 -11  27 223.100 92.5986  -2 
   1  11 -28 223.100 92.5986   1 
  -1 -11 -26 908.364 95.8049  -2 
  -1  11  27 908.364 95.8049   1 
   1  11  25 186.493 86.1787  -2 
   1 -11 -26 186.493 86.1787   1 
   1  11 -25 350.923 160.721   1 
  -1 -11 -24 364.059 101.208  -2 
  -1  11  25 364.059 101.208   1 
   1 -11 -24 846.002 136.320   1 
   1 -11  23 1213.69 121.965  -2 
   1  11 -24 1213.69 121.965   1 
   1  11 -23 86.0879 178.677   1 
  -1 -11 -22 165.403 98.9779  -2 
  -1  11  23 165.403 98.9779   1 
   1  11 -22 1055.84 233.664   1 
  -1 -11 -21 2173.62 127.275  -2 
  -1  11  22 2173.62 127.275   1 
   1  11 -21 2371.07 298.772   1 
   1 -11  20 4998.31 172.695  -2 
   1  11 -21 4998.31 172.695   1 
   1  11 -20 156.858 199.902   1 
   1  11  19 5736.46 164.995  -2 
   1 -11 -20 5736.46 164.995   1 
   1  11 -19 168.829 211.003   1 
   1 -11  18 1589.75 114.927  -2 
   1  11 -19 1589.75 114.927   1 
   1 -11  17 2111.83 105.575  -2 
   1  11 -18 2111.83 105.575   1 
  -1  11  17 1060.21 264.372   1 
   1 -11  16 1376.13 97.6833  -2 
   1  11 -17 1376.13 97.6833   1 
   1  11  15 1583.62 102.585  -2 
   1 -11 -16 1583.62 102.585   1 
   1 -11  14 3888.38 126.953  -2 
   1  11 -15 3888.38 126.953   1 
  -1 -11 -13 1624.58 106.668  -2 
  -1  11  14 1624.58 106.668   1 
   1 -11  12 1350.03 110.799  -2 
   1  11 -13 1350.03 110.799   1 
  -1 -11 -11 7816.69 174.140  -2 
  -1  11  12 7816.69 174.140   1 
  -1 -11 -10 2256.23 127.335  -2 
  -1  11  11 2256.23 127.335   1 
  -1  11  -9 1795.20 108.390  -2 
  -1 -11  10 1795.20 108.390   1 
   1  11   8 634.325 100.810  -2 
   1 -11  -9 634.325 100.810   1 
   1  11   7 1594.64 118.116  -2 
   1 -11  -8 1594.64 118.116   1 
  -1 -11  -6 534.035 94.3466  -2 
  -1  11   7 534.035 94.3466   1 
   1  11   5 355.439 101.737  -2 
   1 -11  -6 355.439 101.737   1 
   1 -11   4 2862.23 119.562  -2 
   1  11  -5 2862.23 119.562   1 
  -1 -11  -3 7303.26 160.960  -2 
  -1  11   4 7303.26 160.960   1 
   1  11   2 2032.73 114.366  -2 
   1 -11  -3 2032.73 114.366   1 
   1 -11   1 5823.15 141.408  -2 
   1  11  -2 5823.15 141.408   1 
   1  11   0 17080.5 243.872  -2 
   1 -11  -1 17080.5 243.872   1 
  -1  11   1 10991.5 201.651  -2 
  -1 -11   0 10991.5 201.651   1 
  -1  11   2 3195.71 134.626  -2 
  -1 -11  -1 3195.71 134.626   1 
  -1  11   3 1542.47 115.155  -2 
  -1 -11  -2 1542.47 115.155   1 
  -1  11   4 9894.33 214.794  -2 
  -1 -11  -3 9894.33 214.794   1 
  -1 -11   5 4197.54 155.583  -2 
  -1  11  -4 4197.54 155.583   1 
  -1 -11   6 697.153 95.3789  -2 
  -1  11  -5 697.153 95.3789   1 
  -1  11   7 1160.35 99.7213  -2 
  -1 -11  -6 1160.35 99.7213   1 
  -1  11  -7 2719.80 1767.67   1 
   1  11  -8 1039.33 94.2065  -2 
   1 -11   7 1039.33 94.2065   1 
  -1 -11   9 687.611 86.8938  -2 
  -1  11  -8 687.611 86.8938   1 
   1 -11 -10 1615.80 99.3689  -2 
   1  11   9 1615.80 99.3689   1 
  -1 -11  11 3726.55 125.800  -2 
  -1  11 -10 3726.55 125.800   1 
  -1 -11  12 6907.72 146.235  -2 
  -1  11 -11 6907.72 146.235   1 
   1 -11 -13 2330.04 112.998  -2 
   1  11  12 2330.04 112.998   1 
   1 -11 -14 1161.76 98.9683  -2 
   1  11  13 1161.76 98.9683   1 
  -1 -11  15 2384.52 109.827  -2 
  -1  11 -14 2384.52 109.827   1 
  -1 -11  16 823.331 100.892  -2 
  -1  11 -15 823.331 100.892   1 
   1  11  16 216.490 219.760   1 
  -1 -11  17 1164.65 115.228  -2 
  -1  11 -16 1164.65 115.228   1 
   1  11 -18 3550.57 147.109  -2 
   1 -11  17 3550.57 147.109   1 
   1  11  18 2631.70 301.079   1 
   1 -11 -19 2846.67 148.644  -2 
   1  11  18 2846.67 148.644   1 
  -1 -11  20 10046.3 210.391  -2 
  -1  11 -19 10046.3 210.391   1 
  -1 -11  21 5318.47 163.956  -2 
  -1  11 -20 5318.47 163.956   1 
  -1  11  22 2060.92 112.853  -2 
  -1 -11 -21 2060.92 112.853   1 
   1 -11 -23 290.190 87.7380  -2 
   1  11  22 290.190 87.7380   1 
   1 -11 -24 1214.75 103.523  -2 
   1  11  23 1214.75 103.523   1 
  -1  11  25 377.664 84.3218  -2 
  -1 -11 -24 377.664 84.3218   1 
   1 -11 -26 152.921 88.2401  -2 
   1  11  25 152.921 88.2401   1 
  -1  11 -26 515.516 177.784   1 
   1 -11 -27 763.499 89.8401  -2 
   1  11  26 763.499 89.8401   1 
   1 -11 -28 235.856 73.9067  -2 
   1  11  27 235.856 73.9067   1 
   1 -11 -29 534.338 91.6749  -2 
   1  11  28 534.338 91.6749   1 
  -1 -11  30 235.787 82.3674  -2 
  -1  11 -29 235.787 82.3674   1 
   1  11  30 334.596 86.4521   1 
  -1  11  31 1199.10 98.2087  -2 
  -1 -11 -30 1199.10 98.2087   1 
   1  11  31 702.880 102.022   1 
  -1  11  32 1428.84 100.881  -2 
  -1 -11 -31 1428.84 100.881   1 
   1  11  32 454.943 122.868   1 
  -1 -11  33 1575.53 112.532  -2 
  -1  11 -32 1575.53 112.532   1 
  -1 -12 -29 1564.97 163.516  -2 
  -1  12  30 1564.97 163.516   1 
   1  12  28 1334.58 87.2063  -2 
   1 -12 -29 1334.58 87.2063   1 
   1  12  27 313.062 82.8527  -2 
   1 -12 -28 313.062 82.8527   1 
  -1 -12 -26 238.478 86.2292  -2 
  -1  12  27 238.478 86.2292   1 
   1  12  25 234.012 90.7413  -2 
   1 -12 -26 234.012 90.7413   1 
   1  12  24 370.575 89.6290  -2 
   1 -12 -25 370.575 89.6290   1 
   1 -12  23 1150.04 98.3690  -2 
   1  12 -24 1150.04 98.3690   1 
   1 -12 -23 1961.51 163.690   1 
  -1  12 -22 2157.06 128.485  -2 
  -1 -12  23 2157.06 128.485   1 
   1  12 -22 377.754 152.700   1 
   1  12  21 1317.00 117.622  -2 
   1 -12 -22 1317.00 117.622   1 
   1  12 -21 154.132 172.329   1 
   1  12  20 1050.00 115.641  -2 
   1 -12 -21 1050.00 115.641   1 
   1  12 -20 1972.08 264.140   1 
  -1 -12 -19 6433.14 169.700  -2 
  -1  12  20 6433.14 169.700   1 
   1  12 -19 2725.27 299.651   1 
  -1 -12 -18 3513.58 134.825  -2 
  -1  12  19 3513.58 134.825   1 
   1  12 -18 1208.50 258.411   1 
   1 -12  17 4941.87 148.994  -2 
   1  12 -18 4941.87 148.994   1 
   1  12  16 644.567 95.7237  -2 
   1 -12 -17 644.567 95.7237   1 
   1  12 -16 1196.96 246.270   1 
  -1  12 -15 2371.55 121.087  -2 
  -1 -12  16 2371.55 121.087   1 
   1  12 -15 59.1941 200.458   1 
   1  12  14 269.437 97.4182  -2 
   1 -12 -15 269.437 97.4182   1 
   1 -12  13-80.4225 87.9736  -2 
   1  12 -14-80.4225 87.9736   1 
   1  12 -13 432.525 140.561   1 
   1  12  12 454.966 114.521  -2 
   1 -12 -13 454.966 114.521   1 
   1  12 -12 1999.03 293.023   1 
  -1  12 -11 2121.20 128.988  -2 
  -1 -12  12 2121.20 128.988   1 
   1  12  10 3976.14 157.769  -2 
   1 -12 -11 3976.14 157.769   1 
   1 -12   9 4134.39 162.310  -2 
   1  12 -10 4134.39 162.310   1 
  -1  12  -8 4157.47 156.036  -2 
  -1 -12   9 4157.47 156.036   1 
  -1 -12  -7 1211.72 106.799  -2 
  -1  12   8 1211.72 106.799   1 
   1  12  -7 32.3982 198.689   1 
  -1  12  -6 366.588 98.9084  -2 
  -1 -12   7 366.588 98.9084   1 
   1  12   5 302.014 89.7655  -2 
   1 -12  -6 302.014 89.7655   1 
  -1  12  -4 640.594 90.4178  -2 
  -1 -12   5 640.594 90.4178   1 
  -1  12  -3 2350.91 118.376  -2 
  -1 -12   4 2350.91 118.376   1 
   1  12   2 5639.28 154.003  -2 
   1 -12  -3 5639.28 154.003   1 
   1 -12   1 7555.09 174.574  -2 
   1  12  -2 7555.09 174.574   1 
   1 -12   0 4416.32 142.204  -2 
   1  12  -1 4416.32 142.204   1 
   1  12  -1 6643.41 165.958  -2 
   1 -12   0 6643.41 165.958   1 
   1  12   1 11920.3 522.102   1 
  -1 -12   2 12612.3 221.064  -2 
  -1  12  -1 12612.3 221.064   1 
  -1 -12   3 3924.42 141.776  -2 
  -1  12  -2 3924.42 141.776   1 
   1  12  -4 1563.86 104.797  -2 
   1 -12   3 1563.86 104.797   1 
   1  12  -5 794.462 96.2028  -2 
   1 -12   4 794.462 96.2028   1 
  -1 -12   6 190.723 88.2263  -2 
  -1  12  -5 190.723 88.2263   1 
   1  12  -7 259.121 84.2222  -2 
   1 -12   6 259.121 84.2222   1 
  -1 -12   8 1047.41 93.6017  -2 
  -1  12  -7 1047.41 93.6017   1 
   1  12  -9 4919.53 147.438  -2 
   1 -12   8 4919.53 147.438   1 
  -1 -12  10 4307.94 139.838  -2 
  -1  12  -9 4307.94 139.838   1 
   1 -12 -11 2586.46 119.750  -2 
   1  12  10 2586.46 119.750   1 
   1 -12 -12 1129.24 101.325  -2 
   1  12  11 1129.24 101.325   1 
   1  12  12 86.2944 202.668   1 
   1 -12 -13 235.242 93.8379  -2 
   1  12  12 235.242 93.8379   1 
   1  12  13 98.1137 202.897   1 
  -1  12  14-161.304 105.813  -2 
  -1 -12 -13-161.304 105.813   1 
   1  12  14 267.631 215.843   1 
  -1 -12  15 98.9306 102.619  -2 
  -1  12 -14 98.9306 102.619   1 
   1  12  15 2391.87 258.549   1 
   1  12 -16 2871.60 126.650  -2 
   1 -12  15 2871.60 126.650   1 
   1  12  16 1063.42 221.857   1 
   1 -12 -17 1172.56 112.729  -2 
   1  12  16 1172.56 112.729   1 
  -1  12  18 6880.39 173.723  -2 
  -1 -12 -17 6880.39 173.723   1 
   1 -12 -19 2879.23 141.399  -2 
   1  12  18 2879.23 141.399   1 
   1  12 -20 8867.18 201.843  -2 
   1 -12  19 8867.18 201.843   1 
  -1  12  21 2640.50 128.808  -2 
  -1 -12 -20 2640.50 128.808   1 
  -1 -12  22 1889.78 116.481  -2 
  -1  12 -21 1889.78 116.481   1 
  -1  12  23 1208.78 99.8228  -2 
  -1 -12 -22 1208.78 99.8228   1 
  -1 -12  24 1285.86 97.9521  -2 
  -1  12 -23 1285.86 97.9521   1 
  -1 -12  25 303.536 85.3480  -2 
  -1  12 -24 303.536 85.3480   1 
   1 -12  25 61.2121 169.883   1 
  -1  12  26 258.302 87.2889  -2 
  -1 -12 -25 258.302 87.2889   1 
   1 -12  26 83.9235 167.852   1 
  -1 -12  27 112.370 105.262  -2 
  -1  12 -26 112.370 105.262   1 
   1 -12  27 191.882 106.222   1 
   1 -12 -28 245.028 100.658  -2 
   1  12  27 245.028 100.658   1 
   1  12  28 452.893 110.634   1 
   1 -12 -29 1384.35 102.689  -2 
   1  12  28 1384.35 102.689   1 
  -1  12 -29 1039.81 130.923   1 
  -1  12  30 1638.15 94.1444  -2 
  -1 -12 -29 1638.15 94.1444   1 
  -1  13 -25 194.082 127.430  -2 
  -1 -13  26 194.082 127.430   1 
  -1 -13 -24 1154.36 107.466  -2 
  -1  13  25 1154.36 107.466   1 
   1 -13  23 40.4258 96.4658  -2 
   1  13 -24 40.4258 96.4658   1 
  -1 -13 -22 159.628 92.8664  -2 
  -1  13  23 159.628 92.8664   1 
   1 -13 -22 1877.09 197.723   1 
   1 -13  21 3267.01 131.232  -2 
   1  13 -22 3267.01 131.232   1 
  -1  13 -20 1212.65 105.175  -2 
  -1 -13  21 1212.65 105.175   1 
   1  13 -20 754.575 174.916   1 
  -1 -13 -19 1003.93 105.745  -2 
  -1  13  20 1003.93 105.745   1 
   1  13 -19 105.301 153.576   1 
   1 -13  18 474.123 98.5411  -2 
   1  13 -19 474.123 98.5411   1 
   1  13 -18 9.71064 146.430   1 
   1  13  17 746.272 98.4301  -2 
   1 -13 -18 746.272 98.4301   1 
   1  13 -17-22.2899 169.864   1 
   1  13  16 129.195 99.1665  -2 
   1 -13 -17 129.195 99.1665   1 
   1  13 -16 1175.78 240.087   1 
  -1  13 -15 2987.39 120.020  -2 
  -1 -13  16 2987.39 120.020   1 
   1  13 -15 90.9483 201.428   1 
   1 -13  14 126.705 102.846  -2 
   1  13 -15 126.705 102.846   1 
   1  13 -14 1516.88 248.491   1 
   1  13  13 1341.48 132.433  -2 
   1 -13 -14 1341.48 132.433   1 
   1  13 -13 2638.06 309.040   1 
  -1  13 -12 3446.03 166.858  -2 
  -1 -13  13 3446.03 166.858   1 
   1  13 -12 581.696 227.005   1 
   1 -13  11 590.565 116.388  -2 
   1  13 -12 590.565 116.388   1 
   1  13 -11 153.420 200.506   1 
  -1  13 -10 406.217 103.318  -2 
  -1 -13  11 406.217 103.318   1 
   1  13 -10 269.239 204.406   1 
   1 -13   9 536.024 113.932  -2 
   1  13 -10 536.024 113.932   1 
   1  13  -9 45.8321 197.132   1 
  -1 -13  -8 94.8397 96.1873  -2 
  -1  13   9 94.8397 96.1873   1 
   1  13  -8 1950.92 274.684   1 
   1  13   7 1667.50 124.723  -2 
   1 -13  -8 1667.50 124.723   1 
   1  13  -7 439.352 195.714   1 
   1 -13   6 1007.45 117.253  -2 
   1  13  -7 1007.45 117.253   1 
   1 -13   5 774.232 98.3184  -2 
   1  13  -6 774.232 98.3184   1 
   1  13  -5 5332.58 386.031   1 
   1  13   4 6129.58 180.108  -2 
   1 -13  -5 6129.58 180.108   1 
   1  13   3 431.290 89.8939  -2 
   1 -13  -4 431.290 89.8939   1 
  -1 -13  -2 111.312 80.6764  -2 
  -1  13   3 111.312 80.6764   1 
  -1  13   2 2109.61 245.826   1 
  -1 -13  -1 2901.25 114.670  -2 
  -1  13   2 2901.25 114.670   1 
  -1  13   0 4164.17 133.017  -2 
  -1 -13   1 4164.17 133.017   1 
   1 -13  -1 3000.39 109.676  -2 
   1  13   0 3000.39 109.676   1 
   1 -13  -2 2437.63 105.621  -2 
   1  13   1 2437.63 105.621   1 
   1  13  -3-8.51205 80.5628  -2 
   1 -13   2-8.51205 80.5628   1 
  -1  13   4 250.322 79.8855  -2 
  -1 -13  -3 250.322 79.8855   1 
  -1  13   5 4742.16 133.676  -2 
  -1 -13  -4 4742.16 133.676   1 
  -1 -13   6 1010.51 88.0283  -2 
  -1  13  -5 1010.51 88.0283   1 
   1  13  -7 1191.21 90.8609  -2 
   1 -13   6 1191.21 90.8609   1 
   1 -13  -8 1446.03 108.399  -2 
   1  13   7 1446.03 108.399   1 
  -1 -13   9 138.708 91.2288  -2 
  -1  13  -8 138.708 91.2288   1 
  -1 -13  10 244.705 85.0611  -2 
  -1  13  -9 244.705 85.0611   1 
  -1  13  11 248.910 85.9328  -2 
  -1 -13 -10 248.910 85.9328   1 
  -1  13  12 374.719 88.3820  -2 
  -1 -13 -11 374.719 88.3820   1 
   1 -13 -13 2671.47 111.330  -2 
   1  13  12 2671.47 111.330   1 
  -1  13  14 572.320 96.1998  -2 
  -1 -13 -13 572.320 96.1998   1 
  -1  13 -14-85.6705 202.540   1 
   1 -13 -15 139.007 98.1498  -2 
   1  13  14 139.007 98.1498   1 
   1  13  15 3307.10 185.235   1 
  -1  13  16 3847.00 145.456  -2 
  -1 -13 -15 3847.00 145.456   1 
   1  13 -17 95.6182 85.9574  -2 
   1 -13  16 95.6182 85.9574   1 
   1  13 -18 897.296 103.701  -2 
   1 -13  17 897.296 103.701   1 
  -1 -13  19 868.475 93.9563  -2 
  -1  13 -18 868.475 93.9563   1 
   1 -13 -20 1185.85 92.4698  -2 
   1  13  19 1185.85 92.4698   1 
   1  13 -21 878.711 86.2087  -2 
   1 -13  20 878.711 86.2087   1 
   1 -13 -22 3799.70 105.944  -2 
   1  13  21 3799.70 105.944   1 
   1 -13  22 50.9998 142.044   1 
   1 -13 -23 347.453 76.2047  -2 
   1  13  22 347.453 76.2047   1 
   1 -13  23 32.9385 137.153   1 
   1  13 -24 58.0729 85.1153  -2 
   1 -13  23 58.0729 85.1153   1 
   1 -13  24 98.2896 86.0389   1 
  -1  13  25 774.112 99.9761  -2 
  -1 -13 -24 774.112 99.9761   1 
   1 -13 -26 443.283 94.0570  -2 
   1  13  25 443.283 94.0570   1 
  -1  14  22-35.6792 115.362   1 
  -1  14 -21-133.156 177.090  -2 
  -1 -14  22-133.156 177.090   1 
   1  14  20 140.758 126.253  -2 
   1 -14 -21 140.758 126.253   1 
   1 -14 -20 517.259 127.590   1 
  -1  14 -19 713.920 143.343  -2 
  -1 -14  20 713.920 143.343   1 
   1 -14 -19 251.686 125.983   1 
  -1  14 -18 113.185 122.044  -2 
  -1 -14  19 113.185 122.044   1 
  -1  14 -17 1252.45 112.080  -2 
  -1 -14  18 1252.45 112.080   1 
   1  14 -17 335.986 141.399   1 
   1  14  16 557.046 91.4880  -2 
   1 -14 -17 557.046 91.4880   1 
   1  14 -16 238.012 145.311   1 
  -1 -14 -15 457.250 85.9659  -2 
  -1  14  16 457.250 85.9659   1 
   1  14 -15-2.50297 145.241   1 
  -1  14 -14 301.249 84.1166  -2 
  -1 -14  15 301.249 84.1166   1 
   1  14 -14 909.442 189.799   1 
  -1 -14 -13 2688.74 108.157  -2 
  -1  14  14 2688.74 108.157   1 
   1  14 -13 393.291 167.021   1 
  -1 -14 -12 359.012 90.9549  -2 
  -1  14  13 359.012 90.9549   1 
   1  14 -12 484.187 171.352   1 
   1 -14  11 538.409 96.3623  -2 
   1  14 -12 538.409 96.3623   1 
   1  14 -11 411.376 173.496   1 
   1 -14  10 367.853 87.1503  -2 
   1  14 -11 367.853 87.1503   1 
   1  14 -10 103.767 167.278   1 
   1  14   9 135.654 95.6406  -2 
   1 -14 -10 135.654 95.6406   1 
   1  14  -9 1661.03 169.075   1 
  -1  14  -8 1867.75 139.299  -2 
  -1 -14   9 1867.75 139.299   1 
   1  14  -8 3.25553 127.412   1 
  -1 -14  -7 149.243 98.7060  -2 
  -1  14   8 149.243 98.7060   1 
   1  14  -7 862.284 205.921   1 
   1  14   6 2105.21 118.633  -2 
   1 -14  -7 2105.21 118.633   1 
   1  14  -6 913.624 215.385   1 
   1  14   5 1545.17 106.245  -2 
   1 -14  -6 1545.17 106.245   1 
  -1  14   5 687.900 145.226   1 
  -1  14  -4 1057.50 103.267  -2 
  -1 -14   5 1057.50 103.267   1 
   1  14  -4-65.5202 180.633   1 
   1  14   3 1900.06 107.025  -2 
   1 -14  -4 1900.06 107.025   1 
   1  14  -3 2979.00 281.276   1 
  -1  14  -2 3595.47 120.731  -2 
  -1 -14   3 3595.47 120.731   1 
   1  14  -2 232.670 192.169   1 
   1 -14   1 186.421 68.2531  -2 
   1  14  -2 186.421 68.2531   1 
  -1 -14   0 420.340 72.4600  -2 
  -1  14   1 420.340 72.4600   1 
   1  14   0 422.934 219.512   1 
   1  14  -1 532.122 76.0054  -2 
   1 -14   0 532.122 76.0054   1 
  -1  14   2 105.274 72.0503  -2 
  -1 -14  -1 105.274 72.0503   1 
  -1 -14   3 3205.67 105.441  -2 
  -1  14  -2 3205.67 105.441   1 
   1  14   3 2635.84 288.299   1 
  -1  14   4 3023.37 123.612  -2 
  -1 -14  -3 3023.37 123.612   1 
   1 -14  -5 814.355 89.8004  -2 
   1  14   4 814.355 89.8004   1 
  -1 -14   6 1117.50 89.5859  -2 
  -1  14  -5 1117.50 89.5859   1 
   1  14  -7 2170.93 102.296  -2 
   1 -14   6 2170.93 102.296   1 
  -1 -14   8 240.347 83.2595  -2 
  -1  14  -7 240.347 83.2595   1 
   1  14  -9 1021.55 93.7952  -2 
   1 -14   8 1021.55 93.7952   1 
   1  14 -10 12.8917 87.5526  -2 
   1 -14   9 12.8917 87.5526   1 
  -1 -14  11 190.530 86.8480  -2 
  -1  14 -10 190.530 86.8480   1 
  -1 -14  12 206.765 82.1862  -2 
  -1  14 -11 206.765 82.1862   1 
   1 -14 -13 437.836 86.4828  -2 
   1  14  12 437.836 86.4828   1 
   1  14  13 2588.57 159.851   1 
   1  14 -14 3291.69 142.426  -2 
   1 -14  13 3291.69 142.426   1 
   1  14  14 414.224 196.052   1 
   1  14 -15 334.801 79.3383  -2 
   1 -14  14 334.801 79.3383   1 
  -1 -14  16 243.259 85.2484  -2 
  -1  14 -15 243.259 85.2484   1 
   1  14 -17 410.931 82.7000  -2 
   1 -14  16 410.931 82.7000   1 
   1  14  17 258.529 184.462   1 
   1  14 -18 1451.40 100.577  -2 
   1 -14  17 1451.40 100.577   1 
   1  14  18-189.937 183.377   1 
   1  14 -19 79.2732 75.1214  -2 
   1 -14  18 79.2732 75.1214   1 
   1 -14  19 641.534 143.238   1 
   1 -14 -20 793.260 89.7533  -2 
   1  14  19 793.260 89.7533   1 
   1 -14  20 34.0682 130.370   1 
   1 -14 -21 344.206 81.1236  -2 
   1  14  20 344.206 81.1236   1 
  -1  14  22 248.655 90.1447  -2 
  -1 -14 -21 248.655 90.1447   1 
  -1  15 -15 1942.19 148.089  -2 
  -1 -15  16 1942.19 148.089   1 
  -1  15 -14 1061.41 104.954  -2 
  -1 -15  15 1061.41 104.954   1 
  -1  15  14-151.812 147.464   1 
   1  15  13 46.5057 88.4051  -2 
   1 -15 -14 46.5057 88.4051   1 
  -1  15  13-14.4176 150.111   1 
  -1  15 -12 268.157 70.9604  -2 
  -1 -15  13 268.157 70.9604   1 
  -1  15  12-15.3917 158.205   1 
   1 -15  11 1605.64 77.9045  -2 
   1  15 -12 1605.64 77.9045   1 
   1 -15  10 112.925 62.5678  -2 
   1  15 -11 112.925 62.5678   1 
   1 -15   9 215.054 61.9774  -2 
   1  15 -10 215.054 61.9774   1 
  -1  15  -8 590.718 70.6361  -2 
  -1 -15   9 590.718 70.6361   1 
  -1  15   8 217.714 188.560   1 
  -1 -15  -7 1204.72 82.0667  -2 
  -1  15   8 1204.72 82.0667   1 
   1  15  -7 1960.43 204.120   1 
  -1 -15  -6 1637.96 91.5161  -2 
  -1  15   7 1637.96 91.5161   1 
  -1  15  -5 1366.62 89.0743  -2 
  -1 -15   6 1366.62 89.0743   1 
  -1 -15  -4 2365.82 102.467  -2 
  -1  15   5 2365.82 102.467   1 
   1  15  -4 591.818 168.133   1 
  -1  15  -3 522.160 91.1289  -2 
  -1 -15   4 522.160 91.1289   1 
   1  15  -3 1352.28 195.380   1 
  -1  15  -2 1193.08 108.619  -2 
  -1 -15   3 1193.08 108.619   1 
   1  15  -2 165.526 150.908   1 
   1  15   1 181.807 81.8365  -2 
   1 -15  -2 181.807 81.8365   1 
   1  15  -1 175.895 150.102   1 
   1  15   0 386.926 92.0989  -2 
   1 -15  -1 386.926 92.0989   1 
   1  15   0 189.587 155.046   1 
  -1 -15   1 280.692 81.8182  -2 
  -1  15   0 280.692 81.8182   1 
   1  15   1 444.927 176.349   1 
  -1 -15   2 521.342 90.8105  -2 
  -1  15  -1 521.342 90.8105   1 
   1  15   2 138.972 131.808   1 
  -1 -15   3 846.629 81.9496  -2 
  -1  15  -2 846.629 81.9496   1 
  -1  15   4 548.890 72.0820  -2 
  -1 -15  -3 548.890 72.0820   1 
   1  15  -5 2563.05 89.8555  -2 
   1 -15   4 2563.05 89.8555   1 
   1  15  -6 2264.49 87.1217  -2 
   1 -15   5 2264.49 87.1217   1 
   1  15  -7 1358.45 80.2827  -2 
   1 -15   6 1358.45 80.2827   1 
   1  15   7 69.2652 145.203   1 
   1  15  -8 835.467 79.3050  -2 
   1 -15   7 835.467 79.3050   1 
   1  15   8 155.597 146.501   1 
   1  15  -9 547.699 74.9810  -2 
   1 -15   8 547.699 74.9810   1 
   1  15   9 250.582 149.825   1 
  -1 -15  10 147.794 60.0434  -2 
  -1  15  -9 147.794 60.0434   1 
  -1  15 -10 71.8699 110.053   1 
   1  15 -11-51.6620 75.1012  -2 
   1 -15  10-51.6620 75.1012   1 
  -1  15 -11 2364.83 178.898   1 
   1 -15 -12 2353.64 97.6993  -2 
   1  15  11 2353.64 97.6993   1 
   1 -15 -13 501.885 81.5863  -2 
   1  15  12 501.885 81.5863   1 
   1  15 -14 17.0708 76.0614  -2 
   1 -15  13 17.0708 76.0614   1 
  -1  15  15 654.751 73.4543  -2 
  -1 -15 -14 654.751 73.4543   1 
   1 -15  15 821.378 122.898   1 
   1 -15 -16 1639.90 90.6902  -2 
   1  15  15 1639.90 90.6902   1 
   1  16   4 784.148 95.9955  -2 
   1 -16  -5 784.148 95.9955   1 
   1  16   3 287.327 90.3125  -2 
   1 -16  -4 287.327 90.3125   1 
   1 -16   2 426.441 90.5613  -2 
   1  16  -3 426.441 90.5613   1 
  -1 -16  -1 161.208 72.0255  -2 
  -1  16   2 161.208 72.0255   1 
  -1 -16   0 119.493 88.1686  -2 
  -1  16   1 119.493 88.1686   1 
   1  16  -1 330.213 90.3745  -2 
   1 -16   0 330.213 90.3745   1 
  -1 -16   2 131.999 93.3401  -2 
  -1  16  -1 131.999 93.3401   1 
  -1 -16   3 503.853 92.8755  -2 
  -1  16  -2 503.853 92.8755   1 
   1  16   3 867.386 121.450   1 
   1  16  -4 856.805 167.961  -2 
   1 -16   3 856.805 167.961   1 
   2   0 -44 274.610 86.9640   1 
   2   0 -42 1976.12 153.684   1 
   2   0 -40 1689.16 169.630   1 
   2   0 -38 387.214 145.557   1 
   2   0 -36 9288.60 362.110   1 
   2   0 -34 16990.5 398.537   1 
   2   0 -32 24573.3 471.898   1 
  -2   0  30 2287.70 169.513   1 
   2   0 -28 6156.57 232.163   1 
   2   0 -26 14639.1 322.138   1 
   2   0 -24 1323.17 659.587   1 
   2   0 -22 46478.5 1200.36   1 
   2   0 -20 315.694 358.720   1 
  -2   0  18 5801.32 335.784   1 
   2   0 -16 12822.0 542.495   1 
  -2   0  14 535.447 211.216   1 
   2   0 -12 4952.31 296.877   1 
   2   0 -10 15124.0 448.296   1 
   2   0  -8 1561.25 161.021   1 
   2   0  -6 48636.0 602.384   1 
  -2   0   4 105476. 969.658   1 
  -2   0   2 967.364 128.352   1 
   2   0   0 77943.4 545.666   1 
   2   0   2 54082.3 493.295   1 
   2   0   4 79164.0 651.513   1 
   2   0   6 406293. 1546.67   1 
  -2   0  -8 162829. 1278.46   1 
  -2   0 -10 1991.11 197.596   1 
   2   0  12 7191.43 344.312   1 
  -2   0 -14 23429.4 625.997   1 
  -2   0 -16 38976.0 832.183   1 
  -2   0 -18-39.6041 296.620   1 
  -2   0 -20 23388.9 920.660   1 
  -2   0 -22-441.109 655.011   1 
  -2   0 -24 4359.34 160.059   1 
  -2   0 -26 60.2655 97.1263   1 
  -2   0 -28 19188.4 336.848   1 
  -2   0 -30 1296.05 142.250   1 
  -2   0 -32 842.323 137.716   1 
  -2   0 -34 623.711 119.939   1 
  -2   0 -36 20813.1 397.458   1 
  -2   0 -38 1044.99 137.242   1 
   2   0  40 3597.25 191.951   1 
  -2   0 -42 1901.97 173.227   1 
   2  -1 -44 3188.18 118.177   1 
   2   1 -43 116.118 64.9860   1 
   2  -1 -42 940.095 86.9838   1 
   2  -1 -41 177.810 77.8024   1 
   2  -1 -40 1502.62 112.164   1 
   2   1 -39 1042.29 107.433   1 
   2  -1 -38 205.069 90.5540   1 
   2   1 -37 119.899 94.6464   1 
   2   1 -36 528.894 105.191   1 
   2   1 -35 492.156 102.882   1 
   2   1 -34 12983.7 273.255   1 
   2   1 -33 281.793 89.2654   1 
   2  -1 -32 19554.0 299.317   1 
   2  -1 -31 5955.47 175.370   1 
   2  -1 -30 15555.9 255.676   1 
   2   1 -29 10.6685 79.7034   1 
   2   1 -28 2597.25 118.114   1 
  -2  -1  27 7122.38 158.155   1 
   2  -1 -26-0.98249 81.2789   1 
  -2  -1  25 154.961 85.1627   1 
   2  -1 -24 30820.3 937.110   1 
   2  -1 -23 5868.67 452.125   1 
  -2  -1  22 17867.7 688.567   1 
   2   1 -21-215.778 284.865   1 
  -2   1  20 12207.8 430.224   1 
  -2  -1  19 53970.2 753.494   1 
  -2  -1  18 2661.14 203.060   1 
   2   1 -17 5857.52 251.673   1 
  -2  -1  16 2537.52 184.110   1 
   2   1 -15 7039.28 249.559   1 
  -2  -1  14 92377.6 786.067   1 
  -2  -1  13 14764.1 312.939   1 
  -2  -1  12 33634.8 437.662   1 
   2  -1 -11 24422.9 361.317   1 
  -2  -1  10 36110.7 398.203   1 
   2  -1  -9 4862.05 152.422   1 
   2  -1  -8 58206.0 493.333   1 
  -2   1   7 3297.45 121.941   1 
   2  -1  -6 106.825 67.9191   1 
   2  -1  -5 77703.1 407.847   1 
  -2   1   4 4203.38 97.3071   1 
  -2   1   3 11038.2 154.829   1 
  -2   1   2 81324.8 422.949   1 
   2   1  -1 36940.2 322.221   1 
  -2  -1   0 740.619 96.8006   1 
   2  -1   1 16950.2 260.284   1 
  -2   1  -2 11274.0 222.190   1 
  -2  -1  -3 22509.9 270.526   1 
   2   1   4 29551.4 306.071   1 
  -2   1  -5 14638.2 215.695   1 
  -2  -1  -6 2418.91 143.664   1 
   2  -1   7 22880.8 366.282   1 
  -2   1  -8 32414.8 444.724   1 
  -2   1  -9 20236.8 367.362   1 
  -2   1 -10 23442.5 383.789   1 
   2  -1  11 1361.66 157.562   1 
   2   1  12 433.671 155.356   1 
   2   1  13 35023.9 545.050   1 
   2  -1  14 59249.2 715.517   1 
  -2   1 -15 209.065 172.721   1 
  -2  -1 -16 150.138 211.897   1 
  -2   1 -17 3377.46 278.404   1 
   2   1  18 51174.5 867.102   1 
  -2   1 -19-423.872 280.167   1 
  -2   1 -20 212.550 293.609   1 
   2  -1  21 12007.5 538.381   1 
   2   1  22 1930.04 382.129   1 
   2  -1  23 754.541 83.6880   1 
  -2   1 -24 799.338 71.9288   1 
  -2   1 -25 28.1630 69.3015   1 
  -2  -1 -26 9686.74 163.478   1 
  -2  -1 -27 1269.35 81.6741   1 
   2  -1  28 292.508 73.3642   1 
  -2  -1 -29 56.9728 71.2198   1 
  -2   1 -30 6617.62 150.807   1 
  -2   1 -31 957.905 83.5451   1 
  -2  -1 -32 6.57581 81.4490   1 
  -2  -1 -33 659.747 84.0237   1 
  -2  -1 -34 13437.0 218.095   1 
  -2  -1 -35 37.4728 72.6605   1 
  -2  -1 -36 37.7191 82.3290   1 
  -2   1 -37 502.655 84.1077   1 
  -2   1 -38 6922.53 168.243   1 
  -2   1 -39 561.753 96.9838   1 
   2   1  40 1103.45 82.5260   1 
  -2   1 -41 109.342 86.9633   1 
  -2  -1 -42 545.391 73.9544   1 
  -2   1 -43 328.750 89.7966   1 
   2  -2 -44 358.190 70.7679   1 
   2  -2 -43 274.444 71.6002   1 
   2   2 -42 2329.10 110.058   1 
   2  -2 -41 1576.04 105.561   1 
   2   2 -40-27.6887 80.3162   1 
   2  -2 -39 637.163 97.1988   1 
   2  -2 -38 70.4791 94.4292   1 
   2   2 -37 6373.81 190.938   1 
   2  -2 -36 165.631 90.0845   1 
   2   2 -35 101.176 91.8098   1 
   2   2 -34 2959.70 147.596   1 
   2   2 -33 658.746 102.707   1 
   2   2 -32 6290.83 198.640   1 
   2   2 -31 875.842 99.0196   1 
   2   2 -30 1523.05 107.926   1 
   2  -2 -29 20803.4 265.794   1 
   2  -2 -28 11473.6 199.331   1 
  -2   2  27-7.78731 75.6715   1 
   2   2 -26 1831.21 82.0774   1 
   2  -2 -25 18675.0 239.855   1 
   2   2 -24 315.473 119.422   1 
   2  -2 -23 1163.55 366.374   1 
   2   2 -22 252.537 339.656   1 
  -2  -2  21 920.613 308.235   1 
  -2  -2  20 11426.7 430.194   1 
  -2  -2  19 2214.70 280.824   1 
   2   2 -18 240.669 248.291   1 
   2  -2 -17 53122.1 883.690   1 
   2   2 -16 28795.6 638.541   1 
   2  -2 -15-156.211 195.159   1 
   2   2 -14 1795.68 143.596   1 
  -2   2  13 8632.66 258.072   1 
   2   2 -12 61967.1 616.184   1 
   2   2 -11 436.638 123.957   1 
  -2   2  10 371.288 118.617   1 
  -2  -2   9 27111.6 375.866   1 
  -2   2   8 8817.17 200.161   1 
   2  -2  -7 3499.91 121.432   1 
  -2  -2   6 198024. 798.400   1 
   2   2  -5 58185.1 387.056   1 
   2  -2  -4 103.481 69.9545   1 
  -2  -2   3 43295.1 335.368   1 
  -2   2   2 2031.75 118.114   1 
  -2  -2   1 187.397 75.0288   1 
   2  -2   0 879.530 85.2623   1 
  -2  -2  -1 110492. 770.517   1 
  -2   2  -2 228210. 1036.13   1 
   2   2   3 9946.55 240.455   1 
   2  -2   4 1488.92 148.756   1 
  -2   2  -5 1712.36 155.631   1 
   2  -2   6 4862.04 209.840   1 
  -2   2  -7 1818.60 158.011   1 
  -2   2  -8 41565.7 627.985   1 
  -2   2  -9 863.461 158.820   1 
   2   2  10 2935.92 217.345   1 
  -2   2 -11 64303.1 848.837   1 
  -2  -2 -12 192.107 209.996   1 
  -2  -2 -13 9475.24 381.016   1 
   2   2  14-177.081 211.070   1 
  -2  -2 -15 73575.7 1058.56   1 
   2   2  16 24680.2 591.658   1 
  -2  -2 -17 3262.28 254.516   1 
  -2   2 -18 873.080 276.317   1 
   2   2  19 6115.24 337.320   1 
   2   2  20 11767.6 456.188   1 
  -2   2 -21 2117.01 349.221   1 
  -2  -2 -22 1769.33 461.535   1 
   2   2  23 23414.9 265.191   1 
  -2   2 -24 977.181 80.2382   1 
  -2   2 -25 3821.80 103.484   1 
   2   2  26 1443.70 79.1977   1 
  -2   2 -27 289.257 75.0355   1 
  -2  -2 -28 3764.43 118.652   1 
  -2  -2 -29 492.416 77.3639   1 
  -2  -2 -30 454.574 72.9664   1 
  -2  -2 -31 3808.71 114.684   1 
  -2   2 -32 258.175 72.7511   1 
  -2   2 -33 4061.33 124.886   1 
  -2   2 -34-3.55163 72.8606   1 
  -2   2 -35 1384.02 89.1338   1 
  -2   2 -36 7067.53 167.923   1 
  -2  -2 -37 637.827 83.8679   1 
  -2  -2 -38-44.6243 87.8770   1 
  -2   2 -39 87.3886 88.4165   1 
   2   2  40 1455.34 96.5953   1 
  -2  -2 -41 988.920 96.3721   1 
  -2   2 -42 667.814 81.5596   1 
   2   3 -44 16.2105 118.399   1 
   2  -3 -43 168.889 72.5599   1 
   2  -3 -42 899.949 81.9839   1 
   2  -3 -41 169.988 86.7270   1 
   2   3 -40 779.234 90.9604   1 
   2  -3 -39 5808.63 182.278   1 
   2   3 -38-37.5509 89.4979   1 
   2   3 -37 105.172 83.4933   1 
   2  -3 -36 69.4371 90.6994   1 
   2   3 -35 6569.15 196.767   1 
   2   3 -34 152.511 90.1111   1 
   2   3 -33 14.6882 93.1991   1 
   2   3 -32 88.4964 85.9067   1 
   2   3 -31 11017.7 207.805   1 
   2  -3 -30 4878.21 144.508   1 
   2  -3 -29 2648.30 113.675   1 
  -2   3  28 344.757 74.9789   1 
   2   3 -27 27715.8 269.103   1 
  -2  -3  26 5163.78 134.354   1 
   2  -3 -25 136.190 87.9911   1 
  -2   3  24 1030.64 91.1766   1 
  -2   3  23 1903.01 379.546   1 
   2   3 -22 605.681 358.182   1 
   2   3 -21 907.893 302.237   1 
  -2  -3  20 2681.68 286.807   1 
  -2  -3  19 50188.6 804.085   1 
  -2   3  18 222.644 237.486   1 
   2   3 -17 19706.4 489.339   1 
  -2   3  16 18371.4 500.075   1 
  -2   3  15 49653.0 781.119   1 
  -2   3  14 10125.7 363.294   1 
   2   3 -13 2683.20 206.629   1 
   2   3 -12 3701.57 220.536   1 
  -2   3  11 89363.2 909.276   1 
  -2  -3  10 6191.32 260.044   1 
  -2  -3   9 21249.9 307.896   1 
  -2  -3  -8 21140.0 1161.49  -2 
  -2   3   9 21140.0 1161.49   1 
   2  -3  -8 4259.98 139.758   1 
   2  -3  -7 134493. 691.180   1 
   2  -3  -6 11207.1 207.554   1 
  -2  -3   5 578.899 78.6207   1 
  -2   3   4 1711.10 113.537   1 
   2   3  -3 1157.87 108.998   1 
  -2  -3   2 4029.47 160.121   1 
  -2   3   1 1380.26 127.183   1 
  -2   3   0 13285.3 303.973   1 
  -2  -3  -1 221016. 1198.43   1 
  -2   3  -2 2392.93 166.253   1 
  -2   3  -3 16418.1 351.848   1 
   2  -3   4 1124.42 139.840   1 
  -2  -3  -5 33509.7 516.500   1 
   2  -3   6 913.271 151.914   1 
  -2   3  -7 721.255 153.985   1 
   2   3   8-35.0937 158.860   1 
  -2   3  -9 34538.8 621.694   1 
  -2  -3 -10 1522.29 212.699   1 
  -2   3 -11 761.422 186.302   1 
   2   3  12 23242.0 554.485   1 
  -2   3 -13 163994. 1803.46   1 
   2  -3  14 6797.57 362.906   1 
   2  -3  15 12426.7 476.936   1 
  -2   3 -16 4095.77 300.567   1 
  -2   3 -17 328.741 287.831   1 
  -2   3 -18 372.348 309.735   1 
  -2  -3 -19 17900.9 657.419   1 
   2  -3  20 707.547 368.931   1 
  -2   3 -21 14519.1 622.639   1 
   2  -3  22 5739.00 132.008   1 
  -2   3 -23 11177.5 166.706   1 
   2  -3  24 195.252 70.4112   1 
  -2  -3 -25 9985.80 168.744   1 
  -2   3 -26 3227.03 117.695   1 
   2  -3  27 285.651 71.7974   1 
  -2   3 -28 67.0681 71.6588   1 
  -2   3 -29 4286.84 128.587   1 
   2   3  30 2115.22 96.4798   1 
  -2  -3 -31 9850.94 180.321   1 
  -2   3 -32 776.464 78.9051   1 
  -2  -3 -33 7903.35 171.565   1 
  -2   3 -34 1487.27 91.8844   1 
   2   3  35-80.9468 68.0777   1 
  -2  -3 -36 517.449 84.5470   1 
  -2   3 -37-28.3439 86.5276   1 
  -2  -3 -38 173.664 83.2907   1 
  -2  -3 -39 665.254 93.9373   1 
  -2  -3 -40 556.960 84.6111   1 
  -2  -3 -41 359.818 72.5823   1 
  -2   3 -42 536.173 75.5643   1 
   2   4 -43-76.3973 85.5969   1 
   2  -4 -42 2371.48 94.9585   1 
  -2   4  41 94.9440 72.0115   1 
   2  -4 -40 280.897 87.9607   1 
   2  -4 -39 82.6981 92.0303   1 
   2   4 -38 878.574 99.3436   1 
   2   4 -37 5725.87 174.555   1 
   2   4 -36 3.81295 75.2593   1 
   2   4 -35 51.5778 78.9438   1 
   2  -4 -34 91.3539 78.5381   1 
   2   4 -33 1763.73 111.081   1 
   2  -4 -32 108.291 75.9548   1 
   2   4 -31-46.0048 76.0893   1 
   2  -4 -30 2509.32 119.315   1 
   2   4 -29 12158.5 196.759   1 
   2  -4 -28 2789.73 108.293   1 
   2   4 -27 1855.15 102.664   1 
  -2   4  26 201.265 86.4842   1 
   2   4 -25 5017.60 140.865   1 
   2   4 -24 7169.38 176.293   1 
   2   4 -23 2363.84 123.437   1 
   2  -4  22 2772.16 338.818  -2 
   2   4 -23 2772.16 338.818   1 
   2  -4 -22-50.6805 101.190   1 
  -2   4  21 707.581 374.102   1 
   2   4 -20 16132.5 546.841   1 
   2   4 -19 9690.90 382.004   1 
  -2  -4  18 12105.2 412.828   1 
   2  -4 -17 31488.2 641.241   1 
  -2  -4  16 12728.0 408.823   1 
  -2   4  15 15614.4 514.365   1 
  -2  -4 -14 29243.0 1547.79  -2 
  -2   4  15 29243.0 1547.79   1 
  -2  -4  14 11950.8 452.566   1 
  -2  -4 -13 25429.1 1405.66  -2 
  -2   4  14 25429.1 1405.66   1 
   2   4 -13 477.066 226.544   1 
   2  -4  12 7024.72 905.089  -2 
   2   4 -13 7024.72 905.089   1 
  -2   4  12 1726.75 208.291   1 
   2   4 -11 5571.67 301.848   1 
  -2  -4 -10 16123.3 1050.94  -2 
  -2   4  11 16123.3 1050.94   1 
   2   4 -10 24727.5 429.322   1 
  -2  -4   9 113960. 822.925   1 
  -2  -4  -8 114724. 2641.21  -2 
  -2   4   9 114724. 2641.21   1 
  -2  -4   8 1107.86 140.259   1 
  -2  -4  -7 1022.56 566.387  -2 
  -2   4   8 1022.56 566.387   1 
  -2   4   7-110.263 130.314   1 
  -2  -4  -6 17076.9 959.225  -2 
  -2   4   7 17076.9 959.225   1 
  -2   4   6 791.246 161.764   1 
  -2  -4  -5 16347.3 678.868  -2 
  -2   4   6 16347.3 678.868   1 
  -2  -4   5 4876.09 154.059   1 
  -2  -4   4 7388.07 206.838   1 
  -2   4   3 6200.24 213.755   1 
   2  -4  -2 1787.62 133.760   1 
   2   4  -1 20459.2 408.696   1 
  -2  -4   0 1071.57 141.346   1 
  -2  -4  -1 15790.0 371.218   1 
  -2  -4  -2 18811.4 408.898   1 
   2   4   3 86373.6 862.329   1 
  -2  -4  -4 24003.7 468.684   1 
  -2  -4  -5 26663.0 548.425   1 
   2  -4  -6 26396.0 1345.64  -2 
   2   4   5 26396.0 1345.64   1 
  -2  -4  -6 27152.7 556.367   1 
  -2   4  -7 73.0405 171.706   1 
  -2   4  -8 3363.91 263.504   1 
   2  -4  -9 65435.1 2157.95  -2 
   2   4   8 65435.1 2157.95   1 
  -2   4  -9 3385.87 269.551   1 
   2  -4 -10 16887.1 1245.39  -2 
   2   4   9 16887.1 1245.39   1 
  -2  -4 -10 16386.2 458.054   1 
  -2   4 -11 74375.9 950.567   1 
   2   4  12 12023.6 541.121   1 
  -2  -4 -13 16574.9 634.282   1 
   2   4  14 20284.2 715.866   1 
   2  -4  15 379.290 274.954   1 
   2   4  16 25584.2 853.744   1 
  -2  -4 -17 5606.45 416.574   1 
   2   4  18 2633.78 376.085   1 
  -2  -4 -19 5331.30 458.026   1 
  -2  -4 -20 30.4375 494.365   1 
  -2   4 -21 15897.1 181.574   1 
  -2  -4 -22 336.558 70.2188   1 
  -2   4 -23 4170.13 108.707   1 
   2  -4  24 7848.33 143.818   1 
  -2   4 -25 6454.90 136.644   1 
   2  -4  26 704.869 73.4903   1 
  -2  -4 -27 580.407 76.5365   1 
  -2  -4 -28 23055.8 274.160   1 
  -2   4 -29 6743.70 146.032   1 
  -2   4 -30-55.6728 71.1182   1 
  -2   4 -31 6053.25 147.673   1 
  -2   4 -32 3093.73 113.126   1 
  -2  -4 -33 6579.73 155.729   1 
  -2   4 -34 1274.71 83.5970   1 
  -2   4 -35 488.490 68.8994   1 
  -2   4 -36 165.416 68.0971   1 
  -2   4 -37 195.179 80.7791   1 
  -2   4 -38 230.136 83.2608   1 
  -2  -4 -39 152.321 79.2836   1 
   2   4  40 192.532 72.1868   1 
  -2  -4 -41 1865.25 104.284   1 
   2   4  42 177.163 129.395   1 
   2  -5 -42 2654.03 132.417   1 
   2   5 -41 701.651 76.6122   1 
   2  -5 -40 2331.48 104.895   1 
   2  -5 -39 461.593 92.5637   1 
   2   5 -38-42.3344 82.5375   1 
   2  -5 -37 225.207 80.1284   1 
   2   5 -36 55.2086 78.5311   1 
   2   5 -35 3075.10 123.272   1 
   2  -5 -34 985.183 85.8142   1 
   2   5 -33-21.5369 68.8823   1 
   2   5 -32 6457.86 165.368   1 
   2  -5 -31 281.219 74.8891   1 
   2   5 -30 1067.11 85.1038   1 
   2  -5 -29 702.162 85.6594   1 
   2   5 -28 110.512 82.4674   1 
   2   5 -27 1826.15 103.602   1 
   2   5 -26 8647.40 171.724   1 
   2   5 -25 239.941 84.5824   1 
  -2   5  24 2583.64 114.454   1 
   2   5 -23 416.414 83.9203   1 
   2   5 -22 20287.0 247.490   1 
   2   5  21 20351.6 641.675  -2 
   2  -5 -22 20351.6 641.675   1 
   2   5 -21 4341.16 153.731   1 
   2   5 -20 4240.10 196.894   1 
   2  -5  19 4890.20 397.565  -2 
   2   5 -20 4890.20 397.565   1 
   2   5 -19 4683.73 364.645   1 
   2  -5 -18 1984.44 375.594   1 
  -2  -5 -17 3966.89 1212.83  -2 
  -2   5  18 3966.89 1212.83   1 
   2   5 -17-109.777 319.777   1 
  -2  -5 -16 5323.12 1178.67  -2 
  -2   5  17 5323.12 1178.67   1 
  -2   5  16 3314.68 309.313   1 
  -2  -5 -15 2430.54 991.090  -2 
  -2   5  16 2430.54 991.090   1 
  -2  -5  15 570.395 279.383   1 
  -2  -5 -14 626.492 973.998  -2 
  -2   5  15 626.492 973.998   1 
  -2  -5  14 49725.0 953.894   1 
  -2  -5 -13 47050.9 1372.71  -2 
  -2   5  14 47050.9 1372.71   1 
  -2  -5  13 609.926 302.326   1 
   2  -5  12 590.346 520.456  -2 
   2   5 -13 590.346 520.456   1 
  -2   5  12 30651.4 920.550   1 
   2  -5  11 32220.6 924.175  -2 
   2   5 -12 32220.6 924.175   1 
  -2  -5  11 6296.97 392.530   1 
   2  -5  10 52496.0 1327.23  -2 
   2   5 -11 52496.0 1327.23   1 
   2   5 -10 14198.8 532.236   1 
  -2  -5  -9 19821.4 886.977  -2 
  -2   5  10 19821.4 886.977   1 
   2   5  -9 294.352 220.063   1 
  -2  -5  -8 6579.04 610.787  -2 
  -2   5   9 6579.04 610.787   1 
   2  -5  -8 5120.01 278.746   1 
  -2  -5  -7 8707.56 634.018  -2 
  -2   5   8 8707.56 634.018   1 
   2  -5  -7 161.968 202.556   1 
   2  -5   6 35169.2 1079.43  -2 
   2   5  -7 35169.2 1079.43   1 
  -2   5   6 14750.0 428.673   1 
  -2  -5  -5 18177.4 783.347  -2 
  -2   5   6 18177.4 783.347   1 
   2   5  -5 20025.5 458.240   1 
  -2  -5  -4 21022.1 1189.63  -2 
  -2   5   5 21022.1 1189.63   1 
   2   5  -4 61.6002 163.256   1 
  -2  -5  -3 836.088 383.999  -2 
  -2   5   4 836.088 383.999   1 
   2   5  -3 5383.76 214.366   1 
  -2  -5  -2 9585.06 887.792  -2 
  -2   5   3 9585.06 887.792   1 
  -2  -5   2 32803.5 594.237   1 
  -2  -5  -1 59345.5 1327.30  -2 
  -2   5   2 59345.5 1327.30   1 
   2  -5  -1 38860.5 611.175   1 
  -2  -5   0 3378.03 271.145   1 
   2  -5  -1 23035.7 884.613  -2 
   2   5   0 23035.7 884.613   1 
   2  -5   1 43693.0 710.556   1 
  -2  -5   2 61227.8 1414.92  -2 
  -2   5  -1 61227.8 1414.92   1 
   2   5   2 7166.95 317.040   1 
  -2  -5   3 9838.41 912.440  -2 
  -2   5  -2 9838.41 912.440   1 
  -2  -5  -3 2607.76 239.336   1 
   2  -5  -4 1601.41 456.335  -2 
   2   5   3 1601.41 456.335   1 
  -2  -5  -4-280.997 204.741   1 
   2  -5  -5 10347.8 1009.98  -2 
   2   5   4 10347.8 1009.98   1 
   2  -5   5 6909.73 392.114   1 
   2  -5  -6 13084.4 762.064  -2 
   2   5   5 13084.4 762.064   1 
   2  -5   6 57648.8 1042.32   1 
   2  -5  -7 57168.8 1477.49  -2 
   2   5   6 57168.8 1477.49   1 
  -2   5  -7 3929.48 276.426   1 
   2  -5  -8 3620.65 852.889  -2 
   2   5   7 3620.65 852.889   1 
  -2   5  -8 10424.2 412.940   1 
   2  -5  -9 15905.0 1287.03  -2 
   2   5   8 15905.0 1287.03   1 
   2  -5   9 11629.7 608.083   1 
   2  -5 -10 19728.4 1412.55  -2 
   2   5   9 19728.4 1412.55   1 
  -2   5 -10 70346.5 1433.29   1 
   2  -5 -11 73071.2 2619.51  -2 
   2   5  10 73071.2 2619.51   1 
   2  -5  11 57.6351 307.528   1 
   2  -5 -12 17055.2 1433.86  -2 
   2   5  11 17055.2 1433.86   1 
  -2   5 -12 34.0176 313.512   1 
   2  -5 -13-26.1187 895.768  -2 
   2   5  12-26.1187 895.768   1 
  -2   5 -13 372.516 350.990   1 
   2  -5 -14 30759.9 1862.08  -2 
   2   5  13 30759.9 1862.08   1 
  -2  -5 -14-253.864 370.769   1 
   2  -5 -15 1504.70 944.035  -2 
   2   5  14 1504.70 944.035   1 
  -2  -5 -15-212.533 325.483   1 
  -2   5 -16 5244.42 424.420   1 
  -2  -5 -17 2113.39 411.719   1 
   2  -5  18 20652.9 844.271   1 
  -2  -5 -19 152.548 87.3895   1 
  -2   5 -20 147.157 74.7074   1 
   2  -5  21 1414.23 81.3606   1 
  -2   5 -22 655.106 73.6249   1 
   2  -5  23 4265.87 118.761   1 
   2  -5  24 336.078 72.9019   1 
  -2   5 -25 89.1584 69.9211   1 
  -2   5 -26 23793.9 265.896   1 
  -2   5 -27 701.816 80.1796   1 
  -2  -5 -28-6.15149 69.4588   1 
  -2   5 -29 535.000 82.8795   1 
   2   5  30 19408.4 249.219   1 
  -2   5 -31 2356.62 102.651   1 
   2   5  32 774.369 77.9526   1 
  -2   5 -33 417.300 72.5788   1 
  -2  -5 -34 508.003 71.1856   1 
   2   5  35 409.426 70.2075   1 
  -2  -5 -36 195.975 69.2548   1 
  -2   5 -37 0.41415 69.6031   1 
   2   5  38 768.210 84.5777   1 
   2   5  39 85.1648 69.7331   1 
   2   5  40 278.318 66.0020   1 
   2   5  41 396.325 84.8598   1 
   2  -6 -41 386.278 75.8397   1 
   2  -6 -40 1021.05 87.9919   1 
   2  -6 -39-67.9303 63.1697   1 
   2  -6 -38 283.582 75.3821   1 
   2   6 -37 119.650 74.3140   1 
   2  -6 -36 61.9049 80.0681   1 
   2   6 -35 135.187 72.0646   1 
  -2   6  34 4899.80 133.197   1 
   2   6 -33 291.174 75.3207   1 
   2  -6 -32 2825.63 107.574   1 
   2  -6 -31 287.696 71.8723   1 
   2   6 -30 7492.84 162.207   1 
   2  -6 -29 3351.23 126.276   1 
   2   6 -28 1405.62 89.0739   1 
   2   6 -27-23.7384 78.0756   1 
   2  -6 -26 3433.71 120.441   1 
   2  -6  25 3458.19 413.562  -2 
   2   6 -26 3458.19 413.562   1 
  -2   6  25 32.3455 86.9056   1 
   2  -6  24 3385.88 412.932  -2 
   2   6 -25 3385.88 412.932   1 
  -2   6  24 18067.5 251.545   1 
   2  -6  23 18775.5 476.856  -2 
   2   6 -24 18775.5 476.856   1 
   2  -6 -23 4789.40 141.826   1 
   2   6  22 5091.45 295.541  -2 
   2  -6 -23 5091.45 295.541   1 
  -2   6  22 9178.25 168.224   1 
   2  -6  21 9718.52 357.432  -2 
   2   6 -22 9718.52 357.432   1 
   2   6 -21 2691.56 123.435   1 
  -2  -6 -20 3126.51 207.713  -2 
  -2   6  21 3126.51 207.713   1 
   2  -6 -20 8984.11 181.876   1 
   2   6  19 9870.78 337.101  -2 
   2  -6 -20 9870.78 337.101   1 
   2   6 -19 1244.82 105.477   1 
   2  -6  18 2599.41 296.994  -2 
   2   6 -19 2599.41 296.994   1 
   2   6 -18 2109.81 208.361   1 
   2  -6  17 4643.75 243.594  -2 
   2   6 -18 4643.75 243.594   1 
   2  -6 -17 1089.00 455.648   1 
  -2  -6 -16 15783.2 1089.02  -2 
  -2   6  17 15783.2 1089.02   1 
  -2   6  16 1136.96 511.919   1 
   2  -6  15 851.229 612.784  -2 
   2   6 -16 851.229 612.784   1 
  -2   6  15 10900.9 448.251   1 
  -2  -6 -14 12510.3 1378.08  -2 
  -2   6  15 12510.3 1378.08   1 
   2  -6 -14 18551.4 795.593   1 
   2  -6  13 21352.9 794.100  -2 
   2   6 -14 21352.9 794.100   1 
  -2  -6  13 1.28438 412.481   1 
  -2  -6 -12 6128.57 550.340  -2 
  -2   6  13 6128.57 550.340   1 
   2   6 -12 25366.3 698.066   1 
  -2  -6 -11 26878.5 1155.08  -2 
  -2   6  12 26878.5 1155.08   1 
  -2   6  11 25140.6 618.486   1 
  -2  -6 -10 24385.9 1571.53  -2 
  -2   6  11 24385.9 1571.53   1 
  -2   6  10 19623.2 592.025   1 
   2  -6   9 18571.6 964.635  -2 
   2   6 -10 18571.6 964.635   1 
  -2  -6   9 221.257 350.869   1 
  -2  -6  -8 20415.2 828.186  -2 
  -2   6   9 20415.2 828.186   1 
   2   6  -8 1564.06 248.970   1 
  -2  -6  -7 778.521 592.481  -2 
  -2   6   8 778.521 592.481   1 
   2   6  -7 5788.49 339.021   1 
  -2  -6  -6 10017.7 707.885  -2 
  -2   6   7 10017.7 707.885   1 
   2  -6  -6 8913.42 426.714   1 
   2  -6   5 15050.4 663.092  -2 
   2   6  -6 15050.4 663.092   1 
  -2  -6   5 2095.96 280.084   1 
   2  -6   4 19507.5 706.880  -2 
   2   6  -5 19507.5 706.880   1 
   2   6  -4 55090.1 988.392   1 
  -2  -6  -3 49438.9 1366.59  -2 
  -2   6   4 49438.9 1366.59   1 
  -2  -6   3 17599.5 666.008   1 
  -2  -6  -2 18002.5 732.501  -2 
  -2   6   3 18002.5 732.501   1 
  -2  -6   2 680.631 255.987   1 
  -2  -6  -1 6523.87 611.078  -2 
  -2   6   2 6523.87 611.078   1 
   2  -6  -1 7706.23 380.939   1 
  -2  -6   0 21094.9 1373.48  -2 
  -2   6   1 21094.9 1373.48   1 
   2  -6   0 23476.0 563.343   1 
   2  -6  -1 26216.8 1080.91  -2 
   2   6   0 26216.8 1080.91   1 
  -2   6  -1 10256.9 397.472   1 
   2  -6  -2 8270.80 742.089  -2 
   2   6   1 8270.80 742.089   1 
  -2   6  -2 969.796 237.101   1 
  -2  -6   3 9748.53 768.689  -2 
  -2   6  -2 9748.53 768.689   1 
  -2  -6  -3 67.3029 303.528   1 
   2  -6  -4 28560.9 1162.74  -2 
   2   6   3 28560.9 1162.74   1 
  -2  -6  -4 30540.5 830.128   1 
   2  -6  -5 30899.1 1231.98  -2 
   2   6   4 30899.1 1231.98   1 
  -2   6  -5 6363.47 405.953   1 
  -2  -6   6 11808.5 805.033  -2 
  -2   6  -5 11808.5 805.033   1 
  -2   6  -6 5937.08 384.678   1 
  -2  -6   7 10065.1 774.386  -2 
  -2   6  -6 10065.1 774.386   1 
   2  -6   7-442.658 406.475   1 
   2  -6  -8 770.263 508.645  -2 
   2   6   7 770.263 508.645   1 
   2  -6   8 37090.3 1308.85   1 
  -2  -6   9 39140.5 1437.53  -2 
  -2   6  -8 39140.5 1437.53   1 
  -2  -6  -9 958.420 441.332   1 
   2  -6 -10 12806.5 903.376  -2 
   2   6   9 12806.5 903.376   1 
   2  -6  10 657.115 372.820   1 
   2  -6 -11 12491.9 1393.56  -2 
   2   6  10 12491.9 1393.56   1 
  -2   6 -11 768.072 338.069   1 
   2  -6 -12 16026.8 1492.91  -2 
   2   6  11 16026.8 1492.91   1 
  -2  -6 -12 9301.27 785.437   1 
   2  -6 -13 11432.9 927.125  -2 
   2   6  12 11432.9 927.125   1 
   2  -6  13 1052.70 480.035   1 
   2  -6 -14 11708.5 985.766  -2 
   2   6  13 11708.5 985.766   1 
   2  -6  14 495.504 469.396   1 
   2  -6 -15 6203.99 1292.91  -2 
   2   6  14 6203.99 1292.91   1 
   2  -6  15 605.486 489.989   1 
   2  -6 -16 440.639 1308.68  -2 
   2   6  15 440.639 1308.68   1 
   2  -6  16 22319.3 355.819   1 
   2  -6 -17 25437.3 2022.80  -2 
   2   6  16 25437.3 2022.80   1 
  -2  -6 -17 3919.42 113.167   1 
   2  -6 -18 4701.07 1445.12  -2 
   2   6  17 4701.07 1445.12   1 
   2   6  18 1074.13 86.2015   1 
  -2  -6  19 1837.59 343.405  -2 
  -2   6 -18 1837.59 343.405   1 
   2   6  19 1136.54 80.1355   1 
  -2  -6  20 5350.25 375.136  -2 
  -2   6 -19 5350.25 375.136   1 
  -2   6 -20 599.736 87.1663   1 
  -2   6  21 1920.61 230.773  -2 
  -2  -6 -20 1920.61 230.773   1 
  -2   6 -21 228.109 79.3699   1 
  -2  -6  22 4742.98 402.828  -2 
  -2   6 -21 4742.98 402.828   1 
  -2  -6 -22 924.085 79.7188   1 
  -2   6 -23 76.4306 74.9036   1 
  -2   6 -24 7900.38 158.676   1 
  -2  -6 -25-81.4063 72.6723   1 
  -2   6 -26 224.223 74.0974   1 
  -2   6 -27 2857.79 114.453   1 
  -2   6 -28 23360.6 275.328   1 
  -2   6 -29 116.715 77.6984   1 
  -2   6 -30 18.7256 72.5510   1 
   2   6  31 2.86159 67.6856   1 
  -2  -6 -32 650.922 72.3092   1 
  -2   6 -33 250.049 67.1736   1 
  -2   6 -34 68.2472 66.3870   1 
  -2   6 -35 626.818 73.0338   1 
   2   6  36 1685.67 87.7751   1 
   2   6  37 133.191 57.4594   1 
  -2   6 -38 69.3118 58.9363   1 
  -2  -6 -39 105.976 65.5408   1 
  -2  -6 -40 446.112 70.0250   1 
  -2   7  40 308.585 122.238   1 
   2   7 -39 946.539 85.0231   1 
  -2   7  38 1376.16 77.2404   1 
   2   7 -37-46.7410 76.2348   1 
  -2   7  36 500.368 75.9707   1 
   2  -7 -35 2073.37 105.453   1 
   2  -7 -34 33.8143 65.1743   1 
  -2   7  33 249.333 68.6827   1 
   2  -7 -32 6289.10 139.511   1 
   2   7 -31 2128.24 97.1169   1 
   2   7 -30 1663.72 93.7043   1 
   2   7 -29-3.54580 73.0513   1 
   2  -7 -28 92.2104 78.1137   1 
  -2   7  27 3897.06 125.667   1 
  -2   7  26 3371.60 123.610   1 
   2   7 -25 253.260 96.2794   1 
   2   7  24 1094.23 225.304  -2 
   2  -7 -25 1094.23 225.304   1 
  -2  -7  24 2333.83 126.116   1 
   2   7  23 4499.06 277.107  -2 
   2  -7 -24 4499.06 277.107   1 
   2   7 -23 128.773 103.027   1 
   2   7  22 3505.77 222.362  -2 
   2  -7 -23 3505.77 222.362   1 
  -2  -7  22 20480.6 297.507   1 
   2   7  21 21101.3 504.430  -2 
   2  -7 -22 21101.3 504.430   1 
   2   7 -21 2442.92 106.160   1 
  -2  -7 -20 4912.99 430.230  -2 
  -2   7  21 4912.99 430.230   1 
   2   7 -20 2047.93 102.345   1 
   2   7  19 4117.96 215.202  -2 
   2  -7 -20 4117.96 215.202   1 
  -2  -7  19 276.913 90.4843   1 
   2   7  18 3553.41 185.059  -2 
   2  -7 -19 3553.41 185.059   1 
  -2  -7  18 819.515 78.9450   1 
   2  -7  17 1543.41 223.740  -2 
   2   7 -18 1543.41 223.740   1 
  -2   7  17 3604.36 130.844   1 
   2   7  16 3440.43 185.272  -2 
   2  -7 -17 3440.43 185.272   1 
   2   7 -16 1102.64 102.544   1 
   2   7  15 1894.82 180.432  -2 
   2  -7 -16 1894.82 180.432   1 
   2   7 -15 4835.36 179.439   1 
   2  -7  14 7928.71 295.401  -2 
   2   7 -15 7928.71 295.401   1 
  -2   7  14 2105.09 502.789   1 
   2  -7  13 4456.95 331.128  -2 
   2   7 -14 4456.95 331.128   1 
   2  -7 -13 2346.11 427.469   1 
  -2  -7 -12 1377.75 735.892  -2 
  -2   7  13 1377.75 735.892   1 
   2   7 -12 19705.7 737.126   1 
  -2  -7 -11 21226.6 950.372  -2 
  -2   7  12 21226.6 950.372   1 
  -2  -7  11 4134.97 474.015   1 
   2  -7  10 21643.5 751.839  -2 
   2   7 -11 21643.5 751.839   1 
   2  -7 -10 12091.0 566.323   1 
  -2  -7  -9 15235.9 768.292  -2 
  -2   7  10 15235.9 768.292   1 
   2  -7  -9 492.966 362.149   1 
  -2  -7  -8 4977.44 625.855  -2 
  -2   7   9 4977.44 625.855   1 
  -2  -7   8 7851.14 462.686   1 
  -2  -7  -7 11745.3 699.205  -2 
  -2   7   8 11745.3 699.205   1 
   2  -7  -7 2561.87 393.494   1 
   2  -7   6 22664.5 765.018  -2 
   2   7  -7 22664.5 765.018   1 
  -2  -7   6 4133.84 314.687   1 
  -2  -7  -5 8102.74 741.145  -2 
  -2   7   6 8102.74 741.145   1 
  -2  -7   5 1895.88 309.023   1 
  -2  -7  -4 2394.28 524.966  -2 
  -2   7   5 2394.28 524.966   1 
   2  -7  -4 233.623 297.380   1 
  -2  -7  -3 1598.69 613.929  -2 
  -2   7   4 1598.69 613.929   1 
  -2  -7   3-171.289 383.196   1 
   2  -7   2 128.283 665.947  -2 
   2   7  -3 128.283 665.947   1 
  -2  -7   2 59779.4 1318.95   1 
   2  -7   1 56978.9 1285.63  -2 
   2   7  -2 56978.9 1285.63   1 
   2  -7  -1 6995.99 504.571   1 
   2  -7   0 5728.94 611.875  -2 
   2   7  -1 5728.94 611.875   1 
  -2   7   0 3570.85 368.102   1 
   2  -7  -1 4171.49 683.610  -2 
   2   7   0 4171.49 683.610   1 
  -2  -7  -1 148.064 288.209   1 
   2  -7  -2 35851.2 1283.13  -2 
   2   7   1 35851.2 1283.13   1 
  -2  -7  -2 471.597 320.139   1 
  -2  -7   3 1226.64 794.869  -2 
  -2   7  -2 1226.64 794.869   1 
  -2   7  -3 1453.36 327.683   1 
  -2  -7   4 927.717 519.402  -2 
  -2   7  -3 927.717 519.402   1 
  -2  -7  -4 2187.83 386.506   1 
  -2  -7   5 3399.53 541.746  -2 
  -2   7  -4 3399.53 541.746   1 
   2  -7   5 9500.16 513.158   1 
   2  -7  -6 12390.6 916.734  -2 
   2   7   5 12390.6 916.734   1 
   2  -7   6 35939.9 1312.67   1 
  -2  -7   7 39801.5 1520.76  -2 
  -2   7  -6 39801.5 1520.76   1 
  -2  -7  -7 5782.85 557.427   1 
   2  -7  -8 9485.73 833.774  -2 
   2   7   7 9485.73 833.774   1 
   2  -7   8 5480.46 568.124   1 
   2  -7  -9 5300.11 768.406  -2 
   2   7   8 5300.11 768.406   1 
  -2  -7  -9 3421.81 543.839   1 
   2  -7 -10 10508.1 903.236  -2 
   2   7   9 10508.1 903.236   1 
  -2  -7 -10 26062.6 1237.88   1 
   2  -7 -11 29501.9 1404.18  -2 
   2   7  10 29501.9 1404.18   1 
   2  -7  11 531.228 482.687   1 
   2  -7 -12 12675.9 1552.68  -2 
   2   7  11 12675.9 1552.68   1 
  -2  -7 -12 129.354 625.095   1 
   2  -7 -13 695.137 878.125  -2 
   2   7  12 695.137 878.125   1 
   2   7  13 4651.63 143.519   1 
   2  -7 -14 2212.13 1317.32  -2 
   2   7  13 2212.13 1317.32   1 
  -2   7 -14 5438.85 116.672   1 
   2  -7 -15 8645.99 307.278  -2 
   2   7  14 8645.99 307.278   1 
   2  -7  15 1523.59 81.3286   1 
  -2  -7  16 2096.25 192.087  -2 
  -2   7 -15 2096.25 192.087   1 
  -2   7 -16 14.8462 70.4502   1 
  -2  -7  17 1500.69 323.093  -2 
  -2   7 -16 1500.69 323.093   1 
  -2   7 -17 2117.56 85.4054   1 
  -2  -7  18 2343.38 322.009  -2 
  -2   7 -17 2343.38 322.009   1 
  -2  -7 -18 5687.90 125.172   1 
  -2  -7  19 5967.73 411.894  -2 
  -2   7 -18 5967.73 411.894   1 
  -2   7 -19 3203.10 109.277   1 
   2  -7 -20 4316.51 267.258  -2 
   2   7  19 4316.51 267.258   1 
   2   7  20 4307.97 126.081   1 
  -2  -7  21 5645.47 281.161  -2 
  -2   7 -20 5645.47 281.161   1 
  -2   7 -21 119.254 71.5328   1 
  -2  -7  22 10323.9 524.016  -2 
  -2   7 -21 10323.9 524.016   1 
  -2   7 -22 6701.99 152.990   1 
  -2   7  23 7517.71 461.082  -2 
  -2  -7 -22 7517.71 461.082   1 
  -2   7 -23 4243.30 122.936   1 
  -2   7 -24 1719.79 97.4124   1 
  -2   7 -25 6341.71 156.830   1 
  -2   7 -26 11542.0 203.364   1 
  -2  -7 -27 17.1670 73.4868   1 
  -2   7 -28-58.7933 67.5123   1 
  -2   7 -29 1086.41 84.5658   1 
  -2   7 -30 2014.58 100.946   1 
  -2   7 -31 2898.73 122.684   1 
  -2  -7 -32 2448.81 113.607   1 
  -2  -7 -33 3042.04 110.411   1 
  -2  -7 -34 980.525 76.2069   1 
  -2  -7 -35-8.89612 55.0892   1 
  -2   7 -36-63.9318 54.9804   1 
   2   7  37 1073.57 65.0569   1 
  -2  -7 -38 1165.77 90.9895   1 
  -2  -7 -39 283.829 83.0513   1 
  -2   8  39 172.327 117.702   1 
   2   8 -38 53.9051 65.3374   1 
   2  -8 -37 2854.38 105.133   1 
   2  -8 -36 4175.99 134.154   1 
   2  -8 -35 353.892 70.0916   1 
   2  -8 -34 269.134 74.5795   1 
   2  -8 -33 376.995 70.9869   1 
   2   8 -32 62.0670 65.9541   1 
   2  -8 -31 518.726 74.9757   1 
   2   8 -30 960.134 93.1805   1 
  -2   8  29 3693.64 138.928   1 
   2   8 -28 652.803 92.9341   1 
   2   8 -27 10.1320 85.3040   1 
   2  -8 -26 199.254 94.2664   1 
   2  -8  25 1581.85 361.942  -2 
   2   8 -26 1581.85 361.942   1 
  -2   8  25 1780.36 126.937   1 
   2  -8  24 7433.25 352.279  -2 
   2   8 -25 7433.25 352.279   1 
  -2   8  24 4149.66 168.820   1 
   2  -8  23 7010.08 343.100  -2 
   2   8 -24 7010.08 343.100   1 
   2  -8 -23 119.797 86.9867   1 
   2  -8  22 1618.94 242.693  -2 
   2   8 -23 1618.94 242.693   1 
  -2  -8  22 590.277 85.7188   1 
   2  -8  21 4729.02 459.693  -2 
   2   8 -22 4729.02 459.693   1 
  -2   8  21 2135.05 112.358   1 
   2   8  20 2693.74 217.625  -2 
   2  -8 -21 2693.74 217.625   1 
   2   8 -20 20069.0 302.934   1 
   2   8  19 20733.3 427.028  -2 
   2  -8 -20 20733.3 427.028   1 
  -2  -8  19 6316.70 181.777   1 
   2  -8  18 9201.19 309.566  -2 
   2   8 -19 9201.19 309.566   1 
   2   8 -18 3120.22 127.031   1 
   2   8  17 5737.41 320.990  -2 
   2  -8 -18 5737.41 320.990   1 
  -2   8  17 11239.2 208.059   1 
   2   8  16 16328.7 461.867  -2 
   2  -8 -17 16328.7 461.867   1 
  -2   8  16 1394.39 101.986   1 
   2   8  15 4542.60 231.017  -2 
   2  -8 -16 4542.60 231.017   1 
   2   8 -15 126.553 89.0642   1 
   2   8  14 786.952 166.360  -2 
   2  -8 -15 786.952 166.360   1 
  -2  -8  14 4966.41 152.464   1 
   2   8  13 5808.16 281.250  -2 
   2  -8 -14 5808.16 281.250   1 
  -2   8  13 5003.44 156.464   1 
   2   8  12 4946.03 221.112  -2 
   2  -8 -13 4946.03 221.112   1 
  -2   8  12 255.444 96.0875   1 
   2   8  11 1818.81 182.355  -2 
   2  -8 -12 1818.81 182.355   1 
   2   8 -11 126.944 92.5724   1 
   2   8  10 136.469 176.163  -2 
   2  -8 -11 136.469 176.163   1 
   2   8 -10 424.110 99.7020   1 
  -2  -8  -9 3355.61 321.924  -2 
  -2   8  10 3355.61 321.924   1 
  -2   8   9 29887.4 356.756   1 
   2   8   8 30785.3 697.806  -2 
   2  -8  -9 30785.3 697.806   1 
  -2  -8   8 6227.19 459.146   1 
  -2  -8  -7 5785.12 1249.18  -2 
  -2   8   8 5785.12 1249.18   1 
  -2  -8   7 5904.51 553.107   1 
   2  -8   6 10191.0 881.774  -2 
   2   8  -7 10191.0 881.774   1 
  -2  -8   6 5679.71 514.653   1 
   2  -8   5 6973.08 845.013  -2 
   2   8  -6 6973.08 845.013   1 
  -2  -8   5 9770.77 1093.04   1 
  -2  -8  -4 9977.61 985.877  -2 
  -2   8   5 9977.61 985.877   1 
   2  -8  -4 2673.82 584.302   1 
   2  -8   3 14692.8 820.385  -2 
   2   8  -4 14692.8 820.385   1 
  -2  -8   3 1136.72 553.130   1 
  -2  -8  -2 13279.0 836.326  -2 
  -2   8   3 13279.0 836.326   1 
   2  -8  -2 2289.10 485.712   1 
   2  -8   1 6763.45 672.571  -2 
   2   8  -2 6763.45 672.571   1 
  -2   8   1 6075.59 499.802   1 
  -2  -8   0 9087.45 714.015  -2 
  -2   8   1 9087.45 714.015   1 
  -2  -8   0 4362.90 403.477   1 
   2  -8  -1 8211.24 955.646  -2 
   2   8   0 8211.24 955.646   1 
  -2  -8  -1 7827.49 678.954   1 
   2  -8  -2 9275.49 748.246  -2 
   2   8   1 9275.49 748.246   1 
   2  -8   2 23778.1 1082.65   1 
   2  -8  -3 22962.7 1227.24  -2 
   2   8   2 22962.7 1227.24   1 
   2  -8   3 19314.7 966.392   1 
   2  -8  -4 23738.5 1056.48  -2 
   2   8   3 23738.5 1056.48   1 
   2  -8   4-1174.60 638.836   1 
   2  -8  -5 5955.54 741.239  -2 
   2   8   4 5955.54 741.239   1 
   2  -8   5 4070.23 640.700   1 
   2  -8  -6 6476.28 677.565  -2 
   2   8   5 6476.28 677.565   1 
   2  -8   6 12652.7 838.595   1 
  -2  -8   7 13322.0 828.420  -2 
  -2   8  -6 13322.0 828.420   1 
  -2   8  -7 948.577 147.296   1 
   2  -8  -8 4651.65 742.692  -2 
   2   8   7 4651.65 742.692   1 
  -2   8  -8 1776.23 173.185   1 
  -2  -8   9 19390.9 418.848  -2 
  -2   8  -8 19390.9 418.848   1 
   2   8   9 5527.17 203.985   1 
  -2   8  10 5663.13 224.668  -2 
  -2  -8  -9 5663.13 224.668   1 
   2   8  10 96.1255 82.6351   1 
   2  -8 -11 2.03473 148.999  -2 
   2   8  10 2.03473 148.999   1 
  -2   8 -11 2692.35 94.9775   1 
   2   8 -12 3156.02 178.809  -2 
   2  -8  11 3156.02 178.809   1 
   2   8  12 308.630 72.0930   1 
  -2   8  13 3744.12 245.919  -2 
  -2  -8 -12 3744.12 245.919   1 
  -2  -8 -13 847.344 83.6447   1 
  -2  -8  14 3539.51 205.184  -2 
  -2   8 -13 3539.51 205.184   1 
  -2   8 -14 1113.61 80.0893   1 
  -2   8  15 1143.09 212.405  -2 
  -2  -8 -14 1143.09 212.405   1 
   2   8  15 5443.77 135.845   1 
  -2  -8  16 6242.30 241.523  -2 
  -2   8 -15 6242.30 241.523   1 
  -2   8 -16 8895.73 166.523   1 
  -2  -8  17 14993.6 417.153  -2 
  -2   8 -16 14993.6 417.153   1 
   2   8  17 3843.20 120.781   1 
  -2  -8  18 5794.54 289.059  -2 
  -2   8 -17 5794.54 289.059   1 
  -2  -8 -18 4172.65 129.234   1 
  -2   8  19 7939.66 331.508  -2 
  -2  -8 -18 7939.66 331.508   1 
   2   8  19 526.210 76.6099   1 
  -2  -8  20 12781.5 391.375  -2 
  -2   8 -19 12781.5 391.375   1 
   2   8  20 1508.45 93.9865   1 
  -2  -8  21 2860.81 244.774  -2 
  -2   8 -20 2860.81 244.774   1 
  -2   8 -21 8294.75 186.542   1 
  -2  -8  22 8061.87 344.513  -2 
  -2   8 -21 8061.87 344.513   1 
  -2   8 -22 2728.90 119.924   1 
  -2   8  23 3568.37 269.405  -2 
  -2  -8 -22 3568.37 269.405   1 
  -2   8 -23 5014.70 153.965   1 
  -2   8  24 7922.21 336.803  -2 
  -2  -8 -23 7922.21 336.803   1 
   2   8  24 10431.0 192.599   1 
  -2   8 -25 1337.19 90.1963   1 
  -2  -8 -26 40.7056 70.4309   1 
  -2  -8 -27 786.249 79.9069   1 
  -2   8 -28 2063.16 116.842   1 
   2   8  29 1730.09 118.779   1 
  -2   8 -30 1886.41 116.107   1 
   2   8  31 2658.16 106.965   1 
   2   8  32-2.55728 60.9263   1 
   2   8  33 1409.51 78.4226   1 
  -2  -8 -34 803.843 61.8566   1 
  -2  -8 -35 2578.53 75.3506   1 
   2   8  36 1135.20 68.5985   1 
   2   8  37-68.6248 82.2418   1 
   2   9 -37 71.6793 79.5738   1 
   2   9 -36 89.5906 62.8803   1 
  -2   9  35 816.038 72.8587   1 
   2  -9 -34 4514.11 141.246   1 
  -2   9  33 30.3745 59.5395   1 
  -2   9  32 37.0795 61.1591   1 
   2  -9 -31 1399.35 85.6254   1 
   2  -9 -30 103.250 79.8738   1 
   2  -9 -29 379.663 77.8729   1 
  -2   9  28-19.1607 76.1554   1 
  -2   9  27 4287.91 158.447   1 
  -2   9  26 480.154 94.5253   1 
   2   9 -25 173.656 87.1420   1 
   2   9  24 1061.36 293.489  -2 
   2  -9 -25 1061.36 293.489   1 
   2   9 -24 32.2664 88.8096   1 
   2   9  23 240.843 282.817  -2 
   2  -9 -24 240.843 282.817   1 
  -2   9  23 69.3810 90.6225   1 
   2   9  22 1978.91 314.329  -2 
   2  -9 -23 1978.91 314.329   1 
   2   9 -22 390.563 97.3702   1 
   2   9  21 5667.24 426.542  -2 
   2  -9 -22 5667.24 426.542   1 
  -2   9  21 998.829 112.911   1 
   2   9  20 3499.01 273.997  -2 
   2  -9 -21 3499.01 273.997   1 
  -2   9  20 6421.95 198.618   1 
   2   9  19 6852.68 338.619  -2 
   2  -9 -20 6852.68 338.619   1 
   2   9 -19 18769.4 264.314   1 
   2   9  18 19011.7 730.600  -2 
   2  -9 -19 19011.7 730.600   1 
   2   9 -18 8120.90 218.019   1 
   2   9  17 10757.7 396.352  -2 
   2  -9 -18 10757.7 396.352   1 
   2   9 -17 1438.96 103.567   1 
   2   9  16 2175.32 235.597  -2 
   2  -9 -17 2175.32 235.597   1 
   2   9 -16 9026.94 202.092   1 
   2   9  15 13289.7 426.320  -2 
   2  -9 -16 13289.7 426.320   1 
   2   9 -15 30.4646 86.1347   1 
  -2  -9 -14-73.6539 207.221  -2 
  -2   9  15-73.6539 207.221   1 
  -2   9  14 15800.0 254.444   1 
  -2  -9 -13 24691.8 505.824  -2 
  -2   9  14 24691.8 505.824   1 
  -2   9  13 29.9187 84.0588   1 
   2  -9  12 1336.73 222.177  -2 
   2   9 -13 1336.73 222.177   1 
  -2   9  12 919.654 91.1691   1 
   2   9  11 1641.81 177.532  -2 
   2  -9 -12 1641.81 177.532   1 
   2   9 -11 14986.7 239.135   1 
   2   9  10 15267.1 301.823  -2 
   2  -9 -11 15267.1 301.823   1 
   2  -9 -10 812.262 87.4091   1 
   2   9   9 1513.83 156.601  -2 
   2  -9 -10 1513.83 156.601   1 
   2   9  -9 872.610 82.3953   1 
   2   9   8 919.750 149.570  -2 
   2  -9  -9 919.750 149.570   1 
   2   9  -8 358.888 88.0860   1 
   2   9   7 802.892 156.486  -2 
   2  -9  -8 802.892 156.486   1 
  -2   9   7 18476.2 217.282   1 
   2   9   6 20707.2 342.205  -2 
   2  -9  -7 20707.2 342.205   1 
   2   9  -6 85.4034 78.0051   1 
  -2  -9  -5 4668.51 186.085  -2 
  -2   9   6 4668.51 186.085   1 
  -2  -9   5 2612.46 99.8711   1 
   2   9   4 8842.48 244.427  -2 
   2  -9  -5 8842.48 244.427   1 
   2   9  -4-33.5744 88.4762   1 
   2   9   3 2177.12 147.083  -2 
   2  -9  -4 2177.12 147.083   1 
  -2  -9   3 814.294 94.0084   1 
   2   9   2 2313.23 159.861  -2 
   2  -9  -3 2313.23 159.861   1 
   2   9  -2 1174.27 103.439   1 
   2   9   1 10972.4 307.275  -2 
   2  -9  -2 10972.4 307.275   1 
   2  -9  -1 239.686 101.061   1 
   2   9   0 4304.16 214.954  -2 
   2  -9  -1 4304.16 214.954   1 
   2   9   0 8045.66 178.173   1 
   2   9  -1 8117.71 275.871  -2 
   2  -9   0 8117.71 275.871   1 
  -2   9  -1 15334.0 320.071   1 
   2   9  -2 17820.4 341.779  -2 
   2  -9   1 17820.4 341.779   1 
  -2   9  -2 775.292 115.661   1 
   2   9  -3 2848.57 171.558  -2 
   2  -9   2 2848.57 171.558   1 
  -2   9  -3 3229.02 173.230   1 
   2   9  -4 3516.34 192.173  -2 
   2  -9   3 3516.34 192.173   1 
  -2   9  -4 10122.0 232.352   1 
   2   9  -5 12368.4 303.513  -2 
   2  -9   4 12368.4 303.513   1 
   2   9   5 6401.60 193.997   1 
   2  -9  -6 6254.20 242.302  -2 
   2   9   5 6254.20 242.302   1 
  -2   9  -6 3730.86 139.554   1 
  -2   9   7 16015.8 278.380  -2 
  -2  -9  -6 16015.8 278.380   1 
   2   9   7 805.104 95.0483   1 
  -2   9   8 704.400 134.133  -2 
  -2  -9  -7 704.400 134.133   1 
   2   9   8-11.7488 86.5515   1 
  -2   9   9 396.301 111.323  -2 
  -2  -9  -8 396.301 111.323   1 
  -2   9  -9 30.8898 92.4502   1 
  -2  -9  10 771.954 131.565  -2 
  -2   9  -9 771.954 131.565   1 
   2   9  10 43.9514 89.5946   1 
  -2  -9  11 8931.79 219.714  -2 
  -2   9 -10 8931.79 219.714   1 
  -2   9 -11 1066.79 92.5425   1 
   2   9 -12 1469.94 158.685  -2 
   2  -9  11 1469.94 158.685   1 
  -2   9 -12 1903.20 98.5675   1 
   2   9 -13 1843.58 174.049  -2 
   2  -9  12 1843.58 174.049   1 
   2   9  13 13578.0 259.235   1 
   2   9 -14 23573.7 330.400  -2 
   2  -9  13 23573.7 330.400   1 
   2   9  14 18.0591 87.4802   1 
   2  -9 -15 176.834 153.489  -2 
   2   9  14 176.834 153.489   1 
  -2   9 -15 6125.86 170.921   1 
  -2  -9  16 11378.3 279.266  -2 
  -2   9 -15 11378.3 279.266   1 
   2   9  16 1004.87 92.8226   1 
   2   9 -17 2565.76 240.685  -2 
   2  -9  16 2565.76 240.685   1 
  -2   9 -17 3668.44 136.435   1 
   2   9 -18 9455.60 347.624  -2 
   2  -9  17 9455.60 347.624   1 
  -2   9 -18 236.173 85.8667   1 
   2   9 -19 11231.8 321.332  -2 
   2  -9  18 11231.8 321.332   1 
   2   9  19 459.327 81.5646   1 
   2   9 -20 4822.29 292.647  -2 
   2  -9  19 4822.29 292.647   1 
   2   9  20 4877.22 150.709   1 
   2   9 -21 6450.09 315.208  -2 
   2  -9  20 6450.09 315.208   1 
   2   9  21 10076.8 220.515   1 
  -2   9  22 11438.8 527.398  -2 
  -2  -9 -21 11438.8 527.398   1 
   2   9  22 3710.04 146.219   1 
  -2   9  23 3806.81 367.018  -2 
  -2  -9 -22 3806.81 367.018   1 
  -2   9 -23 1283.62 102.967   1 
  -2   9  24 1304.25 302.866  -2 
  -2  -9 -23 1304.25 302.866   1 
   2   9  24 2295.63 109.808   1 
  -2   9 -25 3603.88 136.727   1 
   2   9 -26 3713.68 379.203  -2 
   2  -9  25 3713.68 379.203   1 
  -2   9 -26 513.350 88.3266   1 
   2   9 -27 3937.88 371.787  -2 
   2  -9  26 3937.88 371.787   1 
  -2   9 -27-30.8035 78.6957   1 
   2   9 -28 330.873 315.883  -2 
   2  -9  27 330.873 315.883   1 
   2  -9  28-4.55591 66.6886   1 
  -2   9 -29 871.303 80.1360   1 
   2   9  30 251.754 64.6803   1 
   2  -9  31 610.350 64.3585   1 
  -2  -9 -32 973.259 65.3549   1 
  -2  -9 -33 1929.51 73.6457   1 
   2   9  34 54.1470 54.9643   1 
  -2   9 -35 928.214 66.4569   1 
  -2  10  35 381.164 69.8990   1 
  -2  10  34 991.087 70.3806   1 
  -2  10  33-68.4695 58.1751   1 
  -2  10  32 2425.97 98.1411   1 
  -2  10  31 295.462 60.6932   1 
   2 -10 -30 1191.73 70.9547   1 
  -2  10  29 4574.99 131.984   1 
   2  10 -28-98.4680 71.0799   1 
  -2  10  27 258.659 75.1936   1 
  -2  10  26 14.8684 69.1713   1 
  -2  10  25 2296.05 118.456   1 
   2  10 -24 871.591 93.3543   1 
   2  10  23 2830.99 327.470  -2 
   2 -10 -24 2830.99 327.470   1 
   2  10 -23 139.066 76.5342   1 
   2  10 -22 676.133 100.072   1 
   2  10  21 1120.12 200.784  -2 
   2 -10 -22 1120.12 200.784   1 
   2  10 -21 3826.57 158.295   1 
   2  10  20 4154.32 281.170  -2 
   2 -10 -21 4154.32 281.170   1 
  -2  10  20-39.3362 84.2589   1 
   2  10  19 1186.29 215.983  -2 
   2 -10 -20 1186.29 215.983   1 
  -2  10  19 603.176 91.2933   1 
   2  10  18 577.670 202.840  -2 
   2 -10 -19 577.670 202.840   1 
   2  10 -18 4323.90 172.068   1 
   2  10  17 5302.99 313.826  -2 
   2 -10 -18 5302.99 313.826   1 
   2  10 -17 13984.8 258.366   1 
   2  10  16 14250.3 648.245  -2 
   2 -10 -17 14250.3 648.245   1 
   2  10 -16 18343.1 319.424   1 
   2  10  15 21063.2 533.470  -2 
   2 -10 -16 21063.2 533.470   1 
   2  10 -15 949.144 113.793   1 
   2  10  14 3194.79 275.248  -2 
   2 -10 -15 3194.79 275.248   1 
   2  10 -14 370.158 94.0419   1 
   2  10  13 3998.55 288.105  -2 
   2 -10 -14 3998.55 288.105   1 
  -2  10  13 521.583 100.569   1 
   2  10  12 1840.30 231.437  -2 
   2 -10 -13 1840.30 231.437   1 
   2  10 -12 7334.08 203.909   1 
   2  10  11 13205.6 425.947  -2 
   2 -10 -12 13205.6 425.947   1 
  -2 -10  11 107.238 90.2955   1 
   2  10  10 583.611 210.094  -2 
   2 -10 -11 583.611 210.094   1 
   2  10 -10-45.8644 98.6450   1 
   2  10   9 965.503 177.736  -2 
   2 -10 -10 965.503 177.736   1 
  -2  10   9 5384.06 178.384   1 
   2  10   8 6302.70 223.075  -2 
   2 -10  -9 6302.70 223.075   1 
   2  10  -8 148.347 97.2270   1 
  -2 -10  -7 1253.32 163.995  -2 
  -2  10   8 1253.32 163.995   1 
   2  10  -7 4821.68 146.093   1 
   2  10   6 8329.84 220.164  -2 
   2 -10  -7 8329.84 220.164   1 
  -2  10   6 1090.97 96.8300   1 
   2  10   5 3846.08 195.736  -2 
   2 -10  -6 3846.08 195.736   1 
   2  10  -5 880.447 95.9680   1 
  -2 -10  -4 4511.75 206.202  -2 
  -2  10   5 4511.75 206.202   1 
  -2  10   4 1864.40 109.501   1 
  -2  10  -3 10311.2 266.042  -2 
  -2 -10   4 10311.2 266.042   1 
  -2  10   3 3045.15 124.788   1 
  -2  10  -2 10749.9 266.738  -2 
  -2 -10   3 10749.9 266.738   1 
   2  10  -2 4575.52 158.704   1 
  -2  10  -1 5177.29 202.448  -2 
  -2 -10   2 5177.29 202.448   1 
   2  10  -1 6969.48 208.754   1 
   2  10   0 10260.5 258.664  -2 
   2 -10  -1 10260.5 258.664   1 
  -2  10   0 2268.75 134.865   1 
  -2  10   1 8561.25 269.759  -2 
  -2 -10   0 8561.25 269.759   1 
   2 -10   1 47.1747 107.931   1 
   2  10  -2 3413.10 201.754  -2 
   2 -10   1 3413.10 201.754   1 
  -2  10  -2 11455.7 372.841   1 
   2 -10  -3 14189.5 347.934  -2 
   2  10   2 14189.5 347.934   1 
   2  10   3 12296.3 317.141   1 
   2 -10  -4 16255.3 346.231  -2 
   2  10   3 16255.3 346.231   1 
   2  10   4 4230.13 171.201   1 
  -2  10   5 7745.70 253.386  -2 
  -2 -10  -4 7745.70 253.386   1 
   2  10   5 3140.40 159.592   1 
  -2 -10   6 4716.30 196.265  -2 
  -2  10  -5 4716.30 196.265   1 
   2  10   6 4849.19 185.675   1 
   2  10  -7 8204.30 242.128  -2 
   2 -10   6 8204.30 242.128   1 
   2 -10   7 1154.01 114.525   1 
   2  10  -8 1632.90 134.882  -2 
   2 -10   7 1632.90 134.882   1 
   2  10   8 554.338 104.015   1 
   2  10  -9 3871.74 175.840  -2 
   2 -10   8 3871.74 175.840   1 
  -2  10  -9 1417.31 101.453   1 
  -2  10  10 1334.72 144.513  -2 
  -2 -10  -9 1334.72 144.513   1 
   2  10  10 489.715 88.9228   1 
  -2 -10  11 508.471 141.823  -2 
  -2  10 -10 508.471 141.823   1 
  -2  10 -11 8650.08 193.149   1 
  -2 -10  12 13759.5 267.368  -2 
  -2  10 -11 13759.5 267.368   1 
   2 -10  12 2202.38 112.296   1 
  -2  10  13 2330.07 161.548  -2 
  -2 -10 -12 2330.07 161.548   1 
  -2  10 -13 5478.08 176.343   1 
  -2  10  14 5684.75 201.157  -2 
  -2 -10 -13 5684.75 201.157   1 
  -2  10 -14 3057.52 171.089   1 
  -2  10  15 3725.03 179.249  -2 
  -2 -10 -14 3725.03 179.249   1 
  -2  10 -15 3755.60 161.496   1 
  -2  10  16 14925.7 317.645  -2 
  -2 -10 -15 14925.7 317.645   1 
  -2 -10 -16 1622.19 116.102   1 
   2  10 -17 10808.9 366.917  -2 
   2 -10  16 10808.9 366.917   1 
   2  10  17 1591.93 113.439   1 
  -2  10  18 4454.82 265.887  -2 
  -2 -10 -17 4454.82 265.887   1 
  -2  10 -18 31.2928 83.7762   1 
  -2  10  19 566.626 242.590  -2 
  -2 -10 -18 566.626 242.590   1 
   2  10  19 2151.08 118.464   1 
   2  10 -20 2672.46 253.742  -2 
   2 -10  19 2672.46 253.742   1 
   2  10  20 118.434 76.3711   1 
   2  10 -21 2842.76 247.006  -2 
   2 -10  20 2842.76 247.006   1 
  -2 -10 -21 4.47269 74.1873   1 
  -2  10  22 1129.71 239.046  -2 
  -2 -10 -21 1129.71 239.046   1 
   2  10  22 3186.05 122.660   1 
   2  10 -23 4392.03 396.177  -2 
   2 -10  22 4392.03 396.177   1 
  -2  10 -23 2331.82 109.069   1 
   2  10 -24 4478.63 377.655  -2 
   2 -10  23 4478.63 377.655   1 
  -2  10 -24 158.754 72.5236   1 
  -2 -10 -25 55.3543 70.3431   1 
   2  10  26 547.456 76.0385   1 
  -2  10 -27 137.035 66.2106   1 
   2  10  28-22.6356 65.7489   1 
   2  10  29 5.78660 61.8050   1 
  -2  10 -30 19.6768 60.8883   1 
  -2  10 -31 379.889 61.3326   1 
  -2 -10 -32 98.5598 55.0070   1 
   2  10  33 482.102 53.1064   1 
   2  11 -32 880.145 93.6444   1 
  -2  11  31-13.8016 58.6310   1 
   2 -11 -30 1760.48 81.1641   1 
  -2  11  29 76.9002 59.6239   1 
   2 -11 -28-57.7027 68.0136   1 
   2  11 -27 1416.59 84.0751   1 
   2 -11 -26-13.4407 67.6052   1 
   2 -11 -25 2433.78 105.459   1 
  -2  11  24 176.250 78.5910   1 
   2  11  23 39.8048 242.119  -2 
   2 -11 -24 39.8048 242.119   1 
   2  11 -23 19.1805 79.8114   1 
   2  11  22-92.4624 174.303  -2 
   2 -11 -23-92.4624 174.303   1 
   2  11 -22 1095.75 76.7638   1 
   2  11  21 1838.95 286.009  -2 
   2 -11 -22 1838.95 286.009   1 
   2  11 -21 1327.35 83.2776   1 
   2  11  20 2065.86 219.642  -2 
   2 -11 -21 2065.86 219.642   1 
  -2  11  20 1301.97 95.0701   1 
   2  11  19 1669.32 219.915  -2 
   2 -11 -20 1669.32 219.915   1 
   2  11 -19 793.823 86.2310   1 
   2  11  18 4103.26 268.165  -2 
   2 -11 -19 4103.26 268.165   1 
  -2  11  18 270.468 76.7329   1 
   2  11  17 2362.28 234.155  -2 
   2 -11 -18 2362.28 234.155   1 
   2  11 -17 1610.61 108.835   1 
   2  11  16 1591.19 225.716  -2 
   2 -11 -17 1591.19 225.716   1 
   2  11 -16 1079.48 98.9597   1 
   2  11  15 1735.56 234.053  -2 
   2 -11 -16 1735.56 234.053   1 
  -2  11  15 1262.72 108.104   1 
   2  11  14 3076.76 262.838  -2 
   2 -11 -15 3076.76 262.838   1 
   2  11 -14 11486.1 232.444   1 
   2  11  13 11831.4 422.208  -2 
   2 -11 -14 11831.4 422.208   1 
   2  11 -13 4223.09 153.147   1 
   2  11  12 5602.99 319.470  -2 
   2 -11 -13 5602.99 319.470   1 
   2  11 -12 219.008 87.7222   1 
   2  11  11 1326.22 177.185  -2 
   2 -11 -12 1326.22 177.185   1 
   2  11 -11 321.808 96.6983   1 
   2  11  10 1149.49 174.383  -2 
   2 -11 -11 1149.49 174.383   1 
  -2  11  10 1316.93 132.849   1 
   2  11   9 5803.45 253.735  -2 
   2 -11 -10 5803.45 253.735   1 
   2  11  -9 457.644 109.035   1 
  -2  11  -8 857.006 142.826  -2 
  -2 -11   9 857.006 142.826   1 
   2  11  -8-19.9889 97.4359   1 
  -2  11  -7 1752.81 163.852  -2 
  -2 -11   8 1752.81 163.852   1 
  -2  11   7 2473.61 121.461   1 
  -2  11  -6 4666.59 222.689  -2 
  -2 -11   7 4666.59 222.689   1 
   2  11  -6 357.377 89.5514   1 
   2  11   5 1057.49 156.259  -2 
   2 -11  -6 1057.49 156.259   1 
   2  11  -5 3654.25 152.414   1 
   2  11   4 6167.83 241.111  -2 
   2 -11  -5 6167.83 241.111   1 
  -2  11   4 160.136 96.3315   1 
   2  11   3 2870.36 189.413  -2 
   2 -11  -4 2870.36 189.413   1 
   2  11  -3 898.755 104.023   1 
   2  11   2 1259.99 149.341  -2 
   2 -11  -3 1259.99 149.341   1 
   2  11  -2 6650.43 216.968   1 
  -2  11  -1 10041.2 254.872  -2 
  -2 -11   2 10041.2 254.872   1 
   2  11  -1 455.607 113.109   1 
   2  11   0 8910.24 244.175  -2 
   2 -11  -1 8910.24 244.175   1 
  -2  11   0 11447.8 249.998   1 
   2  11  -1 12934.6 291.860  -2 
   2 -11   0 12934.6 291.860   1 
  -2  11  -1 3256.26 146.009   1 
  -2  11   2 9434.07 264.771  -2 
  -2 -11  -1 9434.07 264.771   1 
  -2  11  -2 418.354 117.670   1 
   2  11  -3 1788.52 163.530  -2 
   2 -11   2 1788.52 163.530   1 
   2  11   3 2060.47 166.865   1 
  -2  11   4 2963.36 208.372  -2 
  -2 -11  -3 2963.36 208.372   1 
   2  11   4 3373.59 196.724   1 
   2  11  -5 6233.94 234.738  -2 
   2 -11   4 6233.94 234.738   1 
   2  11   5-141.093 110.024   1 
   2  11  -6 859.029 119.570  -2 
   2 -11   5 859.029 119.570   1 
   2  11   6 3642.42 172.852   1 
  -2  11   7 5344.90 197.023  -2 
  -2 -11  -6 5344.90 197.023   1 
   2  11   7 2012.20 140.202   1 
  -2  11   8 2537.97 156.183  -2 
  -2 -11  -7 2537.97 156.183   1 
   2  11   8 56.7236 104.032   1 
   2  11  -9 449.693 118.264  -2 
   2 -11   8 449.693 118.264   1 
   2  11   9 7471.84 227.944   1 
  -2  11  10 8624.93 245.258  -2 
  -2 -11  -9 8624.93 245.258   1 
   2  11  10 544.564 110.069   1 
  -2  11  11 1275.86 145.203  -2 
  -2 -11 -10 1275.86 145.203   1 
  -2  11 -11 718.524 103.915   1 
  -2  11  12 902.623 144.551  -2 
  -2 -11 -11 902.623 144.551   1 
   2  11  12 607.126 101.512   1 
  -2  11  13 3339.95 175.339  -2 
  -2 -11 -12 3339.95 175.339   1 
  -2  11 -13 13.6690 92.1187   1 
  -2  11  14 7144.99 214.134  -2 
  -2 -11 -13 7144.99 214.134   1 
  -2  11 -14 2812.94 134.142   1 
  -2  11  15 4344.66 229.103  -2 
  -2 -11 -14 4344.66 229.103   1 
   2  11  15 1408.91 129.583   1 
  -2  11  16 2146.38 163.278  -2 
  -2 -11 -15 2146.38 163.278   1 
   2  11  16 2.57157 89.7517   1 
  -2  11  17 1131.53 175.820  -2 
  -2 -11 -16 1131.53 175.820   1 
  -2  11 -17 3441.43 151.931   1 
  -2  11  18 3939.28 215.346  -2 
  -2 -11 -17 3939.28 215.346   1 
  -2  11 -18 5456.94 159.764   1 
   2  11 -19 5744.91 289.745  -2 
   2 -11  18 5744.91 289.745   1 
  -2  11 -19 780.978 90.8406   1 
   2  11 -20 2514.74 362.041  -2 
   2 -11  19 2514.74 362.041   1 
  -2 -11 -20 1579.66 103.513   1 
   2  11 -21 2634.69 321.289  -2 
   2 -11  20 2634.69 321.289   1 
  -2  11 -21 695.747 78.6260   1 
   2  11 -22 1442.79 294.194  -2 
   2 -11  21 1442.79 294.194   1 
  -2  11 -22 158.771 70.4853   1 
   2  11 -23-135.985 297.575  -2 
   2 -11  22-135.985 297.575   1 
  -2 -11 -23-56.6689 68.4542   1 
   2  11 -24 1.42744 288.012  -2 
   2 -11  23 1.42744 288.012   1 
   2  11  24 276.960 62.4791   1 
   2 -11  25-47.5917 60.6798   1 
   2  11  26 388.729 69.2436   1 
   2  11  27-24.8719 61.9275   1 
   2  11  28 34.6088 64.7208   1 
   2  11  29 492.947 69.0271   1 
   2  11 -30 1054.53 216.713  -2 
   2 -11  29 1054.53 216.713   1 
  -2 -11 -30 345.868 59.0288   1 
   2  11 -31-48.4072 189.948  -2 
   2 -11  30-48.4072 189.948   1 
  -2  11 -31 61.5543 51.7803   1 
   2 -12 -30 313.684 117.908   1 
  -2  12  29 323.699 69.3786   1 
   2  12 -28 882.157 71.9991   1 
   2 -12 -27 28.7283 68.7646   1 
   2  12 -26 980.141 82.7241   1 
   2 -12 -25-0.04502 76.1005   1 
   2  12 -24 133.986 91.5063   1 
   2  12  23 220.496 197.868  -2 
   2 -12 -24 220.496 197.868   1 
   2  12 -23 3459.78 198.412   1 
   2  12  22 3476.78 211.687  -2 
   2 -12 -23 3476.78 211.687   1 
  -2  12  22 1623.46 120.295   1 
   2  12  21 2056.64 197.996  -2 
   2 -12 -22 2056.64 197.996   1 
  -2  12  21 157.961 74.0970   1 
   2  12  20 1269.00 188.463  -2 
   2 -12 -21 1269.00 188.463   1 
  -2  12  20 252.531 76.9357   1 
   2  12  19 627.877 171.992  -2 
   2 -12 -20 627.877 171.992   1 
   2  12 -19 365.829 73.5786   1 
   2  12  18 1448.51 195.277  -2 
   2 -12 -19 1448.51 195.277   1 
   2  12 -18 962.504 75.6063   1 
   2  12  17 2289.84 228.032  -2 
   2 -12 -18 2289.84 228.032   1 
  -2  12  17 62.6674 70.8050   1 
   2  12  16 4666.90 285.042  -2 
   2 -12 -17 4666.90 285.042   1 
   2  12 -16 419.886 78.3806   1 
   2  12  15 2134.19 226.246  -2 
   2 -12 -16 2134.19 226.246   1 
   2  12 -15 456.125 80.1617   1 
   2  12  14 823.849 198.632  -2 
   2 -12 -15 823.849 198.632   1 
   2  12 -14 6.64325 80.5202   1 
   2  12  13 365.178 178.876  -2 
   2 -12 -14 365.178 178.876   1 
  -2  12  13 126.483 89.3289   1 
   2  12  12 195.771 186.572  -2 
   2 -12 -13 195.771 186.572   1 
  -2  12  12 2973.17 192.199   1 
   2  12  11 3129.21 203.287  -2 
   2 -12 -12 3129.21 203.287   1 
   2  12 -11 2032.28 161.509   1 
  -2  12 -10 2661.17 193.452  -2 
  -2 -12  11 2661.17 193.452   1 
   2  12 -10 129.037 108.566   1 
   2  12   9 784.876 158.703  -2 
   2 -12 -10 784.876 158.703   1 
   2  12  -9 92.8792 112.016   1 
   2  12   8 1384.45 172.124  -2 
   2 -12  -9 1384.45 172.124   1 
   2  12  -8 82.5605 113.427   1 
  -2  12  -7 177.349 134.618  -2 
  -2 -12   8 177.349 134.618   1 
  -2  12   7 97.1813 101.584   1 
   2  12   6 149.440 129.113  -2 
   2 -12  -7 149.440 129.113   1 
   2  12  -6 217.624 90.9761   1 
   2  12   5 1054.86 140.319  -2 
   2 -12  -6 1054.86 140.319   1 
   2  12  -5 835.138 102.412   1 
   2  12   4 1909.75 157.557  -2 
   2 -12  -5 1909.75 157.557   1 
   2  12  -4 3836.54 155.516   1 
  -2  12  -3 4358.20 202.636  -2 
  -2 -12   4 4358.20 202.636   1 
   2  12  -3 2686.41 136.675   1 
  -2  12  -2 5103.99 212.202  -2 
  -2 -12   3 5103.99 212.202   1 
   2  12  -2 1844.77 121.157   1 
   2  12   1 3544.46 192.547  -2 
   2 -12  -2 3544.46 192.547   1 
  -2  12   1 505.487 100.430   1 
   2  12   0 2062.25 164.155  -2 
   2 -12  -1 2062.25 164.155   1 
   2  12   0 1444.01 115.529   1 
   2  12  -1 2157.61 156.688  -2 
   2 -12   0 2157.61 156.688   1 
   2  12   1 1646.08 118.353   1 
   2  12  -2 3563.75 163.083  -2 
   2 -12   1 3563.75 163.083   1 
  -2  12  -2 2759.79 163.445   1 
  -2  12   3 5457.08 186.393  -2 
  -2 -12  -2 5457.08 186.393   1 
   2  12   3 82.3938 103.501   1 
   2  12  -4 2927.73 141.821  -2 
   2 -12   3 2927.73 141.821   1 
   2  12   4 1508.85 132.139   1 
  -2  12   5 2385.87 134.116  -2 
  -2 -12  -4 2385.87 134.116   1 
   2  12   5 733.437 107.133   1 
   2  12  -6 1359.82 121.908  -2 
   2 -12   5 1359.82 121.908   1 
   2  12   6-164.165 108.703   1 
   2  12  -7 177.605 101.167  -2 
   2 -12   6 177.605 101.167   1 
   2  12   7 377.177 103.037   1 
  -2  12   8 595.906 125.286  -2 
  -2 -12  -7 595.906 125.286   1 
   2  12   8 2250.73 140.785   1 
   2  12  -9 2322.46 159.822  -2 
   2 -12   8 2322.46 159.822   1 
   2  12   9 298.753 107.667   1 
  -2  12  10 718.236 131.859  -2 
  -2 -12  -9 718.236 131.859   1 
   2  12  10-3.92923 104.481   1 
   2  12 -11 1491.91 144.412  -2 
   2 -12  10 1491.91 144.412   1 
   2  12  11-98.3233 109.167   1 
  -2  12  12 2021.78 149.488  -2 
  -2 -12 -11 2021.78 149.488   1 
  -2 -12 -12 221.741 91.9733   1 
   2  12 -13 458.078 145.483  -2 
   2 -12  12 458.078 145.483   1 
   2  12  13 44.7402 94.1301   1 
   2  12 -14 43.4997 141.785  -2 
   2 -12  13 43.4997 141.785   1 
  -2  12 -14 873.621 127.614   1 
   2  12 -15 740.151 148.384  -2 
   2 -12  14 740.151 148.384   1 
   2  12  15 2258.11 157.502   1 
   2  12 -16 3374.34 179.610  -2 
   2 -12  15 3374.34 179.610   1 
   2  12  16 6190.55 231.378   1 
   2  12 -17 7630.44 290.926  -2 
   2 -12  16 7630.44 290.926   1 
  -2  12 -17 1653.47 116.685   1 
   2  12 -18 2264.25 196.825  -2 
   2 -12  17 2264.25 196.825   1 
  -2 -12 -18 835.332 91.3129   1 
   2  12 -19 1376.13 218.028  -2 
   2 -12  18 1376.13 218.028   1 
   2  12  19 461.164 87.6160   1 
   2  12 -20 523.601 157.295  -2 
   2 -12  19 523.601 157.295   1 
   2 -12  20 2361.23 116.641   1 
   2  12 -21 2788.23 223.953  -2 
   2 -12  20 2788.23 223.953   1 
  -2  12 -21 1513.95 96.8023   1 
  -2  12  22 2864.38 214.853  -2 
  -2 -12 -21 2864.38 214.853   1 
  -2  12 -22 24.1468 69.6347   1 
   2  12 -23 2190.51 273.434  -2 
   2 -12  22 2190.51 273.434   1 
   2  12  23 53.7148 61.2083   1 
   2  12 -24 178.186 221.597  -2 
   2 -12  23 178.186 221.597   1 
   2  12  24-48.2347 65.3160   1 
   2  12 -25 14.8908 207.250  -2 
   2 -12  24 14.8908 207.250   1 
  -2  12 -25 639.748 69.5544   1 
   2  12 -26 1069.29 204.160  -2 
   2 -12  25 1069.29 204.160   1 
   2  12  26-51.4652 65.0662   1 
   2  12 -27 106.743 205.799  -2 
   2 -12  26 106.743 205.799   1 
  -2  12 -27 398.997 70.9951   1 
   2  12 -28 551.283 186.371  -2 
   2 -12  27 551.283 186.371   1 
  -2  12 -28 501.835 57.1653   1 
   2 -13 -26 107.452 120.947   1 
  -2  13  25 57.0256 81.2571   1 
  -2  13  24 1418.16 72.7191   1 
  -2  13  23 184.879 91.8601   1 
   2  13  22 887.267 145.790  -2 
   2 -13 -23 887.267 145.790   1 
   2  13 -22 369.698 89.4971   1 
   2  13  21 384.495 147.275  -2 
   2 -13 -22 384.495 147.275   1 
  -2  13  21 1580.83 131.337   1 
  -2  13 -20 1683.48 140.435  -2 
  -2 -13  21 1683.48 140.435   1 
   2  13 -20 29.4121 92.5490   1 
   2  13  19 466.533 151.832  -2 
   2 -13 -20 466.533 151.832   1 
   2  13 -19 578.102 93.3185   1 
   2  13  18 2796.33 197.264  -2 
   2 -13 -19 2796.33 197.264   1 
   2  13 -18 440.112 84.4277   1 
   2  13  17 338.739 156.585  -2 
   2 -13 -18 338.739 156.585   1 
  -2  13  17 70.5840 75.9543   1 
   2  13  16 965.288 170.256  -2 
   2 -13 -17 965.288 170.256   1 
  -2  13  16 280.298 80.2692   1 
   2  13  15 268.686 144.483  -2 
   2 -13 -16 268.686 144.483   1 
   2  13 -15 1012.73 95.0668   1 
  -2  13 -14 2785.31 197.157  -2 
  -2 -13  15 2785.31 197.157   1 
  -2  13  14 992.933 104.349   1 
   2  13  13 1992.15 178.404  -2 
   2 -13 -14 1992.15 178.404   1 
  -2 -13  13 585.504 99.1133   1 
   2  13  12 1951.83 184.568  -2 
   2 -13 -13 1951.83 184.568   1 
   2  13 -12 56.8548 90.3610   1 
   2  13  11 553.053 159.117  -2 
   2 -13 -12 553.053 159.117   1 
   2  13 -11 208.374 104.024   1 
   2  13  10 214.654 129.733  -2 
   2 -13 -11 214.654 129.733   1 
  -2  13  10 3088.44 188.086   1 
  -2  13  -9 2959.26 172.825  -2 
  -2 -13  10 2959.26 172.825   1 
   2  13  -9 514.029 116.231   1 
   2  13   8 1845.18 156.736  -2 
   2 -13  -9 1845.18 156.736   1 
   2  13  -8 3601.49 196.096   1 
  -2  13  -7 4291.05 197.631  -2 
  -2 -13   8 4291.05 197.631   1 
   2  13  -7 677.533 123.095   1 
  -2  13  -6 2699.69 174.672  -2 
  -2 -13   7 2699.69 174.672   1 
   2  13  -6 246.402 117.118   1 
   2  13   5 1142.14 154.845  -2 
   2 -13  -6 1142.14 154.845   1 
  -2  13   5 11.8897 90.2747   1 
   2  13   4-17.6069 124.091  -2 
   2 -13  -5-17.6069 124.091   1 
   2  13  -4 1262.75 107.105   1 
   2  13   3 1440.12 144.175  -2 
   2 -13  -4 1440.12 144.175   1 
   2  13  -3 914.691 100.055   1 
  -2  13  -2 1179.17 123.613  -2 
  -2 -13   3 1179.17 123.613   1 
   2  13  -2 1103.34 103.866   1 
   2  13   1 1802.76 126.459  -2 
   2 -13  -2 1802.76 126.459   1 
  -2  13   1 2384.93 126.591   1 
  -2  13   0 3270.67 160.111  -2 
  -2 -13   1 3270.67 160.111   1 
   2  13   0 41.4889 89.2308   1 
   2  13  -1 2072.69 132.821  -2 
   2 -13   0 2072.69 132.821   1 
   2  13   1 475.007 100.267   1 
   2  13  -2 993.964 110.445  -2 
   2 -13   1 993.964 110.445   1 
   2  13   2 88.2537 95.1467   1 
   2  13  -3 802.914 105.509  -2 
   2 -13   2 802.914 105.509   1 
  -2  13  -3 227.590 93.1608   1 
  -2  13   4 1096.56 113.958  -2 
  -2 -13  -3 1096.56 113.958   1 
   2  13   4 3.19001 94.3750   1 
  -2  13   5 187.249 93.4242  -2 
  -2 -13  -4 187.249 93.4242   1 
  -2  13  -5 1155.28 118.491   1 
  -2  13   6 1289.40 119.761  -2 
  -2 -13  -5 1289.40 119.761   1 
  -2  13  -6 380.425 100.173   1 
  -2  13   7 1656.38 121.240  -2 
  -2 -13  -6 1656.38 121.240   1 
  -2  13  -7 129.892 90.8197   1 
   2  13  -8 2419.90 129.575  -2 
   2 -13   7 2419.90 129.575   1 
   2  13   8 159.820 97.0063   1 
   2  13  -9 835.858 109.654  -2 
   2 -13   8 835.858 109.654   1 
  -2  13  -9 125.193 92.2777   1 
   2  13 -10 1603.37 118.307  -2 
   2 -13   9 1603.37 118.307   1 
  -2  13 -10 18.8236 84.1704   1 
  -2  13  11 24.9446 109.779  -2 
  -2 -13 -10 24.9446 109.779   1 
  -2  13 -11 711.405 88.8595   1 
   2  13 -12 825.147 128.853  -2 
   2 -13  11 825.147 128.853   1 
   2  13  12 2454.53 117.656   1 
   2  13 -13 3030.67 179.756  -2 
   2 -13  12 3030.67 179.756   1 
   2  13  13 1131.32 109.928   1 
   2  13 -14 2045.79 162.691  -2 
   2 -13  13 2045.79 162.691   1 
   2  13  14 2496.41 154.308   1 
   2  13 -15 3357.64 177.046  -2 
   2 -13  14 3357.64 177.046   1 
  -2  13 -15 91.2594 97.4591   1 
   2  13 -16 112.289 127.195  -2 
   2 -13  15 112.289 127.195   1 
  -2 -13 -16 1339.76 108.887   1 
   2  13 -17 1296.45 163.838  -2 
   2 -13  16 1296.45 163.838   1 
  -2  13 -17 489.816 86.9049   1 
   2  13 -18 990.895 191.797  -2 
   2 -13  17 990.895 191.797   1 
  -2  13 -18 3448.78 119.081   1 
   2  13 -19 3904.32 239.647  -2 
   2 -13  18 3904.32 239.647   1 
  -2  13 -19 1398.11 88.0537   1 
   2  13 -20 1740.52 266.980  -2 
   2 -13  19 1740.52 266.980   1 
   2  13  20 13.7693 65.7504   1 
   2  13 -21 743.353 160.987  -2 
   2 -13  20 743.353 160.987   1 
   2  13  21 29.9821 63.5823   1 
   2  13 -22 142.246 118.663  -2 
   2 -13  21 142.246 118.663   1 
   2  13  22 885.820 66.4359   1 
   2  13 -23 823.439 145.012  -2 
   2 -13  22 823.439 145.012   1 
   2  13  23 23.7254 63.1854   1 
   2  13 -24 695.133 137.387  -2 
   2 -13  23 695.133 137.387   1 
   2  13  24 21.7050 63.6084   1 
   2  13 -25-99.9781 165.671  -2 
   2 -13  24-99.9781 165.671   1 
  -2 -13 -25 430.110 113.566   1 
  -2 -14  21 102.294 142.515   1 
   2  14  20 829.656 175.073  -2 
   2 -14 -21 829.656 175.073   1 
  -2 -14  20 326.878 101.769   1 
   2  14  19 551.573 177.494  -2 
   2 -14 -20 551.573 177.494   1 
   2  14  18 466.704 109.078  -2 
   2 -14 -19 466.704 109.078   1 
   2  14 -18 212.546 115.012   1 
   2  14  17 282.905 110.276  -2 
   2 -14 -18 282.905 110.276   1 
   2  14 -17 570.700 113.742   1 
   2  14  16 1090.97 116.360  -2 
   2 -14 -17 1090.97 116.360   1 
   2  14 -16 182.026 91.9085   1 
   2  14  15 541.701 119.905  -2 
   2 -14 -16 541.701 119.905   1 
   2  14 -15 187.620 81.8520   1 
   2  14  14 1906.76 142.436  -2 
   2 -14 -15 1906.76 142.436   1 
   2  14 -14 47.7756 81.0199   1 
   2  14  13 139.414 124.323  -2 
   2 -14 -14 139.414 124.323   1 
  -2  14  13 404.372 81.8614   1 
   2  14  12 585.596 126.733  -2 
   2 -14 -13 585.596 126.733   1 
  -2 -14  12 1085.38 94.3164   1 
  -2  14 -11 2026.34 160.205  -2 
  -2 -14  12 2026.34 160.205   1 
  -2  14  11 307.851 92.1898   1 
   2  14  10 1840.00 132.269  -2 
   2 -14 -11 1840.00 132.269   1 
   2  14 -10 733.504 109.233   1 
  -2  14  -9 1219.37 124.943  -2 
  -2 -14  10 1219.37 124.943   1 
  -2  14   9 449.649 103.345   1 
   2  14   8 756.220 124.519  -2 
   2 -14  -9 756.220 124.519   1 
   2  14  -8 726.079 98.4149   1 
   2  14   7 1160.48 131.165  -2 
   2 -14  -8 1160.48 131.165   1 
  -2  14   7 11.5533 85.0583   1 
   2  14   6 318.136 121.202  -2 
   2 -14  -7 318.136 121.202   1 
  -2  14   6 4531.39 171.518   1 
   2  14   5 4359.42 183.100  -2 
   2 -14  -6 4359.42 183.100   1 
  -2  14   5 454.733 113.904   1 
  -2  14  -4 2034.06 118.944  -2 
  -2 -14   5 2034.06 118.944   1 
   2  14  -4 77.2446 90.8416   1 
  -2  14  -3 1149.82 120.163  -2 
  -2 -14   4 1149.82 120.163   1 
   2  14  -3 280.432 77.9683   1 
   2  14   2 650.512 110.106  -2 
   2 -14  -3 650.512 110.106   1 
   2  14  -2 343.390 84.4463   1 
   2  14   1 1155.65 110.313  -2 
   2 -14  -2 1155.65 110.313   1 
   2  14  -1 91.7354 88.0562   1 
  -2  14   0 334.972 93.9668  -2 
  -2 -14   1 334.972 93.9668   1 
  -2  14   0 317.963 93.7116   1 
   2  14  -1 433.295 85.3231  -2 
   2 -14   0 433.295 85.3231   1 
   2  14   1 811.374 97.6617   1 
  -2  14   2 1223.20 102.998  -2 
  -2 -14  -1 1223.20 102.998   1 
  -2  14  -2 453.426 91.2252   1 
   2  14  -3 768.109 96.1732  -2 
   2 -14   2 768.109 96.1732   1 
  -2  14  -3 1014.28 96.2471   1 
   2  14  -4 1513.79 126.662  -2 
   2 -14   3 1513.79 126.662   1 
   2  14   4 242.764 75.5941   1 
  -2  14   5 1358.09 123.385  -2 
  -2 -14  -4 1358.09 123.385   1 
  -2  14  -5 19.4858 85.4327   1 
   2  14  -6 2524.33 129.365  -2 
   2 -14   5 2524.33 129.365   1 
  -2  14  -6 18.0331 82.7483   1 
   2  14  -7 1.12410 100.092  -2 
   2 -14   6 1.12410 100.092   1 
   2  14   7 256.764 85.7232   1 
  -2  14   8 724.505 104.546  -2 
  -2 -14  -7 724.505 104.546   1 
   2  14   8 35.8120 71.9772   1 
   2  14  -9 437.126 119.406  -2 
   2 -14   8 437.126 119.406   1 
  -2  14  -9 800.349 93.1510   1 
   2  14 -10 1197.86 134.593  -2 
   2 -14   9 1197.86 134.593   1 
  -2  14 -10 1909.44 112.788   1 
   2  14 -11 2754.93 157.406  -2 
   2 -14  10 2754.93 157.406   1 
  -2  14 -11 649.524 93.1860   1 
   2  14 -12 1946.85 136.047  -2 
   2 -14  11 1946.85 136.047   1 
   2  14  12 185.592 97.6076   1 
   2  14 -13 461.204 104.245  -2 
   2 -14  12 461.204 104.245   1 
   2 -14  13 330.450 93.3430   1 
  -2  14  14 362.705 110.601  -2 
  -2 -14 -13 362.705 110.601   1 
  -2  14 -14 2752.03 141.223   1 
   2  14 -15 2937.10 171.302  -2 
   2 -14  14 2937.10 171.302   1 
   2  14  15 215.542 77.1465   1 
   2  14 -16 658.066 124.607  -2 
   2 -14  15 658.066 124.607   1 
   2  14  16 747.712 85.4456   1 
   2  14 -17 1549.51 130.508  -2 
   2 -14  16 1549.51 130.508   1 
   2  14  17 343.988 71.6869   1 
   2  14 -18 240.686 94.9184  -2 
   2 -14  17 240.686 94.9184   1 
   2  14  18 25.2636 72.9224   1 
   2  14 -19 258.308 107.518  -2 
   2 -14  18 258.308 107.518   1 
   2  14  19-31.3954 67.6071   1 
   2  14 -20 454.041 120.451  -2 
   2 -14  19 454.041 120.451   1 
   2  14  20 799.899 91.8296   1 
   2  14 -21 1011.57 123.967  -2 
   2 -14  20 1011.57 123.967   1 
  -2 -15  15 1257.06 105.248   1 
  -2  15  14 466.742 76.3445   1 
  -2  15 -13 1824.45 195.466  -2 
  -2 -15  14 1824.45 195.466   1 
   2  15 -13 0.20210 64.7228   1 
   2  15  12 1472.61 115.499  -2 
   2 -15 -13 1472.61 115.499   1 
   2  15 -12 332.432 67.1583   1 
   2  15  11 542.246 94.6803  -2 
   2 -15 -12 542.246 94.6803   1 
   2  15 -11 88.1744 64.4527   1 
  -2  15 -10 163.160 94.2304  -2 
  -2 -15  11 163.160 94.2304   1 
   2  15 -10 381.253 60.6697   1 
   2  15   9 765.697 97.2675  -2 
   2 -15 -10 765.697 97.2675   1 
   2  15  -9-17.9763 68.6415   1 
  -2  15  -8 1339.54 95.2991  -2 
  -2 -15   9 1339.54 95.2991   1 
   2  15  -8 1653.52 114.004   1 
  -2  15  -7 1505.47 100.222  -2 
  -2 -15   8 1505.47 100.222   1 
   2  15  -7 907.965 96.2728   1 
  -2  15  -6 1469.56 98.6977  -2 
  -2 -15   7 1469.56 98.6977   1 
  -2  15   6 597.184 91.3751   1 
   2  15   5 1289.51 96.0953  -2 
   2 -15  -6 1289.51 96.0953   1 
   2  15  -5 76.7847 106.620   1 
   2  15   4 180.705 82.3485  -2 
   2 -15  -5 180.705 82.3485   1 
  -2  15   4 495.294 119.843   1 
   2  15   3 735.485 93.8520  -2 
   2 -15  -4 735.485 93.8520   1 
   2  15  -3 104.177 97.1643   1 
  -2  15  -2 474.035 89.6062  -2 
  -2 -15   3 474.035 89.6062   1 
  -2  15   2 79.3945 76.6434   1 
   2  15   1 839.775 105.802  -2 
   2 -15  -2 839.775 105.802   1 
  -2  15   1 31.5997 74.9092   1 
  -2  15   0 608.912 107.627  -2 
  -2 -15   1 608.912 107.627   1 
   2  15   0 579.506 96.0667   1 
  -2  15   1 566.253 96.9286  -2 
  -2 -15   0 566.253 96.9286   1 
   2  15   1 1085.60 86.0139   1 
   2  15  -2 1150.28 119.507  -2 
   2 -15   1 1150.28 119.507   1 
  -2  15  -2 382.274 67.0501   1 
   2  15  -3 660.141 121.867  -2 
   2 -15   2 660.141 121.867   1 
  -2  15  -3 399.773 76.1616   1 
   2  15  -4 858.997 103.641  -2 
   2 -15   3 858.997 103.641   1 
  -2  15  -4 12.7265 74.2053   1 
   2  15  -5 313.610 84.9013  -2 
   2 -15   4 313.610 84.9013   1 
   2  15   5 733.637 77.8902   1 
   2  15  -6 1155.69 103.184  -2 
   2 -15   5 1155.69 103.184   1 
   2  15   6 95.1230 69.1425   1 
   2  15  -7 827.546 105.877  -2 
   2 -15   6 827.546 105.877   1 
   2  15   7-21.2173 70.2943   1 
   2  15  -8 823.618 108.372  -2 
   2 -15   7 823.618 108.372   1 
  -2  15  -8 1886.96 92.4920   1 
   2  15  -9 2302.65 117.765  -2 
   2 -15   8 2302.65 117.765   1 
   2  15   9 116.253 72.1107   1 
   2  15 -10 534.200 97.2213  -2 
   2 -15   9 534.200 97.2213   1 
  -2  15 -10-3.29294 90.2030   1 
  -2  15  11 194.068 92.6507  -2 
  -2 -15 -10 194.068 92.6507   1 
  -2 -15 -11 424.253 73.7111   1 
   2  15 -12 730.265 111.000  -2 
   2 -15  11 730.265 111.000   1 
  -2  15 -12 3000.24 119.775   1 
   2  15 -13 2926.19 131.814  -2 
   2 -15  12 2926.19 131.814   1 
  -2 -15 -13 801.345 77.7242   1 
   2  15 -14 1159.56 128.297  -2 
   2 -15  13 1159.56 128.297   1 
   2  15  14 287.761 66.5458   1 
   2  15 -15 1145.75 171.360  -2 
   2 -15  14 1145.75 171.360   1 
   3   0  41 2678.49 166.586  -2 
   3   0 -43 2678.49 166.586   1 
   3   0  39 854.608 152.662  -2 
   3   0 -41 854.608 152.662   1 
   3   0  37 5412.71 295.616  -2 
   3   0 -39 5412.71 295.616   1 
   3   0  35 4852.80 316.042  -2 
   3   0 -37 4852.80 316.042   1 
   3   0  33 26353.9 517.424  -2 
   3   0 -35 26353.9 517.424   1 
   3   0  31 5558.75 278.685  -2 
   3   0 -33 5558.75 278.685   1 
   3   0  29 33709.1 572.752  -2 
   3   0 -31 33709.1 572.752   1 
   3   0  27 5870.45 279.982  -2 
   3   0 -29 5870.45 279.982   1 
  -3   0 -25 9248.24 326.921  -2 
  -3   0  27 9248.24 326.921   1 
   3   0  23 7600.17 334.243  -2 
   3   0 -25 7600.17 334.243   1 
   3   0  21 6580.81 731.623  -2 
   3   0 -23 6580.81 731.623   1 
  -3   0 -19 4704.09 488.491  -2 
  -3   0  21 4704.09 488.491   1 
   3   0  17 83286.0 1257.22  -2 
   3   0 -19 83286.0 1257.22   1 
   3   0  15 25907.3 700.009  -2 
   3   0 -17 25907.3 700.009   1 
   3   0  13 151097. 1505.99  -2 
   3   0 -15 151097. 1505.99   1 
  -3   0 -11 111027. 1204.92  -2 
  -3   0  13 111027. 1204.92   1 
  -3   0  -9 8890.17 344.540  -2 
  -3   0  11 8890.17 344.540   1 
  -3   0  -7 29480.9 568.630  -2 
  -3   0   9 29480.9 568.630   1 
   3   0   5 307077. 1508.79  -2 
   3   0  -7 307077. 1508.79   1 
  -3   0  -3 13099.2 525.275  -2 
  -3   0   5 13099.2 525.275   1 
  -3   0  -1 257742. 1684.89  -2 
  -3   0   3 257742. 1684.89   1 
   3   0  -1 9319.44 294.458   1 
   3   0  -1 13122.5 328.028  -2 
   3   0  -1 13122.5 328.028   1 
   3   0  -3 186474. 1006.62  -2 
   3   0   1 186474. 1006.62   1 
  -3   0   5 8630.30 273.684  -2 
  -3   0  -3 8630.30 273.684   1 
  -3   0   7 312353. 1599.01  -2 
  -3   0  -5 312353. 1599.01   1 
  -3   0   9 44385.8 649.271  -2 
  -3   0  -7 44385.8 649.271   1 
  -3   0  11 9913.18 433.554  -2 
  -3   0  -9 9913.18 433.554   1 
   3   0 -13 64577.6 1294.06  -2 
   3   0  11 64577.6 1294.06   1 
   3   0 -15 151372. 1742.74  -2 
   3   0  13 151372. 1742.74   1 
   3   0 -17 16555.4 661.023  -2 
   3   0  15 16555.4 661.023   1 
  -3   0  19 105057. 1560.68  -2 
  -3   0 -17 105057. 1560.68   1 
   3   0 -21 2199.32 732.232  -2 
   3   0  19 2199.32 732.232   1 
  -3   0  23 4784.20 900.057  -2 
  -3   0 -21 4784.20 900.057   1 
  -3   0  25 14851.7 279.715  -2 
  -3   0 -23 14851.7 279.715   1 
  -3   0  27 17768.2 283.623  -2 
  -3   0 -25 17768.2 283.623   1 
  -3   0  29 7118.20 197.139  -2 
  -3   0 -27 7118.20 197.139   1 
  -3   0  31 17421.1 338.653  -2 
  -3   0 -29 17421.1 338.653   1 
  -3   0  33 3054.91 179.853  -2 
  -3   0 -31 3054.91 179.853   1 
  -3   0  35 22564.9 564.644  -2 
  -3   0 -33 22564.9 564.644   1 
  -3   0  37 10279.6 382.290  -2 
  -3   0 -35 10279.6 382.290   1 
  -3   0  39 12638.4 312.057  -2 
  -3   0 -37 12638.4 312.057   1 
   3   0  39 572.939 173.406   1 
  -3   0  41 1006.85 131.775  -2 
  -3   0 -39 1006.85 131.775   1 
   3   0  41 192.887 168.967   1 
  -3   0  43 1248.09 204.510  -2 
  -3   0 -41 1248.09 204.510   1 
   3   1 -44 73.5042 132.629   1 
   3   1  42 203.481 167.120  -2 
   3  -1 -44 203.481 167.120   1 
   3  -1  41 1299.58 98.0127  -2 
   3   1 -43 1299.58 98.0127   1 
   3   1  40 721.113 99.0279  -2 
   3  -1 -42 721.113 99.0279   1 
   3  -1  39 1656.84 126.317  -2 
   3   1 -41 1656.84 126.317   1 
   3  -1  38 658.321 106.754  -2 
   3   1 -40 658.321 106.754   1 
   3   1  37 920.774 129.601  -2 
   3  -1 -39 920.774 129.601   1 
   3  -1  36 1903.92 155.108  -2 
   3   1 -38 1903.92 155.108   1 
   3  -1  35 7706.39 235.320  -2 
   3   1 -37 7706.39 235.320   1 
   3  -1  34 213.444 109.551  -2 
   3   1 -36 213.444 109.551   1 
   3  -1  33 4592.21 183.543  -2 
   3   1 -35 4592.21 183.543   1 
   3   1  32 2639.45 157.809  -2 
   3  -1 -34 2639.45 157.809   1 
   3  -1  31 27286.8 377.403  -2 
   3   1 -33 27286.8 377.403   1 
   3  -1  30 2424.04 151.116  -2 
   3   1 -32 2424.04 151.116   1 
  -3   1  31 5706.73 2176.38   1 
   3  -1  29 3592.44 172.347  -2 
   3   1 -31 3592.44 172.347   1 
  -3  -1 -28 5686.42 193.696  -2 
  -3   1  30 5686.42 193.696   1 
  -3   1 -27 14573.2 275.817  -2 
  -3  -1  29 14573.2 275.817   1 
   3  -1  26 1149.56 123.471  -2 
   3   1 -28 1149.56 123.471   1 
   3  -1  25 4333.68 170.216  -2 
   3   1 -27 4333.68 170.216   1 
   3   1  24 19919.1 310.794  -2 
   3  -1 -26 19919.1 310.794   1 
  -3  -1 -23 9596.35 229.275  -2 
  -3   1  25 9596.35 229.275   1 
  -3  -1 -22 1945.46 176.557  -2 
  -3   1  24 1945.46 176.557   1 
  -3  -1 -21 12587.6 563.067  -2 
  -3   1  23 12587.6 563.067   1 
  -3   1 -20 13025.7 522.993  -2 
  -3  -1  22 13025.7 522.993   1 
  -3   1 -19 18553.9 591.590  -2 
  -3  -1  21 18553.9 591.590   1 
   3   1  18 4688.80 372.841  -2 
   3  -1 -20 4688.80 372.841   1 
  -3   1 -17 5423.89 361.708  -2 
  -3  -1  19 5423.89 361.708   1 
   3  -1  16 63823.8 877.099  -2 
   3   1 -18 63823.8 877.099   1 
  -3   1 -15 80017.8 947.098  -2 
  -3  -1  17 80017.8 947.098   1 
   3  -1  14 22666.7 506.308  -2 
   3   1 -16 22666.7 506.308   1 
   3   1  13 3715.68 249.409  -2 
   3  -1 -15 3715.68 249.409   1 
  -3   1 -12 14183.5 407.023  -2 
  -3  -1  14 14183.5 407.023   1 
  -3   1 -11 89251.0 938.733  -2 
  -3  -1  13 89251.0 938.733   1 
  -3   1 -10 14873.5 389.545  -2 
  -3  -1  12 14873.5 389.545   1 
   3  -1   9 48189.7 630.476  -2 
   3   1 -11 48189.7 630.476   1 
   3  -1   8 64675.0 670.494  -2 
   3   1 -10 64675.0 670.494   1 
   3   1   7 38927.8 504.407  -2 
   3  -1  -9 38927.8 504.407   1 
  -3  -1  -6 43679.4 486.363  -2 
  -3   1   8 43679.4 486.363   1 
   3   1   5 42667.7 444.348  -2 
   3  -1  -7 42667.7 444.348   1 
  -3   1  -4 19658.5 313.939  -2 
  -3  -1   6 19658.5 313.939   1 
   3   1   3 154093. 833.288  -2 
   3  -1  -5 154093. 833.288   1 
  -3   1   4 4275.59 492.017   1 
   3   1   2 43893.8 441.170  -2 
   3  -1  -4 43893.8 441.170   1 
  -3   1  -1 3207.96 150.946  -2 
  -3  -1   3 3207.96 150.946   1 
  -3  -1   0 39899.6 384.046  -2 
  -3   1   2 39899.6 384.046   1 
   3  -1  -1 6894.01 222.231   1 
  -3   1   1 10972.0 239.477  -2 
  -3  -1   1 10972.0 239.477   1 
  -3  -1   2 56033.2 464.048  -2 
  -3   1   0 56033.2 464.048   1 
  -3  -1   3 5526.41 189.518  -2 
  -3   1  -1 5526.41 189.518   1 
   3  -1  -4 68456.3 574.253  -2 
   3   1   2 68456.3 574.253   1 
   3   1  -5 214714. 976.532  -2 
   3  -1   3 214714. 976.532   1 
  -3  -1   6 22694.8 331.999  -2 
  -3   1  -4 22694.8 331.999   1 
  -3  -1   7 50702.0 491.317  -2 
  -3   1  -5 50702.0 491.317   1 
  -3   1   8 47315.1 483.692  -2 
  -3  -1  -6 47315.1 483.692   1 
   3  -1  -9 64577.8 574.600  -2 
   3   1   7 64577.8 574.600   1 
   3   1 -10 40081.2 554.964  -2 
   3  -1   8 40081.2 554.964   1 
   3  -1 -11 77375.8 868.224  -2 
   3   1   9 77375.8 868.224   1 
   3   1 -12 12989.1 399.513  -2 
   3  -1  10 12989.1 399.513   1 
  -3   1  13 52710.7 774.032  -2 
  -3  -1 -11 52710.7 774.032   1 
  -3   1  14 24939.6 537.402  -2 
  -3  -1 -12 24939.6 537.402   1 
  -3   1  15 1984.35 267.338  -2 
  -3  -1 -13 1984.35 267.338   1 
  -3  -1  16 28635.3 619.534  -2 
  -3   1 -14 28635.3 619.534   1 
  -3  -1  17 103433. 1147.31  -2 
  -3   1 -15 103433. 1147.31   1 
  -3   1  18 33610.6 781.418  -2 
  -3  -1 -16 33610.6 781.418   1 
  -3   1  19 8565.86 453.779  -2 
  -3  -1 -17 8565.86 453.779   1 
  -3  -1  20 3093.80 392.553  -2 
  -3   1 -18 3093.80 392.553   1 
   3   1 -21 17777.5 616.446  -2 
   3  -1  19 17777.5 616.446   1 
  -3   1  22 16564.7 702.707  -2 
  -3  -1 -20 16564.7 702.707   1 
  -3  -1  23 7032.12 588.047  -2 
  -3   1 -21 7032.12 588.047   1 
  -3  -1 -22 197.696 245.454   1 
  -3  -1  24 1195.49 124.456  -2 
  -3   1 -22 1195.49 124.456   1 
  -3  -1  25 12823.1 189.506  -2 
  -3   1 -23 12823.1 189.506   1 
  -3  -1  26 14820.5 199.042  -2 
  -3   1 -24 14820.5 199.042   1 
  -3   1  27 8211.09 166.034  -2 
  -3  -1 -25 8211.09 166.034   1 
  -3   1  28 1315.57 102.621  -2 
  -3  -1 -26 1315.57 102.621   1 
  -3   1  29 8982.78 170.275  -2 
  -3  -1 -27 8982.78 170.275   1 
  -3   1  30 3178.65 122.343  -2 
  -3  -1 -28 3178.65 122.343   1 
  -3  -1  31 4242.60 136.020  -2 
  -3   1 -29 4242.60 136.020   1 
   3  -1 -32 5199.66 147.233  -2 
   3   1  30 5199.66 147.233   1 
  -3  -1  33 15255.0 245.660  -2 
  -3   1 -31 15255.0 245.660   1 
  -3  -1  34 4236.51 153.949  -2 
  -3   1 -32 4236.51 153.949   1 
  -3  -1  35 9099.92 213.910  -2 
  -3   1 -33 9099.92 213.910   1 
  -3   1  36 99.3869 97.5915  -2 
  -3  -1 -34 99.3869 97.5915   1 
  -3  -1  37 12509.0 264.090  -2 
  -3   1 -35 12509.0 264.090   1 
  -3   1  38 2123.24 136.959  -2 
  -3  -1 -36 2123.24 136.959   1 
  -3   1  39 2301.44 123.128  -2 
  -3  -1 -37 2301.44 123.128   1 
   3  -1  38-20.2336 190.844   1 
  -3   1  40 415.183 97.5332  -2 
  -3  -1 -38 415.183 97.5332   1 
  -3   1  41 3115.86 122.996  -2 
  -3  -1 -39 3115.86 122.996   1 
   3   1  40 929.109 128.357   1 
  -3  -1  42 1199.80 105.556  -2 
  -3   1 -40 1199.80 105.556   1 
   3   1  41 758.939 144.244   1 
  -3   1  43 823.625 121.941  -2 
  -3  -1 -41 823.625 121.941   1 
   3  -1  42 117.358 126.991   1 
   3   2  42 955.330 175.115  -2 
   3  -2 -44 955.330 175.115   1 
   3   2  41 459.288 105.360  -2 
   3  -2 -43 459.288 105.360   1 
   3  -2  40 938.215 99.5191  -2 
   3   2 -42 938.215 99.5191   1 
   3  -2  39 202.539 92.4800  -2 
   3   2 -41 202.539 92.4800   1 
   3   2  38 5144.19 181.903  -2 
   3  -2 -40 5144.19 181.903   1 
   3  -2  37 578.786 119.134  -2 
   3   2 -39 578.786 119.134   1 
   3   2  36 2133.03 140.312  -2 
   3  -2 -38 2133.03 140.312   1 
   3  -2  35 874.447 130.614  -2 
   3   2 -37 874.447 130.614   1 
   3   2  34 6057.23 208.352  -2 
   3  -2 -36 6057.23 208.352   1 
   3   2  33 3596.24 180.481  -2 
   3  -2 -35 3596.24 180.481   1 
   3   2  32 595.124 124.709  -2 
   3  -2 -34 595.124 124.709   1 
   3   2  31 610.167 120.311  -2 
   3  -2 -33 610.167 120.311   1 
   3  -2  30 12100.2 272.352  -2 
   3   2 -32 12100.2 272.352   1 
   3   2  29 9525.36 242.644  -2 
   3  -2 -31 9525.36 242.644   1 
   3  -2  28 5239.20 187.680  -2 
   3   2 -30 5239.20 187.680   1 
   3   2  27 4055.81 161.469  -2 
   3  -2 -29 4055.81 161.469   1 
   3   2  26 19654.5 279.505  -2 
   3  -2 -28 19654.5 279.505   1 
   3   2  25 946.553 116.042  -2 
   3  -2 -27 946.553 116.042   1 
   3  -2  24 500.069 117.609  -2 
   3   2 -26 500.069 117.609   1 
   3   2  23 4580.85 144.903  -2 
   3  -2 -25 4580.85 144.903   1 
   3   2  22 11228.1 242.852  -2 
   3  -2 -24 11228.1 242.852   1 
  -3  -2 -21 13053.6 404.100  -2 
  -3   2  23 13053.6 404.100   1 
  -3  -2 -20 10382.8 530.229  -2 
  -3   2  22 10382.8 530.229   1 
  -3   2 -19 715.436 411.387  -2 
  -3  -2  21 715.436 411.387   1 
   3   2  18 57486.7 998.366  -2 
   3  -2 -20 57486.7 998.366   1 
  -3   2 -17 15324.7 525.285  -2 
  -3  -2  19 15324.7 525.285   1 
   3   2  16 34291.4 813.803  -2 
   3  -2 -18 34291.4 813.803   1 
  -3  -2 -15 9038.81 439.672  -2 
  -3   2  17 9038.81 439.672   1 
  -3  -2 -14 37802.1 694.418  -2 
  -3   2  16 37802.1 694.418   1 
   3   2  13 76790.9 945.589  -2 
   3  -2 -15 76790.9 945.589   1 
  -3   2 -12 8704.45 296.899  -2 
  -3  -2  14 8704.45 296.899   1 
   3   2  11 4154.81 234.476  -2 
   3  -2 -13 4154.81 234.476   1 
   3  -2  10 63433.1 693.521  -2 
   3   2 -12 63433.1 693.521   1 
  -3   2  -9 116919. 910.765  -2 
  -3  -2  11 116919. 910.765   1 
  -3   2  -8 63894.0 640.599  -2 
  -3  -2  10 63894.0 640.599   1 
   3  -2   7 52990.4 552.230  -2 
   3   2  -9 52990.4 552.230   1 
  -3  -2  -6 138231. 760.952  -2 
  -3   2   8 138231. 760.952   1 
   3   2   5 4659.72 158.552  -2 
   3  -2  -7 4659.72 158.552   1 
  -3  -2  -4 35570.6 333.298  -2 
  -3   2   6 35570.6 333.298   1 
  -3   2  -3 1594.41 127.068  -2 
  -3  -2   5 1594.41 127.068   1 
  -3  -2  -2 56050.1 454.327  -2 
  -3   2   4 56050.1 454.327   1 
  -3  -2  -1 59888.8 575.960  -2 
  -3   2   3 59888.8 575.960   1 
   3  -2   0 74609.3 588.626  -2 
   3   2  -2 74609.3 588.626   1 
   3  -2  -1 11220.5 259.539  -2 
   3   2  -1 11220.5 259.539   1 
   3   2  -2 73047.1 634.296  -2 
   3  -2   0 73047.1 634.296   1 
   3   2  -3 44690.4 598.796  -2 
   3  -2   1 44690.4 598.796   1 
  -3  -2   4 93154.7 914.112  -2 
  -3   2  -2 93154.7 914.112   1 
  -3  -2   5 1104.78 177.192  -2 
  -3   2  -3 1104.78 177.192   1 
   3  -2  -6 41073.3 495.101  -2 
   3   2   4 41073.3 495.101   1 
  -3   2  -5 8273.05 315.885   1 
  -3  -2   7 7265.97 300.857  -2 
  -3   2  -5 7265.97 300.857   1 
  -3   2   8 106537. 970.733  -2 
  -3  -2  -6 106537. 970.733   1 
   3   2  -9 70548.8 909.813  -2 
   3  -2   7 70548.8 909.813   1 
  -3  -2  10 36252.3 644.846  -2 
  -3   2  -8 36252.3 644.846   1 
   3  -2 -11 66869.2 994.113  -2 
   3   2   9 66869.2 994.113   1 
   3  -2 -12 42724.8 739.443  -2 
   3   2  10 42724.8 739.443   1 
  -3   2  13 6871.83 342.713  -2 
  -3  -2 -11 6871.83 342.713   1 
  -3  -2  14 10538.5 427.186  -2 
  -3   2 -12 10538.5 427.186   1 
  -3   2  15 86335.8 1152.87  -2 
  -3  -2 -13 86335.8 1152.87   1 
  -3   2  16 47396.1 1015.69  -2 
  -3  -2 -14 47396.1 1015.69   1 
   3   2 -17 13590.0 530.299  -2 
   3  -2  15 13590.0 530.299   1 
   3   2 -18 18606.5 608.998  -2 
   3  -2  16 18606.5 608.998   1 
   3   2 -19 20373.0 655.234  -2 
   3  -2  17 20373.0 655.234   1 
  -3   2  20 53398.3 1059.32  -2 
  -3  -2 -18 53398.3 1059.32   1 
  -3  -2  21 635.109 416.968  -2 
  -3   2 -19 635.109 416.968   1 
  -3  -2  22 6172.45 494.300  -2 
  -3   2 -20 6172.45 494.300   1 
  -3   2 -21 809.869 201.073   1 
  -3  -2  23 6843.60 223.262  -2 
  -3   2 -21 6843.60 223.262   1 
  -3  -2  24 21005.8 284.761  -2 
  -3   2 -22 21005.8 284.761   1 
  -3   2  25 2410.36 115.061  -2 
  -3  -2 -23 2410.36 115.061   1 
  -3  -2  26 518.234 98.5749  -2 
  -3   2 -24 518.234 98.5749   1 
  -3  -2  27 490.107 89.8329  -2 
  -3   2 -25 490.107 89.8329   1 
   3  -2 -28 11068.8 182.616  -2 
   3   2  26 11068.8 182.616   1 
  -3  -2  29 7984.27 172.165  -2 
  -3   2 -27 7984.27 172.165   1 
  -3  -2  30 3565.21 144.330  -2 
  -3   2 -28 3565.21 144.330   1 
  -3  -2  31 5156.50 181.426  -2 
  -3   2 -29 5156.50 181.426   1 
  -3   2  32 16801.0 273.754  -2 
  -3  -2 -30 16801.0 273.754   1 
  -3  -2  33 403.862 103.313  -2 
  -3   2 -31 403.862 103.313   1 
  -3  -2  34 881.959 107.398  -2 
  -3   2 -32 881.959 107.398   1 
  -3   2  35 3487.87 147.504  -2 
  -3  -2 -33 3487.87 147.504   1 
  -3  -2  36 3593.48 147.739  -2 
  -3   2 -34 3593.48 147.739   1 
  -3   2  37 2050.10 115.640  -2 
  -3  -2 -35 2050.10 115.640   1 
  -3  -2  38 896.426 95.3684  -2 
  -3   2 -36 896.426 95.3684   1 
   3  -2 -39 979.263 95.7562  -2 
   3   2  37 979.263 95.7562   1 
  -3   2  40 6168.11 188.875  -2 
  -3  -2 -38 6168.11 188.875   1 
  -3  -2  41 59.3206 104.752  -2 
  -3   2 -39 59.3206 104.752   1 
  -3   2  42 537.659 101.119  -2 
  -3  -2 -40 537.659 101.119   1 
  -3   2 -41 148.581 81.6077   1 
  -3   2  43 318.189 139.445  -2 
  -3  -2 -41 318.189 139.445   1 
   3   3  41 125.501 124.518  -2 
   3  -3 -43 125.501 124.518   1 
   3   3  40 3744.86 144.076  -2 
   3  -3 -42 3744.86 144.076   1 
   3   3  39 994.958 106.007  -2 
   3  -3 -41 994.958 106.007   1 
   3   3  38 1384.13 121.343  -2 
   3  -3 -40 1384.13 121.343   1 
   3   3  37 1144.51 126.454  -2 
   3  -3 -39 1144.51 126.454   1 
   3  -3  36 5669.90 184.594  -2 
   3   3 -38 5669.90 184.594   1 
   3  -3  35 125.554 103.900  -2 
   3   3 -37 125.554 103.900   1 
   3  -3  34 1013.66 121.606  -2 
   3   3 -36 1013.66 121.606   1 
   3  -3  33 223.141 114.167  -2 
   3   3 -35 223.141 114.167   1 
   3   3  32 6919.94 234.067  -2 
   3  -3 -34 6919.94 234.067   1 
   3  -3  31 300.398 109.945  -2 
   3   3 -33 300.398 109.945   1 
   3  -3  30 1509.08 131.266  -2 
   3   3 -32 1509.08 131.266   1 
   3   3  29 924.046 114.896  -2 
   3  -3 -31 924.046 114.896   1 
  -3   3  30 28953.3 2435.67   1 
   3   3  28 37141.2 363.877  -2 
   3  -3 -30 37141.2 363.877   1 
   3  -3  27 3215.75 137.838  -2 
   3   3 -29 3215.75 137.838   1 
   3  -3  26 9363.17 203.805  -2 
   3   3 -28 9363.17 203.805   1 
  -3  -3 -25 668.550 115.541  -2 
  -3   3  27 668.550 115.541   1 
  -3  -3 -24 4845.15 155.349  -2 
  -3   3  26 4845.15 155.349   1 
  -3   3 -23 1993.64 120.579  -2 
  -3  -3  25 1993.64 120.579   1 
  -3   3 -22 546.797 119.608  -2 
  -3  -3  24 546.797 119.608   1 
  -3   3 -21 994.360 146.373  -2 
  -3  -3  23 994.360 146.373   1 
  -3   3 -20 21573.0 515.684  -2 
  -3  -3  22 21573.0 515.684   1 
  -3   3 -19 5273.11 466.291  -2 
  -3  -3  21 5273.11 466.291   1 
  -3  -3 -18 21484.6 693.867  -2 
  -3   3  20 21484.6 693.867   1 
  -3  -3 -17 6177.85 446.017  -2 
  -3   3  19 6177.85 446.017   1 
  -3  -3 -16 27478.2 744.489  -2 
  -3   3  18 27478.2 744.489   1 
   3  -3  15 4277.55 373.903  -2 
   3   3 -17 4277.55 373.903   1 
  -3  -3 -14 54380.4 822.170  -2 
  -3   3  16 54380.4 822.170   1 
  -3   3 -13 1265.97 275.147  -2 
  -3  -3  15 1265.97 275.147   1 
   3  -3  12 64183.1 829.806  -2 
   3   3 -14 64183.1 829.806   1 
  -3  -3 -11 34495.9 598.821  -2 
  -3   3  13 34495.9 598.821   1 
   3  -3  10 39049.8 605.691  -2 
   3   3 -12 39049.8 605.691   1 
  -3  -3  -9 10166.4 279.109  -2 
  -3   3  11 10166.4 279.109   1 
   3  -3   8 73676.4 642.129  -2 
   3   3 -10 73676.4 642.129   1 
  -3   3  -7 5575.60 202.118  -2 
  -3  -3   9 5575.60 202.118   1 
  -3   3  -6 35176.6 432.151  -2 
  -3  -3   8 35176.6 432.151   1 
   3   3  -7 1057.78 297.445   1 
  -3  -3  -5 5558.37 199.432  -2 
  -3   3   7 5558.37 199.432   1 
  -3  -3  -4 41299.1 403.124  -2 
  -3   3   6 41299.1 403.124   1 
  -3   3  -3 19694.3 341.300  -2 
  -3  -3   5 19694.3 341.300   1 
   3  -3   2 4255.57 180.284  -2 
   3   3  -4 4255.57 180.284   1 
   3   3   1 33669.7 428.288  -2 
   3  -3  -3 33669.7 428.288   1 
  -3  -3   0 71833.6 621.568  -2 
  -3   3   2 71833.6 621.568   1 
  -3  -3   1 8106.24 208.751  -2 
  -3   3   1 8106.24 208.751   1 
   3   3  -2 113693. 676.889  -2 
   3  -3   0 113693. 676.889   1 
  -3   3   3 30750.4 378.848  -2 
  -3  -3  -1 30750.4 378.848   1 
  -3   3   4 5759.73 203.975  -2 
  -3  -3  -2 5759.73 203.975   1 
  -3  -3   5 13395.6 418.486  -2 
  -3   3  -3 13395.6 418.486   1 
   3   3  -6 53137.7 758.517  -2 
   3  -3   4 53137.7 758.517   1 
  -3   3  -5 6841.91 262.356   1 
  -3   3   7 7315.81 338.006  -2 
  -3  -3  -5 7315.81 338.006   1 
  -3  -3   8 20474.3 501.062  -2 
  -3   3  -6 20474.3 501.062   1 
  -3  -3   9 8333.05 356.523  -2 
  -3   3  -7 8333.05 356.523   1 
  -3  -3  10 43848.4 764.338  -2 
  -3   3  -8 43848.4 764.338   1 
  -3  -3  11 16595.0 544.311  -2 
  -3   3  -9 16595.0 544.311   1 
  -3  -3  12 40084.1 859.432  -2 
  -3   3 -10 40084.1 859.432   1 
   3  -3 -13 17972.3 607.595  -2 
   3   3  11 17972.3 607.595   1 
   3   3 -14 95097.3 1377.86  -2 
   3  -3  12 95097.3 1377.86   1 
   3   3 -15 458.758 333.135  -2 
   3  -3  13 458.758 333.135   1 
  -3  -3  16 37408.3 1081.39  -2 
  -3   3 -14 37408.3 1081.39   1 
   3  -3 -17 8368.46 566.916  -2 
   3   3  15 8368.46 566.916   1 
   3   3 -18 17906.4 637.963  -2 
   3  -3  16 17906.4 637.963   1 
  -3  -3  19 5175.81 421.381  -2 
  -3   3 -17 5175.81 421.381   1 
   3  -3 -20 10300.0 533.005  -2 
   3   3  18 10300.0 533.005   1 
   3  -3 -21 2146.22 487.600  -2 
   3   3  19 2146.22 487.600   1 
  -3  -3  22 33261.2 461.135  -2 
  -3   3 -20 33261.2 461.135   1 
  -3   3 -21 601.459 248.157   1 
  -3   3  23 757.014 119.181  -2 
  -3  -3 -21 757.014 119.181   1 
   3   3 -24 98.4550 111.554  -2 
   3  -3  22 98.4550 111.554   1 
  -3  -3  25 2790.88 133.827  -2 
  -3   3 -23 2790.88 133.827   1 
  -3  -3  26 6589.72 171.694  -2 
  -3   3 -24 6589.72 171.694   1 
  -3  -3  27 312.856 105.779  -2 
  -3   3 -25 312.856 105.779   1 
  -3   3  28 5049.10 146.988  -2 
  -3  -3 -26 5049.10 146.988   1 
  -3  -3  29 4840.58 149.458  -2 
  -3   3 -27 4840.58 149.458   1 
  -3  -3  30 24148.2 290.262  -2 
  -3   3 -28 24148.2 290.262   1 
  -3   3  31 1374.84 110.223  -2 
  -3  -3 -29 1374.84 110.223   1 
  -3   3  32 460.610 92.5224  -2 
  -3  -3 -30 460.610 92.5224   1 
   3  -3 -33 766.216 94.0753  -2 
   3   3  31 766.216 94.0753   1 
  -3  -3  34 13511.1 208.527  -2 
  -3   3 -32 13511.1 208.527   1 
   3  -3 -35 27.9413 88.3927  -2 
   3   3  33 27.9413 88.3927   1 
  -3  -3  36 589.149 97.3159  -2 
  -3   3 -34 589.149 97.3159   1 
  -3   3  37 155.299 94.6137  -2 
  -3  -3 -35 155.299 94.6137   1 
  -3   3  38 4133.52 149.813  -2 
  -3  -3 -36 4133.52 149.813   1 
   3  -3 -39 886.756 98.5261  -2 
   3   3  37 886.756 98.5261   1 
  -3   3  40 857.807 102.342  -2 
  -3  -3 -38 857.807 102.342   1 
  -3   3  41 547.335 97.0513  -2 
  -3  -3 -39 547.335 97.0513   1 
   3  -3  40 3883.95 227.197   1 
  -3   3  42 5591.08 138.925  -2 
  -3  -3 -40 5591.08 138.925   1 
   3   3  41 112.465 127.558   1 
   3  -3 -43-24.7078 132.854  -2 
   3   3  41-24.7078 132.854   1 
   3   4  40 234.490 94.8945  -2 
   3  -4 -42 234.490 94.8945   1 
   3  -4  39 1155.24 119.484  -2 
   3   4 -41 1155.24 119.484   1 
   3  -4  38 2782.18 153.103  -2 
   3   4 -40 2782.18 153.103   1 
   3   4  37 304.284 104.684  -2 
   3  -4 -39 304.284 104.684   1 
   3  -4  36 1227.94 116.429  -2 
   3   4 -38 1227.94 116.429   1 
   3  -4  35 963.081 116.953  -2 
   3   4 -37 963.081 116.953   1 
   3  -4  34 3692.30 145.760  -2 
   3   4 -36 3692.30 145.760   1 
   3  -4  33 815.467 110.324  -2 
   3   4 -35 815.467 110.324   1 
   3  -4  32 398.516 108.774  -2 
   3   4 -34 398.516 108.774   1 
   3  -4  31 1782.39 129.856  -2 
   3   4 -33 1782.39 129.856   1 
   3  -4  30 12865.4 245.786  -2 
   3   4 -32 12865.4 245.786   1 
   3  -4  29 6970.66 198.384  -2 
   3   4 -31 6970.66 198.384   1 
   3  -4  28 8823.20 210.717  -2 
   3   4 -30 8823.20 210.717   1 
  -3   4  29-270.011 1830.45   1 
   3  -4  27 1044.09 117.580  -2 
   3   4 -29 1044.09 117.580   1 
   3  -4  26 11118.3 242.988  -2 
   3   4 -28 11118.3 242.988   1 
   3   4  25 6979.86 205.808  -2 
   3  -4 -27 6979.86 205.808   1 
   3  -4  24 3962.73 162.851  -2 
   3   4 -26 3962.73 162.851   1 
   3   4  23 1426.88 129.354  -2 
   3  -4 -25 1426.88 129.354   1 
   3   4  22 4614.57 180.032  -2 
   3  -4 -24 4614.57 180.032   1 
   3  -4  21 13309.3 225.543  -2 
   3   4 -23 13309.3 225.543   1 
   3  -4  20 1810.51 155.467  -2 
   3   4 -22 1810.51 155.467   1 
   3   4  19 4661.02 241.212  -2 
   3  -4 -21 4661.02 241.212   1 
   3   4  18 10428.3 616.371  -2 
   3  -4 -20 10428.3 616.371   1 
  -3  -4 -17 16479.2 697.080  -2 
  -3   4  19 16479.2 697.080   1 
  -3   4 -16 42996.0 1077.31  -2 
  -3  -4  18 42996.0 1077.31   1 
  -3  -4 -15 19633.6 740.716  -2 
  -3   4  17 19633.6 740.716   1 
   3  -4  14 17290.9 652.577  -2 
   3   4 -16 17290.9 652.577   1 
  -3  -4 -13 20523.2 624.964  -2 
  -3   4  15 20523.2 624.964   1 
   3  -4  12 560.247 345.020  -2 
   3   4 -14 560.247 345.020   1 
   3  -4  11 6475.90 367.714  -2 
   3   4 -13 6475.90 367.714   1 
  -3   4 -10 55701.3 966.752  -2 
  -3  -4  12 55701.3 966.752   1 
  -3  -4  -9 27169.1 582.443  -2 
  -3   4  11 27169.1 582.443   1 
   3  -4   8 60719.4 827.094  -2 
   3   4 -10 60719.4 827.094   1 
  -3  -4  -7 17735.5 455.582  -2 
  -3   4   9 17735.5 455.582   1 
   3   4   6 2626.51 244.296  -2 
   3  -4  -8 2626.51 244.296   1 
   3  -4   5 26434.8 559.176  -2 
   3   4  -7 26434.8 559.176   1 
   3  -4   4 36105.4 572.577  -2 
   3   4  -6 36105.4 572.577   1 
   3  -4   3 39631.8 552.002  -2 
   3   4  -5 39631.8 552.002   1 
  -3  -4  -2 33026.4 498.746  -2 
  -3   4   4 33026.4 498.746   1 
  -3   4  -1 5367.62 275.659  -2 
  -3  -4   3 5367.62 275.659   1 
  -3   4   0 5945.80 279.824  -2 
  -3  -4   2 5945.80 279.824   1 
  -3   4   1 55076.4 745.768  -2 
  -3  -4   1 55076.4 745.768   1 
   3  -4  -2 7341.91 318.525  -2 
   3   4   0 7341.91 318.525   1 
   3   4  -3 3699.21 267.301  -2 
   3  -4   1 3699.21 267.301   1 
   3  -4  -4 55948.6 842.071  -2 
   3   4   2 55948.6 842.071   1 
  -3   4   5 30068.4 629.471  -2 
  -3  -4  -3 30068.4 629.471   1 
  -3  -4   6 22156.8 556.622  -2 
  -3   4  -4 22156.8 556.622   1 
  -3  -4   7 41038.8 742.244  -2 
  -3   4  -5 41038.8 742.244   1 
  -3  -4   8 1728.43 269.080  -2 
  -3   4  -6 1728.43 269.080   1 
   3   4  -9 10871.0 443.273  -2 
   3  -4   7 10871.0 443.273   1 
  -3   4  10 64910.1 1077.33  -2 
  -3  -4  -8 64910.1 1077.33   1 
   3  -4 -11 46708.1 958.802  -2 
   3   4   9 46708.1 958.802   1 
  -3  -4  12 79680.0 1215.65  -2 
  -3   4 -10 79680.0 1215.65   1 
  -3   4  13 5041.74 404.062  -2 
  -3  -4 -11 5041.74 404.062   1 
  -3  -4  14 552.615 319.766  -2 
  -3   4 -12 552.615 319.766   1 
  -3   4  15 13675.3 692.517  -2 
  -3  -4 -13 13675.3 692.517   1 
  -3  -4  16 12366.2 679.643  -2 
  -3   4 -14 12366.2 679.643   1 
   3   4 -17 28479.5 1044.35  -2 
   3  -4  15 28479.5 1044.35   1 
  -3  -4  18 31955.2 919.331  -2 
  -3   4 -16 31955.2 919.331   1 
  -3  -4  19 15369.3 816.428  -2 
  -3   4 -17 15369.3 816.428   1 
   3  -4 -20 18135.1 884.952  -2 
   3   4  18 18135.1 884.952   1 
   3  -4 -21 2912.25 141.444  -2 
   3   4  19 2912.25 141.444   1 
  -3  -4  22 1008.49 109.210  -2 
  -3   4 -20 1008.49 109.210   1 
  -3   4  23 8184.69 162.457  -2 
  -3  -4 -21 8184.69 162.457   1 
  -3  -4  24 7618.45 170.482  -2 
  -3   4 -22 7618.45 170.482   1 
  -3  -4  25 844.859 94.2330  -2 
  -3   4 -23 844.859 94.2330   1 
   3  -4 -26 2005.56 110.587  -2 
   3   4  24 2005.56 110.587   1 
  -3  -4  27 11444.5 210.590  -2 
  -3   4 -25 11444.5 210.590   1 
  -3  -4  28 6421.83 164.886  -2 
  -3   4 -26 6421.83 164.886   1 
  -3  -4  29 1494.09 115.864  -2 
  -3   4 -27 1494.09 115.864   1 
  -3  -4  30 6117.58 153.443  -2 
  -3   4 -28 6117.58 153.443   1 
  -3  -4  31 13707.9 234.643  -2 
  -3   4 -29 13707.9 234.643   1 
  -3  -4  32 17163.3 255.074  -2 
  -3   4 -30 17163.3 255.074   1 
  -3  -4  33 3659.31 128.798  -2 
  -3   4 -31 3659.31 128.798   1 
  -3   4  34 307.224 86.4064  -2 
  -3  -4 -32 307.224 86.4064   1 
  -3   4  35 549.915 88.1601  -2 
  -3  -4 -33 549.915 88.1601   1 
  -3  -4  36 2099.59 105.477  -2 
  -3   4 -34 2099.59 105.477   1 
  -3  -4  37 1727.27 107.526  -2 
  -3   4 -35 1727.27 107.526   1 
  -3  -4  38 698.771 96.5355  -2 
  -3   4 -36 698.771 96.5355   1 
   3   4 -39 56.4126 88.3020  -2 
   3  -4  37 56.4126 88.3020   1 
  -3   4  40 3682.61 113.460  -2 
  -3  -4 -38 3682.61 113.460   1 
   3   4 -41 399.660 88.7805  -2 
   3  -4  39 399.660 88.7805   1 
  -3   4  42 193.833 119.124  -2 
  -3  -4 -40 193.833 119.124   1 
   3   4  41 136.444 121.598   1 
   3  -4 -43 958.040 187.604  -2 
   3   4  41 958.040 187.604   1 
   3   5 -42 146.443 124.537   1 
   3   5  39 2667.41 129.331  -2 
   3  -5 -41 2667.41 129.331   1 
   3  -5  38 434.424 115.109  -2 
   3   5 -40 434.424 115.109   1 
   3   5  37 1351.97 127.130  -2 
   3  -5 -39 1351.97 127.130   1 
  -3   5  38 654.690 138.442   1 
   3   5  36 1495.89 126.000  -2 
   3  -5 -38 1495.89 126.000   1 
   3  -5  35 159.451 94.8991  -2 
   3   5 -37 159.451 94.8991   1 
   3   5  34 809.395 96.0670  -2 
   3  -5 -36 809.395 96.0670   1 
   3   5  33 1976.11 116.882  -2 
   3  -5 -35 1976.11 116.882   1 
   3  -5  32 1831.92 123.928  -2 
   3   5 -34 1831.92 123.928   1 
   3   5  31 8248.23 195.942  -2 
   3  -5 -33 8248.23 195.942   1 
   3  -5  30 119.565 93.8538  -2 
   3   5 -32 119.565 93.8538   1 
   3  -5  29 3039.19 145.386  -2 
   3   5 -31 3039.19 145.386   1 
   3  -5  28 4428.56 164.869  -2 
   3   5 -30 4428.56 164.869   1 
   3   5  27 17879.8 299.930  -2 
   3  -5 -29 17879.8 299.930   1 
   3  -5  26 6789.52 186.835  -2 
   3   5 -28 6789.52 186.835   1 
   3  -5  25 2687.05 165.593  -2 
   3   5 -27 2687.05 165.593   1 
   3   5  24 1174.24 137.909  -2 
   3  -5 -26 1174.24 137.909   1 
   3  -5  23 10981.5 231.838  -2 
   3   5 -25 10981.5 231.838   1 
   3  -5  22 1754.09 136.734  -2 
   3   5 -24 1754.09 136.734   1 
  -3  -5 -21 595.809 120.340  -2 
  -3   5  23 595.809 120.340   1 
   3  -5  20 3962.65 159.008  -2 
   3   5 -22 3962.65 159.008   1 
   3  -5  19 33381.6 382.213  -2 
   3   5 -21 33381.6 382.213   1 
   3   5  18 1204.19 124.175  -2 
   3  -5 -20 1204.19 124.175   1 
  -3   5 -17 8742.83 392.970  -2 
  -3  -5  19 8742.83 392.970   1 
   3  -5  16 718.940 564.333  -2 
   3   5 -18 718.940 564.333   1 
  -3  -5 -15 13178.9 657.643  -2 
  -3   5  17 13178.9 657.643   1 
  -3  -5 -14 7957.65 540.893  -2 
  -3   5  16 7957.65 540.893   1 
  -3   5 -13 17155.0 622.188  -2 
  -3  -5  15 17155.0 622.188   1 
   3  -5  12 5618.61 423.334  -2 
   3   5 -14 5618.61 423.334   1 
   3  -5  11 56509.7 1053.24  -2 
   3   5 -13 56509.7 1053.24   1 
  -3  -5 -10 23816.8 699.485  -2 
  -3   5  12 23816.8 699.485   1 
   3  -5   9 14162.3 540.306  -2 
   3   5 -11 14162.3 540.306   1 
  -3  -5  -8 10508.1 464.142  -2 
  -3   5  10 10508.1 464.142   1 
  -3   5  -7 58850.1 877.526  -2 
  -3  -5   9 58850.1 877.526   1 
   3   5   6 20632.9 520.191  -2 
   3  -5  -8 20632.9 520.191   1 
  -3  -5  -5 13439.8 419.450  -2 
  -3   5   7 13439.8 419.450   1 
  -3   5  -4 8040.52 367.063  -2 
  -3  -5   6 8040.52 367.063   1 
  -3  -5  -3 31094.0 700.097  -2 
  -3   5   5 31094.0 700.097   1 
  -3   5  -2 15400.1 478.293  -2 
  -3  -5   4 15400.1 478.293   1 
   3   5   1 13457.6 412.321  -2 
   3  -5  -3 13457.6 412.321   1 
  -3  -5   0 1268.80 242.563  -2 
  -3   5   2 1268.80 242.563   1 
   3  -5  -1 31891.6 634.615  -2 
   3   5  -1 31891.6 634.615   1 
  -3  -5   2 1840.33 251.650  -2 
  -3   5   0 1840.33 251.650   1 
  -3  -5   3 7459.32 350.998  -2 
  -3   5  -1 7459.32 350.998   1 
  -3   5   4 10031.9 422.621  -2 
  -3  -5  -2 10031.9 422.621   1 
  -3  -5   5 24724.7 619.249  -2 
  -3   5  -3 24724.7 619.249   1 
  -3  -5   6 6612.67 374.390  -2 
  -3   5  -4 6612.67 374.390   1 
   3  -5  -7 6925.59 378.179  -2 
   3   5   5 6925.59 378.179   1 
  -3  -5   8 11653.3 466.143  -2 
  -3   5  -6 11653.3 466.143   1 
   3   5  -9 99355.6 1360.47  -2 
   3  -5   7 99355.6 1360.47   1 
  -3  -5  10 6496.75 425.245  -2 
  -3   5  -8 6496.75 425.245   1 
   3   5 -11 10436.0 499.205  -2 
   3  -5   9 10436.0 499.205   1 
  -3  -5  12 18837.3 805.241  -2 
  -3   5 -10 18837.3 805.241   1 
  -3  -5  13 35108.7 1107.42  -2 
  -3   5 -11 35108.7 1107.42   1 
  -3  -5  14 8987.87 618.711  -2 
  -3   5 -12 8987.87 618.711   1 
  -3  -5  15 26395.5 1007.35  -2 
  -3   5 -13 26395.5 1007.35   1 
  -3  -5  16 6095.50 564.356  -2 
  -3   5 -14 6095.50 564.356   1 
  -3  -5  17 20363.0 929.715  -2 
  -3   5 -15 20363.0 929.715   1 
   3  -5 -18 570.031 592.645  -2 
   3   5  16 570.031 592.645   1 
  -3   5 -17 10863.6 468.662   1 
  -3  -5  19 12785.7 305.118  -2 
  -3   5 -17 12785.7 305.118   1 
  -3   5  20 859.487 111.459  -2 
  -3  -5 -18 859.487 111.459   1 
  -3  -5  21 18205.9 226.383  -2 
  -3   5 -19 18205.9 226.383   1 
   3   5 -22 2345.72 113.837  -2 
   3  -5  20 2345.72 113.837   1 
  -3  -5  23 601.757 102.045  -2 
  -3   5 -21 601.757 102.045   1 
  -3  -5  24 1481.78 99.0909  -2 
  -3   5 -22 1481.78 99.0909   1 
  -3  -5  25 8576.41 173.734  -2 
  -3   5 -23 8576.41 173.734   1 
  -3  -5  26 2438.61 115.510  -2 
  -3   5 -24 2438.61 115.510   1 
   3   5 -27 4385.15 149.319  -2 
   3  -5  25 4385.15 149.319   1 
  -3  -5  28 5071.17 158.198  -2 
  -3   5 -26 5071.17 158.198   1 
  -3  -5  29 29342.4 337.744  -2 
  -3   5 -27 29342.4 337.744   1 
  -3  -5  30 4091.63 149.593  -2 
  -3   5 -28 4091.63 149.593   1 
  -3  -5  31 2495.69 115.567  -2 
  -3   5 -29 2495.69 115.567   1 
  -3  -5  32 196.521 92.4569  -2 
  -3   5 -30 196.521 92.4569   1 
  -3  -5  33 5342.95 144.128  -2 
  -3   5 -31 5342.95 144.128   1 
  -3   5  34 2881.52 123.666  -2 
  -3  -5 -32 2881.52 123.666   1 
  -3   5  35 3428.51 125.805  -2 
  -3  -5 -33 3428.51 125.805   1 
  -3  -5  36 585.442 83.5757  -2 
  -3   5 -34 585.442 83.5757   1 
  -3  -5  37 605.207 80.5000  -2 
  -3   5 -35 605.207 80.5000   1 
  -3  -5  38 878.268 78.2221  -2 
  -3   5 -36 878.268 78.2221   1 
  -3  -5  39 1718.48 100.804  -2 
  -3   5 -37 1718.48 100.804   1 
  -3  -5  40 271.448 93.7387  -2 
  -3   5 -38 271.448 93.7387   1 
  -3   5  41 1442.29 117.164  -2 
  -3  -5 -39 1442.29 117.164   1 
   3  -5 -42 505.483 175.192  -2 
   3   5  40 505.483 175.192   1 
  -3  -6 -39 582.503 171.928  -2 
  -3   6  41 582.503 171.928   1 
   3  -6 -40 79.6531 112.674   1 
  -3  -6 -38-97.1342 179.078  -2 
  -3   6  40-97.1342 179.078   1 
   3   6 -39 221.205 124.992   1 
   3   6  37 990.597 124.594  -2 
   3  -6 -39 990.597 124.594   1 
   3   6 -38 85.4150 160.246   1 
   3   6  36 273.202 109.029  -2 
   3  -6 -38 273.202 109.029   1 
  -3   6  37 80.4571 201.230   1 
   3   6  35 2091.99 107.343  -2 
   3  -6 -37 2091.99 107.343   1 
   3   6  34 238.240 94.9057  -2 
   3  -6 -36 238.240 94.9057   1 
   3   6  33 2665.20 124.286  -2 
   3  -6 -35 2665.20 124.286   1 
   3   6  32 717.258 98.7046  -2 
   3  -6 -34 717.258 98.7046   1 
   3   6  31 1490.32 109.945  -2 
   3  -6 -33 1490.32 109.945   1 
   3   6  30 169.160 100.780  -2 
   3  -6 -32 169.160 100.780   1 
   3   6  29 4067.81 154.112  -2 
   3  -6 -31 4067.81 154.112   1 
   3   6  28 875.967 103.470  -2 
   3  -6 -30 875.967 103.470   1 
   3  -6  27 4912.75 156.059  -2 
   3   6 -29 4912.75 156.059   1 
   3  -6  26 1239.07 135.277  -2 
   3   6 -28 1239.07 135.277   1 
   3  -6  25 35934.9 425.239  -2 
   3   6 -27 35934.9 425.239   1 
   3  -6  24 6900.72 185.108  -2 
   3   6 -26 6900.72 185.108   1 
   3   6  23 533.512 126.326  -2 
   3  -6 -25 533.512 126.326   1 
   3   6  22 628.806 131.803  -2 
   3  -6 -24 628.806 131.803   1 
  -3  -6 -21 13406.7 249.299  -2 
  -3   6  23 13406.7 249.299   1 
   3  -6  20 3269.72 139.999  -2 
   3   6 -22 3269.72 139.999   1 
   3  -6  19 5407.59 141.411  -2 
   3   6 -21 5407.59 141.411   1 
   3  -6  18 4159.68 127.835  -2 
   3   6 -20 4159.68 127.835   1 
   3  -6  17 2669.50 121.573  -2 
   3   6 -19 2669.50 121.573   1 
   3   6  16 1341.04 109.018  -2 
   3  -6 -18 1341.04 109.018   1 
   3  -6  15 11188.4 216.650  -2 
   3   6 -17 11188.4 216.650   1 
  -3  -6 -14 53.3832 516.459  -2 
  -3   6  16 53.3832 516.459   1 
   3  -6  13 42525.4 1041.78  -2 
   3   6 -15 42525.4 1041.78   1 
  -3  -6 -12 15472.7 636.737  -2 
  -3   6  14 15472.7 636.737   1 
  -3  -6 -11 5733.67 467.308  -2 
  -3   6  13 5733.67 467.308   1 
   3  -6  10 454.816 530.577  -2 
   3   6 -12 454.816 530.577   1 
  -3   6  -9 24466.7 746.000  -2 
  -3  -6  11 24466.7 746.000   1 
  -3   6  -8 3189.66 401.456  -2 
  -3  -6  10 3189.66 401.456   1 
   3  -6   7 10591.5 460.228  -2 
   3   6  -9 10591.5 460.228   1 
   3  -6   6 470.903 364.079  -2 
   3   6  -8 470.903 364.079   1 
   3   6   5 108356. 1306.32  -2 
   3  -6  -7 108356. 1306.32   1 
  -3   6  -4 7717.12 432.818  -2 
  -3  -6   6 7717.12 432.818   1 
  -3  -6  -3 5254.71 410.679  -2 
  -3   6   5 5254.71 410.679   1 
   3  -6   2 9984.11 462.903  -2 
   3   6  -4 9984.11 462.903   1 
   3   6   1 58152.7 996.172  -2 
   3  -6  -3 58152.7 996.172   1 
  -3  -6   0 813.779 348.932  -2 
  -3   6   2 813.779 348.932   1 
  -3  -6   1 22888.9 571.116  -2 
  -3   6   1 22888.9 571.116   1 
   3  -6  -2 953.907 298.117  -2 
   3   6   0 953.907 298.117   1 
  -3   6   3 34646.7 721.251  -2 
  -3  -6  -1 34646.7 721.251   1 
   3  -6  -4 15090.2 508.962  -2 
   3   6   2 15090.2 508.962   1 
   3   6  -5 4339.97 352.803  -2 
   3  -6   3 4339.97 352.803   1 
  -3  -6   6 5052.67 387.013  -2 
  -3   6  -4 5052.67 387.013   1 
   3   6  -7 119631. 1549.86  -2 
   3  -6   5 119631. 1549.86   1 
  -3  -6   8 764.523 401.624  -2 
  -3   6  -6 764.523 401.624   1 
  -3  -6   9 6085.28 518.371  -2 
  -3   6  -7 6085.28 518.371   1 
  -3  -6  10 836.977 405.261  -2 
  -3   6  -8 836.977 405.261   1 
   3  -6 -11 33199.9 1103.57  -2 
   3   6   9 33199.9 1103.57   1 
   3  -6 -12 51.5159 507.710  -2 
   3   6  10 51.5159 507.710   1 
  -3   6  13 7237.67 612.414  -2 
  -3  -6 -11 7237.67 612.414   1 
  -3   6  14 9657.43 696.238  -2 
  -3  -6 -12 9657.43 696.238   1 
   3  -6 -15 31391.7 1149.68  -2 
   3   6  13 31391.7 1149.68   1 
  -3   6  16 876.040 593.622  -2 
  -3  -6 -14 876.040 593.622   1 
  -3   6 -15 14907.4 536.633   1 
  -3  -6  17 17287.7 289.572  -2 
  -3   6 -15 17287.7 289.572   1 
  -3  -6  18 639.761 109.816  -2 
  -3   6 -16 639.761 109.816   1 
  -3   6  19 3868.71 125.075  -2 
  -3  -6 -17 3868.71 125.075   1 
  -3  -6  20 2560.95 117.916  -2 
  -3   6 -18 2560.95 117.916   1 
  -3  -6  21 8374.67 178.707  -2 
  -3   6 -19 8374.67 178.707   1 
  -3  -6  22 3129.78 119.293  -2 
  -3   6 -20 3129.78 119.293   1 
  -3  -6  23 10378.8 189.338  -2 
  -3   6 -21 10378.8 189.338   1 
  -3   6  24 665.676 97.9832  -2 
  -3  -6 -22 665.676 97.9832   1 
  -3   6  25 275.737 100.369  -2 
  -3  -6 -23 275.737 100.369   1 
  -3  -6  26 4180.11 151.156  -2 
  -3   6 -24 4180.11 151.156   1 
  -3  -6  27 37311.2 384.215  -2 
  -3   6 -25 37311.2 384.215   1 
  -3  -6  28 1322.48 112.013  -2 
  -3   6 -26 1322.48 112.013   1 
  -3  -6  29 6507.47 175.568  -2 
  -3   6 -27 6507.47 175.568   1 
  -3  -6  30 1928.66 128.212  -2 
  -3   6 -28 1928.66 128.212   1 
  -3  -6  31 6949.23 187.038  -2 
  -3   6 -29 6949.23 187.038   1 
  -3  -6  32 281.981 86.2676  -2 
  -3   6 -30 281.981 86.2676   1 
  -3  -6  33 854.404 91.4513  -2 
  -3   6 -31 854.404 91.4513   1 
  -3  -6  34 348.414 83.5549  -2 
  -3   6 -32 348.414 83.5549   1 
   3  -6 -35 1659.00 87.7662  -2 
   3   6  33 1659.00 87.7662   1 
  -3  -6  36 180.705 72.9299  -2 
  -3   6 -34 180.705 72.9299   1 
  -3  -6  37 3255.26 99.3532  -2 
  -3   6 -35 3255.26 99.3532   1 
  -3  -6  38 318.311 75.0568  -2 
  -3   6 -36 318.311 75.0568   1 
  -3   6 -37-155.788 163.931   1 
  -3   6  39 836.612 104.542  -2 
  -3  -6 -37 836.612 104.542   1 
   3  -6 -40 175.368 102.175  -2 
   3   6  38 175.368 102.175   1 
   3   6  39 335.055 128.608   1 
   3  -6 -41 454.261 163.849  -2 
   3   6  39 454.261 163.849   1 
  -3  -7 -38 851.347 161.332  -2 
  -3   7  40 851.347 161.332   1 
  -3  -7 -37 175.382 169.358  -2 
  -3   7  39 175.382 169.358   1 
   3   7 -38 2034.87 180.249   1 
  -3  -7 -36 1433.85 153.130  -2 
  -3   7  38 1433.85 153.130   1 
  -3   7  37 119.692 182.841   1 
   3   7  35 383.012 106.865  -2 
   3  -7 -37 383.012 106.865   1 
  -3   7  36 144.852 174.692   1 
   3   7  34 242.160 98.4617  -2 
   3  -7 -36 242.160 98.4617   1 
   3  -7  33-76.4468 83.6874  -2 
   3   7 -35-76.4468 83.6874   1 
   3   7  32 1828.15 101.827  -2 
   3  -7 -34 1828.15 101.827   1 
   3   7  31 667.270 90.0548  -2 
   3  -7 -33 667.270 90.0548   1 
   3  -7  30 1749.78 112.287  -2 
   3   7 -32 1749.78 112.287   1 
   3  -7  29 1836.50 112.280  -2 
   3   7 -31 1836.50 112.280   1 
   3   7  28 5641.32 157.581  -2 
   3  -7 -30 5641.32 157.581   1 
   3  -7  27 6722.51 183.236  -2 
   3   7 -29 6722.51 183.236   1 
   3   7  26 809.076 123.313  -2 
   3  -7 -28 809.076 123.313   1 
   3   7  25 444.020 125.555  -2 
   3  -7 -27 444.020 125.555   1 
   3   7  24 6141.90 220.149  -2 
   3  -7 -26 6141.90 220.149   1 
   3   7  23 27356.0 372.296  -2 
   3  -7 -25 27356.0 372.296   1 
   3  -7 -24-1360.90 1954.77   1 
   3  -7  22 411.643 107.478  -2 
   3   7 -24 411.643 107.478   1 
   3   7  21 2788.43 129.655  -2 
   3  -7 -23 2788.43 129.655   1 
   3  -7  20 2419.12 123.042  -2 
   3   7 -22 2419.12 123.042   1 
   3   7  19 9396.69 177.394  -2 
   3  -7 -21 9396.69 177.394   1 
   3  -7  18 6985.20 157.707  -2 
   3   7 -20 6985.20 157.707   1 
  -3   7 -17 7503.57 156.524  -2 
  -3  -7  19 7503.57 156.524   1 
   3  -7  16 6408.94 132.675  -2 
   3   7 -18 6408.94 132.675   1 
   3  -7  15 17821.4 222.869  -2 
   3   7 -17 17821.4 222.869   1 
   3  -7  14 3196.29 117.915  -2 
   3   7 -16 3196.29 117.915   1 
   3  -7  13 1866.81 107.457  -2 
   3   7 -15 1866.81 107.457   1 
   3  -7  12 3608.26 116.664  -2 
   3   7 -14 3608.26 116.664   1 
   3  -7  11 10068.4 183.092  -2 
   3   7 -13 10068.4 183.092   1 
  -3   7 -10 2472.86 496.688  -2 
  -3  -7  12 2472.86 496.688   1 
   3  -7   9 1539.41 419.685  -2 
   3   7 -11 1539.41 419.685   1 
   3  -7   8 18226.4 690.494  -2 
   3   7 -10 18226.4 690.494   1 
   3  -7   7 13568.9 600.862  -2 
   3   7  -9 13568.9 600.862   1 
   3  -7   6 5946.46 486.016  -2 
   3   7  -8 5946.46 486.016   1 
   3  -7   5 1432.65 541.180  -2 
   3   7  -7 1432.65 541.180   1 
   3  -7   4 769.952 431.990  -2 
   3   7  -6 769.952 431.990   1 
  -3   7  -3 55199.8 1068.42  -2 
  -3  -7   5 55199.8 1068.42   1 
   3   7   2 6799.06 449.387  -2 
   3  -7  -4 6799.06 449.387   1 
   3  -7   1 14121.3 578.519  -2 
   3   7  -3 14121.3 578.519   1 
  -3  -7   0 7298.33 464.453  -2 
  -3   7   2 7298.33 464.453   1 
   3  -7  -1 10145.0 492.850  -2 
   3   7  -1 10145.0 492.850   1 
   3  -7  -2 12208.9 609.991  -2 
   3   7   0 12208.9 609.991   1 
   3  -7  -3 11245.2 545.636  -2 
   3   7   1 11245.2 545.636   1 
   3  -7  -4 10049.0 486.971  -2 
   3   7   2 10049.0 486.971   1 
   3  -7  -5 47774.2 970.104  -2 
   3   7   3 47774.2 970.104   1 
   3  -7  -6 1919.34 412.204  -2 
   3   7   4 1919.34 412.204   1 
   3  -7  -7 2502.04 448.697  -2 
   3   7   5 2502.04 448.697   1 
  -3  -7   8 4547.74 526.807  -2 
  -3   7  -6 4547.74 526.807   1 
  -3  -7   9 22144.4 939.269  -2 
  -3   7  -7 22144.4 939.269   1 
   3   7 -10 20755.1 958.019  -2 
   3  -7   8 20755.1 958.019   1 
  -3  -7  11 1948.33 606.741  -2 
  -3   7  -9 1948.33 606.741   1 
  -3  -7  12 3986.40 634.231  -2 
  -3   7 -10 3986.40 634.231   1 
   3  -7 -13 7775.27 177.599  -2 
   3   7  11 7775.27 177.599   1 
  -3  -7  14 5452.38 146.269  -2 
  -3   7 -12 5452.38 146.269   1 
  -3  -7  15 3547.72 124.312  -2 
  -3   7 -13 3547.72 124.312   1 
  -3  -7  16 2270.20 108.785  -2 
  -3   7 -14 2270.20 108.785   1 
  -3   7  17 19321.9 226.175  -2 
  -3  -7 -15 19321.9 226.175   1 
  -3  -7  18 4334.28 125.431  -2 
  -3   7 -16 4334.28 125.431   1 
   3   7 -19 12786.6 187.041  -2 
   3  -7  17 12786.6 187.041   1 
  -3   7  20 3929.51 125.069  -2 
  -3  -7 -18 3929.51 125.069   1 
  -3  -7  21 5413.45 141.085  -2 
  -3   7 -19 5413.45 141.085   1 
  -3   7  22 2284.36 112.924  -2 
  -3  -7 -20 2284.36 112.924   1 
  -3  -7  23 2421.88 124.940  -2 
  -3   7 -21 2421.88 124.940   1 
  -3  -7  24 309.339 99.9698  -2 
  -3   7 -22 309.339 99.9698   1 
  -3  -7  25 25299.9 304.514  -2 
  -3   7 -23 25299.9 304.514   1 
  -3  -7  26 5721.26 162.595  -2 
  -3   7 -24 5721.26 162.595   1 
  -3  -7  27 1138.38 105.759  -2 
  -3   7 -25 1138.38 105.759   1 
   3   7 -28 1309.99 112.337  -2 
   3  -7  26 1309.99 112.337   1 
  -3  -7  29 10042.1 207.536  -2 
  -3   7 -27 10042.1 207.536   1 
  -3  -7  30 3512.49 129.761  -2 
  -3   7 -28 3512.49 129.761   1 
  -3  -7  31 2941.08 120.192  -2 
  -3   7 -29 2941.08 120.192   1 
   3  -7 -32 1067.24 87.9513  -2 
   3   7  30 1067.24 87.9513   1 
  -3  -7  33 280.166 71.9194  -2 
  -3   7 -31 280.166 71.9194   1 
  -3  -7  34 1509.97 85.5870  -2 
  -3   7 -32 1509.97 85.5870   1 
  -3  -7  35 6.75367 74.7200  -2 
  -3   7 -33 6.75367 74.7200   1 
  -3   7  36 458.932 81.9261  -2 
  -3  -7 -34 458.932 81.9261   1 
  -3  -7  37 398.560 80.6140  -2 
  -3   7 -35 398.560 80.6140   1 
  -3   7 -36 59.1958 140.631   1 
  -3   7  38 815.733 98.9900  -2 
  -3  -7 -36 815.733 98.9900   1 
   3  -7 -39 298.823 84.9994  -2 
   3   7  37 298.823 84.9994   1 
   3  -7 -40 481.610 162.628  -2 
   3   7  38 481.610 162.628   1 
  -3   8  38 769.623 96.3251   1 
  -3  -8 -36 1232.71 168.317  -2 
  -3   8  38 1232.71 168.317   1 
   3  -8  35 317.921 100.775  -2 
   3   8 -37 317.921 100.775   1 
  -3   8  36 1479.37 166.271   1 
   3  -8  34 1731.81 131.943  -2 
   3   8 -36 1731.81 131.943   1 
  -3   8  35 294.357 161.210   1 
  -3  -8 -33 555.832 121.654  -2 
  -3   8  35 555.832 121.654   1 
  -3  -8 -32 774.413 98.7310  -2 
  -3   8  34 774.413 98.7310   1 
   3   8  31 370.784 89.3969  -2 
   3  -8 -33 370.784 89.3969   1 
  -3   8  32-32.8531 224.180   1 
   3   8  30 2547.19 121.526  -2 
   3  -8 -32 2547.19 121.526   1 
   3   8  29 411.544 94.9108  -2 
   3  -8 -31 411.544 94.9108   1 
   3  -8  28 2940.24 119.620  -2 
   3   8 -30 2940.24 119.620   1 
   3   8  27 956.001 112.462  -2 
   3  -8 -29 956.001 112.462   1 
  -3  -8 -26 5591.17 166.506  -2 
  -3   8  28 5591.17 166.506   1 
   3   8  25 5939.95 180.899  -2 
   3  -8 -27 5939.95 180.899   1 
  -3  -8 -24 3294.99 147.566  -2 
  -3   8  26 3294.99 147.566   1 
   3   8  23 351.122 123.913  -2 
   3  -8 -25 351.122 123.913   1 
   3   8  22 5923.45 181.920  -2 
   3  -8 -24 5923.45 181.920   1 
   3  -8  21 19218.6 267.659  -2 
   3   8 -23 19218.6 267.659   1 
   3  -8  20 1238.58 104.890  -2 
   3   8 -22 1238.58 104.890   1 
   3  -8  19 7538.17 162.563  -2 
   3   8 -21 7538.17 162.563   1 
   3   8  18 8931.72 175.399  -2 
   3  -8 -20 8931.72 175.399   1 
   3   8  17 3349.44 116.932  -2 
   3  -8 -19 3349.44 116.932   1 
  -3   8 -16 15616.6 203.935  -2 
  -3  -8  18 15616.6 203.935   1 
   3  -8  15 5546.04 161.208  -2 
   3   8 -17 5546.04 161.208   1 
  -3  -8 -14 10689.1 194.128  -2 
  -3   8  16 10689.1 194.128   1 
  -3  -8 -13 3604.07 126.856  -2 
  -3   8  15 3604.07 126.856   1 
  -3  -8 -12 4569.22 133.588  -2 
  -3   8  14 4569.22 133.588   1 
   3  -8  11 4442.21 131.346  -2 
   3   8 -13 4442.21 131.346   1 
   3  -8  10 15770.7 215.919  -2 
   3   8 -12 15770.7 215.919   1 
   3   8   9 1224.53 94.6064  -2 
   3  -8 -11 1224.53 94.6064   1 
   3   8   8 6382.95 136.873  -2 
   3  -8 -10 6382.95 136.873   1 
   3  -8   7 2363.61 101.873  -2 
   3   8  -9 2363.61 101.873   1 
   3  -8   6 15507.7 213.974  -2 
   3   8  -8 15507.7 213.974   1 
   3  -8   5 9106.14 197.797  -2 
   3   8  -7 9106.14 197.797   1 
   3  -8   4 8680.34 191.755  -2 
   3   8  -6 8680.34 191.755   1 
   3  -8   3 1486.47 135.224  -2 
   3   8  -5 1486.47 135.224   1 
   3  -8   2 24338.9 383.984  -2 
   3   8  -4 24338.9 383.984   1 
   3  -8   1 6127.76 492.350  -2 
   3   8  -3 6127.76 492.350   1 
   3   8   0 15027.7 609.302  -2 
   3  -8  -2 15027.7 609.302   1 
   3  -8  -1 18342.2 679.770  -2 
   3   8  -1 18342.2 679.770   1 
   3  -8  -2 8238.79 538.726  -2 
   3   8   0 8238.79 538.726   1 
   3  -8  -3 6700.91 554.648  -2 
   3   8   1 6700.91 554.648   1 
   3  -8  -4 35706.7 779.058  -2 
   3   8   2 35706.7 779.058   1 
   3  -8  -5 1906.06 170.138  -2 
   3   8   3 1906.06 170.138   1 
  -3  -8   6 5170.48 214.636  -2 
  -3   8  -4 5170.48 214.636   1 
  -3  -8   7 12219.4 281.973  -2 
  -3   8  -5 12219.4 281.973   1 
  -3  -8   8 10387.6 205.439  -2 
  -3   8  -6 10387.6 205.439   1 
  -3  -8   9 1958.62 106.014  -2 
  -3   8  -7 1958.62 106.014   1 
  -3  -8  10 4028.46 123.876  -2 
  -3   8  -8 4028.46 123.876   1 
  -3  -8  11 1626.76 102.058  -2 
  -3   8  -9 1626.76 102.058   1 
  -3  -8  12 23111.1 260.067  -2 
  -3   8 -10 23111.1 260.067   1 
  -3  -8  13 5509.18 145.369  -2 
  -3   8 -11 5509.18 145.369   1 
  -3  -8  14 3837.34 126.962  -2 
  -3   8 -12 3837.34 126.962   1 
   3  -8 -15 5801.43 147.673  -2 
   3   8  13 5801.43 147.673   1 
  -3  -8  16 9769.02 180.193  -2 
  -3   8 -14 9769.02 180.193   1 
  -3  -8  17 8287.22 168.244  -2 
  -3   8 -15 8287.22 168.244   1 
  -3  -8  18 9035.46 181.902  -2 
  -3   8 -16 9035.46 181.902   1 
  -3  -8  19 3485.26 132.963  -2 
  -3   8 -17 3485.26 132.963   1 
  -3  -8  20 10336.0 189.162  -2 
  -3   8 -18 10336.0 189.162   1 
  -3  -8  21 8783.11 178.514  -2 
  -3   8 -19 8783.11 178.514   1 
   3   8 -22 1893.15 111.997  -2 
   3  -8  20 1893.15 111.997   1 
  -3  -8  23 13859.2 213.957  -2 
  -3   8 -21 13859.2 213.957   1 
   3   8 -24 9257.26 185.656  -2 
   3  -8  22 9257.26 185.656   1 
  -3  -8  25 539.454 98.3640  -2 
  -3   8 -23 539.454 98.3640   1 
  -3   8  26 4003.22 151.357  -2 
  -3  -8 -24 4003.22 151.357   1 
  -3   8  27 10260.0 203.872  -2 
  -3  -8 -25 10260.0 203.872   1 
  -3  -8  28 3174.01 127.694  -2 
  -3   8 -26 3174.01 127.694   1 
   3  -8 -29 1042.43 95.2685  -2 
   3   8  27 1042.43 95.2685   1 
  -3  -8  30 1793.79 108.686  -2 
  -3   8 -28 1793.79 108.686   1 
  -3  -8  31 413.792 85.7633  -2 
  -3   8 -29 413.792 85.7633   1 
  -3  -8  32 4405.82 134.191  -2 
  -3   8 -30 4405.82 134.191   1 
  -3   8  33 327.093 77.3721  -2 
  -3  -8 -31 327.093 77.3721   1 
   3  -8 -34 855.943 80.0496  -2 
   3   8  32 855.943 80.0496   1 
  -3   8  35 778.211 82.4839  -2 
  -3  -8 -33 778.211 82.4839   1 
  -3   8  36 1527.23 83.0418  -2 
  -3  -8 -34 1527.23 83.0418   1 
  -3   8 -35-13.5919 119.622   1 
  -3   8  37 146.628 78.5222  -2 
  -3  -8 -35 146.628 78.5222   1 
   3  -8 -38 1244.24 118.861  -2 
   3   8  36 1244.24 118.861   1 
   3  -9  34 514.501 94.7826  -2 
   3   9 -36 514.501 94.7826   1 
  -3   9  35 52.9184 145.060   1 
   3  -9  33 533.899 104.682  -2 
   3   9 -35 533.899 104.682   1 
  -3   9  34 277.538 153.585   1 
   3   9  32 1299.77 117.294  -2 
   3  -9 -34 1299.77 117.294   1 
  -3  -9 -31 1231.14 100.159  -2 
  -3   9  33 1231.14 100.159   1 
   3   9  30 796.564 98.6374  -2 
   3  -9 -32 796.564 98.6374   1 
   3  -9  29 1453.35 112.509  -2 
   3   9 -31 1453.35 112.509   1 
   3  -9  28 4718.31 162.568  -2 
   3   9 -30 4718.31 162.568   1 
   3  -9  27 198.861 107.216  -2 
   3   9 -29 198.861 107.216   1 
   3   9  26 2842.99 172.893  -2 
   3  -9 -28 2842.99 172.893   1 
   3  -9  25 626.827 129.959  -2 
   3   9 -27 626.827 129.959   1 
   3   9  24 1505.35 140.741  -2 
   3  -9 -26 1505.35 140.741   1 
  -3  -9 -23 1620.40 130.117  -2 
  -3   9  25 1620.40 130.117   1 
   3   9  22 1013.04 121.507  -2 
   3  -9 -24 1013.04 121.507   1 
   3  -9  21 2707.50 138.053  -2 
   3   9 -23 2707.50 138.053   1 
   3  -9  20 8227.43 163.372  -2 
   3   9 -22 8227.43 163.372   1 
   3  -9  19 2472.72 114.567  -2 
   3   9 -21 2472.72 114.567   1 
   3  -9  18 6206.63 152.587  -2 
   3   9 -20 6206.63 152.587   1 
   3   9  17 5866.36 148.810  -2 
   3  -9 -19 5866.36 148.810   1 
  -3  -9 -16 13872.1 209.608  -2 
  -3   9  18 13872.1 209.608   1 
  -3  -9 -15 3521.91 132.540  -2 
  -3   9  17 3521.91 132.540   1 
  -3   9 -14 8370.41 189.884  -2 
  -3  -9  16 8370.41 189.884   1 
   3  -9  13 3342.24 138.990  -2 
   3   9 -15 3342.24 138.990   1 
   3  -9  12 7237.02 174.637  -2 
   3   9 -14 7237.02 174.637   1 
  -3  -9 -11 12464.3 208.147  -2 
  -3   9  13 12464.3 208.147   1 
   3  -9  10 2880.32 126.144  -2 
   3   9 -12 2880.32 126.144   1 
   3  -9   9 5780.94 145.024  -2 
   3   9 -11 5780.94 145.024   1 
   3  -9   8 11346.1 176.947  -2 
   3   9 -10 11346.1 176.947   1 
  -3  -9  -7 575.387 88.4851  -2 
  -3   9   9 575.387 88.4851   1 
  -3   9  -6 14410.9 168.035  -2 
  -3  -9   8 14410.9 168.035   1 
  -3  -9  -5 2217.08 93.7503  -2 
  -3   9   7 2217.08 93.7503   1 
   3  -9   4 6988.01 126.133  -2 
   3   9  -6 6988.01 126.133   1 
  -3  -9  -3 160.303 72.8971  -2 
  -3   9   5 160.303 72.8971   1 
  -3  -9  -2 1518.49 83.2837  -2 
  -3   9   4 1518.49 83.2837   1 
  -3  -9  -1 14628.1 178.014  -2 
  -3   9   3 14628.1 178.014   1 
   3  -9   0 6467.75 132.686  -2 
   3   9  -2 6467.75 132.686   1 
  -3  -9   1 572.263 87.2388  -2 
  -3   9   1 572.263 87.2388   1 
  -3  -9   2 8206.93 171.183  -2 
  -3   9   0 8206.93 171.183   1 
  -3   9   3 17873.7 239.763  -2 
  -3  -9  -1 17873.7 239.763   1 
  -3  -9   4 2092.80 107.709  -2 
  -3   9  -2 2092.80 107.709   1 
  -3  -9   5 248.252 91.4987  -2 
  -3   9  -3 248.252 91.4987   1 
  -3  -9   6 6688.45 148.305  -2 
  -3   9  -4 6688.45 148.305   1 
  -3  -9   7 3953.40 129.744  -2 
  -3   9  -5 3953.40 129.744   1 
   3   9  -8 9207.14 171.352  -2 
   3  -9   6 9207.14 171.352   1 
   3   9  -9 354.362 87.2258  -2 
   3  -9   7 354.362 87.2258   1 
   3   9 -10 7921.01 142.630  -2 
   3  -9   8 7921.01 142.630   1 
  -3  -9  11 8802.14 147.568  -2 
  -3   9  -9 8802.14 147.568   1 
   3   9 -12 1721.86 99.1938  -2 
   3  -9  10 1721.86 99.1938   1 
  -3   9  13 8804.64 173.406  -2 
  -3  -9 -11 8804.64 173.406   1 
  -3  -9  14 12174.3 192.633  -2 
  -3   9 -12 12174.3 192.633   1 
  -3  -9  15 3595.95 131.092  -2 
  -3   9 -13 3595.95 131.092   1 
  -3  -9  16 7792.51 178.721  -2 
  -3   9 -14 7792.51 178.721   1 
  -3  -9  17 1920.56 117.951  -2 
  -3   9 -15 1920.56 117.951   1 
   3   9 -18 8431.83 171.802  -2 
   3  -9  16 8431.83 171.802   1 
  -3  -9  19 3593.10 130.529  -2 
  -3   9 -17 3593.10 130.529   1 
  -3  -9  20 3621.01 130.456  -2 
  -3   9 -18 3621.01 130.456   1 
   3   9 -21 1975.06 109.779  -2 
   3  -9  19 1975.06 109.779   1 
  -3  -9  22 10582.0 196.059  -2 
  -3   9 -20 10582.0 196.059   1 
   3   9 -23 3996.14 130.430  -2 
   3  -9  21 3996.14 130.430   1 
   3   9 -24 1735.64 103.172  -2 
   3  -9  22 1735.64 103.172   1 
   3   9 -25 2656.61 112.805  -2 
   3  -9  23 2656.61 112.805   1 
   3   9 -26 878.149 87.2184  -2 
   3  -9  24 878.149 87.2184   1 
   3  -9 -27 430.976 90.5703  -2 
   3   9  25 430.976 90.5703   1 
   3   9 -28 1734.70 109.599  -2 
   3  -9  26 1734.70 109.599   1 
   3  -9 -29 284.397 88.0215  -2 
   3   9  27 284.397 88.0215   1 
   3  -9 -30 4178.93 124.053  -2 
   3   9  28 4178.93 124.053   1 
  -3  -9  31 706.972 84.9283  -2 
  -3   9 -29 706.972 84.9283   1 
  -3  -9  32 599.593 80.0380  -2 
  -3   9 -30 599.593 80.0380   1 
  -3   9  33 881.696 83.4357  -2 
  -3  -9 -31 881.696 83.4357   1 
  -3  -9  34 2180.68 96.1368  -2 
  -3   9 -32 2180.68 96.1368   1 
  -3   9  35 972.262 74.8224  -2 
  -3  -9 -33 972.262 74.8224   1 
  -3   9  36 565.908 78.8259  -2 
  -3  -9 -34 565.908 78.8259   1 
  -3 -10 -32 489.264 99.7225  -2 
  -3  10  34 489.264 99.7225   1 
   3 -10  31 239.599 76.7054  -2 
   3  10 -33 239.599 76.7054   1 
  -3  10  32 1094.83 168.063   1 
   3 -10  30 2530.18 122.605  -2 
   3  10 -32 2530.18 122.605   1 
   3  10  29 1466.41 94.0352  -2 
   3 -10 -31 1466.41 94.0352   1 
  -3 -10 -28 1259.19 94.8817  -2 
  -3  10  30 1259.19 94.8817   1 
   3 -10  27 980.346 98.8465  -2 
   3  10 -29 980.346 98.8465   1 
   3  10  26 2455.83 133.919  -2 
   3 -10 -28 2455.83 133.919   1 
  -3 -10 -25 33.8094 88.9014  -2 
  -3  10  27 33.8094 88.9014   1 
   3  10  24 2223.91 157.340  -2 
   3 -10 -26 2223.91 157.340   1 
  -3 -10 -23 884.670 124.621  -2 
  -3  10  25 884.670 124.621   1 
   3 -10  22 1219.34 131.540  -2 
   3  10 -24 1219.34 131.540   1 
   3 -10  21 1699.32 129.856  -2 
   3  10 -23 1699.32 129.856   1 
   3 -10  20 229.180 106.080  -2 
   3  10 -22 229.180 106.080   1 
   3 -10  19 1657.37 111.627  -2 
   3  10 -21 1657.37 111.627   1 
   3 -10  18 7143.02 178.716  -2 
   3  10 -20 7143.02 178.716   1 
   3 -10  17 4923.17 155.461  -2 
   3  10 -19 4923.17 155.461   1 
   3 -10  16 4950.10 157.540  -2 
   3  10 -18 4950.10 157.540   1 
   3 -10  15 4773.18 172.621  -2 
   3  10 -17 4773.18 172.621   1 
   3  10  14 2751.65 147.706  -2 
   3 -10 -16 2751.65 147.706   1 
   3  10  13 14880.6 270.138  -2 
   3 -10 -15 14880.6 270.138   1 
   3 -10  12 3886.10 161.156  -2 
   3  10 -14 3886.10 161.156   1 
   3 -10  11 920.962 108.949  -2 
   3  10 -13 920.962 108.949   1 
   3  10  10 10612.4 201.376  -2 
   3 -10 -12 10612.4 201.376   1 
   3  10   9 2639.14 124.068  -2 
   3 -10 -11 2639.14 124.068   1 
   3 -10   8 7404.84 165.214  -2 
   3  10 -10 7404.84 165.214   1 
   3 -10   7 2481.43 104.898  -2 
   3  10  -9 2481.43 104.898   1 
   3 -10   6 2016.71 105.308  -2 
   3  10  -8 2016.71 105.308   1 
  -3 -10  -5 1473.85 93.5060  -2 
  -3  10   7 1473.85 93.5060   1 
  -3  10  -4 9054.12 158.836  -2 
  -3 -10   6 9054.12 158.836   1 
   3 -10   3 5712.05 130.521  -2 
   3  10  -5 5712.05 130.521   1 
  -3  10  -2 5421.86 129.413  -2 
  -3 -10   4 5421.86 129.413   1 
   3 -10   1 2527.35 101.485  -2 
   3  10  -3 2527.35 101.485   1 
   3  10   0 5713.32 128.227  -2 
   3 -10  -2 5713.32 128.227   1 
   3 -10  -1 4078.39 112.134  -2 
   3  10  -1 4078.39 112.134   1 
   3 -10  -2 9034.17 181.304  -2 
   3  10   0 9034.17 181.304   1 
   3 -10  -3 2099.29 112.438  -2 
   3  10   1 2099.29 112.438   1 
   3 -10  -4 7020.85 166.094  -2 
   3  10   2 7020.85 166.094   1 
  -3 -10   5 8176.78 188.079  -2 
  -3  10  -3 8176.78 188.079   1 
   3  10  -6 5626.15 164.263  -2 
   3 -10   4 5626.15 164.263   1 
  -3  10   7 2062.68 109.821  -2 
  -3 -10  -5 2062.68 109.821   1 
   3 -10  -8 1490.35 95.1328  -2 
   3  10   6 1490.35 95.1328   1 
   3  10  -9 3938.85 127.367  -2 
   3 -10   7 3938.85 127.367   1 
   3  10 -10 6185.31 166.658  -2 
   3 -10   8 6185.31 166.658   1 
  -3 -10  11 1524.60 110.785  -2 
  -3  10  -9 1524.60 110.785   1 
   3 -10 -12 9659.25 182.689  -2 
   3  10  10 9659.25 182.689   1 
  -3  10  13 493.726 105.107  -2 
  -3 -10 -11 493.726 105.107   1 
  -3 -10  14 2294.69 127.584  -2 
  -3  10 -12 2294.69 127.584   1 
  -3 -10  15 10897.3 220.117  -2 
  -3  10 -13 10897.3 220.117   1 
  -3 -10  16 3273.40 148.244  -2 
  -3  10 -14 3273.40 148.244   1 
  -3 -10  17 5539.27 186.535  -2 
  -3  10 -15 5539.27 186.535   1 
  -3 -10  18 2802.39 135.632  -2 
  -3  10 -16 2802.39 135.632   1 
  -3 -10  19 7867.83 193.404  -2 
  -3  10 -17 7867.83 193.404   1 
  -3 -10  20 7827.30 195.471  -2 
  -3  10 -18 7827.30 195.471   1 
   3 -10 -21 1086.77 100.943  -2 
   3  10  19 1086.77 100.943   1 
  -3 -10  22 172.612 88.2148  -2 
  -3  10 -20 172.612 88.2148   1 
  -3 -10  23 2140.97 109.813  -2 
  -3  10 -21 2140.97 109.813   1 
  -3  10  24 1342.95 101.012  -2 
  -3 -10 -22 1342.95 101.012   1 
   3  10 -25 1601.45 99.8411  -2 
   3 -10  23 1601.45 99.8411   1 
   3  10 -26 1894.86 104.680  -2 
   3 -10  24 1894.86 104.680   1 
  -3 -10  27 118.774 88.1281  -2 
  -3  10 -25 118.774 88.1281   1 
   3 -10 -28 1641.43 105.080  -2 
   3  10  26 1641.43 105.080   1 
   3 -10 -29 1380.25 99.4657  -2 
   3  10  27 1380.25 99.4657   1 
   3  10 -30 1048.70 96.8920  -2 
   3 -10  28 1048.70 96.8920   1 
  -3 -10  31 1643.46 93.2200  -2 
  -3  10 -29 1643.46 93.2200   1 
  -3 -10  32 3340.17 109.467  -2 
  -3  10 -30 3340.17 109.467   1 
  -3  10  33 538.438 72.1600  -2 
  -3 -10 -31 538.438 72.1600   1 
  -3  10  34 337.218 73.7894  -2 
  -3 -10 -32 337.218 73.7894   1 
  -3 -11 -30 523.170 111.476  -2 
  -3  11  32 523.170 111.476   1 
   3  11  29 42.1028 76.4915  -2 
   3 -11 -31 42.1028 76.4915   1 
   3  11  28 1106.76 103.997  -2 
   3 -11 -30 1106.76 103.997   1 
   3 -11  27 917.657 103.749  -2 
   3  11 -29 917.657 103.749   1 
   3  11  26 1322.69 98.0286  -2 
   3 -11 -28 1322.69 98.0286   1 
   3  11  25 642.246 92.6604  -2 
   3 -11 -27 642.246 92.6604   1 
   3  11  24 98.7848 95.1012  -2 
   3 -11 -26 98.7848 95.1012   1 
   3  11  23 120.848 91.2968  -2 
   3 -11 -25 120.848 91.2968   1 
  -3  11  24 2809.81 234.587   1 
   3 -11  22 3250.74 123.833  -2 
   3  11 -24 3250.74 123.833   1 
  -3 -11 -21 703.877 98.0867  -2 
  -3  11  23 703.877 98.0867   1 
   3  11 -22 912.030 216.744   1 
  -3 -11 -20 859.982 100.969  -2 
  -3  11  22 859.982 100.969   1 
   3  11  19 2485.41 115.961  -2 
   3 -11 -21 2485.41 115.961   1 
   3 -11  18 562.260 95.1862  -2 
   3  11 -20 562.260 95.1862   1 
   3 -11  17 2901.26 119.887  -2 
   3  11 -19 2901.26 119.887   1 
   3 -11  16 276.155 85.4823  -2 
   3  11 -18 276.155 85.4823   1 
   3 -11  15 7908.89 185.998  -2 
   3  11 -17 7908.89 185.998   1 
   3 -11  14 4224.69 161.322  -2 
   3  11 -16 4224.69 161.322   1 
   3 -11  13 768.913 109.780  -2 
   3  11 -15 768.913 109.780   1 
   3  11  12 2739.60 144.887  -2 
   3 -11 -14 2739.60 144.887   1 
   3  11  11 10599.2 213.265  -2 
   3 -11 -13 10599.2 213.265   1 
   3 -11  10 1549.39 120.865  -2 
   3  11 -12 1549.39 120.865   1 
   3 -11   9 2352.62 136.542  -2 
   3  11 -11 2352.62 136.542   1 
   3 -11   8 4180.65 165.825  -2 
   3  11 -10 4180.65 165.825   1 
   3 -11   7 1940.73 117.011  -2 
   3  11  -9 1940.73 117.011   1 
   3 -11   6 13654.6 205.455  -2 
   3  11  -8 13654.6 205.455   1 
   3  11   5 1934.49 100.855  -2 
   3 -11  -7 1934.49 100.855   1 
   3 -11   4 2626.96 110.580  -2 
   3  11  -6 2626.96 110.580   1 
   3 -11   3 7431.26 156.005  -2 
   3  11  -5 7431.26 156.005   1 
   3 -11   2 3010.13 121.838  -2 
   3  11  -4 3010.13 121.838   1 
   3 -11   1 4625.60 126.576  -2 
   3  11  -3 4625.60 126.576   1 
   3 -11   0 5424.46 149.039  -2 
   3  11  -2 5424.46 149.039   1 
   3 -11  -1 7803.86 170.115  -2 
   3  11  -1 7803.86 170.115   1 
   3 -11  -2 3641.97 138.982  -2 
   3  11   0 3641.97 138.982   1 
   3 -11  -3 5982.40 171.844  -2 
   3  11   1 5982.40 171.844   1 
   3 -11  -4 2342.75 121.826  -2 
   3  11   2 2342.75 121.826   1 
  -3  11   5 6419.90 172.728  -2 
  -3 -11  -3 6419.90 172.728   1 
   3 -11  -6 3144.45 125.676  -2 
   3  11   4 3144.45 125.676   1 
   3 -11  -7 3817.55 132.614  -2 
   3  11   5 3817.55 132.614   1 
   3 -11  -8 11266.5 212.402  -2 
   3  11   6 11266.5 212.402   1 
   3 -11  -9 3132.06 139.190  -2 
   3  11   7 3132.06 139.190   1 
  -3 -11  10 3267.31 136.744  -2 
  -3  11  -8 3267.31 136.744   1 
   3 -11 -11 3617.71 142.557  -2 
   3  11   9 3617.71 142.557   1 
   3 -11 -12 1794.25 116.891  -2 
   3  11  10 1794.25 116.891   1 
  -3 -11  13 6285.88 162.511  -2 
  -3  11 -11 6285.88 162.511   1 
   3  11 -14 3559.64 145.024  -2 
   3 -11  12 3559.64 145.024   1 
   3  11 -15 540.030 105.752  -2 
   3 -11  13 540.030 105.752   1 
  -3 -11  16 6271.85 191.136  -2 
  -3  11 -14 6271.85 191.136   1 
  -3 -11  17 9276.26 218.796  -2 
  -3  11 -15 9276.26 218.796   1 
   3  11 -18 266.862 106.565  -2 
   3 -11  16 266.862 106.565   1 
  -3 -11  19 2159.79 130.343  -2 
  -3  11 -17 2159.79 130.343   1 
   3  11 -20 1351.50 114.196  -2 
   3 -11  18 1351.50 114.196   1 
  -3  11  21 4015.75 147.968  -2 
  -3 -11 -19 4015.75 147.968   1 
   3 -11 -22 574.011 101.699  -2 
   3  11  20 574.011 101.699   1 
  -3 -11  23 306.894 89.8959  -2 
  -3  11 -21 306.894 89.8959   1 
   3 -11 -24 2857.90 105.362  -2 
   3  11  22 2857.90 105.362   1 
   3 -11 -25 46.5549 76.0129  -2 
   3  11  23 46.5549 76.0129   1 
   3 -11 -26 48.2280 86.3833  -2 
   3  11  24 48.2280 86.3833   1 
   3 -11 -27 998.541 96.4704  -2 
   3  11  25 998.541 96.4704   1 
  -3 -11  28 1442.65 95.5885  -2 
  -3  11 -26 1442.65 95.5885   1 
  -3 -11  29 762.786 80.3756  -2 
  -3  11 -27 762.786 80.3756   1 
  -3 -11  30 980.800 76.4798  -2 
  -3  11 -28 980.800 76.4798   1 
   3 -11 -31 121.707 69.5374  -2 
   3  11  29 121.707 69.5374   1 
  -3 -11  32 188.226 74.3096  -2 
  -3  11 -30 188.226 74.3096   1 
  -3  12  29 87.0765 125.769   1 
   3  12  27 706.440 153.358  -2 
   3 -12 -29 706.440 153.358   1 
   3  12  26 125.700 95.5264  -2 
   3 -12 -28 125.700 95.5264   1 
   3  12  25 13.6959 92.9125  -2 
   3 -12 -27 13.6959 92.9125   1 
  -3 -12 -24 913.774 114.243  -2 
  -3  12  26 913.774 114.243   1 
   3 -12  23 541.032 116.582  -2 
   3  12 -25 541.032 116.582   1 
  -3 -12 -22 987.673 128.153  -2 
  -3  12  24 987.673 128.153   1 
  -3  12  23-29.1858 192.909   1 
   3 -12  21 141.370 94.7618  -2 
   3  12 -23 141.370 94.7618   1 
  -3  12  22 1317.03 181.401   1 
   3 -12  20 1463.59 115.893  -2 
   3  12 -22 1463.59 115.893   1 
   3 -12  19 222.380 87.1400  -2 
   3  12 -21 222.380 87.1400   1 
   3 -12  18 1104.81 90.2420  -2 
   3  12 -20 1104.81 90.2420   1 
  -3 -12 -17 2834.82 107.425  -2 
  -3  12  19 2834.82 107.425   1 
   3 -12  16 2600.55 107.162  -2 
   3  12 -18 2600.55 107.162   1 
   3 -12  15 436.076 94.6567  -2 
   3  12 -17 436.076 94.6567   1 
  -3 -12 -14 985.124 95.5253  -2 
  -3  12  16 985.124 95.5253   1 
   3 -12  13 6713.26 155.561  -2 
   3  12 -15 6713.26 155.561   1 
   3 -12  12 1669.94 132.569  -2 
   3  12 -14 1669.94 132.569   1 
   3 -12  11 2986.53 140.418  -2 
   3  12 -13 2986.53 140.418   1 
   3 -12  10 416.795 100.202  -2 
   3  12 -12 416.795 100.202   1 
   3 -12   9 1997.83 120.885  -2 
   3  12 -11 1997.83 120.885   1 
   3 -12   8 1397.31 124.632  -2 
   3  12 -10 1397.31 124.632   1 
   3  12   7 3811.93 159.423  -2 
   3 -12  -9 3811.93 159.423   1 
   3 -12   6 549.796 109.405  -2 
   3  12  -8 549.796 109.405   1 
   3 -12   5 4746.05 147.902  -2 
   3  12  -7 4746.05 147.902   1 
   3 -12   4 1632.75 101.041  -2 
   3  12  -6 1632.75 101.041   1 
   3 -12   3 913.554 92.7547  -2 
   3  12  -5 913.554 92.7547   1 
   3 -12   2 3122.76 126.594  -2 
   3  12  -4 3122.76 126.594   1 
  -3 -12  -1 4507.70 144.226  -2 
  -3  12   3 4507.70 144.226   1 
   3 -12   0 681.604 86.7885  -2 
   3  12  -2 681.604 86.7885   1 
   3 -12  -1 220.225 78.3493  -2 
   3  12  -1 220.225 78.3493   1 
   3 -12  -2 582.739 85.3318  -2 
   3  12   0 582.739 85.3318   1 
  -3  12   3 2647.90 115.526  -2 
  -3 -12  -1 2647.90 115.526   1 
   3 -12  -4 2040.97 106.611  -2 
   3  12   2 2040.97 106.611   1 
   3 -12  -5 1323.08 91.7588  -2 
   3  12   3 1323.08 91.7588   1 
   3  12  -6 2363.66 111.120  -2 
   3 -12   4 2363.66 111.120   1 
   3  12  -7 5456.71 150.478  -2 
   3 -12   5 5456.71 150.478   1 
   3 -12  -8 577.481 88.0768  -2 
   3  12   6 577.481 88.0768   1 
   3 -12  -9 3757.67 134.538  -2 
   3  12   7 3757.67 134.538   1 
   3 -12 -10 2217.57 111.081  -2 
   3  12   8 2217.57 111.081   1 
   3 -12 -11 1466.06 101.875  -2 
   3  12   9 1466.06 101.875   1 
   3 -12 -12 179.401 83.7637  -2 
   3  12  10 179.401 83.7637   1 
   3 -12 -13 1948.14 109.609  -2 
   3  12  11 1948.14 109.609   1 
   3 -12 -14 1506.51 125.322  -2 
   3  12  12 1506.51 125.322   1 
   3 -12 -15 6626.50 193.495  -2 
   3  12  13 6626.50 193.495   1 
   3 -12 -16 556.453 98.2586  -2 
   3  12  14 556.453 98.2586   1 
   3 -12 -17 289.266 92.7171  -2 
   3  12  15 289.266 92.7171   1 
   3 -12 -18 3135.88 128.288  -2 
   3  12  16 3135.88 128.288   1 
   3 -12 -19 4835.58 143.730  -2 
   3  12  17 4835.58 143.730   1 
  -3 -12  20 1833.37 103.973  -2 
  -3  12 -18 1833.37 103.973   1 
  -3 -12  21 170.316 77.8290  -2 
  -3  12 -19 170.316 77.8290   1 
   3 -12 -22 855.265 91.6247  -2 
   3  12  20 855.265 91.6247   1 
   3 -12 -23 18.0682 76.1404  -2 
   3  12  21 18.0682 76.1404   1 
  -3 -12  24 707.535 82.2183  -2 
  -3  12 -22 707.535 82.2183   1 
  -3  12 -23 702.141 150.507   1 
   3 -12 -25 734.104 85.3006  -2 
   3  12  23 734.104 85.3006   1 
  -3  12 -24 313.677 164.981   1 
   3 -12 -26 922.605 83.2282  -2 
   3  12  24 922.605 83.2282   1 
   3 -12 -27 256.765 81.7132  -2 
   3  12  25 256.765 81.7132   1 
   3  12 -28 170.182 76.6574  -2 
   3 -12  26 170.182 76.6574   1 
   3  12 -29 772.662 91.9466  -2 
   3 -12  27 772.662 91.9466   1 
   3  13  23 696.340 164.154  -2 
   3 -13 -25 696.340 164.154   1 
   3  13  22 682.815 173.537  -2 
   3 -13 -24 682.815 173.537   1 
  -3 -13 -21 180.882 117.399  -2 
  -3  13  23 180.882 117.399   1 
  -3  13  22 185.396 184.139   1 
   3 -13  20 289.664 107.288  -2 
   3  13 -22 289.664 107.288   1 
   3 -13  19 226.140 93.8837  -2 
   3  13 -21 226.140 93.8837   1 
   3  13  18 1116.60 99.9236  -2 
   3 -13 -20 1116.60 99.9236   1 
   3 -13  17 177.839 87.6784  -2 
   3  13 -19 177.839 87.6784   1 
   3 -13  16 1043.42 98.5875  -2 
   3  13 -18 1043.42 98.5875   1 
   3 -13  15 3689.58 136.504  -2 
   3  13 -17 3689.58 136.504   1 
  -3 -13 -14 928.286 103.300  -2 
  -3  13  16 928.286 103.300   1 
   3 -13  13 1215.11 106.962  -2 
   3  13 -15 1215.11 106.962   1 
   3  13  12 1301.56 114.040  -2 
   3 -13 -14 1301.56 114.040   1 
   3  13  11 4500.56 162.708  -2 
   3 -13 -13 4500.56 162.708   1 
   3 -13  10 1186.79 129.434  -2 
   3  13 -12 1186.79 129.434   1 
   3 -13   9 5136.79 175.814  -2 
   3  13 -11 5136.79 175.814   1 
   3  13   8 420.975 100.355  -2 
   3 -13 -10 420.975 100.355   1 
   3 -13   7 510.449 100.829  -2 
   3  13  -9 510.449 100.829   1 
   3 -13   6 1517.31 120.883  -2 
   3  13  -8 1517.31 120.883   1 
   3 -13   5 2160.67 130.520  -2 
   3  13  -7 2160.67 130.520   1 
  -3 -13  -4 2110.71 113.387  -2 
  -3  13   6 2110.71 113.387   1 
   3 -13   3 3258.71 119.774  -2 
   3  13  -5 3258.71 119.774   1 
   3  13   2 1093.84 94.4423  -2 
   3 -13  -4 1093.84 94.4423   1 
   3 -13   1 148.063 78.6095  -2 
   3  13  -3 148.063 78.6095   1 
   3 -13   0 2325.93 108.687  -2 
   3  13  -2 2325.93 108.687   1 
   3 -13  -1 318.604 73.9058  -2 
   3  13  -1 318.604 73.9058   1 
   3 -13  -2 2847.70 116.908  -2 
   3  13   0 2847.70 116.908   1 
   3 -13  -3 131.994 76.1680  -2 
   3  13   1 131.994 76.1680   1 
  -3 -13   4 1526.10 102.064  -2 
  -3  13  -2 1526.10 102.064   1 
   3 -13  -5 2559.34 119.740  -2 
   3  13   3 2559.34 119.740   1 
   3 -13  -6 1424.36 96.2941  -2 
   3  13   4 1424.36 96.2941   1 
   3  13  -7 2074.94 103.859  -2 
   3 -13   5 2074.94 103.859   1 
  -3  13   8 2319.65 98.8344  -2 
  -3 -13  -6 2319.65 98.8344   1 
  -3 -13   9 542.793 80.2390  -2 
  -3  13  -7 542.793 80.2390   1 
   3 -13 -10 604.537 82.7495  -2 
   3  13   8 604.537 82.7495   1 
   3 -13 -11 4817.91 121.990  -2 
   3  13   9 4817.91 121.990   1 
  -3 -13  12 654.724 82.1436  -2 
  -3  13 -10 654.724 82.1436   1 
  -3  13  13 3593.66 117.399  -2 
  -3 -13 -11 3593.66 117.399   1 
   3 -13 -14 663.891 92.0647  -2 
   3  13  12 663.891 92.0647   1 
   3  13 -15 1770.95 106.424  -2 
   3 -13  13 1770.95 106.424   1 
   3 -13 -16 1322.52 95.1098  -2 
   3  13  14 1322.52 95.1098   1 
   3  13 -17 5530.12 143.455  -2 
   3 -13  15 5530.12 143.455   1 
   3 -13 -18 866.413 85.3779  -2 
   3  13  16 866.413 85.3779   1 
  -3 -13 -17 109.369 143.882   1 
   3 -13 -19 116.380 85.3552  -2 
   3  13  17 116.380 85.3552   1 
   3  13 -20 1009.60 83.8493  -2 
   3 -13  18 1009.60 83.8493   1 
   3  13 -21 358.628 72.3011  -2 
   3 -13  19 358.628 72.3011   1 
   3  13 -22 376.334 70.8807  -2 
   3 -13  20 376.334 70.8807   1 
  -3  13 -21 37.3201 132.903   1 
   3  13 -23 100.204 79.6313  -2 
   3 -13  21 100.204 79.6313   1 
   3 -13 -24 240.119 77.1797  -2 
   3  13  22 240.119 77.1797   1 
   3 -13 -25 485.352 83.1710  -2 
   3  13  23 485.352 83.1710   1 
   3 -14 -21 299.596 117.576   1 
   3  14  18 121.056 162.490  -2 
   3 -14 -20 121.056 162.490   1 
  -3 -14  19 509.658 163.449   1 
   3  14  17 409.608 125.939  -2 
   3 -14 -19 409.608 125.939   1 
  -3 -14 -16 906.009 99.6363  -2 
  -3  14  18 906.009 99.6363   1 
   3  14  15 289.244 76.4576  -2 
   3 -14 -17 289.244 76.4576   1 
  -3 -14 -14 1066.84 78.8251  -2 
  -3  14  16 1066.84 78.8251   1 
   3 -14  13 1537.32 88.6365  -2 
   3  14 -15 1537.32 88.6365   1 
   3 -14  12 986.401 83.3819  -2 
   3  14 -14 986.401 83.3819   1 
   3 -14  11 2673.69 107.568  -2 
   3  14 -13 2673.69 107.568   1 
   3 -14  10 1293.88 92.5754  -2 
   3  14 -12 1293.88 92.5754   1 
  -3  14  -9 961.677 90.9074  -2 
  -3 -14  11 961.677 90.9074   1 
   3 -14   8 827.423 92.8602  -2 
   3  14 -10 827.423 92.8602   1 
   3 -14   7 3384.64 124.910  -2 
   3  14  -9 3384.64 124.910   1 
   3 -14   6 500.163 90.1629  -2 
   3  14  -8 500.163 90.1629   1 
   3 -14   5 498.430 85.0376  -2 
   3  14  -7 498.430 85.0376   1 
   3 -14   4 665.591 87.6386  -2 
   3  14  -6 665.591 87.6386   1 
   3 -14   3 632.363 89.2957  -2 
   3  14  -5 632.363 89.2957   1 
  -3  14  -2 1262.18 91.5772  -2 
  -3 -14   4 1262.18 91.5772   1 
   3  14   1 226.624 77.3032  -2 
   3 -14  -3 226.624 77.3032   1 
  -3  14   0 843.334 89.1423  -2 
  -3 -14   2 843.334 89.1423   1 
   3 -14  -1 454.930 78.7165  -2 
   3  14  -1 454.930 78.7165   1 
   3 -14  -2 407.367 70.7520  -2 
   3  14   0 407.367 70.7520   1 
   3  14  -3 267.297 68.5341  -2 
   3 -14   1 267.297 68.5341   1 
   3 -14  -4 1741.87 91.6617  -2 
   3  14   2 1741.87 91.6617   1 
   3 -14  -5 441.522 68.3602  -2 
   3  14   3 441.522 68.3602   1 
   3 -14  -6 984.908 79.5642  -2 
   3  14   4 984.908 79.5642   1 
   3 -14  -7 296.810 67.6966  -2 
   3  14   5 296.810 67.6966   1 
   3 -14  -8 350.246 71.4193  -2 
   3  14   6 350.246 71.4193   1 
   3 -14  -9 3029.47 104.898  -2 
   3  14   7 3029.47 104.898   1 
   3  14 -10 713.164 74.8451  -2 
   3 -14   8 713.164 74.8451   1 
  -3 -14  11 497.455 78.1122  -2 
  -3  14  -9 497.455 78.1122   1 
   3 -14 -12 1751.26 95.0042  -2 
   3  14  10 1751.26 95.0042   1 
   3  14 -13 2554.80 115.142  -2 
   3 -14  11 2554.80 115.142   1 
   3 -14 -14 689.998 88.4055  -2 
   3  14  12 689.998 88.4055   1 
   3 -14 -15 2359.61 101.976  -2 
   3  14  13 2359.61 101.976   1 
  -3 -14 -14 367.135 141.286   1 
   3 -14 -16 560.932 82.5815  -2 
   3  14  14 560.932 82.5815   1 
   3  14 -17 493.561 72.7812  -2 
   3 -14  15 493.561 72.7812   1 
   3 -14 -18 332.641 67.8640  -2 
   3  14  16 332.641 67.8640   1 
   3  14 -19 607.402 73.7348  -2 
   3 -14  17 607.402 73.7348   1 
   3 -14 -20 261.963 79.6379  -2 
   3  14  18 261.963 79.6379   1 
   3  14 -21 382.607 154.815  -2 
   3 -14  19 382.607 154.815   1 
   3 -15  11 926.567 76.8111  -2 
   3  15 -13 926.567 76.8111   1 
   3 -15  10 1162.03 74.9321  -2 
   3  15 -12 1162.03 74.9321   1 
  -3 -15  -9 2974.60 87.9730  -2 
  -3  15  11 2974.60 87.9730   1 
   3 -15   8 619.091 67.6055  -2 
   3  15 -10 619.091 67.6055   1 
   3  15   7 100.230 62.1201  -2 
   3 -15  -9 100.230 62.1201   1 
  -3 -15  -6 515.867 69.7742  -2 
  -3  15   8 515.867 69.7742   1 
  -3 -15  -5 1904.95 85.8199  -2 
  -3  15   7 1904.95 85.8199   1 
  -3 -15  -4 473.563 67.2594  -2 
  -3  15   6 473.563 67.2594   1 
  -3 -15  -3 262.673 68.5683  -2 
  -3  15   5 262.673 68.5683   1 
   3  15   2 324.242 67.9581  -2 
   3 -15  -4 324.242 67.9581   1 
   3 -15   1 375.012 71.6338  -2 
   3  15  -3 375.012 71.6338   1 
   3 -15   0 564.275 68.1188  -2 
   3  15  -2 564.275 68.1188   1 
   3 -15  -1 50.3646 66.1857  -2 
   3  15  -1 50.3646 66.1857   1 
   3 -15  -2 1088.39 69.8112  -2 
   3  15   0 1088.39 69.8112   1 
   3 -15  -3 356.144 67.7364  -2 
   3  15   1 356.144 67.7364   1 
  -3 -15   4 626.611 67.2140  -2 
  -3  15  -2 626.611 67.2140   1 
  -3 -15   5 55.6874 67.0091  -2 
  -3  15  -3 55.6874 67.0091   1 
   3 -15  -6 716.820 76.5427  -2 
   3  15   4 716.820 76.5427   1 
  -3 -15   7 1064.53 83.3829  -2 
  -3  15  -5 1064.53 83.3829   1 
   3 -15  -8 369.745 70.9597  -2 
   3  15   6 369.745 70.9597   1 
   3 -15  -9 112.237 75.0700  -2 
   3  15   7 112.237 75.0700   1 
   3 -15 -10 631.579 90.8335  -2 
   3  15   8 631.579 90.8335   1 
   3 -15 -11 3184.43 121.422  -2 
   3  15   9 3184.43 121.422   1 
   3 -15 -12 1028.45 104.137  -2 
   3  15  10 1028.45 104.137   1 
   3 -15 -13 1266.03 102.825  -2 
   3  15  11 1266.03 102.825   1 
   3 -15 -14 787.621 92.5625  -2 
   3  15  12 787.621 92.5625   1 
   4   0 -44 26.1676 107.542   1 
   4   0 -42-74.1422 99.1473   1 
   4   0 -40 1146.90 122.927   1 
   4   0 -38 3877.47 183.616   1 
   4   0 -36 2339.89 141.112   1 
   4   0 -34 21156.9 336.511   1 
   4   0 -32 157.248 105.431   1 
   4   0 -30 57.8877 110.276   1 
   4   0 -28 37225.8 400.887   1 
   4   0 -26 10537.6 263.386   1 
   4   0 -24 18544.9 452.115   1 
  -4   0  22 3685.83 647.991   1 
  -4   0  20 424.640 420.443   1 
  -4   0  18 87721.0 1304.23   1 
  -4   0  16 114755. 1402.61   1 
  -4   0  14 380742. 1425.84   1 
  -4   0  12 26404.4 646.345   1 
   4   0 -10 2190.95 222.319   1 
   4   0  -8 53171.0 832.699   1 
  -4   0   6 29292.5 368.504   1 
  -4   0   4 39874.5 583.213   1 
  -4   0   2 98724.5 1073.84   1 
   4   0   0 1365.75 121.860   1 
  -4   0  -2 32456.7 384.551   1 
  -4   0  -4 56516.3 545.592   1 
  -4   0  -6 4981.00 202.903   1 
  -4   0  -8 41203.9 505.842   1 
  -4   0 -10 7416.79 308.291   1 
   4   0  12 2982.23 309.134   1 
  -4   0 -14 8529.00 357.813   1 
  -4   0 -16 46506.5 784.434   1 
  -4   0 -18 829.765 521.058   1 
  -4   0 -20 15363.8 214.888   1 
  -4   0 -22 19768.1 208.979   1 
  -4   0 -24 14138.4 192.298   1 
  -4   0 -26 79.8460 96.6439   1 
  -4   0 -28 8938.28 188.235   1 
  -4   0 -30 2579.05 121.747   1 
  -4   0 -32 8620.20 183.900   1 
  -4   0 -34 2169.48 127.500   1 
  -4   0 -36 6271.02 142.900   1 
  -4   0 -38 3582.73 106.038   1 
   4   0  40 216.746 97.0263   1 
   4   1  41 857.752 113.407  -2 
   4  -1 -44 857.752 113.407   1 
   4  -1  40 51.0221 95.2748  -2 
   4   1 -43 51.0221 95.2748   1 
   4  -1  39 126.080 99.0975  -2 
   4   1 -42 126.080 99.0975   1 
   4   1  38 150.069 92.5002  -2 
   4  -1 -41 150.069 92.5002   1 
   4   1  37 1154.61 119.927  -2 
   4  -1 -40 1154.61 119.927   1 
   4  -1  36 2138.44 154.176  -2 
   4   1 -39 2138.44 154.176   1 
   4  -1  35 1564.57 140.395  -2 
   4   1 -38 1564.57 140.395   1 
   4   1  34 6565.48 235.766  -2 
   4  -1 -37 6565.48 235.766   1 
   4   1  33 10742.4 283.470  -2 
   4  -1 -36 10742.4 283.470   1 
   4   1  32 1522.33 141.493  -2 
   4  -1 -35 1522.33 141.493   1 
   4  -1  31 2400.16 159.656  -2 
   4   1 -34 2400.16 159.656   1 
   4   1  30 326.353 104.927  -2 
   4  -1 -33 326.353 104.927   1 
   4   1  29 13579.2 326.548  -2 
   4  -1 -32 13579.2 326.548   1 
   4  -1  28 2021.16 154.853  -2 
   4   1 -31 2021.16 154.853   1 
   4  -1  27 7673.64 250.443  -2 
   4   1 -30 7673.64 250.443   1 
   4  -1  26 10251.4 276.032  -2 
   4   1 -29 10251.4 276.032   1 
   4  -1  25 300.665 134.188  -2 
   4   1 -28 300.665 134.188   1 
   4  -1  24 6381.64 236.650  -2 
   4   1 -27 6381.64 236.650   1 
   4   1  23 14004.1 310.796  -2 
   4  -1 -26 14004.1 310.796   1 
   4   1  22 19137.6 335.303  -2 
   4  -1 -25 19137.6 335.303   1 
   4   1  21 14148.4 379.242  -2 
   4  -1 -24 14148.4 379.242   1 
   4  -1  20 917.778 164.871  -2 
   4   1 -23 917.778 164.871   1 
  -4   1 -19 1782.56 478.078  -2 
  -4  -1  22 1782.56 478.078   1 
  -4  -1 -18 3422.26 490.463  -2 
  -4   1  21 3422.26 490.463   1 
  -4   1 -17 6149.91 490.326  -2 
  -4  -1  20 6149.91 490.326   1 
  -4  -1 -16 20619.7 790.420  -2 
  -4   1  19 20619.7 790.420   1 
  -4   1 -15 19761.0 684.759  -2 
  -4  -1  18 19761.0 684.759   1 
  -4   1 -14 32881.0 708.181  -2 
  -4  -1  17 32881.0 708.181   1 
  -4  -1 -13 53060.9 935.916  -2 
  -4   1  16 53060.9 935.916   1 
  -4   1 -12 14707.2 550.094  -2 
  -4  -1  15 14707.2 550.094   1 
   4  -1  11 39667.4 761.157  -2 
   4   1 -14 39667.4 761.157   1 
   4  -1  10 10811.4 344.190  -2 
   4   1 -13 10811.4 344.190   1 
   4  -1   9 38553.8 777.314  -2 
   4   1 -12 38553.8 777.314   1 
   4  -1   8 6475.35 347.347  -2 
   4   1 -11 6475.35 347.347   1 
  -4   1  -7 10496.3 419.965  -2 
  -4  -1  10 10496.3 419.965   1 
   4   1   6 33987.3 796.931  -2 
   4  -1  -9 33987.3 796.931   1 
   4   1   5 18436.2 521.944  -2 
   4  -1  -8 18436.2 521.944   1 
  -4   1  -4 60575.5 833.663  -2 
  -4  -1   7 60575.5 833.663   1 
   4   1   3 19078.5 534.515  -2 
   4  -1  -6 19078.5 534.515   1 
  -4  -1  -2 4043.11 185.831  -2 
  -4   1   5 4043.11 185.831   1 
   4   1   1 36024.3 566.458  -2 
   4  -1  -4 36024.3 566.458   1 
  -4   1   0 1241.45 169.588  -2 
  -4  -1   3 1241.45 169.588   1 
   4   1  -1 11385.6 322.837  -2 
   4  -1  -2 11385.6 322.837   1 
  -4  -1   2 7218.51 275.431  -2 
  -4   1   1 7218.51 275.431   1 
   4  -1  -3 1075.60 141.309  -2 
   4   1   0 1075.60 141.309   1 
   4   1  -4 36738.4 535.899  -2 
   4  -1   1 36738.4 535.899   1 
  -4  -1   5 5645.44 223.465  -2 
  -4   1  -2 5645.44 223.465   1 
  -4   1   6 25855.9 492.128  -2 
  -4  -1  -3 25855.9 492.128   1 
  -4   1   7 74056.7 834.799  -2 
  -4  -1  -4 74056.7 834.799   1 
  -4   1   8 12748.3 366.906  -2 
  -4  -1  -5 12748.3 366.906   1 
  -4   1   9 56141.6 750.444  -2 
  -4  -1  -6 56141.6 750.444   1 
   4  -1 -10 13679.4 381.819  -2 
   4   1   7 13679.4 381.819   1 
  -4  -1  11 5189.73 297.460  -2 
  -4   1  -8 5189.73 297.460   1 
  -4  -1  12 41205.4 781.698  -2 
  -4   1  -9 41205.4 781.698   1 
  -4   1  13 12528.2 504.759  -2 
  -4  -1 -10 12528.2 504.759   1 
  -4  -1  14 21972.9 667.118  -2 
  -4   1 -11 21972.9 667.118   1 
   4  -1 -15 23134.9 701.789  -2 
   4   1  12 23134.9 701.789   1 
  -4  -1  16 38530.9 908.419  -2 
  -4   1 -13 38530.9 908.419   1 
   4   1 -17 47421.6 1036.58  -2 
   4  -1  14 47421.6 1036.58   1 
   4  -1 -18 14497.1 599.672  -2 
   4   1  15 14497.1 599.672   1 
   4   1 -19 18724.2 768.147  -2 
   4  -1  16 18724.2 768.147   1 
  -4   1  20 8009.70 529.519  -2 
  -4  -1 -17 8009.70 529.519   1 
  -4  -1  21 3938.82 453.560  -2 
  -4   1 -18 3938.82 453.560   1 
  -4  -1  22 1134.93 386.888  -2 
  -4   1 -19 1134.93 386.888   1 
  -4   1  23 427.276 97.9103  -2 
  -4  -1 -20 427.276 97.9103   1 
  -4   1  24 22605.0 345.691  -2 
  -4  -1 -21 22605.0 345.691   1 
  -4   1  25 16629.2 240.835  -2 
  -4  -1 -22 16629.2 240.835   1 
  -4   1  26 8702.03 186.955  -2 
  -4  -1 -23 8702.03 186.955   1 
  -4  -1  27 4240.19 141.852  -2 
  -4   1 -24 4240.19 141.852   1 
  -4  -1  28 148.678 103.892  -2 
  -4   1 -25 148.678 103.892   1 
  -4  -1  29 13284.2 259.764  -2 
  -4   1 -26 13284.2 259.764   1 
  -4  -1  30 10948.2 228.862  -2 
  -4   1 -27 10948.2 228.862   1 
  -4  -1  31 4399.38 158.629  -2 
  -4   1 -28 4399.38 158.629   1 
   4  -1 -32 12684.0 260.627  -2 
   4   1  29 12684.0 260.627   1 
  -4  -1  33 277.545 86.9386  -2 
  -4   1 -30 277.545 86.9386   1 
  -4  -1  34 4565.63 162.823  -2 
  -4   1 -31 4565.63 162.823   1 
  -4  -1  35 2215.09 127.733  -2 
  -4   1 -32 2215.09 127.733   1 
  -4   1  36 7390.76 198.641  -2 
  -4  -1 -33 7390.76 198.641   1 
  -4  -1  37 12027.9 221.527  -2 
  -4   1 -34 12027.9 221.527   1 
  -4  -1  38 1029.87 99.3735  -2 
  -4   1 -35 1029.87 99.3735   1 
  -4  -1  39 2603.29 125.592  -2 
  -4   1 -36 2603.29 125.592   1 
  -4  -1  40 1946.11 118.708  -2 
  -4   1 -37 1946.11 118.708   1 
  -4   1  41 185.963 67.9270  -2 
  -4  -1 -38 185.963 67.9270   1 
  -4   1  42 361.097 88.4068  -2 
  -4  -1 -39 361.097 88.4068   1 
   4   1 -43 177.132 94.3894  -2 
   4  -1  40 177.132 94.3894   1 
   4   1 -44 1272.33 128.107  -2 
   4  -1  41 1272.33 128.107   1 
   4   2  41 1090.61 164.278  -2 
   4  -2 -44 1090.61 164.278   1 
   4   2  40 411.359 117.291  -2 
   4  -2 -43 411.359 117.291   1 
   4  -2  39 2664.07 151.449  -2 
   4   2 -42 2664.07 151.449   1 
   4   2  38 3002.66 155.230  -2 
   4  -2 -41 3002.66 155.230   1 
   4  -2  37 450.103 114.299  -2 
   4   2 -40 450.103 114.299   1 
   4  -2  36 1496.63 129.470  -2 
   4   2 -39 1496.63 129.470   1 
   4  -2  35 1647.08 136.674  -2 
   4   2 -38 1647.08 136.674   1 
   4   2  34 3245.09 175.891  -2 
   4  -2 -37 3245.09 175.891   1 
   4  -2  33 507.496 119.861  -2 
   4   2 -36 507.496 119.861   1 
   4  -2  32 3544.61 199.206  -2 
   4   2 -35 3544.61 199.206   1 
   4  -2  31 14183.4 323.956  -2 
   4   2 -34 14183.4 323.956   1 
   4  -2  30 3006.84 178.361  -2 
   4   2 -33 3006.84 178.361   1 
   4  -2  29 7737.97 254.422  -2 
   4   2 -32 7737.97 254.422   1 
   4   2  28 4578.07 205.986  -2 
   4  -2 -31 4578.07 205.986   1 
   4  -2  27 5392.41 219.191  -2 
   4   2 -30 5392.41 219.191   1 
   4  -2  26 12781.6 296.070  -2 
   4   2 -29 12781.6 296.070   1 
   4  -2  25 813.901 114.087  -2 
   4   2 -28 813.901 114.087   1 
   4  -2  24 7264.04 221.952  -2 
   4   2 -27 7264.04 221.952   1 
   4  -2  23 5361.05 178.266  -2 
   4   2 -26 5361.05 178.266   1 
   4  -2  22 1189.63 133.933  -2 
   4   2 -25 1189.63 133.933   1 
   4  -2  21 3777.52 160.228  -2 
   4   2 -24 3777.52 160.228   1 
   4  -2  20 3815.77 171.149  -2 
   4   2 -23 3815.77 171.149   1 
   4   2  19 27700.7 705.263  -2 
   4  -2 -22 27700.7 705.263   1 
   4  -2  18 38290.9 994.767  -2 
   4   2 -21 38290.9 994.767   1 
  -4   2 -17 7084.41 516.445  -2 
  -4  -2  20 7084.41 516.445   1 
  -4  -2 -16 3598.04 388.907  -2 
  -4   2  19 3598.04 388.907   1 
   4   2  15 500.123 362.314  -2 
   4  -2 -18 500.123 362.314   1 
  -4   2 -14 26222.9 866.648  -2 
  -4  -2  17 26222.9 866.648   1 
  -4  -2 -13 4120.98 393.667  -2 
  -4   2  16 4120.98 393.667   1 
  -4   2 -12 2074.33 268.132  -2 
  -4  -2  15 2074.33 268.132   1 
   4  -2  11 47296.9 872.481  -2 
   4   2 -14 47296.9 872.481   1 
   4  -2  10 24439.3 580.032  -2 
   4   2 -13 24439.3 580.032   1 
   4  -2   9 13089.6 478.671  -2 
   4   2 -12 13089.6 478.671   1 
   4  -2   8 46734.6 782.060  -2 
   4   2 -11 46734.6 782.060   1 
  -4  -2  -7 1869.08 192.171  -2 
  -4   2  10 1869.08 192.171   1 
   4  -2   6 50508.1 620.734  -2 
   4   2  -9 50508.1 620.734   1 
   4  -2   5 10976.3 297.964  -2 
   4   2  -8 10976.3 297.964   1 
  -4  -2  -4 12479.8 365.348  -2 
  -4   2   7 12479.8 365.348   1 
   4   2   3 11996.5 351.821  -2 
   4  -2  -6 11996.5 351.821   1 
   4   2   2 21339.0 493.183  -2 
   4  -2  -5 21339.0 493.183   1 
  -4  -2  -1 28138.5 401.354  -2 
  -4   2   4 28138.5 401.354   1 
   4   2   0 479.444 190.101  -2 
   4  -2  -3 479.444 190.101   1 
   4   2  -1 50512.0 725.639  -2 
   4  -2  -2 50512.0 725.639   1 
   4   2  -2 78619.9 738.536  -2 
   4  -2  -1 78619.9 738.536   1 
   4   2  -3 829.680 159.455  -2 
   4  -2   0 829.680 159.455   1 
  -4   2   4 17458.9 420.827  -2 
  -4  -2  -1 17458.9 420.827   1 
  -4   2   5 35385.1 668.560  -2 
  -4  -2  -2 35385.1 668.560   1 
   4   2  -6 17763.8 448.088  -2 
   4  -2   3 17763.8 448.088   1 
  -4   2   7 20335.8 479.184  -2 
  -4  -2  -4 20335.8 479.184   1 
  -4  -2   8 13307.3 393.481  -2 
  -4   2  -5 13307.3 393.481   1 
  -4   2   9 44503.8 842.924  -2 
  -4  -2  -6 44503.8 842.924   1 
  -4   2  10 1590.98 230.299  -2 
  -4  -2  -7 1590.98 230.299   1 
  -4  -2  11 77846.4 1164.56  -2 
  -4   2  -8 77846.4 1164.56   1 
  -4   2  12 16419.7 571.689  -2 
  -4  -2  -9 16419.7 571.689   1 
  -4  -2  13 13160.8 593.014  -2 
  -4   2 -10 13160.8 593.014   1 
  -4   2  14 51933.6 1125.88  -2 
  -4  -2 -11 51933.6 1125.88   1 
  -4  -2  15 867.175 255.538  -2 
  -4   2 -12 867.175 255.538   1 
  -4  -2  16 4765.41 353.856  -2 
  -4   2 -13 4765.41 353.856   1 
   4   2 -17 25045.6 851.849  -2 
   4  -2  14 25045.6 851.849   1 
  -4   2  18 738.338 432.148  -2 
  -4  -2 -15 738.338 432.148   1 
  -4  -2  19 3072.06 377.010  -2 
  -4   2 -16 3072.06 377.010   1 
   4   2 -20 12029.6 661.974  -2 
   4  -2  17 12029.6 661.974   1 
  -4  -2  21 21296.6 892.451  -2 
  -4   2 -18 21296.6 892.451   1 
   4   2 -22 48338.7 571.539  -2 
   4  -2  19 48338.7 571.539   1 
  -4  -2  23 2560.47 123.654  -2 
  -4   2 -20 2560.47 123.654   1 
   4  -2 -24 3268.69 122.013  -2 
   4   2  21 3268.69 122.013   1 
  -4   2  25 2484.47 118.387  -2 
  -4  -2 -22 2484.47 118.387   1 
  -4  -2  26 7200.55 167.988  -2 
  -4   2 -23 7200.55 167.988   1 
  -4   2  27 9082.11 191.033  -2 
  -4  -2 -24 9082.11 191.033   1 
  -4  -2  28 775.832 98.6402  -2 
  -4   2 -25 775.832 98.6402   1 
  -4  -2  29 7278.00 180.995  -2 
  -4   2 -26 7278.00 180.995   1 
  -4  -2  30 7447.24 184.758  -2 
  -4   2 -27 7447.24 184.758   1 
  -4   2  31 4516.46 162.203  -2 
  -4  -2 -28 4516.46 162.203   1 
  -4   2  32 15991.6 294.154  -2 
  -4  -2 -29 15991.6 294.154   1 
  -4  -2  33 3946.49 163.944  -2 
  -4   2 -30 3946.49 163.944   1 
  -4  -2  34 16759.7 296.623  -2 
  -4   2 -31 16759.7 296.623   1 
  -4  -2  35 6696.50 197.196  -2 
  -4   2 -32 6696.50 197.196   1 
   4   2 -36 803.349 98.9899  -2 
   4  -2  33 803.349 98.9899   1 
  -4  -2  37 2480.83 125.748  -2 
  -4   2 -34 2480.83 125.748   1 
  -4  -2  38 1104.45 97.3993  -2 
  -4   2 -35 1104.45 97.3993   1 
  -4   2  39 1857.06 102.988  -2 
  -4  -2 -36 1857.06 102.988   1 
  -4  -2  40 436.183 82.7612  -2 
  -4   2 -37 436.183 82.7612   1 
  -4   2  41 2379.36 116.325  -2 
  -4  -2 -38 2379.36 116.325   1 
  -4   2  42 5641.72 151.125  -2 
  -4  -2 -39 5641.72 151.125   1 
   4   2 -43 283.602 90.7035  -2 
   4  -2  40 283.602 90.7035   1 
   4   3  40 2748.97 237.507  -2 
   4  -3 -43 2748.97 237.507   1 
   4   3  39 1313.26 151.241  -2 
   4  -3 -42 1313.26 151.241   1 
   4  -3  38 795.662 119.060  -2 
   4   3 -41 795.662 119.060   1 
   4  -3  37 1864.00 137.737  -2 
   4   3 -40 1864.00 137.737   1 
   4  -3  36 4741.00 182.118  -2 
   4   3 -39 4741.00 182.118   1 
   4  -3  35 54.7733 105.254  -2 
   4   3 -38 54.7733 105.254   1 
   4  -3  34 906.780 122.753  -2 
   4   3 -37 906.780 122.753   1 
   4  -3  33 1270.15 132.456  -2 
   4   3 -36 1270.15 132.456   1 
   4  -3  32 1222.48 137.395  -2 
   4   3 -35 1222.48 137.395   1 
   4  -3  31 2664.34 180.937  -2 
   4   3 -34 2664.34 180.937   1 
   4  -3  30 838.795 125.104  -2 
   4   3 -33 838.795 125.104   1 
   4  -3  29 5660.72 216.358  -2 
   4   3 -32 5660.72 216.358   1 
   4   3  28 15668.0 292.072  -2 
   4  -3 -31 15668.0 292.072   1 
   4  -3  27 3543.03 165.778  -2 
   4   3 -30 3543.03 165.778   1 
   4  -3  26 4044.22 172.444  -2 
   4   3 -29 4044.22 172.444   1 
   4  -3  25 1758.50 129.550  -2 
   4   3 -28 1758.50 129.550   1 
   4  -3  24 385.411 106.684  -2 
   4   3 -27 385.411 106.684   1 
   4   3  23 3533.91 144.914  -2 
   4  -3 -26 3533.91 144.914   1 
   4  -3  22 2117.42 131.017  -2 
   4   3 -25 2117.42 131.017   1 
   4  -3  21 13857.3 236.645  -2 
   4   3 -24 13857.3 236.645   1 
   4  -3  20 7738.41 209.341  -2 
   4   3 -23 7738.41 209.341   1 
   4   3  19 6914.82 269.434  -2 
   4  -3 -22 6914.82 269.434   1 
  -4  -3 -18 21.0467 262.076  -2 
  -4   3  21 21.0467 262.076   1 
   4   3  17 20588.9 854.387  -2 
   4  -3 -20 20588.9 854.387   1 
   4   3  16 42832.6 952.808  -2 
   4  -3 -19 42832.6 952.808   1 
  -4  -3 -15 3772.28 394.985  -2 
  -4   3  18 3772.28 394.985   1 
   4   3  14 1021.94 337.426  -2 
   4  -3 -17 1021.94 337.426   1 
  -4   3 -13 3485.92 330.787  -2 
  -4  -3  16 3485.92 330.787   1 
  -4  -3 -12 7178.65 365.485  -2 
  -4   3  15 7178.65 365.485   1 
  -4  -3 -11 12203.6 391.580  -2 
  -4   3  14 12203.6 391.580   1 
   4  -3  10 1681.36 235.649  -2 
   4   3 -13 1681.36 235.649   1 
  -4   3  -9 25789.5 642.762  -2 
  -4  -3  12 25789.5 642.762   1 
   4  -3   8 49694.9 821.780  -2 
   4   3 -11 49694.9 821.780   1 
  -4  -3  -7 24160.0 453.842  -2 
  -4   3  10 24160.0 453.842   1 
   4  -3   6 23939.4 493.807  -2 
   4   3  -9 23939.4 493.807   1 
   4   3   5 4617.61 200.144  -2 
   4  -3  -8 4617.61 200.144   1 
  -4   3  -4 2263.87 218.026  -2 
  -4  -3   7 2263.87 218.026   1 
  -4  -3  -3 10174.8 326.317  -2 
  -4   3   6 10174.8 326.317   1 
   4   3   2 6848.26 255.003  -2 
   4  -3  -5 6848.26 255.003   1 
   4  -3   1 48432.4 668.945  -2 
   4   3  -4 48432.4 668.945   1 
  -4   3   0 59924.6 802.892  -2 
  -4  -3   3 59924.6 802.892   1 
   4   3  -1 14219.9 402.258  -2 
   4  -3  -2 14219.9 402.258   1 
  -4   3   2 8329.22 319.320  -2 
  -4  -3   1 8329.22 319.320   1 
  -4   3   3 37076.5 678.908  -2 
  -4  -3   0 37076.5 678.908   1 
  -4   3   4 71519.0 951.926  -2 
  -4  -3  -1 71519.0 951.926   1 
  -4   3   5 11971.9 355.089  -2 
  -4  -3  -2 11971.9 355.089   1 
  -4   3   6 5856.48 297.401  -2 
  -4  -3  -3 5856.48 297.401   1 
  -4   3   7 3657.63 306.898  -2 
  -4  -3  -4 3657.63 306.898   1 
  -4   3   8 7039.65 420.616  -2 
  -4  -3  -5 7039.65 420.616   1 
  -4   3   9 26279.9 771.834  -2 
  -4  -3  -6 26279.9 771.834   1 
  -4   3  10 14611.4 597.262  -2 
  -4  -3  -7 14611.4 597.262   1 
  -4   3  11 28097.9 722.607  -2 
  -4  -3  -8 28097.9 722.607   1 
  -4  -3  12 43107.4 1027.98  -2 
  -4   3  -9 43107.4 1027.98   1 
  -4  -3  13 1228.26 311.110  -2 
  -4   3 -10 1228.26 311.110   1 
  -4   3  14 17682.2 692.863  -2 
  -4  -3 -11 17682.2 692.863   1 
   4   3 -15 13450.7 618.303  -2 
   4  -3  12 13450.7 618.303   1 
  -4   3  16 4765.32 444.808  -2 
  -4  -3 -13 4765.32 444.808   1 
   4   3 -17 2366.42 330.577  -2 
   4  -3  14 2366.42 330.577   1 
   4   3 -18 2616.47 423.212  -2 
   4  -3  15 2616.47 423.212   1 
   4   3 -19 22351.1 888.742  -2 
   4  -3  16 22351.1 888.742   1 
  -4  -3  20 33317.3 1097.48  -2 
  -4   3 -17 33317.3 1097.48   1 
  -4  -3  21 144.897 143.177  -2 
  -4   3 -18 144.897 143.177   1 
  -4   3  22 9514.31 248.776  -2 
  -4  -3 -19 9514.31 248.776   1 
  -4  -3  23 7932.72 198.490  -2 
  -4   3 -20 7932.72 198.490   1 
   4  -3 -24 19069.4 299.326  -2 
   4   3  21 19069.4 299.326   1 
  -4   3  25 1391.21 126.333  -2 
  -4  -3 -22 1391.21 126.333   1 
  -4  -3  26 2056.13 126.042  -2 
  -4   3 -23 2056.13 126.042   1 
  -4  -3  27 655.813 104.153  -2 
  -4   3 -24 655.813 104.153   1 
  -4  -3  28 1439.10 115.802  -2 
  -4   3 -25 1439.10 115.802   1 
   4  -3 -29 2935.60 129.258  -2 
   4   3  26 2935.60 129.258   1 
  -4  -3  30 2384.33 121.819  -2 
  -4   3 -27 2384.33 121.819   1 
  -4  -3  31 9533.88 209.040  -2 
  -4   3 -28 9533.88 209.040   1 
  -4  -3  32 11322.1 221.994  -2 
  -4   3 -29 11322.1 221.994   1 
  -4   3  33 566.282 85.7552  -2 
  -4  -3 -30 566.282 85.7552   1 
  -4  -3  34 5217.99 151.798  -2 
  -4   3 -31 5217.99 151.798   1 
  -4   3  35 2228.32 121.883  -2 
  -4  -3 -32 2228.32 121.883   1 
  -4  -3  36 1263.27 108.846  -2 
  -4   3 -33 1263.27 108.846   1 
  -4  -3  37 578.376 91.8027  -2 
  -4   3 -34 578.376 91.8027   1 
  -4  -3  38 124.594 87.4526  -2 
  -4   3 -35 124.594 87.4526   1 
  -4  -3  39 2623.81 120.264  -2 
  -4   3 -36 2623.81 120.264   1 
  -4   3  40 4110.56 140.734  -2 
  -4  -3 -37 4110.56 140.734   1 
  -4   3  41 416.840 94.5433  -2 
  -4  -3 -38 416.840 94.5433   1 
   4   3 -42 1330.35 105.680  -2 
   4  -3  39 1330.35 105.680   1 
   4   3 -43 1565.11 98.7229  -2 
   4  -3  40 1565.11 98.7229   1 
   4   4  39 2653.04 248.306  -2 
   4  -4 -42 2653.04 248.306   1 
   4   4  38 2579.31 183.899  -2 
   4  -4 -41 2579.31 183.899   1 
   4  -4  37 645.685 149.430  -2 
   4   4 -40 645.685 149.430   1 
   4   4  36 332.512 106.218  -2 
   4  -4 -39 332.512 106.218   1 
   4   4  35 465.119 102.568  -2 
   4  -4 -38 465.119 102.568   1 
   4  -4  34 1787.82 133.376  -2 
   4   4 -37 1787.82 133.376   1 
   4  -4  33 666.103 109.412  -2 
   4   4 -36 666.103 109.412   1 
   4  -4  32 814.582 113.307  -2 
   4   4 -35 814.582 113.307   1 
   4  -4  31 2518.10 151.560  -2 
   4   4 -34 2518.10 151.560   1 
   4  -4  30 3148.72 170.121  -2 
   4   4 -33 3148.72 170.121   1 
   4  -4  29 960.932 111.992  -2 
   4   4 -32 960.932 111.992   1 
   4   4  28 2987.58 157.827  -2 
   4  -4 -31 2987.58 157.827   1 
   4  -4  27 4347.38 197.568  -2 
   4   4 -30 4347.38 197.568   1 
   4  -4  26 13093.6 309.332  -2 
   4   4 -29 13093.6 309.332   1 
   4  -4  25 4344.64 177.550  -2 
   4   4 -28 4344.64 177.550   1 
   4  -4  24 107.877 103.862  -2 
   4   4 -27 107.877 103.862   1 
   4   4  23 7976.10 217.842  -2 
   4  -4 -26 7976.10 217.842   1 
   4  -4  22 1323.91 134.590  -2 
   4   4 -25 1323.91 134.590   1 
   4   4  21 7106.66 200.189  -2 
   4  -4 -24 7106.66 200.189   1 
   4  -4  20 2620.01 137.702  -2 
   4   4 -23 2620.01 137.702   1 
   4   4  19 24211.3 355.203  -2 
   4  -4 -22 24211.3 355.203   1 
   4   4  18 14991.0 280.800  -2 
   4  -4 -21 14991.0 280.800   1 
   4   4  17 3216.94 206.166  -2 
   4  -4 -20 3216.94 206.166   1 
   4   4  16 5302.91 368.530  -2 
   4  -4 -19 5302.91 368.530   1 
  -4   4 -15 5432.35 619.161  -2 
  -4  -4  18 5432.35 619.161   1 
  -4   4 -14 17139.6 1005.18  -2 
  -4  -4  17 17139.6 1005.18   1 
   4   4  13 12472.4 844.406  -2 
   4  -4 -16 12472.4 844.406   1 
  -4  -4 -12 11089.5 778.927  -2 
  -4   4  15 11089.5 778.927   1 
   4  -4  11 18578.1 973.005  -2 
   4   4 -14 18578.1 973.005   1 
   4  -4  10 6088.49 533.439  -2 
   4   4 -13 6088.49 533.439   1 
   4  -4   9 996.519 364.493  -2 
   4   4 -12 996.519 364.493   1 
  -4   4  -8 3950.19 291.897  -2 
  -4  -4  11 3950.19 291.897   1 
  -4  -4  -7 16283.4 641.710  -2 
  -4   4  10 16283.4 641.710   1 
   4   4   6 36501.3 821.436  -2 
   4  -4  -9 36501.3 821.436   1 
  -4  -4  -5 37062.1 757.030  -2 
  -4   4   8 37062.1 757.030   1 
  -4  -4  -4 1217.94 243.480  -2 
  -4   4   7 1217.94 243.480   1 
  -4   4  -3 38235.2 739.197  -2 
  -4  -4   6 38235.2 739.197   1 
   4  -4   2 866.945 192.478  -2 
   4   4  -5 866.945 192.478   1 
   4  -4   1 46457.5 728.615  -2 
   4   4  -4 46457.5 728.615   1 
  -4   4   0 4175.35 310.737  -2 
  -4  -4   3 4175.35 310.737   1 
   4  -4  -1 54549.0 968.880  -2 
   4   4  -2 54549.0 968.880   1 
   4   4  -2 84281.4 1214.88  -2 
   4  -4  -1 84281.4 1214.88   1 
  -4   4   3 5041.90 345.936  -2 
  -4  -4   0 5041.90 345.936   1 
  -4   4   4 26836.2 764.752  -2 
  -4  -4  -1 26836.2 764.752   1 
  -4   4   5 1305.64 280.190  -2 
  -4  -4  -2 1305.64 280.190   1 
  -4  -4   6 37393.1 921.000  -2 
  -4   4  -3 37393.1 921.000   1 
  -4  -4   7 576.257 267.000  -2 
  -4   4  -4 576.257 267.000   1 
  -4   4   8 22558.1 655.784  -2 
  -4  -4  -5 22558.1 655.784   1 
   4   4  -9 37269.7 967.406  -2 
   4  -4   6 37269.7 967.406   1 
   4   4 -10 23866.4 788.841  -2 
   4  -4   7 23866.4 788.841   1 
  -4  -4  11 2268.18 303.944  -2 
  -4   4  -8 2268.18 303.944   1 
   4   4 -12 389.672 365.434  -2 
   4  -4   9 389.672 365.434   1 
  -4  -4  13 7990.78 470.051  -2 
  -4   4 -10 7990.78 470.051   1 
  -4  -4  14 28135.7 989.545  -2 
  -4   4 -11 28135.7 989.545   1 
  -4  -4  15 20382.5 859.502  -2 
  -4   4 -12 20382.5 859.502   1 
   4  -4 -16 9097.26 706.895  -2 
   4   4  13 9097.26 706.895   1 
   4  -4 -17 10146.9 789.225  -2 
   4   4  14 10146.9 789.225   1 
   4   4 -18 10098.2 691.155  -2 
   4  -4  15 10098.2 691.155   1 
   4   4 -19 10642.9 470.425  -2 
   4  -4  16 10642.9 470.425   1 
  -4  -4  20 4395.50 165.725  -2 
  -4   4 -17 4395.50 165.725   1 
   4  -4 -21 8661.55 207.501  -2 
   4   4  18 8661.55 207.501   1 
   4  -4 -22 24185.0 340.469  -2 
   4   4  19 24185.0 340.469   1 
   4  -4 -23 1661.43 122.529  -2 
   4   4  20 1661.43 122.529   1 
   4  -4 -24 4028.01 162.621  -2 
   4   4  21 4028.01 162.621   1 
  -4   4  25 760.103 110.094  -2 
  -4  -4 -22 760.103 110.094   1 
   4  -4 -26 6470.31 205.908  -2 
   4   4  23 6470.31 205.908   1 
  -4  -4  27 45.4498 92.3149  -2 
  -4   4 -24 45.4498 92.3149   1 
  -4  -4  28 4383.77 149.724  -2 
  -4   4 -25 4383.77 149.724   1 
  -4  -4  29 9547.08 199.824  -2 
  -4   4 -26 9547.08 199.824   1 
  -4  -4  30 7667.90 190.126  -2 
  -4   4 -27 7667.90 190.126   1 
  -4  -4  31 2301.57 121.564  -2 
  -4   4 -28 2301.57 121.564   1 
  -4  -4  32 1837.92 116.019  -2 
  -4   4 -29 1837.92 116.019   1 
  -4  -4  33 2968.72 134.631  -2 
  -4   4 -30 2968.72 134.631   1 
  -4  -4  34 3689.21 141.701  -2 
  -4   4 -31 3689.21 141.701   1 
  -4  -4  35 1111.47 94.7167  -2 
  -4   4 -32 1111.47 94.7167   1 
  -4  -4  36 1458.08 106.515  -2 
  -4   4 -33 1458.08 106.515   1 
  -4  -4  37 851.813 94.6569  -2 
  -4   4 -34 851.813 94.6569   1 
  -4  -4  38 686.944 92.3926  -2 
  -4   4 -35 686.944 92.3926   1 
  -4  -4  39 1111.77 98.3983  -2 
  -4   4 -36 1111.77 98.3983   1 
  -4   4  40 645.960 85.3314  -2 
  -4  -4 -37 645.960 85.3314   1 
   4  -4 -41 1592.87 88.5268  -2 
   4   4  38 1592.87 88.5268   1 
   4  -4 -42 3126.23 119.823  -2 
   4   4  39 3126.23 119.823   1 
   4  -4 -43 343.226 152.665  -2 
   4   4  40 343.226 152.665   1 
   4   5  38 695.716 183.126  -2 
   4  -5 -41 695.716 183.126   1 
   4  -5  37 2174.21 181.067  -2 
   4   5 -40 2174.21 181.067   1 
   4  -5  36 1108.80 125.910  -2 
   4   5 -39 1108.80 125.910   1 
   4  -5  35 479.762 103.227  -2 
   4   5 -38 479.762 103.227   1 
   4   5  34 3084.21 132.224  -2 
   4  -5 -37 3084.21 132.224   1 
   4   5  33 813.430 109.722  -2 
   4  -5 -36 813.430 109.722   1 
   4   5  32 109.411 92.4998  -2 
   4  -5 -35 109.411 92.4998   1 
   4  -5  31 1011.47 114.949  -2 
   4   5 -34 1011.47 114.949   1 
   4  -5  30 188.743 99.3619  -2 
   4   5 -33 188.743 99.3619   1 
   4  -5  29 4617.37 182.228  -2 
   4   5 -32 4617.37 182.228   1 
   4  -5  28 4226.68 177.799  -2 
   4   5 -31 4226.68 177.799   1 
   4  -5  27 5518.15 212.928  -2 
   4   5 -30 5518.15 212.928   1 
   4   5  26 5667.14 217.867  -2 
   4  -5 -29 5667.14 217.867   1 
   4   5  25 11270.5 267.167  -2 
   4  -5 -28 11270.5 267.167   1 
   4  -5  24 12963.8 281.637  -2 
   4   5 -27 12963.8 281.637   1 
   4  -5  23 3526.24 177.282  -2 
   4   5 -26 3526.24 177.282   1 
   4   5  22 269.146 113.311  -2 
   4  -5 -25 269.146 113.311   1 
   4  -5  21 12195.9 281.207  -2 
   4   5 -24 12195.9 281.207   1 
   4  -5  20 2996.33 160.935  -2 
   4   5 -23 2996.33 160.935   1 
   4  -5  19 2833.30 154.080  -2 
   4   5 -22 2833.30 154.080   1 
   4  -5  18 6046.05 200.287  -2 
   4   5 -21 6046.05 200.287   1 
  -4  -5 -17 13126.8 259.310  -2 
  -4   5  20 13126.8 259.310   1 
  -4  -5 -16 10635.8 202.918  -2 
  -4   5  19 10635.8 202.918   1 
  -4  -5 -15 1127.26 130.702  -2 
  -4   5  18 1127.26 130.702   1 
   4   5  14 25866.8 563.802  -2 
   4  -5 -17 25866.8 563.802   1 
  -4  -5 -13 10453.9 677.875  -2 
  -4   5  16 10453.9 677.875   1 
  -4  -5 -12 3927.34 515.392  -2 
  -4   5  15 3927.34 515.392   1 
   4  -5  11 4881.29 448.084  -2 
   4   5 -14 4881.29 448.084   1 
   4  -5  10 8860.47 610.097  -2 
   4   5 -13 8860.47 610.097   1 
   4  -5   9 24208.8 788.984  -2 
   4   5 -12 24208.8 788.984   1 
  -4   5  -8 11619.7 682.661  -2 
  -4  -5  11 11619.7 682.661   1 
  -4   5  -7 27953.4 874.994  -2 
  -4  -5  10 27953.4 874.994   1 
   4  -5   6 5864.00 433.326  -2 
   4   5  -9 5864.00 433.326   1 
  -4  -5  -5 10234.7 545.472  -2 
  -4   5   8 10234.7 545.472   1 
  -4   5  -4 34886.0 702.063  -2 
  -4  -5   7 34886.0 702.063   1 
  -4   5  -3 66898.0 967.038  -2 
  -4  -5   6 66898.0 967.038   1 
  -4   5  -2 578.646 246.441  -2 
  -4  -5   5 578.646 246.441   1 
  -4  -5  -1 17129.8 644.151  -2 
  -4   5   4 17129.8 644.151   1 
  -4   5   0 4336.72 296.086  -2 
  -4  -5   3 4336.72 296.086   1 
  -4   5   1 19580.0 639.782  -2 
  -4  -5   2 19580.0 639.782   1 
  -4   5   2 16505.2 598.239  -2 
  -4  -5   1 16505.2 598.239   1 
  -4   5   3 3244.60 308.944  -2 
  -4  -5   0 3244.60 308.944   1 
  -4   5   4 13760.0 568.274  -2 
  -4  -5  -1 13760.0 568.274   1 
  -4  -5   5 918.882 280.135  -2 
  -4   5  -2 918.882 280.135   1 
  -4   5   6 34435.2 815.610  -2 
  -4  -5  -3 34435.2 815.610   1 
   4   5  -7 31084.5 914.484  -2 
   4  -5   4 31084.5 914.484   1 
   4   5  -8 6187.57 447.769  -2 
   4  -5   5 6187.57 447.769   1 
  -4  -5   9 8646.14 459.801  -2 
  -4   5  -6 8646.14 459.801   1 
  -4  -5  10 17513.4 636.227  -2 
  -4   5  -7 17513.4 636.227   1 
  -4  -5  11 17154.2 767.028  -2 
  -4   5  -8 17154.2 767.028   1 
   4   5 -12 31719.8 1046.57  -2 
   4  -5   9 31719.8 1046.57   1 
   4   5 -13 13334.1 852.817  -2 
   4  -5  10 13334.1 852.817   1 
  -4  -5  14 3532.40 563.423  -2 
  -4   5 -11 3532.40 563.423   1 
   4   5 -15 3556.38 598.035  -2 
   4  -5  12 3556.38 598.035   1 
   4   5 -16 5899.33 642.820  -2 
   4  -5  13 5899.33 642.820   1 
   4  -5 -17 46981.9 782.623  -2 
   4   5  14 46981.9 782.623   1 
   4  -5 -18 864.120 129.743  -2 
   4   5  15 864.120 129.743   1 
   4  -5 -19 6502.77 186.262  -2 
   4   5  16 6502.77 186.262   1 
  -4   5  20 8303.82 196.323  -2 
  -4  -5 -17 8303.82 196.323   1 
  -4   5  21 6275.00 164.170  -2 
  -4  -5 -18 6275.00 164.170   1 
  -4  -5  22 1898.88 115.463  -2 
  -4   5 -19 1898.88 115.463   1 
  -4   5  23 1790.90 136.830  -2 
  -4  -5 -20 1790.90 136.830   1 
   4  -5 -24 13304.4 301.674  -2 
   4   5  21 13304.4 301.674   1 
   4  -5 -25 197.221 94.5896  -2 
   4   5  22 197.221 94.5896   1 
   4  -5 -26 5961.35 209.425  -2 
   4   5  23 5961.35 209.425   1 
   4  -5 -27 12185.4 251.768  -2 
   4   5  24 12185.4 251.768   1 
  -4  -5  28 8802.15 219.271  -2 
  -4   5 -25 8802.15 219.271   1 
  -4  -5  29 10285.7 233.295  -2 
  -4   5 -26 10285.7 233.295   1 
  -4  -5  30 3427.59 141.390  -2 
  -4   5 -27 3427.59 141.390   1 
   4  -5 -31 5242.44 154.045  -2 
   4   5  28 5242.44 154.045   1 
  -4  -5  32 4470.15 149.436  -2 
  -4   5 -29 4470.15 149.436   1 
  -4  -5  33 533.025 84.4864  -2 
  -4   5 -30 533.025 84.4864   1 
  -4  -5  34 881.461 87.1703  -2 
  -4   5 -31 881.461 87.1703   1 
  -4  -5  35 76.2054 74.0844  -2 
  -4   5 -32 76.2054 74.0844   1 
  -4  -5  36 706.922 81.7299  -2 
  -4   5 -33 706.922 81.7299   1 
  -4   5  37 5870.55 154.006  -2 
  -4  -5 -34 5870.55 154.006   1 
  -4  -5  38 416.032 73.0235  -2 
  -4   5 -35 416.032 73.0235   1 
  -4  -5  39 555.340 81.5936  -2 
  -4   5 -36 555.340 81.5936   1 
  -4   5  40 2122.39 103.422  -2 
  -4  -5 -37 2122.39 103.422   1 
   4  -5 -41 1125.95 115.041  -2 
   4   5  38 1125.95 115.041   1 
   4  -5 -42 757.290 116.429  -2 
   4   5  39 757.290 116.429   1 
   4   6  37 763.234 199.857  -2 
   4  -6 -40 763.234 199.857   1 
   4   6  36 2754.20 171.804  -2 
   4  -6 -39 2754.20 171.804   1 
   4   6  35 523.090 99.3557  -2 
   4  -6 -38 523.090 99.3557   1 
   4   6  34 325.208 83.4192  -2 
   4  -6 -37 325.208 83.4192   1 
   4  -6  33 2567.32 149.744  -2 
   4   6 -36 2567.32 149.744   1 
   4   6  32 2989.91 142.555  -2 
   4  -6 -35 2989.91 142.555   1 
   4   6  31 5397.97 188.803  -2 
   4  -6 -34 5397.97 188.803   1 
   4  -6  30 2649.97 151.151  -2 
   4   6 -33 2649.97 151.151   1 
   4  -6  29 51.7768 100.951  -2 
   4   6 -32 51.7768 100.951   1 
   4   6  28 2077.88 133.496  -2 
   4  -6 -31 2077.88 133.496   1 
   4   6  27 2939.64 154.255  -2 
   4  -6 -30 2939.64 154.255   1 
   4  -6  26 4027.14 174.517  -2 
   4   6 -29 4027.14 174.517   1 
   4  -6  25 7452.08 243.207  -2 
   4   6 -28 7452.08 243.207   1 
   4  -6  24 3792.45 185.656  -2 
   4   6 -27 3792.45 185.656   1 
   4   6  23 23401.6 410.664  -2 
   4  -6 -26 23401.6 410.664   1 
   4   6  22 14767.0 295.753  -2 
   4  -6 -25 14767.0 295.753   1 
  -4  -6 -21 1283.29 125.826  -2 
  -4   6  24 1283.29 125.826   1 
   4   6  20 1321.44 130.375  -2 
   4  -6 -23 1321.44 130.375   1 
   4   6  19 4451.57 189.817  -2 
   4  -6 -22 4451.57 189.817   1 
   4   6  18 1199.58 118.846  -2 
   4  -6 -21 1199.58 118.846   1 
   4   6  17 3819.29 137.376  -2 
   4  -6 -20 3819.29 137.376   1 
  -4   6 -16 13952.7 235.168  -2 
  -4  -6  19 13952.7 235.168   1 
   4   6  15 2170.27 123.440  -2 
   4  -6 -18 2170.27 123.440   1 
   4  -6  14 4298.29 142.772  -2 
   4   6 -17 4298.29 142.772   1 
   4   6  13 5149.27 137.609  -2 
   4  -6 -16 5149.27 137.609   1 
  -4   6 -12 13537.5 237.692  -2 
  -4  -6  15 13537.5 237.692   1 
   4  -6  11 20679.6 388.813  -2 
   4   6 -14 20679.6 388.813   1 
   4  -6  10 3897.82 451.043  -2 
   4   6 -13 3897.82 451.043   1 
  -4   6  -9 1100.71 611.290  -2 
  -4  -6  12 1100.71 611.290   1 
   4  -6   8 454.752 532.767  -2 
   4   6 -11 454.752 532.767   1 
  -4  -6  -7 10645.2 595.365  -2 
  -4   6  10 10645.2 595.365   1 
  -4  -6  -6 15962.7 817.510  -2 
  -4   6   9 15962.7 817.510   1 
   4  -6   5 19489.7 708.876  -2 
   4   6  -8 19489.7 708.876   1 
  -4   6  -4 18310.9 818.972  -2 
  -4  -6   7 18310.9 818.972   1 
  -4   6  -3 22967.4 796.813  -2 
  -4  -6   6 22967.4 796.813   1 
   4  -6   2 1067.81 326.409  -2 
   4   6  -5 1067.81 326.409   1 
   4  -6   1 26555.7 855.343  -2 
   4   6  -4 26555.7 855.343   1 
   4  -6   0 3015.45 391.228  -2 
   4   6  -3 3015.45 391.228   1 
   4  -6  -1 254.282 299.545  -2 
   4   6  -2 254.282 299.545   1 
   4  -6  -2 414.287 351.014  -2 
   4   6  -1 414.287 351.014   1 
  -4   6   3 4282.58 379.484  -2 
  -4  -6   0 4282.58 379.484   1 
  -4   6   4 21862.4 737.597  -2 
  -4  -6  -1 21862.4 737.597   1 
  -4  -6   5 2036.75 320.654  -2 
  -4   6  -2 2036.75 320.654   1 
   4  -6  -6 15170.5 639.832  -2 
   4   6   3 15170.5 639.832   1 
  -4  -6   7 24447.0 859.404  -2 
  -4   6  -4 24447.0 859.404   1 
   4   6  -8 14186.6 684.287  -2 
   4  -6   5 14186.6 684.287   1 
  -4  -6   9 24588.0 957.979  -2 
  -4   6  -6 24588.0 957.979   1 
  -4  -6  10 5985.27 544.569  -2 
  -4   6  -7 5985.27 544.569   1 
   4   6 -11 170.360 472.475  -2 
   4  -6   8 170.360 472.475   1 
   4   6 -12 617.726 566.249  -2 
   4  -6   9 617.726 566.249   1 
   4   6 -13 3506.57 613.163  -2 
   4  -6  10 3506.57 613.163   1 
   4  -6 -14 13102.8 317.611  -2 
   4   6  11 13102.8 317.611   1 
  -4  -6  15 24358.7 319.500  -2 
  -4   6 -12 24358.7 319.500   1 
  -4  -6  16 3459.23 130.376  -2 
  -4   6 -13 3459.23 130.376   1 
  -4  -6  17 7764.36 169.621  -2 
  -4   6 -14 7764.36 169.621   1 
  -4  -6  18 1697.71 101.135  -2 
  -4   6 -15 1697.71 101.135   1 
  -4  -6  19 22904.8 236.410  -2 
  -4   6 -16 22904.8 236.410   1 
  -4  -6  20 3189.79 122.319  -2 
  -4   6 -17 3189.79 122.319   1 
  -4  -6  21 1425.00 102.340  -2 
  -4   6 -18 1425.00 102.340   1 
  -4   6  22 3505.45 149.845  -2 
  -4  -6 -19 3505.45 149.845   1 
   4   6 -23 1698.89 107.756  -2 
   4  -6  20 1698.89 107.756   1 
   4  -6 -24 1647.11 123.062  -2 
   4   6  21 1647.11 123.062   1 
  -4  -6  25 14416.2 288.650  -2 
  -4   6 -22 14416.2 288.650   1 
  -4  -6  26 14671.1 296.961  -2 
  -4   6 -23 14671.1 296.961   1 
  -4  -6  27 7227.41 201.671  -2 
  -4   6 -24 7227.41 201.671   1 
   4   6 -28 4413.80 166.188  -2 
   4  -6  25 4413.80 166.188   1 
  -4  -6  29 6472.82 189.118  -2 
  -4   6 -26 6472.82 189.118   1 
  -4  -6  30 3130.53 134.379  -2 
  -4   6 -27 3130.53 134.379   1 
  -4  -6  31 3826.50 134.043  -2 
  -4   6 -28 3826.50 134.043   1 
  -4  -6  32 13.1377 70.3133  -2 
  -4   6 -29 13.1377 70.3133   1 
  -4  -6  33 1562.37 95.9617  -2 
  -4   6 -30 1562.37 95.9617   1 
  -4   6  34 3417.16 117.972  -2 
  -4  -6 -31 3417.16 117.972   1 
  -4   6  35 4551.38 153.521  -2 
  -4  -6 -32 4551.38 153.521   1 
  -4  -6  36 1470.42 98.1559  -2 
  -4   6 -33 1470.42 98.1559   1 
  -4   6  37 431.218 73.0302  -2 
  -4  -6 -34 431.218 73.0302   1 
  -4   6  38 703.611 86.9679  -2 
  -4  -6 -35 703.611 86.9679   1 
  -4   6  39 3811.69 108.119  -2 
  -4  -6 -36 3811.69 108.119   1 
   4  -6 -40 295.502 85.8337  -2 
   4   6  37 295.502 85.8337   1 
   4   7  35 240.462 100.921  -2 
   4  -7 -38 240.462 100.921   1 
   4   7  34 3546.41 130.878  -2 
   4  -7 -37 3546.41 130.878   1 
   4  -7  33 779.756 101.323  -2 
   4   7 -36 779.756 101.323   1 
   4   7  32 342.947 111.995  -2 
   4  -7 -35 342.947 111.995   1 
   4  -7  31 3517.71 164.783  -2 
   4   7 -34 3517.71 164.783   1 
   4   7  30 1765.24 129.263  -2 
   4  -7 -33 1765.24 129.263   1 
   4  -7  29 919.997 97.9338  -2 
   4   7 -32 919.997 97.9338   1 
   4  -7  28 5867.96 188.848  -2 
   4   7 -31 5867.96 188.848   1 
   4  -7  27 15.3095 87.5269  -2 
   4   7 -30 15.3095 87.5269   1 
   4  -7  26 5284.51 207.110  -2 
   4   7 -29 5284.51 207.110   1 
   4  -7  25 10823.8 287.708  -2 
   4   7 -28 10823.8 287.708   1 
   4   7  24 4467.99 170.988  -2 
   4  -7 -27 4467.99 170.988   1 
   4  -7  23 5402.65 181.923  -2 
   4   7 -26 5402.65 181.923   1 
   4   7  22 1318.69 128.801  -2 
   4  -7 -25 1318.69 128.801   1 
   4   7  21 15662.0 319.217  -2 
   4  -7 -24 15662.0 319.217   1 
   4  -7  20 5606.14 206.205  -2 
   4   7 -23 5606.14 206.205   1 
   4   7  19 5690.68 186.842  -2 
   4  -7 -22 5690.68 186.842   1 
   4   7  18 4423.12 158.604  -2 
   4  -7 -21 4423.12 158.604   1 
   4   7  17 1642.39 115.495  -2 
   4  -7 -20 1642.39 115.495   1 
   4   7  16 7378.90 174.548  -2 
   4  -7 -19 7378.90 174.548   1 
   4  -7  15 721.174 88.4942  -2 
   4   7 -18 721.174 88.4942   1 
   4  -7  14 15977.7 248.934  -2 
   4   7 -17 15977.7 248.934   1 
   4  -7  13 11354.2 214.943  -2 
   4   7 -16 11354.2 214.943   1 
   4   7  12 4611.04 161.430  -2 
   4  -7 -15 4611.04 161.430   1 
  -4  -7 -11 3069.06 140.159  -2 
  -4   7  14 3069.06 140.159   1 
   4  -7  10 1120.05 80.9818  -2 
   4   7 -13 1120.05 80.9818   1 
  -4  -7  -9 8251.57 185.008  -2 
  -4   7  12 8251.57 185.008   1 
   4  -7   8 793.344 89.9865  -2 
   4   7 -11 793.344 89.9865   1 
   4  -7   7 899.122 101.864  -2 
   4   7 -10 899.122 101.864   1 
   4  -7   6 4461.17 138.816  -2 
   4   7  -9 4461.17 138.816   1 
   4  -7   5 16915.2 973.001  -2 
   4   7  -8 16915.2 973.001   1 
   4  -7   4 8674.06 713.885  -2 
   4   7  -7 8674.06 713.885   1 
  -4  -7  -3 30244.3 810.937  -2 
  -4   7   6 30244.3 810.937   1 
  -4  -7  -2 2424.81 401.678  -2 
  -4   7   5 2424.81 401.678   1 
   4  -7   1 10649.1 602.020  -2 
   4   7  -4 10649.1 602.020   1 
   4  -7   0 3865.05 487.615  -2 
   4   7  -3 3865.05 487.615   1 
   4  -7  -1 15204.2 718.196  -2 
   4   7  -2 15204.2 718.196   1 
   4  -7  -2 8569.19 542.192  -2 
   4   7  -1 8569.19 542.192   1 
  -4  -7   3 6330.55 486.158  -2 
  -4   7   0 6330.55 486.158   1 
   4  -7  -4 16844.6 682.917  -2 
   4   7   1 16844.6 682.917   1 
   4   7  -5 2951.29 435.096  -2 
   4  -7   2 2951.29 435.096   1 
   4  -7  -6 21539.9 882.648  -2 
   4   7   3 21539.9 882.648   1 
  -4  -7   7 13299.4 690.034  -2 
  -4   7  -4 13299.4 690.034   1 
   4  -7  -8 11881.8 717.723  -2 
   4   7   5 11881.8 717.723   1 
  -4  -7   9 6549.74 235.786  -2 
  -4   7  -6 6549.74 235.786   1 
  -4  -7  10 1080.48 111.336  -2 
  -4   7  -7 1080.48 111.336   1 
   4   7 -11 1000.27 92.9533  -2 
   4  -7   8 1000.27 92.9533   1 
  -4  -7  12 13547.9 213.591  -2 
  -4   7  -9 13547.9 213.591   1 
  -4  -7  13 727.072 96.1881  -2 
  -4   7 -10 727.072 96.1881   1 
  -4  -7  14 2025.93 93.9291  -2 
  -4   7 -11 2025.93 93.9291   1 
  -4  -7  15 4486.58 136.281  -2 
  -4   7 -12 4486.58 136.281   1 
  -4  -7  16 8488.05 178.121  -2 
  -4   7 -13 8488.05 178.121   1 
  -4  -7  17 22487.5 259.466  -2 
  -4   7 -14 22487.5 259.466   1 
  -4  -7  18 1401.46 101.910  -2 
  -4   7 -15 1401.46 101.910   1 
  -4  -7  19 4643.18 145.490  -2 
  -4   7 -16 4643.18 145.490   1 
   4   7 -20 2455.36 118.200  -2 
   4  -7  17 2455.36 118.200   1 
   4   7 -21 7634.25 178.281  -2 
   4  -7  18 7634.25 178.281   1 
  -4   7  22 3204.40 137.182  -2 
  -4  -7 -19 3204.40 137.182   1 
   4   7 -23 5423.29 173.228  -2 
   4  -7  20 5423.29 173.228   1 
  -4  -7  24 12127.6 244.413  -2 
  -4   7 -21 12127.6 244.413   1 
  -4  -7  25 1090.70 111.275  -2 
  -4   7 -22 1090.70 111.275   1 
  -4  -7  26 3306.81 154.161  -2 
  -4   7 -23 3306.81 154.161   1 
  -4  -7  27 7188.18 206.996  -2 
  -4   7 -24 7188.18 206.996   1 
  -4  -7  28 7867.36 211.767  -2 
  -4   7 -25 7867.36 211.767   1 
  -4  -7  29 6619.98 192.335  -2 
  -4   7 -26 6619.98 192.335   1 
  -4  -7  30 66.2942 67.4592  -2 
  -4   7 -27 66.2942 67.4592   1 
   4  -7 -31 3432.17 134.086  -2 
   4   7  28 3432.17 134.086   1 
  -4   7  32 1681.55 99.9632  -2 
  -4  -7 -29 1681.55 99.9632   1 
  -4   7  33 1005.01 86.9007  -2 
  -4  -7 -30 1005.01 86.9007   1 
  -4   7  34 3006.40 115.681  -2 
  -4  -7 -31 3006.40 115.681   1 
  -4   7  35 277.677 74.7373  -2 
  -4  -7 -32 277.677 74.7373   1 
  -4   7  36 1031.57 88.8359  -2 
  -4  -7 -33 1031.57 88.8359   1 
  -4  -7  37 3974.42 120.682  -2 
  -4   7 -34 3974.42 120.682   1 
   4  -7 -38 189.804 76.8249  -2 
   4   7  35 189.804 76.8249   1 
   4   7 -39 326.153 84.9428  -2 
   4  -7  36 326.153 84.9428   1 
  -4  -8 -35-22.1857 156.662  -2 
  -4   8  38-22.1857 156.662   1 
  -4  -8 -34 957.394 106.047  -2 
  -4   8  37 957.394 106.047   1 
   4  -8  33 273.792 105.570  -2 
   4   8 -36 273.792 105.570   1 
   4   8  32 843.235 106.682  -2 
   4  -8 -35 843.235 106.682   1 
   4   8  31 1619.14 113.069  -2 
   4  -8 -34 1619.14 113.069   1 
   4   8  30 1148.13 104.019  -2 
   4  -8 -33 1148.13 104.019   1 
   4   8  29 3720.41 153.681  -2 
   4  -8 -32 3720.41 153.681   1 
   4   8  28 119.609 91.6075  -2 
   4  -8 -31 119.609 91.6075   1 
   4   8  27 1582.15 128.520  -2 
   4  -8 -30 1582.15 128.520   1 
   4  -8  26 3239.52 167.547  -2 
   4   8 -29 3239.52 167.547   1 
   4  -8  25 1.82446 118.430  -2 
   4   8 -28 1.82446 118.430   1 
  -4  -8 -24 4771.88 215.682  -2 
  -4   8  27 4771.88 215.682   1 
   4  -8  23 3358.53 195.868  -2 
   4   8 -26 3358.53 195.868   1 
   4   8  22 2764.75 147.998  -2 
   4  -8 -25 2764.75 147.998   1 
   4   8  21 4167.57 194.168  -2 
   4  -8 -24 4167.57 194.168   1 
   4   8  20 647.619 102.648  -2 
   4  -8 -23 647.619 102.648   1 
   4   8  19 12237.2 247.976  -2 
   4  -8 -22 12237.2 247.976   1 
   4   8  18 4287.10 161.180  -2 
   4  -8 -21 4287.10 161.180   1 
  -4  -8 -17 1134.38 114.863  -2 
  -4   8  20 1134.38 114.863   1 
  -4  -8 -16 4680.00 175.926  -2 
  -4   8  19 4680.00 175.926   1 
  -4  -8 -15 579.054 104.336  -2 
  -4   8  18 579.054 104.336   1 
  -4  -8 -14 11805.6 244.408  -2 
  -4   8  17 11805.6 244.408   1 
  -4  -8 -13 201.764 91.5273  -2 
  -4   8  16 201.764 91.5273   1 
   4   8  12 8845.96 226.306  -2 
   4  -8 -15 8845.96 226.306   1 
  -4  -8 -11 12539.5 258.610  -2 
  -4   8  14 12539.5 258.610   1 
  -4  -8 -10 5748.23 184.844  -2 
  -4   8  13 5748.23 184.844   1 
  -4  -8  -9 3165.90 147.909  -2 
  -4   8  12 3165.90 147.909   1 
   4   8   8 3781.39 132.937  -2 
   4  -8 -11 3781.39 132.937   1 
  -4  -8  -7 9052.13 181.590  -2 
  -4   8  10 9052.13 181.590   1 
   4  -8   6 26504.6 280.681  -2 
   4   8  -9 26504.6 280.681   1 
   4  -8   5 3264.96 105.297  -2 
   4   8  -8 3264.96 105.297   1 
  -4  -8  -4 7543.14 154.585  -2 
  -4   8   7 7543.14 154.585   1 
  -4  -8  -3 16713.7 226.436  -2 
  -4   8   6 16713.7 226.436   1 
  -4  -8  -2 16051.8 221.420  -2 
  -4   8   5 16051.8 221.420   1 
  -4  -8  -1 9173.03 163.590  -2 
  -4   8   4 9173.03 163.590   1 
  -4  -8   0 5546.39 145.761  -2 
  -4   8   3 5546.39 145.761   1 
  -4  -8   1 17807.7 237.309  -2 
  -4   8   2 17807.7 237.309   1 
  -4  -8   2 25579.5 251.013  -2 
  -4   8   1 25579.5 251.013   1 
  -4  -8   3 8691.32 155.466  -2 
  -4   8   0 8691.32 155.466   1 
  -4  -8   4 5714.93 120.151  -2 
  -4   8  -1 5714.93 120.151   1 
  -4  -8   5 26623.3 241.090  -2 
  -4   8  -2 26623.3 241.090   1 
  -4   8   6 22998.5 222.645  -2 
  -4  -8  -3 22998.5 222.645   1 
  -4  -8   7 5054.83 131.991  -2 
  -4   8  -4 5054.83 131.991   1 
  -4  -8   8 4960.47 138.057  -2 
  -4   8  -5 4960.47 138.057   1 
  -4  -8   9 16947.2 249.142  -2 
  -4   8  -6 16947.2 249.142   1 
   4   8 -10 6872.40 194.385  -2 
   4  -8   7 6872.40 194.385   1 
  -4  -8  11 6421.22 189.052  -2 
  -4   8  -8 6421.22 189.052   1 
  -4  -8  12 2009.44 116.487  -2 
  -4   8  -9 2009.44 116.487   1 
  -4   8  13 6303.75 160.724  -2 
  -4  -8 -10 6303.75 160.724   1 
  -4  -8  14 19928.2 257.698  -2 
  -4   8 -11 19928.2 257.698   1 
  -4  -8  15 5175.30 146.021  -2 
  -4   8 -12 5175.30 146.021   1 
  -4  -8  16 304.637 90.0562  -2 
  -4   8 -13 304.637 90.0562   1 
   4   8 -17 7261.09 163.842  -2 
   4  -8  14 7261.09 163.842   1 
   4   8 -18 738.484 85.5936  -2 
   4  -8  15 738.484 85.5936   1 
  -4  -8  19 7159.10 178.268  -2 
  -4   8 -16 7159.10 178.268   1 
   4   8 -20 742.983 95.3366  -2 
   4  -8  17 742.983 95.3366   1 
   4   8 -21 3343.27 141.932  -2 
   4  -8  18 3343.27 141.932   1 
   4   8 -22 14462.6 262.865  -2 
   4  -8  19 14462.6 262.865   1 
  -4  -8  23 940.674 103.201  -2 
  -4   8 -20 940.674 103.201   1 
   4  -8 -24 2326.59 127.036  -2 
   4   8  21 2326.59 127.036   1 
  -4   8  25 4516.37 170.727  -2 
  -4  -8 -22 4516.37 170.727   1 
  -4  -8  26 3807.22 156.504  -2 
  -4   8 -23 3807.22 156.504   1 
   4  -8 -27 3513.62 136.566  -2 
   4   8  24 3513.62 136.566   1 
  -4  -8  28 126.701 72.6306  -2 
  -4   8 -25 126.701 72.6306   1 
  -4  -8  29 2268.49 121.214  -2 
  -4   8 -26 2268.49 121.214   1 
  -4  -8  30 2182.33 115.786  -2 
  -4   8 -27 2182.33 115.786   1 
  -4  -8  31 86.8688 66.6996  -2 
  -4   8 -28 86.8688 66.6996   1 
  -4   8  32 3141.10 115.748  -2 
  -4  -8 -29 3141.10 115.748   1 
  -4   8  33 638.366 82.7812  -2 
  -4  -8 -30 638.366 82.7812   1 
  -4   8  34 2545.23 105.536  -2 
  -4  -8 -31 2545.23 105.536   1 
  -4   8  35 826.109 75.3925  -2 
  -4  -8 -32 826.109 75.3925   1 
  -4  -8  36 202.708 61.3006  -2 
  -4   8 -33 202.708 61.3006   1 
  -4  -8 -34 281.547 147.257   1 
  -4  -8  37 546.358 79.5576  -2 
  -4   8 -34 546.358 79.5576   1 
   4  -8 -38-63.1639 148.726  -2 
   4   8  35-63.1639 148.726   1 
   4  -9  33 527.631 93.4187  -2 
   4   9 -36 527.631 93.4187   1 
   4  -9  32 92.1717 86.2616  -2 
   4   9 -35 92.1717 86.2616   1 
  -4  -9 -31 1250.49 114.818  -2 
  -4   9  34 1250.49 114.818   1 
  -4  -9 -30 86.6048 93.4301  -2 
  -4   9  33 86.6048 93.4301   1 
   4  -9  29 4259.65 147.488  -2 
   4   9 -32 4259.65 147.488   1 
   4   9  28 4083.87 142.871  -2 
   4  -9 -31 4083.87 142.871   1 
   4  -9  27 2049.18 136.674  -2 
   4   9 -30 2049.18 136.674   1 
   4   9  26 908.523 119.346  -2 
   4  -9 -29 908.523 119.346   1 
   4   9  25 678.172 108.124  -2 
   4  -9 -28 678.172 108.124   1 
   4   9  24 1268.00 124.807  -2 
   4  -9 -27 1268.00 124.807   1 
   4  -9  23 441.072 111.797  -2 
   4   9 -26 441.072 111.797   1 
  -4  -9 -22 260.259 78.7595  -2 
  -4   9  25 260.259 78.7595   1 
   4   9  21 2660.56 151.461  -2 
   4  -9 -24 2660.56 151.461   1 
   4   9  20 3753.39 173.273  -2 
   4  -9 -23 3753.39 173.273   1 
   4   9  19 2352.33 140.733  -2 
   4  -9 -22 2352.33 140.733   1 
   4   9  18 336.457 89.9150  -2 
   4  -9 -21 336.457 89.9150   1 
   4   9  17 5285.84 184.683  -2 
   4  -9 -20 5285.84 184.683   1 
   4   9  16 13494.9 307.778  -2 
   4  -9 -19 13494.9 307.778   1 
   4   9  15 2868.35 165.550  -2 
   4  -9 -18 2868.35 165.550   1 
  -4  -9 -14 2854.91 164.227  -2 
  -4   9  17 2854.91 164.227   1 
  -4  -9 -13 2927.64 142.333  -2 
  -4   9  16 2927.64 142.333   1 
  -4  -9 -12 26.6425 103.508  -2 
  -4   9  15 26.6425 103.508   1 
   4   9  11 620.017 77.7372  -2 
   4  -9 -14 620.017 77.7372   1 
  -4  -9 -10 1622.68 109.819  -2 
  -4   9  13 1622.68 109.819   1 
  -4   9  -9 6252.02 174.576  -2 
  -4  -9  12 6252.02 174.576   1 
  -4  -9  -8 20412.4 270.157  -2 
  -4   9  11 20412.4 270.157   1 
  -4  -9  -7 4947.71 128.897  -2 
  -4   9  10 4947.71 128.897   1 
   4  -9   6 1179.63 85.8134  -2 
   4   9  -9 1179.63 85.8134   1 
  -4  -9  -5 6469.72 142.935  -2 
  -4   9   8 6469.72 142.935   1 
  -4  -9  -4 3255.54 107.226  -2 
  -4   9   7 3255.54 107.226   1 
  -4  -9  -3 3787.75 123.558  -2 
  -4   9   6 3787.75 123.558   1 
  -4  -9  -2 10449.4 174.440  -2 
  -4   9   5 10449.4 174.440   1 
  -4  -9  -1 7081.07 140.700  -2 
  -4   9   4 7081.07 140.700   1 
  -4  -9   0 5961.68 140.405  -2 
  -4   9   3 5961.68 140.405   1 
  -4  -9   1 5222.10 137.795  -2 
  -4   9   2 5222.10 137.795   1 
  -4  -9   2 3533.97 116.753  -2 
  -4   9   1 3533.97 116.753   1 
  -4  -9   3 4626.80 135.956  -2 
  -4   9   0 4626.80 135.956   1 
  -4  -9   4 11515.7 211.290  -2 
  -4   9  -1 11515.7 211.290   1 
  -4  -9   5 15887.9 218.757  -2 
  -4   9  -2 15887.9 218.757   1 
  -4  -9   6 2192.45 109.910  -2 
  -4   9  -3 2192.45 109.910   1 
  -4  -9   7 3070.53 103.353  -2 
  -4   9  -4 3070.53 103.353   1 
  -4  -9   8 3962.61 120.560  -2 
  -4   9  -5 3962.61 120.560   1 
  -4  -9   9 839.841 101.671  -2 
  -4   9  -6 839.841 101.671   1 
   4   9 -10 4396.00 153.329  -2 
   4  -9   7 4396.00 153.329   1 
  -4  -9  11 14084.5 248.450  -2 
  -4   9  -8 14084.5 248.450   1 
  -4  -9  12 7081.96 199.136  -2 
  -4   9  -9 7081.96 199.136   1 
  -4  -9  13 1219.23 111.526  -2 
  -4   9 -10 1219.23 111.526   1 
   4   9 -14 1285.02 96.6301  -2 
   4  -9  11 1285.02 96.6301   1 
  -4  -9  15 123.004 83.2638  -2 
  -4   9 -12 123.004 83.2638   1 
  -4  -9  16 5183.97 139.986  -2 
  -4   9 -13 5183.97 139.986   1 
  -4  -9  17 1909.58 106.076  -2 
  -4   9 -14 1909.58 106.076   1 
   4   9 -18 1866.10 110.956  -2 
   4  -9  15 1866.10 110.956   1 
  -4  -9  19 11771.5 238.870  -2 
  -4   9 -16 11771.5 238.870   1 
  -4  -9  20 8766.77 210.311  -2 
  -4   9 -17 8766.77 210.311   1 
  -4  -9  21 259.749 78.9903  -2 
  -4   9 -18 259.749 78.9903   1 
  -4  -9  22 1798.80 116.626  -2 
  -4   9 -19 1798.80 116.626   1 
   4   9 -23 6281.30 178.827  -2 
   4  -9  20 6281.30 178.827   1 
   4   9 -24 4375.98 151.311  -2 
   4  -9  21 4375.98 151.311   1 
   4  -9 -25 243.454 77.5254  -2 
   4   9  22 243.454 77.5254   1 
  -4  -9  26 922.143 88.9962  -2 
  -4   9 -23 922.143 88.9962   1 
   4  -9 -27 1208.80 103.185  -2 
   4   9  24 1208.80 103.185   1 
  -4  -9  28 795.864 97.6805  -2 
  -4   9 -25 795.864 97.6805   1 
  -4  -9  29 540.224 93.7599  -2 
  -4   9 -26 540.224 93.7599   1 
  -4  -9  30 1410.37 106.364  -2 
  -4   9 -27 1410.37 106.364   1 
  -4   9  31 2545.61 111.908  -2 
  -4  -9 -28 2545.61 111.908   1 
  -4   9  32 4904.75 132.499  -2 
  -4  -9 -29 4904.75 132.499   1 
  -4   9  33 145.484 70.8717  -2 
  -4  -9 -30 145.484 70.8717   1 
   4  -9 -34 2148.88 98.8059  -2 
   4   9  31 2148.88 98.8059   1 
  -4  -9  35 128.214 59.0850  -2 
  -4   9 -32 128.214 59.0850   1 
  -4  -9  36 442.228 88.4869  -2 
  -4   9 -33 442.228 88.4869   1 
  -4 -10 -31 2936.21 159.891  -2 
  -4  10  34 2936.21 159.891   1 
  -4 -10 -30 460.910 89.8851  -2 
  -4  10  33 460.910 89.8851   1 
   4  10  29 1277.90 95.0527  -2 
   4 -10 -32 1277.90 95.0527   1 
   4 -10  28 725.083 90.8533  -2 
   4  10 -31 725.083 90.8533   1 
   4  10  27 3229.75 149.564  -2 
   4 -10 -30 3229.75 149.564   1 
   4 -10  26 2726.88 145.878  -2 
   4  10 -29 2726.88 145.878   1 
  -4 -10 -25 1322.40 136.686  -2 
  -4  10  28 1322.40 136.686   1 
   4 -10  24 412.764 101.727  -2 
   4  10 -27 412.764 101.727   1 
  -4 -10 -23 103.464 95.7639  -2 
  -4  10  26 103.464 95.7639   1 
   4  10  22 686.162 121.767  -2 
   4 -10 -25 686.162 121.767   1 
   4  10  21 1356.99 128.823  -2 
   4 -10 -24 1356.99 128.823   1 
   4 -10  20 153.109 88.3139  -2 
   4  10 -23 153.109 88.3139   1 
   4  10  19 3726.94 152.614  -2 
   4 -10 -22 3726.94 152.614   1 
   4  10  18 8315.09 240.693  -2 
   4 -10 -21 8315.09 240.693   1 
   4  10  17 2804.24 141.285  -2 
   4 -10 -20 2804.24 141.285   1 
  -4 -10 -16 2168.92 115.576  -2 
  -4  10  19 2168.92 115.576   1 
   4 -10  15 1628.62 127.235  -2 
   4  10 -18 1628.62 127.235   1 
  -4 -10 -14 5286.15 180.614  -2 
  -4  10  17 5286.15 180.614   1 
   4  10  13 4449.71 160.577  -2 
   4 -10 -16 4449.71 160.577   1 
  -4 -10 -12 498.609 96.5031  -2 
  -4  10  15 498.609 96.5031   1 
  -4 -10 -11 9575.90 235.157  -2 
  -4  10  14 9575.90 235.157   1 
  -4 -10 -10 3319.79 138.894  -2 
  -4  10  13 3319.79 138.894   1 
  -4 -10  -9 1965.99 129.278  -2 
  -4  10  12 1965.99 129.278   1 
  -4 -10  -8 6546.08 167.529  -2 
  -4  10  11 6546.08 167.529   1 
  -4 -10  -7 14638.0 237.887  -2 
  -4  10  10 14638.0 237.887   1 
  -4 -10  -6 7501.66 185.122  -2 
  -4  10   9 7501.66 185.122   1 
   4 -10   5 326.562 82.2799  -2 
   4  10  -8 326.562 82.2799   1 
   4 -10   4 1758.99 88.8685  -2 
   4  10  -7 1758.99 88.8685   1 
   4 -10   3 886.204 88.8609  -2 
   4  10  -6 886.204 88.8609   1 
   4 -10   2 968.029 92.5252  -2 
   4  10  -5 968.029 92.5252   1 
  -4 -10  -1 130.125 79.3265  -2 
  -4  10   4 130.125 79.3265   1 
  -4 -10   0 1524.44 98.6331  -2 
  -4  10   3 1524.44 98.6331   1 
   4  10  -1 6198.33 161.898  -2 
   4 -10  -2 6198.33 161.898   1 
  -4 -10   2 6892.24 169.645  -2 
  -4  10   1 6892.24 169.645   1 
  -4 -10   3 1997.97 114.112  -2 
  -4  10   0 1997.97 114.112   1 
  -4 -10   4-0.24735 85.7137  -2 
  -4  10  -1-0.24735 85.7137   1 
  -4 -10   5 1449.16 103.967  -2 
  -4  10  -2 1449.16 103.967   1 
   4 -10  -6 685.523 84.1150  -2 
   4  10   3 685.523 84.1150   1 
  -4  10   7 2871.94 116.667  -2 
  -4 -10  -4 2871.94 116.667   1 
   4 -10  -8 559.384 89.9298  -2 
   4  10   5 559.384 89.9298   1 
  -4 -10   9 6158.07 159.805  -2 
  -4  10  -6 6158.07 159.805   1 
   4 -10 -10 18707.2 258.457  -2 
   4  10   7 18707.2 258.457   1 
  -4 -10  11 9188.82 179.926  -2 
  -4  10  -8 9188.82 179.926   1 
   4 -10 -12 1386.87 104.596  -2 
   4  10   9 1386.87 104.596   1 
  -4 -10  13 2830.49 130.019  -2 
  -4  10 -10 2830.49 130.019   1 
  -4 -10  14 12763.2 246.108  -2 
  -4  10 -11 12763.2 246.108   1 
  -4 -10  15 884.120 107.234  -2 
  -4  10 -12 884.120 107.234   1 
  -4 -10  16 4210.24 162.359  -2 
  -4  10 -13 4210.24 162.359   1 
  -4 -10  17 6173.83 187.290  -2 
  -4  10 -14 6173.83 187.290   1 
  -4 -10  18 2720.52 147.786  -2 
  -4  10 -15 2720.52 147.786   1 
  -4 -10  19 3210.29 143.865  -2 
  -4  10 -16 3210.29 143.865   1 
   4 -10 -20 1849.84 115.013  -2 
   4  10  17 1849.84 115.013   1 
   4 -10 -21 12935.2 238.709  -2 
   4  10  18 12935.2 238.709   1 
   4  10 -22 5466.77 165.408  -2 
   4 -10  19 5466.77 165.408   1 
   4 -10 -23 74.4489 85.3779  -2 
   4  10  20 74.4489 85.3779   1 
  -4 -10  24 2148.09 122.815  -2 
  -4  10 -21 2148.09 122.815   1 
   4 -10 -25 1062.58 98.2770  -2 
   4  10  22 1062.58 98.2770   1 
   4 -10 -26 194.836 79.9461  -2 
   4  10  23 194.836 79.9461   1 
   4 -10 -27 506.445 73.4453  -2 
   4  10  24 506.445 73.4453   1 
   4 -10 -28 1324.43 92.8211  -2 
   4  10  25 1324.43 92.8211   1 
  -4 -10  29 1773.11 92.9811  -2 
  -4  10 -26 1773.11 92.9811   1 
  -4 -10  30 3473.44 120.781  -2 
  -4  10 -27 3473.44 120.781   1 
  -4  10  31 725.556 75.1290  -2 
  -4 -10 -28 725.556 75.1290   1 
  -4  10  32 1433.06 83.2886  -2 
  -4 -10 -29 1433.06 83.2886   1 
  -4  10  33 491.548 70.4202  -2 
  -4 -10 -30 491.548 70.4202   1 
  -4 -10  34 2241.50 116.199  -2 
  -4  10 -31 2241.50 116.199   1 
   4  11  28 46.3535 80.7429  -2 
   4 -11 -31 46.3535 80.7429   1 
   4  11  27 937.097 94.7588  -2 
   4 -11 -30 937.097 94.7588   1 
   4 -11  26 1333.34 114.338  -2 
   4  11 -29 1333.34 114.338   1 
   4  11  25 750.351 100.623  -2 
   4 -11 -28 750.351 100.623   1 
   4  11  24 814.661 95.5733  -2 
   4 -11 -27 814.661 95.5733   1 
   4 -11  23 1944.60 134.944  -2 
   4  11 -26 1944.60 134.944   1 
   4 -11  22 1814.50 133.220  -2 
   4  11 -25 1814.50 133.220   1 
   4 -11  21 98.2607 77.9647  -2 
   4  11 -24 98.2607 77.9647   1 
   4 -11  20 698.458 105.110  -2 
   4  11 -23 698.458 105.110   1 
   4 -11  19 460.349 114.912  -2 
   4  11 -22 460.349 114.912   1 
   4 -11  18 78.4580 91.6198  -2 
   4  11 -21 78.4580 91.6198   1 
   4 -11  17 1277.62 113.111  -2 
   4  11 -20 1277.62 113.111   1 
   4 -11  16 2377.27 124.732  -2 
   4  11 -19 2377.27 124.732   1 
   4 -11  15 3873.25 151.951  -2 
   4  11 -18 3873.25 151.951   1 
   4 -11  14 1784.87 117.593  -2 
   4  11 -17 1784.87 117.593   1 
   4 -11  13 3277.28 137.180  -2 
   4  11 -16 3277.28 137.180   1 
   4  11  12 18.2734 98.7249  -2 
   4 -11 -15 18.2734 98.7249   1 
   4  11  11 4230.87 181.438  -2 
   4 -11 -14 4230.87 181.438   1 
   4  11  10 5616.65 224.093  -2 
   4 -11 -13 5616.65 224.093   1 
   4 -11   9 8890.92 207.813  -2 
   4  11 -12 8890.92 207.813   1 
   4 -11   8 678.308 99.0024  -2 
   4  11 -11 678.308 99.0024   1 
   4  11   7 1400.81 105.515  -2 
   4 -11 -10 1400.81 105.515   1 
   4  11   6 5218.19 157.014  -2 
   4 -11  -9 5218.19 157.014   1 
   4 -11   5 718.171 98.5158  -2 
   4  11  -8 718.171 98.5158   1 
   4 -11   4 3172.55 146.987  -2 
   4  11  -7 3172.55 146.987   1 
   4 -11   3 1735.69 121.297  -2 
   4  11  -6 1735.69 121.297   1 
   4 -11   2 3732.71 156.634  -2 
   4  11  -5 3732.71 156.634   1 
  -4 -11  -1 6137.44 175.843  -2 
  -4  11   4 6137.44 175.843   1 
   4  11   0 135.826 86.8161  -2 
   4 -11  -3 135.826 86.8161   1 
  -4  11   1 204.815 68.7259  -2 
  -4 -11   2 204.815 68.7259   1 
   4 -11  -2 181.508 77.8620  -2 
   4  11  -1 181.508 77.8620   1 
   4 -11  -3 183.588 73.8272  -2 
   4  11   0 183.588 73.8272   1 
   4  11  -4 4790.37 145.658  -2 
   4 -11   1 4790.37 145.658   1 
  -4  11   5 3846.50 122.530  -2 
  -4 -11  -2 3846.50 122.530   1 
   4  11  -6 2249.65 104.629  -2 
   4 -11   3 2249.65 104.629   1 
  -4 -11   7 2964.98 123.889  -2 
  -4  11  -4 2964.98 123.889   1 
   4 -11  -8 1163.45 104.237  -2 
   4  11   5 1163.45 104.237   1 
   4 -11  -9 8434.64 196.250  -2 
   4  11   6 8434.64 196.250   1 
   4 -11 -10 2661.79 119.393  -2 
   4  11   7 2661.79 119.393   1 
   4 -11 -11 649.258 93.7267  -2 
   4  11   8 649.258 93.7267   1 
   4 -11 -12 9571.52 215.712  -2 
   4  11   9 9571.52 215.712   1 
   4 -11 -13 4937.05 164.556  -2 
   4  11  10 4937.05 164.556   1 
   4 -11 -14 2576.37 128.505  -2 
   4  11  11 2576.37 128.505   1 
   4 -11 -15 125.104 83.3831  -2 
   4  11  12 125.104 83.3831   1 
   4 -11 -16 2220.67 128.020  -2 
   4  11  13 2220.67 128.020   1 
   4 -11 -17 2411.51 131.159  -2 
   4  11  14 2411.51 131.159   1 
   4 -11 -18 2625.19 133.604  -2 
   4  11  15 2625.19 133.604   1 
   4 -11 -19 4163.94 150.807  -2 
   4  11  16 4163.94 150.807   1 
   4 -11 -20 2100.68 117.712  -2 
   4  11  17 2100.68 117.712   1 
   4 -11 -21 59.3383 73.9204  -2 
   4  11  18 59.3383 73.9204   1 
   4 -11 -22 409.803 72.2742  -2 
   4  11  19 409.803 72.2742   1 
  -4 -11  23 888.583 88.5604  -2 
  -4  11 -20 888.583 88.5604   1 
   4 -11 -24 110.258 70.8233  -2 
   4  11  21 110.258 70.8233   1 
   4 -11 -25 2034.23 92.6516  -2 
   4  11  22 2034.23 92.6516   1 
   4 -11 -26 1809.54 89.6773  -2 
   4  11  23 1809.54 89.6773   1 
  -4 -11  27 735.411 77.4759  -2 
  -4  11 -24 735.411 77.4759   1 
   4 -11 -28 860.490 83.4055  -2 
   4  11  25 860.490 83.4055   1 
   4  11 -29 1722.70 101.318  -2 
   4 -11  26 1722.70 101.318   1 
   4  11 -30 521.702 72.4372  -2 
   4 -11  27 521.702 72.4372   1 
  -4 -11  31 6.30010 80.4935  -2 
  -4  11 -28 6.30010 80.4935   1 
   4  12  25 1122.46 164.628  -2 
   4 -12 -28 1122.46 164.628   1 
   4  12  24 1476.09 112.789  -2 
   4 -12 -27 1476.09 112.789   1 
  -4 -12 -23 751.165 108.600  -2 
  -4  12  26 751.165 108.600   1 
   4 -12  22 552.872 112.479  -2 
   4  12 -25 552.872 112.479   1 
  -4 -12 -21 1383.07 107.741  -2 
  -4  12  24 1383.07 107.741   1 
  -4 -12 -20 610.906 81.4772  -2 
  -4  12  23 610.906 81.4772   1 
  -4 -12 -19 108.558 82.7469  -2 
  -4  12  22 108.558 82.7469   1 
   4 -12  18 391.245 72.0672  -2 
   4  12 -21 391.245 72.0672   1 
   4 -12  17 457.337 82.7462  -2 
   4  12 -20 457.337 82.7462   1 
   4 -12  16 1052.34 97.3963  -2 
   4  12 -19 1052.34 97.3963   1 
   4 -12  15 1987.86 116.146  -2 
   4  12 -18 1987.86 116.146   1 
   4 -12  14 2980.63 114.737  -2 
   4  12 -17 2980.63 114.737   1 
   4 -12  13 5547.95 175.239  -2 
   4  12 -16 5547.95 175.239   1 
   4 -12  12 3362.27 131.282  -2 
   4  12 -15 3362.27 131.282   1 
   4 -12  11 3950.04 171.079  -2 
   4  12 -14 3950.04 171.079   1 
   4 -12  10 70.1802 89.9580  -2 
   4  12 -13 70.1802 89.9580   1 
  -4 -12  -9 5891.89 217.226  -2 
  -4  12  12 5891.89 217.226   1 
   4 -12   8 1581.44 117.192  -2 
   4  12 -11 1581.44 117.192   1 
   4 -12   7 97.8316 86.2028  -2 
   4  12 -10 97.8316 86.2028   1 
   4 -12   6 322.423 114.866  -2 
   4  12  -9 322.423 114.866   1 
   4 -12   5 963.490 118.875  -2 
   4  12  -8 963.490 118.875   1 
   4  12   4 6471.35 199.936  -2 
   4 -12  -7 6471.35 199.936   1 
   4  12   3 713.947 101.522  -2 
   4 -12  -6 713.947 101.522   1 
   4 -12   2 144.300 85.1732  -2 
   4  12  -5 144.300 85.1732   1 
   4 -12   1 1568.84 117.947  -2 
   4  12  -4 1568.84 117.947   1 
   4 -12   0 2349.78 127.554  -2 
   4  12  -3 2349.78 127.554   1 
   4 -12  -1 1301.12 97.8780  -2 
   4  12  -2 1301.12 97.8780   1 
   4  12  -2 1256.05 94.3211  -2 
   4 -12  -1 1256.05 94.3211   1 
   4 -12  -3 1792.75 103.545  -2 
   4  12   0 1792.75 103.545   1 
   4 -12  -4 1931.52 107.651  -2 
   4  12   1 1931.52 107.651   1 
   4 -12  -5 245.749 76.9683  -2 
   4  12   2 245.749 76.9683   1 
   4 -12  -6 322.960 77.3962  -2 
   4  12   3 322.960 77.3962   1 
   4 -12  -7 8599.86 182.981  -2 
   4  12   4 8599.86 182.981   1 
  -4 -12   8 1718.97 102.924  -2 
  -4  12  -5 1718.97 102.924   1 
   4 -12  -9 334.984 75.7114  -2 
   4  12   6 334.984 75.7114   1 
   4 -12 -10 256.097 72.6190  -2 
   4  12   7 256.097 72.6190   1 
   4 -12 -11 2490.10 116.063  -2 
   4  12   8 2490.10 116.063   1 
   4 -12 -12 3583.64 144.361  -2 
   4  12   9 3583.64 144.361   1 
   4 -12 -13 137.274 71.7693  -2 
   4  12  10 137.274 71.7693   1 
   4 -12 -14 2683.97 132.664  -2 
   4  12  11 2683.97 132.664   1 
   4 -12 -15 2098.11 139.663  -2 
   4  12  12 2098.11 139.663   1 
   4 -12 -16 3921.84 155.185  -2 
   4  12  13 3921.84 155.185   1 
  -4 -12  17 3809.59 147.576  -2 
  -4  12 -14 3809.59 147.576   1 
  -4 -12  18 1327.17 101.727  -2 
  -4  12 -15 1327.17 101.727   1 
   4 -12 -19 884.602 90.9128  -2 
   4  12  16 884.602 90.9128   1 
  -4 -12  20 493.082 78.3889  -2 
  -4  12 -17 493.082 78.3889   1 
   4 -12 -21 501.960 79.4110  -2 
   4  12  18 501.960 79.4110   1 
   4 -12 -22 349.768 71.7729  -2 
   4  12  19 349.768 71.7729   1 
   4 -12 -23 472.172 70.0085  -2 
   4  12  20 472.172 70.0085   1 
  -4 -12  24 1880.10 88.6492  -2 
  -4  12 -21 1880.10 88.6492   1 
   4 -12 -25 746.820 76.5405  -2 
   4  12  22 746.820 76.5405   1 
  -4 -12  26 1127.39 82.5771  -2 
  -4  12 -23 1127.39 82.5771   1 
  -4 -12  27 1680.60 93.6493  -2 
  -4  12 -24 1680.60 93.6493   1 
   4  12 -28 902.745 95.7356  -2 
   4 -12  25 902.745 95.7356   1 
   4  13  21 201.811 116.510  -2 
   4 -13 -24 201.811 116.510   1 
   4  13  20 792.403 165.327  -2 
   4 -13 -23 792.403 165.327   1 
  -4 -13 -19-25.9021 134.415  -2 
  -4  13  22-25.9021 134.415   1 
  -4 -13 -18-25.0689 113.762  -2 
  -4  13  21-25.0689 113.762   1 
   4 -13  17 231.641 95.8016  -2 
   4  13 -20 231.641 95.8016   1 
  -4 -13 -16 475.277 94.9563  -2 
  -4  13  19 475.277 94.9563   1 
   4 -13  15 455.765 87.5529  -2 
   4  13 -18 455.765 87.5529   1 
   4 -13  14 1570.67 113.032  -2 
   4  13 -17 1570.67 113.032   1 
   4 -13  13 1465.63 114.623  -2 
   4  13 -16 1465.63 114.623   1 
  -4 -13 -12 2105.07 117.806  -2 
  -4  13  15 2105.07 117.806   1 
   4 -13  11 3346.61 142.741  -2 
   4  13 -14 3346.61 142.741   1 
   4 -13  10 1256.00 96.7212  -2 
   4  13 -13 1256.00 96.7212   1 
  -4 -13  -9 307.938 77.7397  -2 
  -4  13  12 307.938 77.7397   1 
   4 -13   8 527.946 99.6911  -2 
   4  13 -11 527.946 99.6911   1 
   4 -13   7 1912.99 139.081  -2 
   4  13 -10 1912.99 139.081   1 
   4  13   6 1922.96 141.070  -2 
   4 -13  -9 1922.96 141.070   1 
   4 -13   5 1295.95 130.572  -2 
   4  13  -8 1295.95 130.572   1 
   4  13   4 450.185 101.361  -2 
   4 -13  -7 450.185 101.361   1 
   4 -13   3 1287.66 116.086  -2 
   4  13  -6 1287.66 116.086   1 
   4 -13   2 2234.56 129.986  -2 
   4  13  -5 2234.56 129.986   1 
   4 -13   1 493.935 84.2539  -2 
   4  13  -4 493.935 84.2539   1 
   4 -13   0 389.499 72.9506  -2 
   4  13  -3 389.499 72.9506   1 
   4 -13  -1 312.038 72.8441  -2 
   4  13  -2 312.038 72.8441   1 
   4 -13  -2 243.360 78.6894  -2 
   4  13  -1 243.360 78.6894   1 
   4 -13  -3 393.828 74.5047  -2 
   4  13   0 393.828 74.5047   1 
   4 -13  -4 704.439 78.6014  -2 
   4  13   1 704.439 78.6014   1 
   4 -13  -5 1931.91 107.691  -2 
   4  13   2 1931.91 107.691   1 
   4 -13  -6 2190.85 110.519  -2 
   4  13   3 2190.85 110.519   1 
   4 -13  -7 648.967 76.5415  -2 
   4  13   4 648.967 76.5415   1 
   4 -13  -8 962.495 81.4324  -2 
   4  13   5 962.495 81.4324   1 
   4 -13  -9 3018.62 109.522  -2 
   4  13   6 3018.62 109.522   1 
   4 -13 -10 1716.64 88.2188  -2 
   4  13   7 1716.64 88.2188   1 
   4 -13 -11 361.745 74.1851  -2 
   4  13   8 361.745 74.1851   1 
   4 -13 -12 511.688 71.2536  -2 
   4  13   9 511.688 71.2536   1 
   4 -13 -13 1131.66 87.1506  -2 
   4  13  10 1131.66 87.1506   1 
   4 -13 -14 2253.14 100.005  -2 
   4  13  11 2253.14 100.005   1 
   4 -13 -15 3191.19 118.630  -2 
   4  13  12 3191.19 118.630   1 
   4 -13 -16 1126.75 83.0550  -2 
   4  13  13 1126.75 83.0550   1 
   4 -13 -17 1013.11 75.1730  -2 
   4  13  14 1013.11 75.1730   1 
   4 -13 -18 967.466 77.3166  -2 
   4  13  15 967.466 77.3166   1 
   4 -13 -19 674.884 70.9768  -2 
   4  13  16 674.884 70.9768   1 
   4 -13 -20 332.657 65.8912  -2 
   4  13  17 332.657 65.8912   1 
   4 -13 -21-4.82292 66.3659  -2 
   4  13  18-4.82292 66.3659   1 
   4 -13  19 18.3443 166.974   1 
   4 -13 -22 66.5942 59.8345  -2 
   4  13  19 66.5942 59.8345   1 
   4 -13 -23 367.495 67.6551  -2 
   4  13  20 367.495 67.6551   1
[truncated: 447,027 more chars]
