# Supplementary material for: Reactions of a Zn–Zn bond with main group carbene analogues as a prototypical case of reductive addition
Source: Nat Synth. 2025 Apr 29;4(8):995–1000. doi: 10.1038/s44160-025-00790-y (PMC12334357; doi:10.1038/s44160-025-00790-y)
Supplement: Supplementary file 4 — X-ray crystallographic data for 2c, CCDC 2350789. [file 44160_2025_790_MOESM4_ESM.cif]

 
data_2c
  
_audit_creation_method            'SHELXL-2019/3' 
_shelx_SHELXL_version_number      '2019/3' 
_chemical_name_systematic         ? 
_chemical_name_common             ? 
_chemical_melting_point           ? 
_chemical_formula_moiety
 'C49 H71 Ga N2 Zn2, 1.75(C4 H10 O)'
_chemical_formula_sum 
 'C56 H88.50 Ga N2 O1.75 Zn2' 
_chemical_formula_weight          1018.24 
  
loop_ 
 _atom_type_symbol 
 _atom_type_description 
 _atom_type_scat_dispersion_real 
 _atom_type_scat_dispersion_imag 
 _atom_type_scat_source 
 'C'  'C'   0.0181   0.0091 
 'International Tables Vol C Tables 4.2.6.8 and 6.1.1.4' 
 'H'  'H'   0.0000   0.0000 
 'International Tables Vol C Tables 4.2.6.8 and 6.1.1.4' 
 'Ga'  'Ga'  -1.2846   0.7763 
 'International Tables Vol C Tables 4.2.6.8 and 6.1.1.4' 
 'N'  'N'   0.0311   0.0180 
 'International Tables Vol C Tables 4.2.6.8 and 6.1.1.4' 
 'O'  'O'   0.0492   0.0322 
 'International Tables Vol C Tables 4.2.6.8 and 6.1.1.4' 
 'Zn'  'Zn'  -1.5491   0.6778 
 'International Tables Vol C Tables 4.2.6.8 and 6.1.1.4' 
  
_space_group_crystal_system       trigonal 
_space_group_IT_number            160 
_space_group_name_H-M_alt         'R 3 m :H' 
_space_group_name_Hall            'R 3 -2"' 
  
_shelx_space_group_comment 
; 
The symmetry employed for this shelxl refinement is uniquely defined 
by the following loop, which should always be used as a source of 
symmetry information in preference to the above space-group names. 
They are only intended as comments. 
; 
  
loop_ 
 _space_group_symop_operation_xyz 
 'x, y, z' 
 '-y, x-y, z' 
 '-x+y, -x, z' 
 '-y, -x, z' 
 '-x+y, y, z' 
 'x, x-y, z' 
 'x+2/3, y+1/3, z+1/3' 
 '-y+2/3, x-y+1/3, z+1/3' 
 '-x+y+2/3, -x+1/3, z+1/3' 
 '-y+2/3, -x+1/3, z+1/3' 
 '-x+y+2/3, y+1/3, z+1/3' 
 'x+2/3, x-y+1/3, z+1/3' 
 'x+1/3, y+2/3, z+2/3' 
 '-y+1/3, x-y+2/3, z+2/3' 
 '-x+y+1/3, -x+2/3, z+2/3' 
 '-y+1/3, -x+2/3, z+2/3' 
 '-x+y+1/3, y+2/3, z+2/3' 
 'x+1/3, x-y+2/3, z+2/3' 
  
_cell_length_a                    37.6593(3) 
_cell_length_b                    37.6593(3) 
_cell_length_c                    10.88658(11) 
_cell_angle_alpha                 90 
_cell_angle_beta                  90 
_cell_angle_gamma                 120 
_cell_volume                      13371.1(2) 
_cell_formula_units_Z             9 
_cell_measurement_temperature     173(2) 
_cell_measurement_reflns_used     10953 
_cell_measurement_theta_min       4.0330 
_cell_measurement_theta_max       73.5580 
  
_exptl_crystal_description        tablets 
_exptl_crystal_colour             Yellow 
_exptl_crystal_density_meas       ? 
_exptl_crystal_density_method     ? 
_exptl_crystal_density_diffrn     1.138 
_exptl_crystal_F_000              4892 
_exptl_transmission_factor_min    ? 
_exptl_transmission_factor_max    ? 
_exptl_crystal_size_max           0.414 
_exptl_crystal_size_mid           0.364 
_exptl_crystal_size_min           0.272 
_exptl_absorpt_coefficient_mu     1.733 
_shelx_estimated_absorpt_T_min    ? 
_shelx_estimated_absorpt_T_max    ? 
_exptl_absorpt_correction_type    analytical 
_exptl_absorpt_correction_T_min   0.626 
_exptl_absorpt_correction_T_max   0.735 
_exptl_absorpt_process_details     
; 
CrysAlisPro 1.171.42.49 (Rigaku Oxford Diffraction, 2022) 
Analytical numeric absorption correction using a multifaceted crystal 
model based on expressions derived by R.C. Clark & J.S. Reid. 
(Clark, R. C. & Reid, J. S. (1995). Acta Cryst. A51, 887-897) 
Empirical absorption correction using spherical harmonics, 
implemented in SCALE3 ABSPACK scaling algorithm. 
; 
_exptl_absorpt_special_details    ? 
_diffrn_ambient_temperature       173(2) 
_diffrn_radiation_wavelength      1.54184 
_diffrn_radiation_type            CuK\a 
_diffrn_source                    'Enhance Ultra (Cu) X-ray Source' 
_diffrn_measurement_device_type   'Agilent Xcalibur PX Ultra A' 
_diffrn_measurement_method        'omega scans' 
_diffrn_detector_area_resol_mean  10.4115 
_diffrn_reflns_number             18725 
_diffrn_reflns_av_unetI/netI      0.0229 
_diffrn_reflns_av_R_equivalents   0.0235 
_diffrn_reflns_limit_h_min        -42 
_diffrn_reflns_limit_h_max        41 
_diffrn_reflns_limit_k_min        -46 
_diffrn_reflns_limit_k_max        46 
_diffrn_reflns_limit_l_min        -13 
_diffrn_reflns_limit_l_max        13 
_diffrn_reflns_theta_min          4.066 
_diffrn_reflns_theta_max          73.684 
_diffrn_reflns_theta_full         67.684 
_diffrn_measured_fraction_theta_max   0.993 
_diffrn_measured_fraction_theta_full  0.999 
_diffrn_reflns_Laue_measured_fraction_max    0.993 
_diffrn_reflns_Laue_measured_fraction_full   0.999 
_diffrn_reflns_point_group_measured_fraction_max   0.973 
_diffrn_reflns_point_group_measured_fraction_full  0.990 
_reflns_number_total              6149 
_reflns_number_gt                 5944 
_reflns_threshold_expression      'I > 2\s(I)' 
_reflns_Friedel_coverage          0.954 
_reflns_Friedel_fraction_max      0.954 
_reflns_Friedel_fraction_full     0.981 
  
_reflns_special_details 
; 
 Reflections were merged by SHELXL according to the crystal 
 class for the calculation of statistics and refinement. 
  
 Structure factors included contributions from the .fab file. 
  
 _reflns_Friedel_fraction is defined as the number of unique 
 Friedel pairs measured divided by the number that would be 
 possible theoretically, ignoring centric projections and 
 systematic absences. 
; 
  
_computing_data_collection        'CrysAlisPro, Rigaku OD' 
_computing_cell_refinement        'CrysAlisPro, Rigaku OD' 
_computing_data_reduction         'CrysAlisPro, Rigaku OD' 
_computing_structure_solution     'SHELXS-2014 (Sheldrick, 2017)' 
_computing_structure_refinement 'SHELXL-2019/2 (Sheldrick, 2019)' 
_computing_molecular_graphics     'Bruker SHELXTL' 
_computing_publication_material   'CIFTAB-2014 (Sheldrick, 2017)' 
_refine_special_details           ? 
_refine_ls_structure_factor_coef  Fsqd 
_refine_ls_matrix_type            full 
_refine_ls_weighting_scheme       calc 
_refine_ls_weighting_details 
'w=1/[\s^2^(Fo^2^)+(0.0357P)^2^+3.6496P] where P=(Fo^2^+2Fc^2^)/3' 
_atom_sites_solution_primary      ? 
_atom_sites_solution_secondary    ? 
_atom_sites_solution_hydrogens    geom 
_refine_ls_hydrogen_treatment     constr 
_refine_ls_extinction_method      none 
_refine_ls_extinction_coef        . 
_refine_ls_abs_structure_details 
; 
 Flack x determined using 2800 quotients [(I+)-(I-)]/[(I+)+(I-)] 
 (Parsons, Flack and Wagner, Acta Cryst. B69 (2013) 249-259). 
; 
_refine_ls_abs_structure_Flack    -0.023(11) 
_chemical_absolute_configuration  ? 
_refine_ls_number_reflns          6149 
_refine_ls_number_parameters      327 
_refine_ls_number_restraints      1 
_refine_ls_R_factor_all           0.0243 
_refine_ls_R_factor_gt            0.0229 
_refine_ls_wR_factor_ref          0.0608 
_refine_ls_wR_factor_gt           0.0597 
_refine_ls_goodness_of_fit_ref    1.023 
_refine_ls_restrained_S_all       1.023 
_refine_ls_shift/su_max           0.016 
_refine_ls_shift/su_mean          0.000 
  
loop_ 
 _atom_site_label 
 _atom_site_type_symbol 
 _atom_site_fract_x 
 _atom_site_fract_y 
 _atom_site_fract_z 
 _atom_site_U_iso_or_equiv 
 _atom_site_adp_type 
 _atom_site_occupancy 
 _atom_site_site_symmetry_order 
 _atom_site_calc_flag 
 _atom_site_refinement_flags_posn 
 _atom_site_refinement_flags_adp 
 _atom_site_refinement_flags_occupancy 
 _atom_site_disorder_assembly 
 _atom_site_disorder_group 
Ga1 Ga 0.50084(2) 0.49916(2) 0.59657(4) 0.02648(9) Uani 1 2 d S T P A . 
Zn1 Zn 0.53131(2) 0.46869(2) 0.72940(4) 0.03803(12) Uani 1 2 d S T P . . 
Zn2 Zn 0.46506(2) 0.53494(2) 0.63483(5) 0.03899(12) Uani 1 2 d S T P . . 
N1 N 0.54700(6) 0.53060(6) 0.47580(18) 0.0290(4) Uani 1 1 d . . . . . 
C1 C 0.55908(7) 0.50782(8) 0.4163(2) 0.0324(5) Uani 1 1 d . . . . . 
C2 C 0.53486(5) 0.46514(5) 0.4031(3) 0.0344(7) Uani 1 2 d S T P . . 
H2A H 0.549027 0.450975 0.382743 0.041 Uiso 1 2 calc R U P . . 
C3 C 0.60171(8) 0.52795(10) 0.3607(3) 0.0469(6) Uani 1 1 d . . . . . 
H3A H 0.605262 0.549881 0.304799 0.070 Uiso 1 1 calc R U . . . 
H3B H 0.605183 0.507451 0.315122 0.070 Uiso 1 1 calc R U . . . 
H3C H 0.622216 0.539508 0.426361 0.070 Uiso 1 1 calc R U . . . 
C4 C 0.56958(7) 0.57476(7) 0.4674(2) 0.0341(5) Uani 1 1 d . . . . . 
C5 C 0.56128(8) 0.59383(9) 0.3687(3) 0.0473(7) Uani 1 1 d . . . . . 
C6 C 0.58366(10) 0.63634(10) 0.3608(4) 0.0647(10) Uani 1 1 d . . . . . 
H6A H 0.579312 0.649458 0.292617 0.078 Uiso 1 1 calc R U . . . 
C7 C 0.61216(11) 0.66022(9) 0.4494(4) 0.0643(9) Uani 1 1 d . . . . . 
H7A H 0.626797 0.689276 0.443050 0.077 Uiso 1 1 calc R U . . . 
C8 C 0.61873(10) 0.64094(9) 0.5462(3) 0.0529(7) Uani 1 1 d . . . . . 
H8A H 0.637840 0.657071 0.608042 0.063 Uiso 1 1 calc R U . . . 
C9 C 0.59821(8) 0.59844(8) 0.5566(3) 0.0384(6) Uani 1 1 d . . . . . 
C10 C 0.52925(10) 0.56980(12) 0.2721(4) 0.0730(13) Uani 1 1 d . . . . . 
H10A H 0.509514 0.542450 0.307993 0.088 Uiso 1 1 calc R U . . . 
C11 C 0.50530(16) 0.5907(2) 0.2372(4) 0.106(2) Uani 1 1 d . . . . . 
H11A H 0.492745 0.594708 0.310808 0.159 Uiso 1 1 calc R U . . . 
H11B H 0.483805 0.573569 0.178268 0.159 Uiso 1 1 calc R U . . . 
H11C H 0.523833 0.617364 0.199766 0.159 Uiso 1 1 calc R U . . . 
C12 C 0.54706(17) 0.56251(16) 0.1578(5) 0.0998(18) Uani 1 1 d . . . . . 
H12A H 0.562754 0.549075 0.179532 0.150 Uiso 1 1 calc R U . . . 
H12B H 0.565192 0.588789 0.117704 0.150 Uiso 1 1 calc R U . . . 
H12C H 0.524834 0.544897 0.101498 0.150 Uiso 1 1 calc R U . . . 
C13 C 0.60836(9) 0.57991(9) 0.6652(3) 0.0472(6) Uani 1 1 d . . . . . 
H13A H 0.595588 0.549770 0.650344 0.057 Uiso 1 1 calc R U . . . 
C14 C 0.65456(11) 0.59767(12) 0.6771(4) 0.0739(12) Uani 1 1 d . . . . . 
H14A H 0.667847 0.627313 0.690913 0.111 Uiso 1 1 calc R U . . . 
H14B H 0.665233 0.592356 0.601482 0.111 Uiso 1 1 calc R U . . . 
H14C H 0.660273 0.584756 0.746652 0.111 Uiso 1 1 calc R U . . . 
C15 C 0.59010(16) 0.58591(14) 0.7835(4) 0.0796(13) Uani 1 1 d . . . . . 
H15A H 0.560535 0.574617 0.772789 0.119 Uiso 1 1 calc R U . . . 
H15B H 0.603117 0.615233 0.802233 0.119 Uiso 1 1 calc R U . . . 
H15C H 0.594930 0.571708 0.851239 0.119 Uiso 1 1 calc R U . . . 
C20 C 0.58994(12) 0.47091(13) 0.8122(6) 0.054(3) Uani 0.5 1 d G . P A -1 
C21 C 0.57527(14) 0.44069(16) 0.7183(4) 0.052(3) Uani 0.5 1 d G . P A -1 
C22 C 0.53547(14) 0.40907(14) 0.7523(4) 0.048(2) Uani 0.5 1 d G . P A -1 
C23 C 0.52555(12) 0.41975(12) 0.8672(4) 0.0429(18) Uani 0.5 1 d G . P A -1 
C24 C 0.55922(14) 0.45797(12) 0.9042(4) 0.047(3) Uani 0.5 1 d G . P A -1 
C25 C 0.6331(3) 0.5071(4) 0.8294(18) 0.136(7) Uani 0.5 1 d . . P A -1 
H25A H 0.649231 0.510727 0.755062 0.204 Uiso 0.5 1 calc R U P A -1 
H25B H 0.631639 0.532016 0.844512 0.204 Uiso 0.5 1 calc R U P A -1 
H25C H 0.646096 0.501887 0.899589 0.204 Uiso 0.5 1 calc R U P A -1 
C26 C 0.5979(4) 0.4407(4) 0.6070(9) 0.114(5) Uani 0.5 1 d . . P A -1 
H26A H 0.580546 0.416187 0.557911 0.171 Uiso 0.5 1 calc R U P A -1 
H26B H 0.605262 0.465256 0.558248 0.171 Uiso 0.5 1 calc R U P A -1 
H26C H 0.622887 0.440517 0.631396 0.171 Uiso 0.5 1 calc R U P A -1 
C27 C 0.5100(4) 0.3699(3) 0.6825(12) 0.106(4) Uani 0.5 1 d . . P A -1 
H27A H 0.524103 0.370527 0.606039 0.159 Uiso 0.5 1 calc R U P A -1 
H27B H 0.506142 0.346585 0.732670 0.159 Uiso 0.5 1 calc R U P A -1 
H27C H 0.483279 0.366938 0.663181 0.159 Uiso 0.5 1 calc R U P A -1 
C28 C 0.4884(3) 0.3925(3) 0.9462(10) 0.087(3) Uani 0.5 1 d . . P A -1 
H28A H 0.488910 0.407368 1.020687 0.131 Uiso 0.5 1 calc R U P A -1 
H28B H 0.463273 0.384959 0.899815 0.131 Uiso 0.5 1 calc R U P A -1 
H28C H 0.488992 0.367639 0.968903 0.131 Uiso 0.5 1 calc R U P A -1 
C29 C 0.5617(4) 0.4790(4) 1.0276(9) 0.106(4) Uani 0.5 1 d . . P A -1 
H29A H 0.535825 0.463117 1.072298 0.159 Uiso 0.5 1 calc R U P A -1 
H29B H 0.584251 0.480586 1.076589 0.159 Uiso 0.5 1 calc R U P A -1 
H29C H 0.566527 0.506746 1.012458 0.159 Uiso 0.5 1 calc R U P A -1 
C30 C 0.4641(3) 0.5954(3) 0.6475(7) 0.040(2) Uani 0.5 1 d G . P A -1 
C31 C 0.46745(18) 0.58341(18) 0.7688(5) 0.0454(19) Uani 0.5 1 d G . P A -1 
C32 C 0.43182(18) 0.54511(19) 0.7934(5) 0.041(2) Uani 0.5 1 d G . P A -1 
C33 C 0.4065(2) 0.5334(3) 0.6873(7) 0.040(2) Uani 0.5 1 d G . P A -1 
C34 C 0.4265(3) 0.5645(3) 0.5972(4) 0.037(2) Uani 0.5 1 d G . P A -1 
C35 C 0.4957(3) 0.6361(3) 0.5914(11) 0.074(2) Uani 0.5 1 d . . P A -1 
H35A H 0.518500 0.650757 0.648857 0.111 Uiso 0.5 1 calc R U P A -1 
H35B H 0.505983 0.631110 0.514477 0.111 Uiso 0.5 1 calc R U P A -1 
H35C H 0.482847 0.652737 0.574646 0.111 Uiso 0.5 1 calc R U P A -1 
C36 C 0.5011(3) 0.6076(4) 0.8622(10) 0.084(3) Uani 0.5 1 d . . P A -1 
H36A H 0.522421 0.632917 0.824265 0.125 Uiso 0.5 1 calc R U P A -1 
H36B H 0.489408 0.614360 0.932790 0.125 Uiso 0.5 1 calc R U P A -1 
H36C H 0.513011 0.591046 0.889733 0.125 Uiso 0.5 1 calc R U P A -1 
C37 C 0.4206(4) 0.5196(4) 0.9110(8) 0.085(3) Uani 0.5 1 d . . P A -1 
H37A H 0.393978 0.494599 0.900233 0.127 Uiso 0.5 1 calc R U P A -1 
H37B H 0.441590 0.512282 0.928792 0.127 Uiso 0.5 1 calc R U P A -1 
H37C H 0.418876 0.535637 0.979387 0.127 Uiso 0.5 1 calc R U P A -1 
C38 C 0.3660(3) 0.4974(3) 0.6713(13) 0.084(3) Uani 0.5 1 d . . P A -1 
H38A H 0.358586 0.480342 0.745329 0.126 Uiso 0.5 1 calc R U P A -1 
H38B H 0.345779 0.506076 0.657134 0.126 Uiso 0.5 1 calc R U P A -1 
H38C H 0.366420 0.481489 0.600531 0.126 Uiso 0.5 1 calc R U P A -1 
C39 C 0.4103(2) 0.5693(2) 0.4766(6) 0.069(3) Uani 0.5 1 d . . P A -1 
H39A H 0.384096 0.544530 0.459158 0.103 Uiso 0.5 1 calc R U P A -1 
H39B H 0.406349 0.593039 0.480193 0.103 Uiso 0.5 1 calc R U P A -1 
H39C H 0.430020 0.573381 0.411551 0.103 Uiso 0.5 1 calc R U P A -1 
  
loop_ 
 _atom_site_aniso_label 
 _atom_site_aniso_U_11 
 _atom_site_aniso_U_22 
 _atom_site_aniso_U_33 
 _atom_site_aniso_U_23 
 _atom_site_aniso_U_13 
 _atom_site_aniso_U_12 
Ga1 0.02407(12) 0.02407(12) 0.02797(16) 0.00000(6) 0.00000(6) 0.00954(13) 
Zn1 0.03660(18) 0.03660(18) 0.0394(2) 0.00534(10) -0.00534(10) 0.0172(2) 
Zn2 0.03822(19) 0.03822(19) 0.0450(3) -0.00269(10) 0.00269(10) 0.0225(2) 
N1 0.0246(9) 0.0265(9) 0.0312(9) 0.0025(7) 0.0003(7) 0.0093(7) 
C1 0.0273(10) 0.0385(12) 0.0325(11) 0.0044(9) 0.0018(8) 0.0173(10) 
C2 0.0368(13) 0.0368(13) 0.0397(17) -0.0017(6) 0.0017(6) 0.0259(14) 
C3 0.0351(13) 0.0539(16) 0.0524(15) 0.0083(13) 0.0126(11) 0.0229(12) 
C4 0.0266(10) 0.0278(11) 0.0431(12) 0.0090(9) 0.0064(9) 0.0098(9) 
C5 0.0315(12) 0.0421(14) 0.0573(16) 0.0210(13) 0.0017(11) 0.0102(11) 
C6 0.0481(17) 0.0425(16) 0.094(3) 0.0334(16) 0.0025(17) 0.0156(14) 
C7 0.0528(18) 0.0279(13) 0.102(3) 0.0155(15) 0.0130(18) 0.0122(13) 
C8 0.0468(16) 0.0275(13) 0.071(2) -0.0041(12) 0.0047(14) 0.0083(11) 
C9 0.0342(12) 0.0283(12) 0.0454(14) -0.0012(10) 0.0031(10) 0.0100(10) 
C10 0.0444(16) 0.0569(19) 0.081(3) 0.0413(19) -0.0166(17) -0.0021(14) 
C11 0.069(3) 0.201(7) 0.067(3) 0.015(3) -0.003(2) 0.082(4) 
C12 0.113(4) 0.092(3) 0.117(4) -0.049(3) -0.070(3) 0.069(3) 
C13 0.0443(14) 0.0360(13) 0.0445(14) -0.0022(11) -0.0089(12) 0.0074(11) 
C14 0.0505(19) 0.056(2) 0.088(3) 0.0129(18) -0.0236(18) 0.0058(16) 
C15 0.093(3) 0.072(3) 0.049(2) -0.0074(18) 0.0031(19) 0.022(2) 
C20 0.030(4) 0.048(4) 0.081(8) 0.013(5) -0.009(5) 0.018(3) 
C21 0.049(7) 0.068(9) 0.055(3) 0.016(3) 0.003(3) 0.041(8) 
C22 0.053(5) 0.048(5) 0.055(5) -0.006(4) -0.008(4) 0.034(4) 
C23 0.043(4) 0.035(5) 0.048(5) 0.009(3) -0.006(3) 0.018(4) 
C24 0.059(7) 0.044(6) 0.043(3) -0.004(2) -0.021(2) 0.029(7) 
C25 0.036(4) 0.091(7) 0.247(18) 0.070(9) -0.037(7) 0.007(4) 
C26 0.133(10) 0.202(14) 0.080(6) 0.034(7) 0.021(5) 0.139(11) 
C27 0.141(10) 0.078(6) 0.127(9) -0.051(6) -0.072(8) 0.076(7) 
C28 0.072(5) 0.088(6) 0.090(6) 0.052(5) 0.019(5) 0.031(5) 
C29 0.158(10) 0.119(8) 0.072(6) -0.036(5) -0.067(6) 0.093(8) 
C30 0.048(4) 0.035(3) 0.047(6) -0.006(3) -0.002(4) 0.028(3) 
C31 0.047(5) 0.039(5) 0.050(5) -0.015(3) -0.008(4) 0.022(4) 
C32 0.045(5) 0.050(5) 0.035(3) 0.000(2) 0.011(2) 0.028(5) 
C33 0.033(3) 0.042(4) 0.042(6) 0.006(4) 0.007(3) 0.017(3) 
C34 0.029(4) 0.034(5) 0.047(2) -0.003(3) -0.003(3) 0.016(5) 
C35 0.074(6) 0.037(4) 0.100(7) 0.003(5) 0.019(6) 0.020(4) 
C36 0.089(6) 0.095(7) 0.077(6) -0.054(6) -0.042(5) 0.054(6) 
C37 0.111(8) 0.110(8) 0.056(5) 0.016(5) 0.022(5) 0.072(7) 
C38 0.040(4) 0.060(5) 0.138(10) -0.015(6) 0.012(6) 0.013(3) 
C39 0.080(6) 0.094(7) 0.058(3) -0.009(3) -0.021(3) 0.063(7) 
  
_geom_special_details 
; 
 All esds (except the esd in the dihedral angle between two l.s. planes) 
 are estimated using the full covariance matrix.  The cell esds are taken 
 into account individually in the estimation of esds in distances, angles 
 and torsion angles; correlations between esds in cell parameters are only 
 used when they are defined by crystal symmetry.  An approximate (isotropic) 
 treatment of cell esds is used for estimating esds involving l.s. planes. 
; 
  
loop_ 
 _geom_bond_atom_site_label_1 
 _geom_bond_atom_site_label_2 
 _geom_bond_distance 
 _geom_bond_site_symmetry_2 
 _geom_bond_publ_flag 
Ga1 N1 2.0233(19) 4_665 ? 
Ga1 N1 2.0234(19) . ? 
Ga1 Zn2 2.3707(6) . ? 
Ga1 Zn1 2.4576(6) . ? 
Zn1 C23 2.301(5) . ? 
Zn1 C24 2.305(5) . ? 
Zn1 C22 2.341(5) . ? 
Zn1 C20 2.347(5) . ? 
Zn1 C21 2.370(5) . ? 
Zn2 C33 2.251(11) . ? 
Zn2 C34 2.265(4) . ? 
Zn2 C32 2.274(7) . ? 
Zn2 C30 2.297(10) . ? 
Zn2 C31 2.303(7) . ? 
N1 C1 1.324(3) . ? 
N1 C4 1.443(3) . ? 
C1 C2 1.404(3) . ? 
C1 C3 1.517(3) . ? 
C4 C9 1.392(4) . ? 
C4 C5 1.412(4) . ? 
C5 C6 1.390(4) . ? 
C5 C10 1.512(5) . ? 
C6 C7 1.388(6) . ? 
C7 C8 1.371(5) . ? 
C8 C9 1.391(4) . ? 
C9 C13 1.516(4) . ? 
C10 C12 1.503(8) . ? 
C10 C11 1.513(7) . ? 
C13 C14 1.526(5) . ? 
C13 C15 1.529(5) . ? 
C20 C24 1.4200 . ? 
C20 C21 1.4200 . ? 
C20 C25 1.522(10) . ? 
C21 C22 1.4200 . ? 
C21 C26 1.481(10) . ? 
C22 C23 1.4200 . ? 
C22 C27 1.504(9) . ? 
C23 C24 1.4200 . ? 
C23 C28 1.522(9) . ? 
C24 C29 1.539(10) . ? 
C30 C34 1.4200 . ? 
C30 C31 1.4200 . ? 
C30 C35 1.522(11) . ? 
C31 C32 1.4200 . ? 
C31 C36 1.521(10) . ? 
C32 C33 1.4200 . ? 
C32 C37 1.528(10) . ? 
C33 C34 1.4200 . ? 
C33 C38 1.459(11) . ? 
C34 C39 1.494(7) . ? 
  
loop_ 
 _geom_angle_atom_site_label_1 
 _geom_angle_atom_site_label_2 
 _geom_angle_atom_site_label_3 
 _geom_angle 
 _geom_angle_site_symmetry_1 
 _geom_angle_site_symmetry_3 
 _geom_angle_publ_flag 
N1 Ga1 N1 92.46(11) 4_665 . ? 
N1 Ga1 Zn2 110.34(6) 4_665 . ? 
N1 Ga1 Zn2 110.34(6) . . ? 
N1 Ga1 Zn1 100.98(6) 4_665 . ? 
N1 Ga1 Zn1 100.99(6) . . ? 
Zn2 Ga1 Zn1 133.84(2) . . ? 
C23 Zn1 C24 35.91(6) . . ? 
C23 Zn1 C22 35.61(7) . . ? 
C24 Zn1 C22 59.27(7) . . ? 
C23 Zn1 C20 59.23(6) . . ? 
C24 Zn1 C20 35.53(7) . . ? 
C22 Zn1 C20 58.68(7) . . ? 
C23 Zn1 C21 58.91(7) . . ? 
C24 Zn1 C21 58.86(7) . . ? 
C22 Zn1 C21 35.08(7) . . ? 
C20 Zn1 C21 35.04(6) . . ? 
C23 Zn1 Ga1 151.47(10) . . ? 
C24 Zn1 Ga1 158.09(11) . . ? 
C22 Zn1 Ga1 141.37(10) . . ? 
C20 Zn1 Ga1 149.28(11) . . ? 
C21 Zn1 Ga1 140.43(11) . . ? 
C33 Zn2 C34 36.65(10) . . ? 
C33 Zn2 C32 36.57(15) . . ? 
C34 Zn2 C32 60.81(11) . . ? 
C33 Zn2 C30 60.68(6) . . ? 
C34 Zn2 C30 36.26(10) . . ? 
C32 Zn2 C30 60.34(8) . . ? 
C33 Zn2 C31 60.60(8) . . ? 
C34 Zn2 C31 60.39(10) . . ? 
C32 Zn2 C31 36.14(5) . . ? 
C30 Zn2 C31 35.96(13) . . ? 
C33 Zn2 Ga1 149.1(2) . . ? 
C34 Zn2 Ga1 159.00(11) . . ? 
C32 Zn2 Ga1 138.26(15) . . ? 
C30 Zn2 Ga1 150.2(2) . . ? 
C31 Zn2 Ga1 138.92(17) . . ? 
C1 N1 C4 121.4(2) . . ? 
C1 N1 Ga1 114.31(16) . . ? 
C4 N1 Ga1 123.66(16) . . ? 
N1 C1 C2 123.7(2) . . ? 
N1 C1 C3 119.5(2) . . ? 
C2 C1 C3 116.8(2) . . ? 
C1 C2 C1 127.6(3) 4_665 . ? 
C9 C4 C5 120.2(2) . . ? 
C9 C4 N1 121.0(2) . . ? 
C5 C4 N1 118.8(2) . . ? 
C6 C5 C4 118.2(3) . . ? 
C6 C5 C10 119.3(3) . . ? 
C4 C5 C10 122.6(3) . . ? 
C7 C6 C5 122.0(3) . . ? 
C8 C7 C6 118.5(3) . . ? 
C7 C8 C9 121.9(3) . . ? 
C8 C9 C4 119.1(3) . . ? 
C8 C9 C13 118.1(3) . . ? 
C4 C9 C13 122.8(2) . . ? 
C12 C10 C5 112.9(3) . . ? 
C12 C10 C11 108.8(3) . . ? 
C5 C10 C11 111.6(4) . . ? 
C9 C13 C14 111.1(3) . . ? 
C9 C13 C15 110.7(3) . . ? 
C14 C13 C15 111.2(3) . . ? 
C24 C20 C21 108.0 . . ? 
C24 C20 C25 122.8(9) . . ? 
C21 C20 C25 128.3(9) . . ? 
C24 C20 Zn1 70.6(2) . . ? 
C21 C20 Zn1 73.3(2) . . ? 
C25 C20 Zn1 130.0(5) . . ? 
C20 C21 C22 108.0 . . ? 
C20 C21 C26 126.5(7) . . ? 
C22 C21 C26 125.4(7) . . ? 
C20 C21 Zn1 71.6(2) . . ? 
C22 C21 Zn1 71.4(2) . . ? 
C26 C21 Zn1 124.9(4) . . ? 
C23 C22 C21 108.0 . . ? 
C23 C22 C27 126.5(7) . . ? 
C21 C22 C27 125.4(7) . . ? 
C23 C22 Zn1 70.7(2) . . ? 
C21 C22 Zn1 73.5(2) . . ? 
C27 C22 Zn1 124.9(5) . . ? 
C22 C23 C24 108.0 . . ? 
C22 C23 C28 126.2(6) . . ? 
C24 C23 C28 125.3(6) . . ? 
C22 C23 Zn1 73.7(2) . . ? 
C24 C23 Zn1 72.2(2) . . ? 
C28 C23 Zn1 126.5(4) . . ? 
C20 C24 C23 108.0 . . ? 
C20 C24 C29 127.6(6) . . ? 
C23 C24 C29 124.3(6) . . ? 
C20 C24 Zn1 73.9(2) . . ? 
C23 C24 Zn1 71.9(2) . . ? 
C29 C24 Zn1 123.1(4) . . ? 
C34 C30 C31 108.0 . . ? 
C34 C30 C35 128.9(8) . . ? 
C31 C30 C35 123.0(8) . . ? 
C34 C30 Zn2 70.7(4) . . ? 
C31 C30 Zn2 72.22(17) . . ? 
C35 C30 Zn2 125.7(7) . . ? 
C32 C31 C30 108.0 . . ? 
C32 C31 C36 124.3(7) . . ? 
C30 C31 C36 127.6(7) . . ? 
C32 C31 Zn2 70.8(5) . . ? 
C30 C31 Zn2 71.8(3) . . ? 
C36 C31 Zn2 126.1(5) . . ? 
C31 C32 C33 108.0 . . ? 
C31 C32 C37 128.4(6) . . ? 
C33 C32 C37 123.6(6) . . ? 
C31 C32 Zn2 73.0(5) . . ? 
C33 C32 Zn2 70.8(3) . . ? 
C37 C32 Zn2 122.2(6) . . ? 
C34 C33 C32 108.0 . . ? 
C34 C33 C38 124.1(8) . . ? 
C32 C33 C38 127.9(8) . . ? 
C34 C33 Zn2 72.2(4) . . ? 
C32 C33 Zn2 72.60(16) . . ? 
C38 C33 Zn2 123.3(8) . . ? 
C30 C34 C33 108.0 . . ? 
C30 C34 C39 122.7(8) . . ? 
C33 C34 C39 128.8(8) . . ? 
C30 C34 Zn2 73.1(4) . . ? 
C33 C34 Zn2 71.1(5) . . ? 
C39 C34 Zn2 128.1(4) . . ? 
  
_refine_diff_density_max    0.202 
_refine_diff_density_min   -0.192 
_refine_diff_density_rms    0.033 
  
_shelx_res_file 
; 
TITL MRC2414 in R3m 
    MRC2414.res 
    created by SHELXL-2019/3 at 10:27:13 on 25-Mar-2024 
REM R3m (#160 in standard setting) 
REM Ga-Zn-Zn-01 
CELL 1.54184  37.659336  37.659336  10.886585  90.0000  90.0000 120.0000 
ZERR    9.00   0.000287   0.000287   0.000105   0.0000   0.0000   0.0000 
LATT -3 
SYMM -y, x-y, z 
SYMM -x+y,-x, z 
SYMM -y,-x, z 
SYMM -x+y, y, z 
SYMM  x, x-y, z 
SFAC C H Ga N O Zn 
UNIT 504 796.5 9 18 15.75 18 
TEMP -100 
  
L.S. 12 0 40 
OMIT    -2   6   1 
OMIT    -4   6  -1 
FMAP 2 
PLAN 10 
  
ACTA 
  
ABIN 
  
REM 'C49 H71 Ga N2 Zn2, 1.75(C4 H10 O)' 
REM C49 H71 Ga N2 Zn2, C7 H17.5 O1.75 
REM C56 H88.5 Ga N2 O1.75 Zn2 
  
REM SQUEEZE suggested 641 e/cell = 71.2 e/complex 
  
REM The solvents used were diethylether (C4H10O, 42e) and pentane (C5H12, 42e) 
REM Before the use of SQUEEZE the solvent resembled both as they are very 
REM similar, so ether was assumed as the most recently used solvent 
REM 1.75(C4H10O) = 73.5e, so this was used as the solvent present 
  
REM So, the atom list is low by 1.75/2(C4H10O) = 0.875(C4H10O) 
REM = C3.5 H8.75 O0.875, and the UNIT is low by C63 H157.5 O15.75, 
REM i.e. C441 H639 Ga9 N18 O0 Zn18 
  
REM SQUEEZE suggested 40 variables 
  
WGHT    0.035700    3.649600 
FVAR       1.33505 
GA1   3    0.500841    0.499159    0.596574    10.50000    0.02407    0.02407 = 
         0.02797    0.00000    0.00000    0.00954 
ZN1   6    0.531305    0.468695    0.729403    10.50000    0.03660    0.03660 = 
         0.03937    0.00534   -0.00534    0.01716 
ZN2   6    0.465060    0.534940    0.634826    10.50000    0.03822    0.03822 = 
         0.04498   -0.00269    0.00269    0.02247 
N1    4    0.546997    0.530602    0.475802    11.00000    0.02462    0.02653 = 
         0.03122    0.00248    0.00026    0.00929 
C1    1    0.559077    0.507822    0.416296    11.00000    0.02729    0.03855 = 
         0.03252    0.00444    0.00179    0.01727 
C2    1    0.534862    0.465138    0.403055    10.50000    0.03677    0.03677 = 
         0.03975   -0.00175    0.00175    0.02585 
AFIX  43 
H2A   2    0.549027    0.450975    0.382743    10.50000   -1.20000 
AFIX   0 
C3    1    0.601707    0.527946    0.360728    11.00000    0.03514    0.05386 = 
         0.05244    0.00827    0.01256    0.02290 
AFIX 137 
H3A   2    0.605262    0.549881    0.304799    11.00000   -1.50000 
H3B   2    0.605183    0.507451    0.315122    11.00000   -1.50000 
H3C   2    0.622216    0.539508    0.426361    11.00000   -1.50000 
AFIX   0 
C4    1    0.569584    0.574760    0.467447    11.00000    0.02658    0.02777 = 
         0.04305    0.00902    0.00636    0.00980 
C5    1    0.561282    0.593827    0.368700    11.00000    0.03153    0.04210 = 
         0.05733    0.02097    0.00171    0.01016 
C6    1    0.583661    0.636341    0.360786    11.00000    0.04806    0.04253 = 
         0.09405    0.03340    0.00250    0.01560 
AFIX  43 
H6A   2    0.579312    0.649458    0.292617    11.00000   -1.20000 
AFIX   0 
C7    1    0.612164    0.660225    0.449375    11.00000    0.05277    0.02789 = 
         0.10179    0.01552    0.01305    0.01224 
AFIX  43 
H7A   2    0.626797    0.689276    0.443050    11.00000   -1.20000 
AFIX   0 
C8    1    0.618727    0.640940    0.546243    11.00000    0.04677    0.02751 = 
         0.07055   -0.00414    0.00471    0.00828 
AFIX  43 
H8A   2    0.637840    0.657071    0.608042    11.00000   -1.20000 
AFIX   0 
C9    1    0.598208    0.598440    0.556639    11.00000    0.03420    0.02826 = 
         0.04541   -0.00123    0.00308    0.01002 
C10   1    0.529249    0.569800    0.272149    11.00000    0.04442    0.05691 = 
         0.08109    0.04132   -0.01655   -0.00207 
AFIX  13 
H10A  2    0.509514    0.542450    0.307993    11.00000   -1.20000 
AFIX   0 
C11   1    0.505300    0.590700    0.237169    11.00000    0.06939    0.20084 = 
         0.06676    0.01544   -0.00270    0.08185 
AFIX 137 
H11A  2    0.492745    0.594708    0.310808    11.00000   -1.50000 
H11B  2    0.483805    0.573569    0.178268    11.00000   -1.50000 
H11C  2    0.523833    0.617364    0.199766    11.00000   -1.50000 
AFIX   0 
C12   1    0.547057    0.562505    0.157766    11.00000    0.11315    0.09193 = 
         0.11747   -0.04908   -0.07020    0.06869 
AFIX 137 
H12A  2    0.562754    0.549075    0.179532    11.00000   -1.50000 
H12B  2    0.565192    0.588789    0.117704    11.00000   -1.50000 
H12C  2    0.524834    0.544897    0.101498    11.00000   -1.50000 
AFIX   0 
C13   1    0.608363    0.579911    0.665218    11.00000    0.04435    0.03601 = 
         0.04446   -0.00220   -0.00894    0.00744 
AFIX  13 
H13A  2    0.595588    0.549770    0.650344    11.00000   -1.20000 
AFIX   0 
C14   1    0.654559    0.597672    0.677131    11.00000    0.05051    0.05571 = 
         0.08784    0.01290   -0.02364    0.00584 
AFIX 137 
H14A  2    0.667847    0.627313    0.690913    11.00000   -1.50000 
H14B  2    0.665233    0.592356    0.601482    11.00000   -1.50000 
H14C  2    0.660273    0.584756    0.746652    11.00000   -1.50000 
AFIX   0 
C15   1    0.590097    0.585905    0.783482    11.00000    0.09262    0.07198 = 
         0.04944   -0.00744    0.00309    0.02250 
AFIX 137 
H15A  2    0.560535    0.574617    0.772789    11.00000   -1.50000 
H15B  2    0.603117    0.615233    0.802233    11.00000   -1.50000 
H15C  2    0.594930    0.571708    0.851239    11.00000   -1.50000 
AFIX  56 
PART -1 
C20   1    0.589942    0.470908    0.812153    10.50000    0.03022    0.04752 = 
         0.08065    0.01314   -0.00919    0.01770 
C21   1    0.575269    0.440686    0.718272    10.50000    0.04854    0.06796 = 
         0.05513    0.01637    0.00341    0.04136 
C22   1    0.535475    0.409066    0.752287    10.50000    0.05298    0.04800 = 
         0.05494   -0.00638   -0.00821    0.03389 
C23   1    0.525554    0.419747    0.867190    10.50000    0.04290    0.03517 = 
         0.04841    0.00913   -0.00647    0.01791 
C24   1    0.559217    0.457967    0.904190    10.50000    0.05927    0.04397 = 
         0.04256   -0.00444   -0.02084    0.02933 
AFIX   0 
C25   1    0.633068    0.507108    0.829362    10.50000    0.03634    0.09105 = 
         0.24705    0.06988   -0.03659    0.00678 
AFIX  33 
H25A  2    0.649231    0.510727    0.755062    10.50000   -1.50000 
H25B  2    0.631639    0.532016    0.844512    10.50000   -1.50000 
H25C  2    0.646096    0.501887    0.899589    10.50000   -1.50000 
AFIX   0 
C26   1    0.597906    0.440659    0.607049    10.50000    0.13317    0.20192 = 
         0.08016    0.03424    0.02063    0.13923 
AFIX  33 
H26A  2    0.580546    0.416187    0.557911    10.50000   -1.50000 
H26B  2    0.605262    0.465256    0.558248    10.50000   -1.50000 
H26C  2    0.622887    0.440517    0.631396    10.50000   -1.50000 
AFIX   0 
C27   1    0.510035    0.369867    0.682467    10.50000    0.14115    0.07824 = 
         0.12696   -0.05056   -0.07154    0.07598 
AFIX  33 
H27A  2    0.524103    0.370527    0.606039    10.50000   -1.50000 
H27B  2    0.506142    0.346585    0.732670    10.50000   -1.50000 
H27C  2    0.483279    0.366938    0.663181    10.50000   -1.50000 
AFIX   0 
C28   1    0.488373    0.392503    0.946180    10.50000    0.07181    0.08765 = 
         0.08967    0.05178    0.01895    0.03057 
AFIX  33 
H28A  2    0.488910    0.407368    1.020687    10.50000   -1.50000 
H28B  2    0.463273    0.384959    0.899815    10.50000   -1.50000 
H28C  2    0.488992    0.367639    0.968903    10.50000   -1.50000 
AFIX   0 
C29   1    0.561678    0.479015    1.027587    10.50000    0.15790    0.11943 = 
         0.07189   -0.03621   -0.06663    0.09305 
AFIX  33 
H29A  2    0.535825    0.463117    1.072298    10.50000   -1.50000 
H29B  2    0.584251    0.480586    1.076589    10.50000   -1.50000 
H29C  2    0.566527    0.506746    1.012458    10.50000   -1.50000 
AFIX  56 
C30   1    0.464141    0.595363    0.647535    10.50000    0.04783    0.03549 = 
         0.04679   -0.00556   -0.00156    0.02758 
C31   1    0.467451    0.583406    0.768770    10.50000    0.04705    0.03917 = 
         0.05016   -0.01463   -0.00817    0.02167 
C32   1    0.431825    0.545115    0.793351    10.50000    0.04468    0.04972 = 
         0.03538    0.00044    0.01053    0.02758 
C33   1    0.406497    0.533406    0.687308    10.50000    0.03324    0.04212 = 
         0.04228    0.00601    0.00709    0.01724 
C34   1    0.426469    0.564462    0.597189    10.50000    0.02888    0.03377 = 
         0.04725   -0.00284   -0.00329    0.01589 
AFIX   0 
C35   1    0.495676    0.636122    0.591378    10.50000    0.07394    0.03739 = 
         0.10019    0.00254    0.01884    0.01958 
AFIX  33 
H35A  2    0.518500    0.650757    0.648857    10.50000   -1.50000 
H35B  2    0.505983    0.631110    0.514477    10.50000   -1.50000 
H35C  2    0.482847    0.652737    0.574646    10.50000   -1.50000 
AFIX   0 
C36   1    0.501061    0.607582    0.862196    10.50000    0.08949    0.09479 = 
         0.07679   -0.05414   -0.04164    0.05387 
AFIX  33 
H36A  2    0.522421    0.632917    0.824265    10.50000   -1.50000 
H36B  2    0.489408    0.614360    0.932790    10.50000   -1.50000 
H36C  2    0.513011    0.591046    0.889733    10.50000   -1.50000 
AFIX   0 
C37   1    0.420557    0.519623    0.910986    10.50000    0.11070    0.10996 = 
         0.05552    0.01622    0.02163    0.07192 
AFIX  33 
H37A  2    0.393978    0.494599    0.900233    10.50000   -1.50000 
H37B  2    0.441590    0.512282    0.928792    10.50000   -1.50000 
H37C  2    0.418876    0.535637    0.979387    10.50000   -1.50000 
AFIX   0 
C38   1    0.365997    0.497371    0.671258    10.50000    0.03961    0.05998 = 
         0.13812   -0.01469    0.01197    0.01345 
AFIX  33 
H38A  2    0.358586    0.480342    0.745329    10.50000   -1.50000 
H38B  2    0.345779    0.506076    0.657134    10.50000   -1.50000 
H38C  2    0.366420    0.481489    0.600531    10.50000   -1.50000 
AFIX   0 
C39   1    0.410346    0.569266    0.476649    10.50000    0.07991    0.09360 = 
         0.05834   -0.00867   -0.02052    0.06302 
AFIX  33 
H39A  2    0.384096    0.544530    0.459158    10.50000   -1.50000 
H39B  2    0.406349    0.593039    0.480193    10.50000   -1.50000 
H39C  2    0.430020    0.573381    0.411551    10.50000   -1.50000 
AFIX   0 
HKLF 4 
  
  
  
  
REM  MRC2414 in R3m 
REM wR2 = 0.0608, GooF = S = 1.023, Restrained GooF = 1.023 for all data 
REM R1 = 0.0229 for 5944 Fo > 4sig(Fo) and 0.0243 for all 6149 data 
REM 327 parameters refined using 1 restraints 
  
END 
  
WGHT      0.0372      2.9124 
  
REM Highest difference peak  0.202,  deepest hole -0.192,  1-sigma level  0.033 
Q1    1   0.5164  0.4836  0.6595  10.50000  0.05    0.20 
Q2    1   0.4891  0.5109  0.5263  10.50000  0.05    0.20 
Q3    1   0.5422  0.5554  0.0879  11.00000  0.05    0.19 
Q4    1   0.5290  0.5459  0.1729  11.00000  0.05    0.16 
Q5    1   0.5044  0.5746  0.2340  11.00000  0.05    0.14 
Q6    1   0.4840  0.5704  0.2767  11.00000  0.05    0.14 
Q7    1   0.5081  0.4919  1.0339  10.50000  0.05    0.14 
Q8    1   0.6431  0.5371  0.8891  11.00000  0.05    0.13 
Q9    1   0.5049  0.4729  0.7820  11.00000  0.05    0.13 
Q10   1   0.6025  0.5849  0.6034  11.00000  0.05    0.13 
; 
_shelx_res_checksum   71599 
  
_shelx_hkl_file 
; 
   0   0 -12 1222.06 171.774   6 
   0   0  -6 94011.3 2046.28   2 
   0   0   3 182123. 1902.32   1 
   0   0   6 91898.5 2009.63   1 
   0   0   9 26188.9 896.855   4 
   0   0  12 1226.19 189.124   4 
   0   1  -7 52506.2 1675.16   2 
  -1   0  -7 48628.5 1668.25   2 
   1  -1  -7 48138.6 1581.44   2 
   1  -1  -4 9938.41 517.056   2 
  -1   0  -4 9694.10 543.290   2 
   1  -1  -1 131850. 851.522   2 
  -1   0   2 116240. 1315.24   1 
   1  -1   2 118953. 1231.53   1 
   0   1   2 118109. 1208.29   1 
   1  -1   5 9512.53 588.828   1 
  -1   0   5 9733.84 620.120   1 
   0   1   5 10327.7 602.333   1 
   1  -1   8 3097.53 312.052   4 
   0   1   8 3660.02 329.309   4 
  -1   0   8 2713.21 300.294   4 
   0   1  11 161.118 144.698   4 
   1  -1  11 113.743 139.614   4 
  -1   0  11 195.803 159.048   4 
   1   0  -5 10560.0 603.796   2 
   0  -1  -5 11571.9 650.944   2 
  -1   1  -5 10296.6 634.218   2 
   0  -1  -2 108622. 1227.81   2 
   1   0   1 132206. 803.063   1 
  -1   1   1 134122. 999.489   1 
   0  -1   1 134745. 1023.56   1 
  -1   1   4 10609.5 558.128   1 
   0  -1   4 10366.8 555.340   1 
   1   0   4 10223.5 514.182   1 
   1   0  10 696.679 203.437   4 
  -1   1  10 752.805 210.164   4 
   0  -1  10 558.978 179.425   4 
  -1   1  13 402.107 113.732   4 
   0  -1  13 386.841 95.4534   4 
  -2   0  -5 64427.2 1610.74   2 
   2  -2  -5 67918.5 1494.96   2 
   0   2  -5 66858.2 1534.72   2 
   2  -2  -2 183084. 1432.70   2 
  -2   0   1 931114. 3074.62   1 
   0   2   1 999999. 2419.65   1 
   0   2   4 58840.3 1233.88   1 
  -2   0   4 58589.3 1355.16   1 
   2  -2   4 57941.1 1242.62   1 
   2  -2  10 2201.45 297.704   4 
  -2   0  10 2405.86 312.195   4 
   0   2  10 2227.49 295.147   4 
  -2   0  13 836.540 137.680   4 
   2  -2  13 920.763 119.831   4 
  -1  -1 -12 252.785 119.226   6 
  -2   1 -12-192.981 117.171   6 
  -2   1  -6 4308.10 490.846   2 
   2  -1  -6 4372.12 432.876   2 
  -1  -1  -6 3772.50 446.851   2 
   1   1  -6 3515.32 400.286   2 
  -1   2  -6 3156.74 400.990   2 
   1  -2  -6 2708.18 366.366   2 
   1  -2  -3 4057.23 297.164   2 
   2  -1  -3 4265.98 281.682   2 
  -1  -1  -3 4405.13 335.805   2 
  -2   1   3 5753.54 377.548   1 
   1   1   3 5370.02 309.932   1 
  -1  -1   3 5342.05 362.948   1 
   1  -2   3 4899.38 336.371   1 
  -1   2   3 5545.27 343.824   1 
   2  -1   3 5601.04 322.821   1 
  -1   2   6 2170.76 343.940   1 
  -1  -1   6 3165.50 416.833   1 
  -2   1   6 3634.42 448.845   1 
   1   1   6 3322.86 373.476   1 
   1   1   9 1457.11 246.124   4 
  -1   2   9 1041.82 216.114   4 
  -1  -1   9 1488.37 270.636   4 
   1  -2   9 1364.22 239.469   4 
  -2   1   9 1365.12 245.514   4 
   2  -1   9 1742.73 258.338   4 
  -2   1  12 54.3313 128.724   4 
   1  -2  12 45.7072 111.521   4 
   1   1  12 90.5286 109.948   4 
  -1  -1  12 63.6639 128.152   4 
   2  -1  12 86.8040 115.426   4 
  -1   2  12 154.713 135.834   4 
  -2   2  -7 78652.0 2157.99   2 
   0  -2  -7 82604.3 2161.48   2 
   0  -2  -4 54563.4 1269.59   2 
   2   0  -4 55870.4 1147.05   2 
   0  -2  -1 941004. 2934.56   2 
   2   0   2 202107. 1387.93   1 
  -2   2   2 198386. 1731.81   1 
  -2   2   5 70164.9 1638.02   1 
   2   0   5 68104.4 1453.22   1 
   0  -2   5 67523.8 1607.99   1 
   0  -2   8 65042.1 1336.35   4 
  -2   2   8 62529.3 1314.18   4 
   2   0   8 63241.8 1285.83   4 
   2   0  11 327.655 156.068   4 
  -2   2  11 490.784 204.333   4 
   0  -2  11 726.058 208.567   4 
  -3   0 -12 1874.54 218.568   6 
   3  -3  -6 271005. 3273.05   2 
  -3   0  -6 271055. 3742.86   2 
   0   3  -6 266794. 3419.86   2 
  -3   0  -3 107389. 1648.87   2 
   3  -3  -3 106552. 1346.94   2 
  -3   0   0 156880. 909.829   1 
  -3   0   0 160202. 939.958   2 
  -3   0   3 458031. 3406.07   1 
   0   3   3 457989. 2862.33   1 
  -3   0   6 27233.6 1212.57   1 
   0   3   6 25757.1 1021.26   1 
   0   3   9 20332.6 787.804   4 
   3  -3   9 20212.8 779.250   4 
  -3   0   9 21448.1 827.428   4 
   0   3  12 2831.12 258.910   4 
   3  -3  12 3100.06 281.134   4 
  -3   0  12 2747.38 275.609   4 
  -3   1  -7 3270.53 489.706   2 
  -1   3  -7 3321.76 458.704   2 
  -2  -1  -7 3801.26 480.600   2 
  -3   1  -4 49441.2 1264.43   2 
  -2  -1  -4 50452.8 1268.70   2 
   2  -3  -4 49000.6 1142.22   2 
   3  -2  -4 49341.8 1071.72   2 
   2  -3  -1 214656. 1313.13   2 
  -2  -1  -1 212223. 1538.32   2 
  -2  -1   2 34598.9 785.644   1 
  -1   3   2 36472.9 694.978   1 
   1   2   2 36391.4 600.764   1 
  -3   1   2 34963.7 786.005   1 
   1   2   5 67486.0 1440.47   1 
  -2  -1   5 66116.3 1663.92   1 
  -1   3   5 68693.6 1543.55   1 
  -3   1   5 69891.2 1706.42   1 
   2  -3   8 25713.8 839.124   4 
   1   2   8 26866.7 846.680   4 
  -3   1   8 28367.3 893.652   4 
   3  -2   8 27759.3 852.930   4 
  -1   3   8 26247.9 847.857   4 
  -2  -1   8 27611.6 882.367   4 
  -1   3  11 131.409 148.663   4 
  -3   1  11 87.3111 153.844   4 
  -2  -1  11 159.451 145.853   4 
   3  -2  11-104.146 153.029   4 
   2  -3  11 158.632 142.730   4 
   1   2  11-0.95922 141.407   4 
  -3   2  -8 26842.5 1390.51   2 
  -3   2  -5 69509.7 1680.52   2 
   3  -1  -5 69242.3 1423.29   2 
   2   1  -5 68409.2 1450.64   2 
  -1  -2  -5 71069.9 1673.84   2 
   1  -3  -5 68364.2 1590.85   2 
  -1  -2  -2 36005.7 785.322   2 
   3  -1  -2 34673.8 529.991   2 
   1  -3  -2 35678.1 738.045   2 
  -1  -2   1 214210. 1524.22   1 
  -2   3   1 214469. 1461.04   1 
  -3   2   1 217575. 1546.46   1 
   1  -3   4 44955.8 1159.18   1 
  -1  -2   4 48680.7 1252.54   1 
   2   1   4 49108.3 1050.90   1 
  -3   2   4 49157.6 1251.44   1 
  -2   3   4 48511.3 1188.65   1 
  -3   2   7 2816.75 435.030   1 
  -2   3   7 3034.20 447.848   1 
  -2   3  10 2539.49 312.202   4 
   2   1  10 2405.52 306.762   4 
   3  -1  10 2458.27 304.581   4 
   1  -3  10 2680.44 320.772   4 
  -1  -2  10 2462.83 306.666   4 
  -3   2  10 2364.67 316.568   4 
   1  -3  13 1400.54 155.931   4 
  -3   2  13 1621.93 171.249   4 
  -1  -2  13 1307.97 158.339   4 
   3   0  -6 30883.4 1055.79   2 
  -3   3  -6 28922.8 1228.60   2 
   0  -3  -3 461289. 3241.82   2 
   0  -3   0 159308. 1151.28   2 
   3   0   3 105094. 1226.76   1 
   0  -3   3 105993. 1599.62   1 
  -3   3   6 255168. 3531.63   1 
   3   0   9 32096.5 964.907   4 
   0  -3   9 32459.1 1002.29   4 
  -3   3   9 31825.9 994.511   4 
   3   0  12 1673.45 203.909   4 
  -3   3  12 2005.53 245.042   4 
   0  -3  12 1763.11 230.837   4 
   0   4  -7 140054. 2728.11   2 
  -4   0  -7 138023. 3014.94   2 
  -4   0  -4 51303.9 1342.52   2 
   4  -4  -4 48350.0 1069.98   2 
   4  -4  -1 451171. 1862.17   2 
  -4   0  -1 445061. 2479.26   2 
   0   4   2 123624. 1215.28   1 
  -4   0   2 122031. 1558.18   1 
   0   4   5 5608.64 428.070   1 
  -4   0   5 3772.72 464.082   1 
  -4   0   8 41993.5 991.998   8 
   4  -4   8 41744.8 1047.49   4 
   0   4   8 41921.9 1060.95   4 
  -4   0   8 42339.0 1102.00   4 
  -4   0  11 4803.25 403.363   4 
   4  -4  11 4854.58 380.668   4 
   0   4  11 4589.77 375.149   4 
  -3  -1  -8 4402.60 568.176   2 
  -4   1  -8 3606.54 529.079   2 
   3  -4  -5 239.971 144.189   2 
   4  -3  -5 660.906 167.661   2 
  -4   1  -5 778.537 257.928   2 
  -3  -1  -5 444.979 196.349   2 
  -3  -1  -2 38334.5 863.980   2 
   4  -3  -2 37287.0 565.584   2 
   3  -4  -2 37532.6 702.358   2 
  -3  -1   1 217855. 1674.23   1 
  -4   1   1 219996. 1679.24   1 
  -4   1   4 16558.3 762.802   1 
  -3  -1   4 16852.3 781.934   1 
   1   3   4 16852.1 613.792   1 
  -1   4   4 16677.1 673.966   1 
  -4   1   7 1777.85 371.773   1 
   1   3  10 2063.91 289.258   4 
  -4   1  10 2149.37 318.399   4 
  -3  -1  10 2151.77 307.362   4 
   3  -4  10 2388.10 304.020   4 
   4  -3  10 2165.25 283.950   4 
  -1   4  10 2559.12 314.797   4 
  -4   1  13 1169.70 155.785   4 
  -3  -1  13 1214.21 150.223   4 
  -4   2 -12 1254.58 200.384   6 
   4  -2  -6 87955.0 1736.73   2 
  -2  -2  -6 87527.3 2136.35   2 
  -4   2  -6 86987.6 2143.83   2 
   2   2  -6 86332.1 1821.52   2 
   2  -4  -6 82810.3 1907.09   2 
  -2   4  -6 85900.0 2038.75   2 
  -2  -2  -3 13121.8 596.586   2 
   4  -2  -3 13047.8 420.530   2 
   2  -4  -3 13129.4 524.771   2 
  -2  -2   0 524458. 2136.31   2 
   2  -4   0 524049. 2218.27   2 
  -2  -2   0 539074. 1793.87   1 
  -4   2   0 539051. 2065.94   1 
   2   2   3 14034.8 449.652   1 
  -2  -2   3 13560.3 600.973   1 
  -4   2   3 14765.2 628.163   1 
  -2   4   3 13252.0 536.972   1 
  -2   4   6 85302.5 1968.58   1 
  -2  -2   6 81374.8 2076.40   1 
  -4   2   6 82137.2 2096.60   1 
   2   2   9 36044.3 1023.26   4 
  -4   2   9 35083.7 1061.46   4 
  -2  -2   9 35845.0 1060.53   4 
  -2   4   9 34991.5 1038.59   4 
   4  -2   9 34659.0 993.458   4 
   2  -4   9 36267.9 1048.92   4 
  -2   4  12 1026.33 200.067   4 
   2   2  12 958.126 172.917   4 
  -4   2  12 785.122 194.803   4 
   4  -2  12 1152.67 182.884   4 
  -2  -2  12 968.835 187.438   4 
   2  -4  12 890.590 170.612   4 
  -3   4 -13 741.777 111.548   6 
   1  -4  -7 2076.38 368.950   2 
  -3   4  -7 3574.41 483.284   2 
  -4   3  -7 2767.05 447.177   2 
  -1  -3  -7 2264.62 390.893   2 
  -1  -3  -4 18085.9 773.330   2 
   1  -4  -4 17778.0 738.843   2 
   4  -1  -4 18058.6 597.074   2 
  -1  -3  -1 219997. 1725.20   2 
   1  -4  -1 220062. 1659.28   2 
   3   1   2 38587.8 492.112   1 
  -3   4   2 37729.1 807.632   1 
  -4   3   2 36637.4 830.497   1 
  -1  -3   2 35425.1 822.809   1 
  -1  -3   5 362.351 184.934   1 
  -3   4   5 545.709 220.737   1 
  -4   3   5 64.2946 151.437   1 
   4  -1   8 3887.53 319.616  10 
   3   1   8 3897.65 321.830  10 
  -1  -3   8 3666.78 335.441   4 
   4  -1   8 3610.28 318.178   4 
  -3   4   8 3601.55 333.849   4 
   3   1   8 3508.20 317.248   4 
  -4   3   8 3348.63 328.757   4 
   1  -4   8 3272.11 326.901   4 
  -3   4  11 298.984 186.210   4 
  -4   3  11 423.002 186.840   4 
  -1  -3  11 656.918 204.661   4 
   4  -1  11 639.730 187.459   4 
   3   1  11 532.767 165.852   4 
   1  -4  11 486.778 185.922   4 
  -4   4  -8 45816.9 1838.28   2 
   4   0  -5 5635.04 397.391   2 
   0  -4  -5 5176.71 472.734   2 
   0  -4  -2 113473. 1450.50   2 
  -4   4   1 424019. 2444.71   1 
   0  -4   4 52324.6 1326.74   1 
  -4   4   4 54175.6 1335.34   1 
  -4   4   7 136703. 2903.85   1 
   4   0  10 5078.01 403.469   4 
  -4   4  10 5031.29 432.087   4 
   0  -4  10 4791.70 427.068   4 
   0  -4  13 1106.80 143.949   4 
  -5   0 -11 3028.82 307.060   6 
  -5   0  -8 77752.5 2513.17   2 
   5  -5  -5 100779. 1717.25   2 
  -5   0  -5 100471. 2163.40   2 
   5  -5  -2 669.216 104.345   2 
  -5   0  -2 481.146 159.297   2 
  -5   0   1 102112. 653.332   2 
  -5   0   1 98941.1 1223.69   1 
   0   5   4 210225. 2241.12   1 
  -5   0   4 210577. 2810.13   1 
  -5   0   7 26328.3 1358.66   1 
   5  -5  10 17054.7 715.644   4 
  -5   0  10 16207.5 742.590   4 
   0   5  10 16662.1 721.764   4 
  -5   0  13 3842.84 252.905   4 
  -4  -1 -12 424.271 120.851   6 
  -5   1 -12 414.847 136.424   6 
   4  -5  -6 1744.18 298.936   2 
  -5   1  -6 1411.06 329.886   2 
   1   4  -6 2052.01 322.041   2 
  -4  -1  -6 1853.45 352.955   2 
   4  -5  -3 56360.0 1025.83   2 
  -4  -1  -3 55920.6 1251.80   2 
   5  -4  -3 53993.6 883.835   2 
  -4  -1   0 87515.9 917.424   2 
  -5   1   0 85822.6 844.829   2 
  -4  -1   0 87257.6 824.613   1 
  -5   1   0 86307.5 871.598   1 
  -1   5   3 185665. 1922.87   1 
   1   4   3 181297. 1686.28   1 
  -4  -1   3 185060. 2304.38   1 
  -5   1   3 186151. 2305.27   1 
  -4  -1   6 53248.0 1738.31   1 
  -5   1   6 54771.3 1757.40   1 
   1   4   6 50490.2 1355.38   1 
  -1   5   6 50686.5 1454.84   1 
  -4  -1   9 2729.62 288.892   8 
   5  -4   9 2488.00 296.953   4 
  -1   5   9 3289.48 350.023   4 
  -5   1   9 2697.10 327.496   4 
  -4  -1   9 3047.38 338.830   4 
   4  -5   9 2970.50 325.377   4 
   1   4   9 2687.45 302.963   4 
  -4  -1  12 1741.30 238.551   4 
   5  -4  12 1780.39 209.558   4 
   4  -5  12 1473.50 199.366   4 
  -5   1  12 1144.82 217.901   4 
  -1   5  12 1544.20 208.719   4 
   1   4  12 1546.52 202.998   4 
  -2   5 -13 1211.12 130.939   6 
  -5   2  -7 149298. 3181.76   2 
  -3  -2  -7 155096. 3192.41   2 
  -2   5  -7 156869. 3032.79   2 
   5  -3  -4 34613.5 815.747   2 
   3  -5  -4 33645.2 958.184   2 
  -3  -2  -4 34423.6 1112.93   2 
  -3  -2  -1 107633. 1271.88   2 
   3  -5  -1 105430. 1114.19   2 
  -5   2   2 241325. 2207.81   1 
  -2   5   2 233896. 1948.19   1 
   2   3   2 243259. 1345.73   1 
  -3  -2   2 235428. 2203.81   1 
  -2   5   5 61703.8 1504.08   1 
   2   3   5 59014.4 1258.35   1 
  -5   2   5 62397.0 1678.22   1 
  -3  -2   5 61692.2 1670.42   1 
   5  -3   8 2933.05 298.281   4 
   3  -5   8 2244.75 271.851   4 
  -5   2   8 2319.65 290.399   4 
  -3  -2   8 2348.19 283.776   4 
  -2   5   8 2958.79 302.623   4 
   2   3   8 2848.99 295.366   4 
   5  -3   8 2063.93 239.549  10 
  -3  -2   8 1944.84 230.273   8 
  -5   2   8 2141.70 245.610   8 
   5  -3  11 677.877 175.596   4 
   3  -5  11 862.984 186.889   4 
   2   3  11 963.345 187.024   4 
  -3  -2  11 1007.39 231.776   4 
  -2   5  11 747.110 207.231   4 
  -5   2  11 797.785 214.675   4 
  -2  -3 -11 921.915 182.196   6 
  -2  -3  -8 2392.59 484.273   2 
  -5   3  -8 2217.45 438.470   2 
  -2  -3  -5 63660.3 1661.06   2 
   5  -2  -5 61119.0 1231.63   2 
   2  -5  -5 58832.5 1501.81   2 
  -5   3  -5 59622.7 1634.16   2 
   3   2  -5 60437.5 1325.96   2 
   2  -5  -2 209028. 1908.03   2 
  -2  -3  -2 206159. 2057.39   2 
  -3   5   1 117340. 1274.58   1 
  -5   3   1 113597. 1302.49   1 
  -2  -3   1 114116. 1265.50   1 
   3   2   4 32125.0 772.969   1 
  -3   5   4 31239.2 981.718   1 
  -5   3   4 32227.7 1073.08   1 
  -2  -3   4 31479.2 1062.76   1 
  -5   3   7 148601. 3131.15   1 
  -3   5   7 146245. 2873.73   1 
  -5   3  10 14072.2 698.959   4 
  -2  -3  10 14219.4 692.735   4 
   5  -2  10 14253.5 648.178   4 
  -3   5  10 14008.2 681.372   4 
   3   2  10 13764.5 638.834   4 
   2  -5  10 13288.2 658.249   4 
  -2  -3  13 1825.36 179.430   4 
   2  -5  13 1617.60 155.324   4 
  -5   4 -12 1463.02 211.049   6 
  -1  -4  -6 55453.0 1718.70   2 
   1  -5  -6 54240.4 1630.83   2 
  -5   4  -6 54449.9 1732.22   2 
  -1  -4  -3 182212. 2225.68   2 
   1  -5  -3 186297. 2142.81   2 
   1  -5   0 88383.1 1057.93   2 
  -1  -4   0 86107.6 1042.91   2 
  -1  -4   3 56934.2 1247.60   1 
  -5   4   3 57704.5 1249.40   1 
  -4   5   3 58093.0 1205.52   1 
  -4   5   6 1316.03 285.459   1 
  -5   4   6 1479.45 349.398   1 
   5  -1   9 4493.87 357.552  10 
   4   1   9 4490.43 372.746   4 
   1  -5   9 3816.37 367.428   4 
  -5   4   9 3823.98 387.535   4 
   5  -1   9 3937.21 346.224   4 
  -4   5   9 3831.25 375.436   4 
  -1  -4   9 3368.62 357.362   4 
  -1  -4  12 502.913 149.130   4 
  -4   5  12 494.366 159.758   4 
   4   1  12 509.027 123.484   4 
   1  -5  12 496.716 142.747   4 
  -5   4  12 428.057 161.992   4 
  -5   5 -13 2565.43 188.466   6 
  -5   5  -7 27078.6 1350.15   2 
   0  -5  -7 27262.6 1292.48   2 
   0  -5  -4 207419. 2669.35   2 
   5   0  -4 213262. 1872.49   2 
   0  -5  -1 85369.5 1212.84   2 
  -5   5   2 659.587 162.363   1 
  -5   5   5 109344. 2176.88   1 
   0  -5   8 74312.7 1298.96   8 
  -5   5   8 78323.5 2383.96   1 
   5   0   8 76430.0 1392.62  10 
   5   0   8 74833.2 1359.69   4 
  -5   5   8 75976.3 1483.52   4 
   5   0  11 2188.40 247.732   4 
  -5   5  11 2938.00 330.995   4 
   0  -5  11 2341.69 294.460   4 
  -6   0 -12 8938.40 425.844   6 
  -6   0  -6 219936. 3641.23   2 
   6  -6  -3 276503. 2125.61   2 
  -6   0  -3 271508. 2917.79   2 
  -6   0   0 132007. 1225.43   2 
  -6   0   0 128527. 1167.19   1 
  -6   0   3 52201.9 1288.46   1 
   0   6   3 51086.4 972.625   1 
  -6   0   6 3419.36 469.772   1 
  -6   0   9 27909.1 956.247   4 
   0   6   9 27117.9 903.213   4 
   6  -6   9 27801.7 894.413   4 
  -6   0   9 27893.9 869.099   8 
   6  -6  12 5339.41 324.026   4 
  -6   0  12 5427.92 376.855   4 
  -1   6 -13 474.313 97.1399   6 
  -1   6  -7 2652.60 385.253   2 
  -5  -1  -7 2168.02 415.438   2 
  -6   1  -7 1637.85 371.448   2 
   6  -5  -4 18669.7 600.222   2 
  -5  -1  -4 17579.8 835.154   2 
   5  -6  -4 17807.5 663.633   2 
  -6   1  -4 19023.2 863.560   2 
  -5  -1  -1 139225. 1524.90   2 
  -6   1  -1 140561. 900.864   1 
  -1   6   2 3364.91 243.116   1 
   1   5   2 3111.16 196.425   1 
  -5  -1   2 3921.14 324.805   1 
  -6   1   2 3826.91 315.318   1 
  -1   6   5 6352.16 463.583   1 
  -5  -1   5 6260.61 576.052   1 
  -6   1   5 6624.07 589.845   1 
   1   5   5 5882.96 414.507   1 
  -5  -1   8 10249.1 557.447   4 
   1   5   8 10530.1 534.457   4 
  -1   6   8 10676.8 548.810   4 
  -6   1   8 10836.9 570.511   4 
   5  -6   8 9858.82 523.156   4 
   6  -5   8 10114.2 515.837   4 
   6  -5   8 10362.8 503.944  10 
  -5  -1   8 10530.8 518.239   8 
  -6   1   8 10755.6 522.280   8 
  -6   1  11 5677.82 448.502   4 
  -1   6  11 5683.91 419.629   4 
   5  -6  11 5627.84 393.459   4 
   1   5  11 5425.08 393.174   4 
  -5  -1  11 5762.89 441.759   4 
   6  -5  11 5869.38 397.182   4 
  -4  -2 -11 6336.54 410.545   6 
  -6   2  -8 41195.4 1848.77   2 
  -4  -2  -8 44645.7 1910.27   2 
   4  -6  -5 73646.7 1594.52   2 
  -4  -2  -5 68982.1 1800.18   2 
   6  -4  -5 73088.7 1300.92   2 
  -6   2  -5 71648.7 1835.64   2 
  -4  -2  -2 334379. 2743.61   2 
   6  -4  -2 337224. 1441.36   2 
  -4  -2   1 4148.53 200.198   2 
  -4  -2   1 4052.77 267.041   1 
  -6   2   1 4342.93 279.108   1 
  -6   2   4 722.636 221.786   1 
   2   4   4 1450.01 184.536   1 
  -2   6   4 1742.41 252.333   1 
  -4  -2   4 1011.35 247.941   1 
  -6   2   7 44353.5 1758.19   1 
  -2   6  10 18801.5 780.794   4 
   2   4  10 20001.5 766.456   4 
   6  -4  10 18892.3 734.163   4 
   4  -6  10 18999.7 766.151   4 
  -4  -2  10 19665.4 813.497   4 
  -6   2  10 20291.7 827.619   4 
  -6   2  13 2891.68 222.719   4 
  -4  -2  13 2680.23 215.747   4 
  -6   3 -12 5069.69 346.190   6 
  -3  -3  -6 9725.23 754.385   2 
   3  -6  -6 8690.15 636.016   2 
  -6   3  -6 9409.59 752.679   2 
   6  -3  -3 32837.3 549.905   2 
   3  -6  -3 31662.3 861.707   2 
  -3  -3  -3 32237.2 977.640   2 
  -3  -3   0 234834. 1743.61   2 
  -6   3   0 234219. 1677.66   1 
  -3   6   3 30552.4 859.227   1 
  -6   3   3 31377.1 963.352   1 
  -3  -3   3 31628.2 975.928   1 
   3   3   3 31661.9 582.183   1 
  -3   6   6 9330.28 674.962   1 
  -3  -3   6 8138.16 696.917   1 
  -6   3   6 9140.94 736.366   1 
  -6   3   9 17085.8 750.759   4 
   3   3   9 16251.6 683.851   4 
   6  -3   9 16432.8 677.868   4 
   3  -6   9 15392.1 694.355   4 
  -3   6   9 16915.6 735.229   4 
  -3  -3   9 17056.0 748.379   4 
   6  -3   9 16911.0 675.149  10 
  -3  -3   9 16600.2 656.614   8 
  -3   6  12 5188.29 350.397   4 
   3  -6  12 5163.96 348.327   4 
   3   3  12 4904.98 308.859   4 
  -3  -3  12 4824.71 356.125   4 
  -6   3  12 5201.78 375.902   4 
  -6   4 -13 2135.34 170.998   6 
  -4   6 -13 1998.80 173.564   6 
  -2  -4  -7 46957.9 1765.94   2 
  -6   4  -7 45461.3 1788.39   2 
   2  -6  -7 46328.1 1634.53   2 
  -4   6  -7 48071.4 1766.77   2 
   2  -6  -4 965.948 191.206   2 
  -2  -4  -4 1038.21 239.885   2 
   6  -2  -4 715.920 108.233   2 
   2  -6  -1 2462.45 215.858   2 
  -2  -4  -1 2355.27 221.812   2 
  -6   4   2 324228. 2685.87   1 
  -2  -4   2 318153. 2645.16   1 
  -4   6   2 327178. 2550.23   1 
  -2  -4   5 74941.5 1862.62   1 
  -4   6   5 76128.0 1763.54   1 
  -6   4   5 76555.9 1886.48   1 
  -2  -4   8 41089.9 999.316   8 
   6  -2   8 43280.4 1051.45  10 
   4   2   8 41896.6 1041.72  10 
  -6   4   8 42224.5 1822.76   1 
   6  -2   8 40957.5 1005.80   4 
  -6   4   8 41441.4 1101.48   4 
   4   2   8 40953.1 1022.69   4 
  -4   6   8 40705.1 1085.87   4 
  -2  -4   8 43122.4 1117.19   4 
   4   2  11 5848.66 392.898   4 
  -2  -4  11 4805.01 399.504   4 
  -6   4  11 5744.33 435.859   4 
  -4   6  11 4681.21 393.905   4 
   2  -6  11 5475.54 412.826   4 
   6  -2  11 5600.30 374.539   4 
  -5   6  -8 11642.7 971.028   2 
  -6   5  -8 10923.4 966.045   2 
   1  -6  -5 7488.46 574.143   2 
   5   1  -5 8399.92 444.714   2 
  -1  -5  -5 7208.57 592.019   2 
  -1  -5  -2 2307.96 255.972   2 
   1  -6  -2 1801.82 229.245   2 
  -5   6   1 140657. 1593.21   1 
  -6   5   1 134947. 1558.69   1 
  -6   5   4 17160.2 799.008   1 
  -5   6   4 17308.4 781.201   1 
  -5   6   7 2479.05 417.169   1 
  -6   5   7 1533.41 415.143   1 
  -5   6  10 15378.4 724.018   4 
  -6   5  10 15730.6 737.260   4 
   5   1  10 15302.5 659.301   4 
   6  -1  10 14996.4 643.882   4 
  -1  -5  10 15884.0 733.272   4 
   1  -6  10 15022.6 702.163   4 
  -1  -5  13 870.394 136.004   4 
   1  -6  13 865.018 125.834   4 
  -6   6 -12 4531.73 336.255   6 
   0  -6  -6 5119.09 557.231   2 
   0  -6  -3 50265.5 1213.78   2 
   6   0  -3 49272.3 628.742   2 
   0  -6   0 130530. 1473.65   2 
  -6   6   3 281583. 2846.10   1 
  -6   6   6 226492. 3533.01   1 
  -6   6   9 18064.4 778.039   4 
   0  -6   9 19353.7 790.743   4 
   6   0   9 18651.0 711.917   4 
   6   0   9 19143.4 743.912  10 
   0  -6  12 9445.52 468.969   4 
  -6   6  12 9833.00 489.779   4 
  -7   0  -7 50325.0 1950.51   2 
   7  -7  -4 65150.1 1169.25   2 
  -7   0  -4 64570.3 1651.55   2 
  -7   0  -1 135478. 1630.27   2 
  -7   0  -1 141618. 892.016   1 
  -7   0   2 184372. 2184.66   1 
   0   7   2 186638. 1720.71   1 
  -7   0   5 41922.1 1484.37   1 
   0   7   5 41936.8 1130.29   1 
   7  -7   8 3687.91 330.237   4 
   0   7   8 3914.67 345.675   4 
  -7   0   8 3455.48 349.292   4 
  -7   0   8 3493.32 324.501   8 
  -7   0  11 797.220 235.780   4 
   0   7  11 893.511 204.576   4 
   7  -7  11 973.228 203.586   4 
  -7   1 -11 1584.32 254.216   6 
  -6  -1 -11 1770.39 256.646   6 
  -7   1  -8 5552.67 736.685   2 
  -6  -1  -8 4978.30 641.690   2 
  -6  -1  -5 4446.24 502.554   2 
   7  -6  -5 4669.21 343.899   2 
  -7   1  -5 4697.51 519.671   2 
   6  -7  -5 4480.89 371.751   2 
   7  -6  -2 107252. 1040.70   2 
  -6  -1  -2 102717. 1615.15   2 
   6  -7  -2 102590. 1249.66   2 
  -7   1  -2 103757. 1613.08   2 
  -7   1   1 253351. 2143.42   1 
  -6  -1   1 256192. 2142.04   1 
  -1   7   4 34370.4 962.912   1 
  -7   1   4 34103.4 1192.51   1 
   1   6   4 32875.2 847.910   1 
  -6  -1   4 34808.1 1191.88   1 
  -7   1   7 7187.04 736.534   1 
  -6  -1   7 5661.40 689.508   1 
  -7   1  10 2193.36 261.562   8 
  -6  -1  10 2673.96 278.591   8 
  -7   1  10 2637.73 340.565   4 
  -6  -1  10 2649.45 349.160   4 
   6  -7  10 2543.86 306.449   4 
   7  -6  10 2630.56 285.156   4 
  -1   7  10 2561.32 313.746   4 
   1   6  10 2273.02 297.082   4 
  -7   1  13 595.167 125.684   4 
  -6  -1  13 629.249 134.097   4 
  -5  -2 -12 2665.27 230.204   6 
  -7   2 -12 2859.93 265.663   6 
  -7   2  -9 36873.2 1855.64   2 
  -5  -2  -6 153759. 3032.41   2 
   5  -7  -6 155171. 2494.81   2 
  -7   2  -6 156491. 3086.43   2 
   5  -7  -3 34751.6 851.102   2 
   7  -5  -3 34533.1 604.565   2 
  -5  -2  -3 34165.6 1049.30   2 
  -5  -2   0 25024.7 587.287   2 
  -5  -2   0 24442.0 510.616   1 
  -7   2   0 24219.9 565.377   1 
  -7   2   3 353899. 3360.16   1 
   2   5   3 344831. 2109.24   1 
  -5  -2   3 349683. 3339.80   1 
  -2   7   3 351594. 2824.54   1 
  -5  -2   6 51986.3 1784.59   1 
  -7   2   6 53683.7 1813.69   1 
  -2   7   6 50616.4 1491.61   1 
  -2   7   9 7084.13 485.907   4 
   7  -5   9 7704.03 475.531   4 
  -5  -2   9 7784.73 516.063   4 
   5  -7   9 7350.24 479.436   4 
  -7   2   9 7331.19 506.142   4 
   2   5   9 7299.36 470.681   4 
   7  -5   9 7423.90 452.538  10 
  -7   2   9 7443.69 460.571   8 
  -5  -2   9 6995.21 452.268   8 
  -5  -2  12 1431.48 221.280   4 
   5  -7  12 1698.03 202.426   4 
  -3   7 -13 434.169 95.0532   6 
  -4  -3  -7 9660.63 834.021   2 
  -7   3  -7 10100.3 870.209   2 
  -3   7  -7 10376.9 825.956   2 
   7  -4  -4 27948.0 611.934   2 
  -4  -3  -4 27555.3 1058.30   2 
   4  -7  -4 28708.0 922.212   2 
  -4  -3  -1 25043.0 690.103   2 
   4  -7  -1 24322.4 630.685   2 
  -7   3   2 427882. 3182.62   1 
  -4  -3   2 419619. 3151.10   1 
   3   4   2 426903. 1595.39   1 
  -3   7   2 428048. 2921.19   1 
  -4  -3   5 49757.7 1577.09   1 
  -3   7   5 50424.9 1396.80   1 
  -7   3   5 54422.9 1633.86   1 
   3   4   5 50350.6 1044.20   1 
  -4  -3   8 15733.7 636.606   8 
  -7   3   8 16760.4 650.965   8 
  -7   3   8 16782.0 1207.73   1 
   7  -4   8 15971.8 642.247  10 
   7  -4   8 15547.2 627.306   4 
   3   4   8 16047.1 641.991   4 
  -7   3   8 15394.1 683.955   4 
  -4  -3   8 16299.9 703.178   4 
  -3   7   8 16398.1 688.041   4 
   7  -4  11 153.179 126.136   4 
   4  -7  11 477.831 173.595   4 
   3   4  11 408.672 158.396   4 
  -3   7  11 476.950 195.043   4 
  -4  -3  11 387.355 182.493   4 
  -7   3  11 191.421 196.478   4 
  -3  -4 -11 396.286 145.336   6 
  -3  -4  -8 16714.8 1129.69   2 
  -4   7  -8 16208.5 1084.33   2 
  -7   4  -8 17329.8 1213.14   2 
  -3  -4  -5 48669.0 1523.49   2 
   3  -7  -5 49734.5 1411.76   2 
  -3  -4  -2 425805. 3201.75   2 
   3  -7  -2 415128. 2931.12   2 
  -3  -4   1 24419.5 580.226   2 
  -7   4   1 24955.0 688.004   1 
  -3  -4   1 23531.0 640.311   1 
  -3  -4   4 26970.6 1037.85   1 
   4   3   4 27246.0 614.040   1 
  -4   7   4 27588.5 953.137   1 
  -7   4   7 9075.61 823.101   1 
  -4   7   7 10746.3 808.501   1 
   7  -3  10 2558.33 278.900   4 
  -3  -4  10 2633.26 330.722   4 
  -4   7  10 2529.34 328.441   4 
  -7   4  10 2915.14 353.308   4 
   3  -7  10 2572.93 320.285   4 
   4   3  10 2377.80 293.780   4 
  -3  -4  13 175.235 100.432   4 
  -7   5 -12 2049.18 240.235   6 
  -2  -5  -6 54976.1 1780.56   2 
   2  -7  -6 52367.2 1641.05   2 
  -7   5  -6 52226.1 1778.01   2 
  -2  -5  -3 343942. 3268.58   2 
   2  -7  -3 342031. 3062.19   2 
   2  -7   0 30264.9 733.361   2 
  -2  -5   0 30256.1 723.216   2 
  -7   5   0 28848.6 690.755   1 
  -7   5   3 37090.4 1074.65   1 
  -2  -5   3 35908.0 1060.05   1 
  -5   7   3 37382.1 1022.38   1 
  -7   5   6 144268. 2899.60   1 
  -5   7   6 152834. 2831.20   1 
  -5   7   9 36457.7 1086.79   4 
   7  -2   9 39261.9 1019.77   4 
   2  -7   9 39984.3 1122.13   4 
  -2  -5   9 39437.8 1128.11   4 
   5   2   9 38587.3 1022.35   4 
  -7   5   9 38743.9 1127.05   4 
   7  -2   9 38254.7 1037.07  10 
  -2  -5   9 37264.7 985.361   8 
  -2  -5  12 2446.15 263.904   4 
  -7   5  12 2763.46 289.927   4 
   2  -7  12 2601.98 256.545   4 
  -5   7  12 2396.13 265.376   4 
  -6   7 -13 458.151 99.3945   6 
  -7   6 -13 441.187 100.912   6 
  -1  -6  -7 8512.85 766.665   2 
   1  -7  -7 6791.48 668.215   2 
  -7   6  -7 7194.59 741.429   2 
  -6   7  -7 6621.04 710.711   2 
  -1  -6  -4 38775.3 1229.93   2 
   7  -1  -4 36237.4 590.802   2 
   1  -7  -4 38059.9 1178.92   2 
   6   1  -4 38300.2 744.614   2 
  -1  -6  -1 250642. 2300.50   2 
   1  -7  -1 251068. 2253.82   2 
  -6   7   2 108998. 1624.80   1 
  -7   6   2 107107. 1652.11   1 
  -7   6   5 1821.72 334.392   1 
  -6   7   5 4283.67 462.910   1 
   1  -7   8 4095.73 324.785   8 
  -1  -6   8 4244.30 342.727   8 
   7  -1   8 4386.74 355.891  10 
   6   1   8 4235.07 349.717  10 
  -7   6   8 3616.12 349.762   4 
  -6   7   8 4134.66 370.849   4 
   6   1   8 3838.27 321.317   4 
  -7   6   8 3626.40 547.880   1 
  -6   7  11 1516.51 265.723   4 
   1  -7  11 1105.28 228.708   4 
  -7   6  11 1003.08 230.185   4 
  -1  -6  11 1406.67 251.638   4 
  -7   7  -8 4214.96 651.348   2 
   0  -7  -5 45313.7 1466.77   2 
   0  -7  -2 195149. 2261.03   2 
  -7   7   1 140973. 1756.81   1 
  -7   7   4 64187.6 1576.18   1 
  -7   7   7 44043.2 1065.45   4 
  -7   7   7 47585.6 1807.71   1 
   0  -7  10 29257.7 976.413   4 
  -7   7  10 28692.7 977.492   4 
   0  -7  13 3022.64 205.704   4 
  -8   0 -11 25833.9 775.419   3 
  -8   0 -11 26084.1 831.126   6 
  -8   0  -8 26255.9 1565.40   2 
  -8   0  -5 242687. 3618.69   2 
  -8   0  -2 93234.4 1630.14   2 
  -8   0   1 522642. 3277.14   1 
  -8   0   1 533838. 2234.70   2 
   0   8   4 31923.6 884.245   1 
  -8   0   4 29007.8 1148.87   1 
  -8   0   7 38589.0 999.810   4 
  -8   0   7 39036.4 1750.87   1 
  -8   0  10 19334.8 728.870   8 
   8  -8  10 19288.3 736.379   4 
   0   8  10 19585.8 773.277   4 
  -8   0  10 20294.6 829.598   4 
  -8   0  13 2270.30 192.293   4 
  -8   1 -12 2282.57 229.912   6 
  -7  -1 -12 2421.78 224.310   6 
  -8   1  -9 12829.9 1158.60   2 
  -7  -1  -9 10927.8 1024.20   2 
  -8   1  -6 2656.66 429.725   2 
  -7  -1  -6 2450.76 459.502   2 
  -7  -1  -3 149397. 2275.60   2 
   7  -8  -3 149484. 1702.07   2 
   8  -7  -3 150823. 1437.61   2 
  -8   1  -3 149619. 2268.58   2 
  -7  -1   0 2999.71 228.301   2 
  -8   1   0 2835.47 208.788   2 
  -7  -1   0 2679.38 197.088   1 
  -8   1   0 2790.09 209.583   1 
  -7  -1   3 78648.6 1655.73   1 
  -8   1   3 77389.3 1645.78   1 
   1   7   3 79490.9 1154.41   1 
  -1   8   3 81914.1 1343.77   1 
  -8   1   6 10843.3 856.811   1 
  -7  -1   6 9712.78 814.595   1 
   8  -7   9 20972.0 764.766   4 
  -8   1   9 22256.5 865.636   4 
   7  -8   9 20525.8 774.482   4 
   1   7   9 21265.9 794.249   4 
  -7  -1   9 21191.7 839.319   4 
  -1   8   9 20416.4 793.778   4 
   8  -7   9 20724.2 740.278  10 
  -7  -1   9 21077.1 779.109   8 
  -8   1   9 21039.6 768.691   8 
   7  -8  12 6712.55 347.840   4 
  -8   1  12 6522.72 407.349   4 
  -7  -1  12 6949.78 416.631   4 
  -2   8 -13 7683.79 309.280   6 
  -6  -2 -10 17174.2 717.350   6 
  -6  -2  -7 86664.0 2552.63   2 
  -8   2  -7 88312.4 2603.14   2 
  -6  -2  -4 162984. 2626.84   2 
   6  -8  -4 164324. 2090.11   2 
   8  -6  -4 168861. 1543.85   2 
  -8   2  -4 159688. 2607.66   2 
   6  -8  -1 330527. 2368.44   2 
  -6  -2  -1 336565. 2622.91   2 
  -8   2  -1 330181. 1793.05   1 
  -2   8   2 235874. 2185.09   1 
   2   6   2 240021. 1615.60   1 
  -6  -2   2 228743. 2450.45   1 
  -8   2   2 227203. 2448.89   1 
  -6  -2   5 9505.40 723.409   1 
  -8   2   5 10305.3 758.213   1 
  -2   8   5 11005.5 628.974   1 
  -8   2   8 43248.1 1065.01   8 
  -6  -2   8 45794.2 1099.16   8 
  -8   2   8 40828.7 1889.31   1 
   8  -6   8 42650.8 1040.61  10 
  -8   2   8 45203.4 1157.72   4 
  -2   8   8 42502.9 1095.10   4 
  -6  -2   8 43940.0 1142.38   4 
   2   6   8 43831.1 1076.36   4 
   8  -6   8 42278.4 1029.51   4 
  -6  -2  11 13585.7 647.109   4 
   6  -8  11 12935.3 585.096   4 
  -8   2  11 12937.9 641.777   4 
  -2   8  11 12977.5 605.013   4 
   8  -6  11 12454.6 536.943   4 
   2   6  11 12219.5 563.946   4 
  -8   3 -11 15996.3 680.871   6 
  -5  -3 -11 15919.4 629.210   6 
  -5  -3  -8 13361.4 1075.44   2 
  -8   3  -8 15097.1 1156.86   2 
  -8   3  -5 8109.89 670.197   2 
   5  -8  -5 7391.03 526.731   2 
  -5  -3  -5 8217.52 664.544   2 
   5  -8  -2 111724. 1484.22   2 
  -5  -3  -2 111379. 1715.36   2 
  -8   3   1 290303. 2401.48   1 
  -5  -3   1 288507. 2324.67   1 
  -5  -3   1 291321. 1956.69   2 
  -8   3   4 12848.8 741.307   1 
  -5  -3   4 11511.3 719.871   1 
   3   5   4 11346.0 415.409   1 
  -8   3   7 853.634 186.114   4 
  -8   3   7 771.699 315.966   1 
  -5  -3  10 26966.2 839.351   8 
  -8   3  10 27000.8 830.155   8 
   3   5  10 28279.5 893.745   4 
  -3   8  10 27004.6 929.984   4 
   8  -5  10 27853.7 856.795   4 
  -5  -3  10 28440.6 977.905   4 
   5  -8  10 27658.0 916.029   4 
  -8   3  10 28207.6 983.080   4 
  -5  -3  13 6105.55 306.744   4 
  -8   3  13 5578.54 294.966   4 
  -8   4 -12 9742.62 462.866   6 
  -8   4  -9 22465.2 1468.93   2 
  -8   4  -6 34122.4 1467.02   2 
  -4  -4  -6 36588.9 1502.02   2 
   4  -8  -6 35124.3 1290.43   2 
   4  -8  -3 33613.4 943.420   2 
  -4  -4  -3 35937.7 1098.03   2 
  -4  -4   0 1634.07 192.037   2 
  -8   4   0 1665.62 182.333   1 
  -4   8   3 36035.3 1001.90   1 
   4   4   3 36595.8 490.863   1 
  -4  -4   3 36592.1 1104.96   1 
  -8   4   3 37355.6 1113.22   1 
  -8   4   6 36071.7 1495.26   1 
  -4   8   6 37584.6 1368.31   1 
   4  -8   9 26187.2 899.862   4 
  -4   8   9 26245.6 915.059   4 
   8  -4   9 25362.4 817.940   4 
  -8   4   9 25944.3 924.863   4 
   4   4   9 26451.4 854.929   4 
  -4  -4   9 27958.0 954.626   4 
   8  -4   9 26645.8 867.173  10 
  -8   4   9 26478.9 837.922   8 
  -4  -4   9 26795.3 860.251   8 
  -4  -4  12 10363.2 498.646   4 
  -8   4  12 10595.3 509.091   4 
   4  -8  12 9413.28 445.808   4 
  -8   5 -13 4314.86 231.991   6 
  -5   8 -13 4831.22 260.059   6 
  -3  -5 -10 27464.1 860.959   6 
  -3  -5  -7 620.540 288.125   2 
  -8   5  -7 425.313 344.198   2 
  -5   8  -7 851.659 272.846   2 
   3  -8  -4 12861.4 672.109   2 
  -3  -5  -4 11793.9 710.762   2 
   3  -8  -1 294418. 2428.13   2 
  -3  -5  -1 294137. 2547.18   2 
  -3  -5   2 114619. 1707.97   1 
  -5   8   2 116639. 1686.42   1 
  -8   5   2 114604. 1751.98   1 
  -5   8   5 8898.01 629.020   1 
  -8   5   5 8695.12 677.353   1 
  -3  -5   8 17851.9 685.560   8 
  -8   5   8 16921.7 653.699   8 
   5   3   8 17451.6 694.103  10 
   8  -3   8 19067.2 715.687  10 
  -8   5   8 15319.6 1138.51   1 
  -5   8   8 15978.0 694.169   4 
   5   3   8 15782.2 629.438   4 
  -8   5   8 17413.0 725.108   4 
   3  -8  11 15873.7 675.603   4 
  -3  -5  11 16541.2 709.904   4 
  -5   8  11 15186.9 679.644   4 
  -8   5  11 15694.2 707.677   4 
  -8   6  -8 42750.1 1927.79   2 
  -6   8  -8 43600.2 1896.27   2 
  -2  -6  -8 43987.3 1879.32   2 
  -2  -6  -5 9863.26 710.078   2 
   2  -8  -5 9211.87 661.081   2 
   2  -8  -2 229657. 2387.97   2 
  -2  -6  -2 232675. 2525.79   2 
  -2  -6   1 329042. 2513.26   2 
  -6   8   1 322868. 2698.49   1 
  -8   6   1 331229. 2676.38   1 
  -8   6   4 163218. 2574.56   1 
  -6   8   4 161908. 2456.73   1 
  -6   8   7 88761.6 2393.82   1 
  -8   6   7 84768.2 2468.88   1 
  -8   6   7 85020.3 1481.57   4 
  -6   8   7 84534.3 1467.41   4 
  -8   6  10 16954.3 767.636   4 
  -2  -6  10 16877.9 756.503   4 
  -6   8  10 16455.6 749.328   4 
   2  -8  10 16565.6 732.447   4 
  -2  -6  13 9676.15 364.922   4 
   2  -8  13 8745.48 324.097   4 
  -8   7 -12 6508.97 396.066   6 
   1  -8  -6 9551.21 760.340   2 
  -1  -7  -6 9649.32 773.888   2 
   1  -8  -3 79596.0 1610.48   2 
  -1  -7  -3 80105.0 1647.76   2 
  -1  -7   0 3453.86 286.658   2 
   1  -8   0 3498.73 304.096   2 
  -8   7   3 152238. 2246.21   1 
  -7   8   3 149955. 2209.61   1 
  -7   8   6 3157.18 448.182   1 
  -8   7   6 3199.91 457.746   1 
   7   1   9 13110.6 634.512  10 
   8  -1   9 12578.3 616.456  10 
  -7   8   9 13239.1 682.485   4 
  -1  -7   9 13029.3 664.093   4 
   1  -8   9 13489.5 669.058   4 
  -8   7   9 12927.8 667.578   4 
  -8   7  12 2341.73 260.014   4 
  -1  -7  12 2823.05 284.196   4 
  -7   8  12 2691.03 281.427   4 
   1  -8  12 2174.83 243.833   4 
  -8   8 -13 1990.51 171.178   6 
  -8   8 -10 21108.3 748.776   9 
   0  -8  -7 41621.9 1714.97   2 
  -8   8  -7 47362.9 1890.00   2 
   0  -8  -4 33425.1 1190.14   2 
   0  -8  -1 498480. 3539.21   2 
  -8   8   2 95242.2 1660.77   1 
  -8   8   5 232462. 3413.81   1 
   0  -8   8 22004.4 745.790   8 
  -8   8   8 21898.6 1330.92   1 
   8   0   8 23538.8 813.449  10 
  -8   8   8 22045.4 827.041   4 
   0  -8  11 25867.1 860.138   4 
  -8   8  11 25952.0 886.763   4 
  -9   0 -12 7642.87 384.400   6 
  -9   0  -9 5106.45 716.614   2 
  -9   0  -6 19913.1 1192.23   2 
   9  -9  -3 109645. 1405.94   2 
  -9   0  -3 110553. 2052.62   2 
  -9   0   0 30556.0 724.875   2 
  -9   0   0 29664.0 706.291   1 
   0   9   3 179277. 1973.71   1 
  -9   0   3 179990. 2601.69   1 
  -9   0   6 39452.1 1662.29   1 
  -9   0   9 453.473 179.126   8 
   9  -9   9 637.841 183.990   4 
   0   9   9 641.828 195.252   4 
  -9   0   9 417.476 187.306   4 
  -9   0  12-67.1755 151.173   4 
  -9   1 -10 5250.77 424.369   6 
  -8  -1 -10 5649.43 430.722   6 
  -8  -1  -7 13301.0 1043.01   2 
  -9   1  -7 12608.0 1031.45   2 
   9  -8  -4 20839.9 598.135   2 
  -9   1  -4 20744.6 988.091   2 
   8  -9  -4 21000.0 708.536   2 
  -8  -1  -4 22173.6 1022.00   2 
  -8  -1  -1 201570. 2166.96   2 
  -9   1  -1 202541. 2118.77   2 
  -8  -1  -1 201035. 1191.61   1 
  -9   1  -1 203504. 1390.15   1 
  -8  -1   2 7107.59 470.083   1 
  -1   9   2 7940.68 414.441   1 
   1   8   2 6739.68 350.289   1 
  -9   1   2 8205.60 500.135   1 
  -9   1   5 539.956 249.884   1 
  -1   9   5 315.984 116.295   1 
  -8  -1   5 589.828 292.468   1 
  -8  -1   8 1998.85 262.949   8 
  -9   1   8 1793.37 251.255   8 
   9  -8   8 2021.69 243.260  10 
  -9   1   8 1075.71 386.363   1 
   9  -8   8 1844.87 234.229   4 
  -9   1   8 2177.26 283.403   4 
   1   8   8 2105.81 260.412   4 
  -1   9   8 1746.24 253.280   4 
  -8  -1   8 2094.19 271.301   4 
  -9   1  11 2248.81 247.015   8 
   9  -8  11 1586.61 211.108   4 
  -9   1  11 1414.26 266.223   4 
   1   8  11 2110.91 245.278   4 
  -1   9  11 1842.12 247.164   4 
   8  -9  11 1815.57 231.959   4 
  -8  -1  11 2043.07 306.129   4 
  -9   2 -11 641.605 196.979   6 
  -7  -2 -11 702.582 187.826   6 
  -7  -2 -11 1118.01 197.976   3 
  -9   2  -8 12388.3 1074.93   2 
  -7  -2  -8 11395.3 1018.76   2 
  -7  -2  -5 57245.3 1777.79   2 
  -9   2  -5 59688.0 1820.18   2 
   7  -9  -5 60658.5 1388.24   2 
   7  -9  -2 11725.5 488.379   2 
  -7  -2  -2 12495.9 610.766   2 
  -9   2  -2 12828.7 317.216   1 
  -9   2  -2 12425.2 604.861   2 
  -7  -2   1 106854. 1202.20   2 
  -7  -2   1 108999. 1507.57   1 
  -9   2   1 108915. 1543.12   1 
   2   7   4 71895.0 1135.41   1 
  -7  -2   4 71180.2 1797.12   1 
  -2   9   4 71489.9 1470.04   1 
  -9   2   4 72406.3 1810.90   1 
  -9   2   7 21231.9 750.230   4 
  -9   2   7 19696.1 1257.11   1 
  -7  -2   7 18539.4 1211.78   1 
  -7  -2   7 21864.6 723.065   8 
   7  -9  10 2734.57 310.714   4 
   2   7  10 2691.54 303.202   4 
  -9   2  10 3159.68 368.111   4 
  -7  -2  10 2753.88 350.664   4 
   9  -7  10 2758.69 297.890   4 
  -2   9  10 2915.43 324.522   4 
  -7  -2  10 2766.54 290.545   8 
  -9   2  10 2711.67 287.085   8 
  -9   2  13 1219.33 153.559   4 
  -7  -2  13 1241.16 151.553   4 
  -9   3 -12-4.97285 127.279   6 
  -9   3  -9 2265.37 450.689   2 
  -6  -3  -6 13927.4 970.430   2 
  -9   3  -6 12340.4 912.777   2 
   6  -9  -3 32127.8 902.208   2 
  -6  -3  -3 32493.1 1088.75   2 
  -6  -3   0 171333. 1774.26   2 
  -9   3   0 167174. 1679.25   1 
  -6  -3   0 172859. 1521.57   1 
   3   6   3 1616.28 134.598   1 
  -3   9   3 1254.52 213.197   1 
  -9   3   3 1483.47 268.758   1 
  -3   9   6 5032.06 503.687   1 
  -9   3   6 7134.55 704.795   1 
  -6  -3   6 6861.31 698.319   1 
  -3   9   9 239.589 180.335   4 
   3   6   9 186.831 142.207   4 
  -9   3   9 133.395 177.736   4 
   9  -6   9 255.282 168.434   4 
  -6  -3   9 180.768 189.097   4 
   6  -9   9 338.868 188.631   4 
   9  -6   9 6.74984 130.725  10 
  -6  -3   9 239.603 143.079   8 
  -9   3   9 283.365 158.317   8 
   6  -9  12-71.9559 93.5492   4 
  -9   3  12-58.0604 167.390   4 
  -6  -3  12-246.711 177.353   4 
  -4   9 -13 424.402 101.425   6 
  -5  -4 -10 4814.93 386.775   6 
  -5  -4 -10 4259.19 352.322   3 
  -9   4  -7 19155.0 1225.34   2 
  -5  -4  -7 19038.6 1199.12   2 
  -5  -4  -4 43000.3 1371.40   2 
   5  -9  -4 43228.9 1179.48   2 
  -5  -4  -1 227890. 2286.58   2 
   5  -9  -1 224376. 2164.21   2 
  -9   4  -1 220495. 1802.35   1 
  -5  -4   2 82669.1 1521.42   1 
  -9   4   2 82462.3 1526.21   1 
   4   5   2 84711.9 657.628   1 
  -4   9   2 86913.7 1469.00   1 
  -4   9   5 15642.2 805.869   1 
  -9   4   5 14794.0 908.816   1 
  -5  -4   5 16303.2 942.621   1 
  -5  -4   8 2881.86 304.641   8 
  -9   4   8 2579.25 273.723   8 
   9  -5   8 2952.74 293.409  10 
  -9   4   8 2565.57 518.471   1 
  -9   4   8 2411.79 296.039   4 
  -5  -4   8 3141.81 332.337   4 
   4   5   8 2900.63 281.150   4 
  -4   9   8 3106.13 330.774   4 
  -4   9  11 742.964 215.992   4 
   5  -9  11 532.613 168.437   4 
  -5  -4  11 545.141 202.810   4 
  -9   4  11 756.566 227.041   4 
  -9   5  -8 2873.69 285.034   9 
  -4  -5  -8 3828.11 628.346   2 
  -5   9  -8 2940.25 533.507   2 
  -9   5  -8 2611.01 495.445   2 
  -4  -5  -5 16403.8 947.576   2 
   4  -9  -5 14920.3 797.650   2 
   4  -9  -2 81884.5 1428.60   2 
  -4  -5  -2 84870.0 1572.52   2 
  -4  -5   1 215368. 1981.78   2 
  -9   5   1 220362. 2248.19   1 
  -9   5   4 44751.8 1396.05   1 
  -4  -5   4 43562.4 1385.20   1 
  -5   9   4 42023.1 1229.89   1 
  -5   9   7 18813.5 1071.27   1 
  -9   5   7 18078.3 1173.38   1 
  -5   9   7 17569.2 676.225   4 
  -9   5   7 18957.9 706.834   4 
   9  -4  10 4494.18 364.208  10 
   4  -9  10 4331.03 400.627   4 
  -9   5  10 4992.50 439.148   4 
  -5   9  10 4405.02 408.526   4 
   5   4  10 4262.81 348.501   4 
  -4  -5  10 4159.73 407.421   4 
  -4  -5  13 280.648 91.5438   4 
  -9   6 -12 29.8077 127.006   6 
  -3  -6  -9 389.343 155.409   6 
  -9   6  -9-0.92254 127.476   9 
  -3  -6  -9 88.3238 120.294   3 
   3  -9  -6 5885.22 568.361   2 
  -3  -6  -6 6648.82 660.475   2 
  -9   6  -6 5966.33 650.601   2 
   3  -9  -3 1513.44 248.955   2 
  -3  -6  -3 1776.23 290.992   2 
   3  -9   0 172496. 1984.50   2 
  -9   6   0 172319. 1863.36   1 
  -6   9   3 36734.7 1083.72   1 
  -9   6   3 36410.9 1132.20   1 
  -6   9   6 11597.7 815.642   1 
  -9   6   6 12594.9 898.298   1 
  -9   6   9 765.059 224.645   4 
  -3  -6   9 716.702 210.325   4 
   3  -9   9 1121.98 233.715   4 
  -6   9   9 1041.38 250.798   4 
   9  -3   9 728.605 199.150  10 
  -3  -6   9 501.114 158.185   8 
  -9   6   9 781.806 180.684   8 
  -3  -6  12-63.6973 144.381   4 
  -9   6  12 12.7040 154.743   4 
   3  -9  12 50.7368 95.4522   4 
  -9   7 -13 1191.10 137.004   6 
  -7   9 -13 920.355 126.095   6 
  -7   9 -10 2919.45 314.034   9 
  -2  -7  -7 21635.5 1276.65   2 
   2  -9  -7 20961.3 1171.61   2 
  -9   7  -7 20611.0 1285.17   2 
  -2  -7  -4 74599.8 1809.78   2 
   2  -9  -4 75765.3 1726.89   2 
   2  -9  -1 119715. 1714.29   2 
  -2  -7  -1 120689. 1763.46   2 
  -7   9   2 12921.6 618.072   1 
  -9   7   2 12195.5 615.930   1 
  -9   7   5 55198.3 1714.89   1 
  -7   9   5 55964.7 1650.45   1 
  -9   7   8 13021.6 579.530   8 
  -2  -7   8 13346.2 596.194   8 
   7   2   8 13197.2 620.838  10 
   9  -2   8 13782.2 627.974  10 
  -9   7   8 14771.8 1141.02   1 
  -7   9   8 13765.7 660.474   4 
  -9   7   8 13147.4 644.547   4 
  -2  -7  11 735.078 214.289   4 
   2  -9  11 793.188 190.046   4 
  -9   7  11 1105.35 253.382   4 
  -7   9  11 777.895 224.693   4 
  -1  -8  -8 1596.96 433.883   2 
  -9   8  -8 2296.44 501.436   2 
  -8   9  -8 1606.01 420.935   2 
   1  -9  -5 1058.04 267.252   2 
  -1  -8  -5 702.948 231.726   2 
   1  -9  -2 7136.47 475.840   2 
  -1  -8  -2 6368.48 471.269   2 
  -8   9   1 211219. 2385.64   1 
  -9   8   1 205909. 2316.35   1 
  -8   9   4 18887.4 903.806   1 
  -9   8   4 20018.2 945.820   1 
  -9   8   7 14892.0 1076.67   1 
  -8   9   7 13440.6 990.822   1 
   8   1   7 15358.1 626.627  10 
   9  -1   7 14803.0 610.132  10 
  -9   8   7 15311.6 647.711   4 
  -8   9   7 14653.2 633.836   4 
  -8   9  10 4757.42 427.674   4 
   1  -9  10 5244.85 437.560   4 
  -1  -8  10 4948.53 426.649   4 
  -9   8  10 5273.61 456.997   4 
   1  -9  13 965.515 118.174   4 
  -1  -8  13 902.091 119.768   4 
  -9   9 -12-76.3286 130.705   6 
   0  -9  -6 37558.6 1553.11   2 
   0  -9  -3 178238. 2584.17   2 
   0  -9   0 27261.6 846.793   2 
  -9   9   3 118087. 2090.15   1 
  -9   9   6 18428.4 1085.00   1 
   9   0   9 6056.10 449.907  10 
  -9   9   9 6251.47 486.707   4 
   0  -9  12 9177.18 450.508   4 
  -9   9  12 8794.85 454.378   4 
 -10   0 -10 19060.4 770.813   6 
 -10   0  -7 78278.0 2577.59   2 
 -10   0  -4 460287. 4767.50   2 
  10 -10  -4 451661. 3070.50   2 
 -10   0  -1 12104.2 563.125   2 
 -10   0  -1 12737.9 367.696   1 
 -10   0   2 96152.9 1754.38   1 
 -10   0   5 815.242 278.555   1 
 -10   0   8 20386.4 757.090   8 
  10 -10   8 20700.7 743.242  10 
   0  10   8 21428.2 779.046   4 
 -10   0   8 21861.8 816.000   4 
 -10   0  11 19688.1 658.898   8 
 -10   0  11 22103.5 803.794   4 
  -9  -1 -11 4194.45 346.080   6 
 -10   1 -11 4130.04 348.832   6 
 -10   1 -11 4219.87 331.508   3 
  -9  -1 -11 3836.40 322.169   3 
  -9  -1  -8 4832.23 700.385   2 
 -10   1  -8 5537.47 722.295   2 
  -9  -1  -5 31431.1 1362.66   2 
 -10   1  -5 34393.3 1427.99   2 
 -10   1  -2 54339.1 1304.73   2 
  -9  -1  -2 54377.5 1312.86   2 
 -10   1   1 83107.9 944.690   2 
  -9  -1   1 80404.4 1077.73   2 
 -10   1   1 83773.0 1422.32   1 
  -9  -1   1 80769.6 1396.07   1 
 -10   1   4 37867.0 1363.05   1 
   1   9   4 39225.5 924.781   1 
  -1  10   4 41094.3 1072.94   1 
  -9  -1   4 40347.2 1406.11   1 
  -9  -1   7 112.935 119.206   8 
 -10   1   7 455.221 150.203   8 
  10  -9   7 131.375 98.9547  10 
  -9  -1   7-237.538 209.868   1 
 -10   1   7 581.993 276.099   1 
  -1  10   7 194.107 122.465   4 
 -10   1   7 418.626 121.665   4 
   1   9   7 210.457 121.323   4 
  -9  -1   7-157.454 126.566   4 
  -9  -1  10 6306.07 436.586   8 
 -10   1  10 7565.65 473.044   8 
 -10   1  10 7835.40 526.186   4 
  -1  10  10 6979.86 470.817   4 
  10  -9  10 8264.65 466.777   4 
   1   9  10 7948.22 485.654   4 
  -9  -1  10 8312.07 548.180   4 
   9 -10  10 8031.07 482.316   4 
 -10   1  13 656.986 118.178   4 
  -9  -1  13 627.402 105.300   4 
 -10   2 -12 17563.9 588.299   6 
  -8  -2 -12 17220.3 536.602   6 
 -10   2 -12 17921.9 526.416   3 
  -8  -2  -9 8774.81 527.735   6 
  -8  -2  -9 8801.19 960.919   2 
 -10   2  -9 7731.83 915.991   2 
 -10   2  -6 132127. 3036.52   2 
  -8  -2  -6 136086. 3058.18   2 
  -8  -2  -3 246222. 3114.30   2 
   8 -10  -3 240083. 2372.68   2 
 -10   2  -3 245101. 3054.43   2 
  -8  -2   0 32240.5 793.859   2 
 -10   2   0 32013.2 731.644   2 
 -10   2   0 31187.1 750.637   1 
  -8  -2   0 31583.6 698.427   1 
   2   8   3 167268. 1652.91   1 
 -10   2   3 169630. 2545.91   1 
  -8  -2   3 173537. 2565.77   1 
  -2  10   3 174238. 2135.48   1 
 -10   2   6 15423.9 1039.02   1 
  -8  -2   6 15485.6 1049.06   1 
  -2  10   9 40266.1 1117.39   4 
 -10   2   9 44071.3 1201.36   4 
   8 -10   9 41789.7 1101.52   4 
  -8  -2   9 43200.6 1195.48   4 
   2   8   9 41498.4 1088.61   4 
  10  -8   9 42298.0 1053.31   4 
  10  -8   9 42104.7 1087.53  10 
 -10   2   9 42462.0 1114.01   8 
  -8  -2   9 42068.5 1111.60   8 
   8 -10  12 7439.02 348.205   4 
  -8  -2  12 8212.09 439.973   4 
 -10   2  12 7931.69 437.541   4 
  -3  10 -13 4068.62 230.915   6 
  -7  -3 -10 23500.0 823.421   6 
  -7  -3 -10 24212.9 814.180   3 
  -7  -3  -7 2357.91 475.534   2 
 -10   3  -7 2446.25 501.836   2 
   7 -10  -4 7278.87 482.918   2 
  -7  -3  -4 7387.54 622.736   2 
 -10   3  -4 6744.56 582.318   2 
  -7  -3  -1 202250. 2250.69   2 
 -10   3  -1 200346. 1675.39   1 
  -7  -3   2 66972.5 1400.43   1 
 -10   3   2 68092.5 1429.04   1 
   3   7   2 68180.6 894.428   1 
  -3  10   2 69688.8 1334.39   1 
  -7  -3   5 1489.15 355.741   1 
  -3  10   5 1849.21 270.505   1 
 -10   3   5 1389.94 354.436   1 
 -10   3   8 13469.6 611.399   8 
  -7  -3   8 14916.1 652.437   8 
  10  -7   8 13517.3 611.961  10 
 -10   3   8 14673.0 674.141   4 
  -3  10   8 14161.8 650.486   4 
  -7  -3   8 14415.8 665.274   4 
   3   7   8 13311.4 596.314   4 
 -10   3   8 15141.8 1189.51   1 
 -10   3  11 12756.6 518.254   8 
 -10   3  11 14440.1 670.714   4 
   7 -10  11 14080.1 600.606   4 
  -7  -3  11 14707.3 672.700   4 
  -3  10  11 14399.3 621.858   4 
 -10   4 -11 17432.1 713.882   6 
  -6  -4 -11 17328.1 636.868   6 
  -4  10 -11 16610.8 624.573   9 
  -6  -4  -8 26594.7 1569.85   2 
 -10   4  -8 25116.1 1529.70   2 
  -6  -4  -5 114933. 2548.56   2 
 -10   4  -5 113164. 2524.18   2 
   6 -10  -2 13508.9 576.789   2 
  -6  -4  -2 12008.5 628.912   2 
  -6  -4   1 155396. 1654.04   2 
 -10   4   1 154790. 1112.20   2 
  -6  -4   1 148246. 1815.93   1 
 -10   4   1 147188. 1881.04   1 
  -4  10   4 90795.3 1783.12   1 
 -10   4   4 92293.5 2073.92   1 
  -6  -4   4 93366.8 2080.81   1 
  -6  -4   7 3205.25 297.440   8 
 -10   4   7 3366.80 298.559   8 
   4   6   7 4023.81 329.278  10 
  10  -6   7 3625.58 309.015  10 
 -10   4   7 3224.48 308.541   4 
  -4  10   7 3162.56 304.513   4 
 -10   4   7 2953.01 490.452   1 
 -10   4  10 26413.5 831.286   8 
  -6  -4  10 25954.8 842.953   8 
  10  -6  10 26759.0 854.489  10 
   4   6  10 26529.0 833.694   4 
 -10   4  10 27476.3 959.904   4 
  -4  10  10 26675.5 927.462   4 
   6 -10  10 26357.2 892.695   4 
  -6  -4  10 28693.1 979.826   4 
  -6  -4  13 6605.50 304.659   4 
 -10   5 -12 16299.9 586.598   6 
 -10   5 -12 16007.1 507.118   3 
  -5  -5  -9 29571.0 913.999   6 
 -10   5  -9 30445.9 1758.90   2 
   5 -10  -6 3423.04 424.186   2 
  -5  -5  -6 3550.45 533.369   2 
 -10   5  -6 3350.03 494.707   2 
  -5  -5  -3 60285.3 1520.96   2 
   5 -10  -3 61083.3 1348.69   2 
  -5  -5   0 273756. 2445.49   2 
 -10   5   0 270415. 2328.15   1 
  -5  10   3 63191.0 1407.75   1 
  -5  -5   3 60288.9 1496.05   1 
 -10   5   3 60944.2 1502.15   1 
 -10   5   6 3450.12 505.440   1 
  -5  10   6 3187.04 424.501   1 
  -5  -5   9 31315.4 954.684   8 
 -10   5   9 32013.4 945.963   8 
 -10   5   9 27892.2 1663.18   1 
  10  -5   9 32751.9 975.438  10 
  -5  10   9 31646.9 1012.76   4 
 -10   5   9 31831.1 1028.92   4 
  -5  -5   9 30921.5 1012.73   4 
   5 -10  12 16458.3 563.331   4 
  -5  -5  12 16825.2 622.812   4 
 -10   5  12 17709.1 643.083   4 
  -6  10 -13 5585.86 270.841   6 
  -4  -6 -10 27002.8 829.109   3 
  -4  -6  -7 2736.81 491.407   2 
 -10   6  -7 2082.44 424.101   2 
  -4  -6  -4 94822.9 2090.46   2 
   4 -10  -4 94768.7 1883.48   2 
   4 -10  -1 144481. 1910.13   2 
  -4  -6  -1 142216. 1967.10   2 
  -6  10   2 11129.1 575.345   1 
 -10   6   2 11381.5 605.947   1 
  -6  10   5 105710. 2218.51   1 
 -10   6   5 108703. 2459.16   1 
  -6  10   8 26490.6 900.000   4 
 -10   6   8 26802.9 908.227   4 
  10  -4   8 27701.4 885.633  10 
   6   4   8 25969.1 863.957  10 
 -10   6   8 26029.0 1531.17   1 
  -4  -6   8 27116.6 864.479   8 
 -10   6   8 26196.2 831.437   8 
 -10   6  11 17847.1 742.887   4 
   4 -10  11 17342.7 695.233   4 
  -6  10  11 17183.9 710.234   4 
  -4  -6  11 18974.4 752.952   4 
  -7  10 -11 13372.2 551.919   9 
  -7  10  -8 11318.8 992.991   2 
 -10   7  -8 13105.9 1078.02   2 
  -3  -7  -8 13012.3 1083.74   2 
   3 -10  -5 1549.89 294.445   2 
  -3  -7  -5 2397.43 400.420   2 
   3 -10  -2 69643.3 1433.06   2 
  -3  -7  -2 70477.4 1514.39   2 
  -3  -7   1 202730. 2165.80   2 
 -10   7   1 202460. 2300.21   1 
  -7  10   4 6785.00 553.476   1 
 -10   7   4 7229.12 611.032   1 
  -3  -7   7 3450.68 305.179   8 
  -7  10   7 2727.42 455.261   1 
 -10   7   7 3701.35 582.207   1 
   7   3   7 3052.76 290.693  10 
  10  -3   7 3354.94 307.323  10 
  -7  10   7 3591.92 328.043   4 
 -10   7   7 3582.15 326.447   4 
   3 -10  10 24075.6 879.950   4 
 -10   7  10 25193.4 929.003   4 
  -3  -7  10 24600.9 901.910   4 
  -7  10  10 23892.1 893.313   4 
  -3  -7  13 5375.91 268.328   4 
 -10   8 -12 7727.11 418.499   6 
 -10   8  -9 43398.7 1103.91   9 
 -10   8  -9 46392.8 2168.53   2 
   2 -10  -6 17361.8 1013.33   2 
  -2  -8  -6 16294.6 1045.79   2 
   2 -10  -3 173974. 2511.43   2 
  -2  -8  -3 176082. 2636.31   2 
   2 -10   0 33568.8 956.148   2 
  -2  -8   0 33507.9 941.031   2 
 -10   8   0 32632.7 907.853   1 
  -8  10   3 242607. 3002.02   1 
 -10   8   3 247834. 3076.42   1 
  -8  10   6 129000. 2803.24   1 
 -10   8   6 128002. 2908.81   1 
  10  -2   9 8441.66 518.710  10 
 -10   8   9 7722.52 460.419   8 
 -10   8   9 7999.70 541.096   4 
  -8  10   9 8173.90 541.605   4 
  -2  -8   9 8277.36 539.187   4 
 -10   8  12 19395.0 668.187   4 
   2 -10  12 19373.2 635.204   4 
  -2  -8  12 19709.2 655.888   4 
  -9  10 -13 407.223 93.8015   6 
 -10   9 -13 422.820 91.9526   6 
 -10   9 -10 7942.74 472.716   9 
  -9  10 -10 7707.45 481.806   9 
  -1  -9  -7-783.530 282.663   2 
 -10   9  -7-273.524 235.431   2 
   1 -10  -4 42847.4 1383.64   2 
  -1  -9  -4 41232.2 1394.21   2 
  -1  -9  -1 87450.1 1620.92   2 
   1 -10  -1 84848.6 1581.47   2 
 -10   9   2 53908.4 1352.24   1 
  -9  10   2 54270.7 1350.37   1 
  -9  10   5 31779.1 1307.29   1 
 -10   9   5 31307.0 1325.48   1 
 -10   9   8 5603.43 388.693   8 
  -1  -9   8 5089.48 383.369   8 
  -9  10   8 4369.53 390.438   4 
 -10   9   8 5697.85 443.959   4 
 -10   9   8 4986.48 676.566   1 
  -9  10   8 6044.79 734.612   1 
   9   1   8 5587.63 418.095  10 
  10  -1   8 5313.55 407.280  10 
 -10   9  11 4208.16 395.767   4 
  -9  10  11 4341.40 391.315   4 
  -1  -9  11 4400.42 378.492   4 
   1 -10  11 4408.40 380.088   4 
 -10  10  -8 19526.9 1349.65   2 
   0 -10  -5 524.512 237.773   2 
   0 -10  -2 95699.2 1829.67   2 
 -10  10   1 11226.8 609.510   1 
 -10  10   4 448711. 4597.36   1 
   0 -10   7 72643.2 1323.84   8 
  10   0   7 74403.6 1400.24  10 
 -10  10   7 74231.3 1440.61   4 
 -10  10   7 73676.4 2371.91   1 
   0 -10  10 17180.2 758.258   4 
 -10  10  10 17101.6 765.014   4 
 -11   0 -11 12749.0 579.393   6 
 -11   0 -11 13374.6 568.532   3 
 -11   0  -8 2179.64 492.377   2 
 -11   0  -8 2688.01 307.028   6 
 -11   0  -5 3387.79 515.757   2 
 -11   0  -2 27750.4 1002.21   2 
 -11   0   1 13314.7 460.280   2 
 -11   0   1 14767.3 637.740   1 
   0  11   4 1467.68 206.404   1 
 -11   0   4 1603.88 325.176   1 
 -11   0   7 24737.1 807.004   8 
  11 -11   7 22979.9 757.907  10 
 -11   0   7 22931.4 1425.93   1 
 -11   0   7 24329.7 811.324   4 
   0  11   7 22821.0 759.944   4 
 -11   0  10 5084.60 405.427   8 
 -11   0  10 5564.08 450.770   4 
  11 -11  10 5509.58 383.680   4 
 -11   0  13 2785.98 192.604   4 
 -11   1 -12 230.438 119.939   6 
 -10  -1 -12 324.212 103.543   6 
 -11   1 -12 527.829 121.979   3 
 -11   1  -9 1837.19 281.702   6 
 -10  -1  -9 1864.33 276.341   6 
 -11   1  -6 46439.9 1859.38   2 
 -10  -1  -6 52657.4 1984.07   2 
 -10  -1  -3 66489.9 1684.32   2 
 -11   1  -3 66232.6 1666.75   2 
 -10  -1   0 20955.4 676.853   2 
 -11   1   0 22385.4 677.064   2 
 -10  -1   0 23367.2 653.900   1 
 -11   1   0 21892.9 656.042   1 
 -10  -1   3 14759.7 800.241   1 
  -1  11   3 15626.7 642.457   1 
   1  10   3 15398.7 572.432   1 
 -11   1   3 15483.7 810.320   1 
 -10  -1   6 21690.1 1272.49   1 
 -11   1   6 21620.9 1267.21   1 
  11 -10   9 4068.90 341.037   4 
  10 -11   9 3592.84 336.836   4 
  -1  11   9 3723.50 353.147   4 
   1  10   9 3514.07 339.326   4 
 -11   1   9 3108.83 366.497   4 
 -10  -1   9 3357.50 365.938   4 
  11 -10   9 3317.19 317.523  10 
 -10  -1   9 3232.42 330.773   8 
 -11   1   9 3617.86 348.308   8 
 -11   1  12 39.5517 133.935   4 
 -10  -1  12-160.061 133.394   4 
 -11   2 -10 679.656 241.198   6 
  -9  -2 -10 549.040 193.682   6 
  -9  -2  -7 1034.21 362.077   2 
 -11   2  -7 1655.79 438.894   2 
 -11   2  -4 91541.1 2144.13   2 
  -9  -2  -4 91397.3 2158.35   2 
   9 -11  -4 91007.9 1574.95   2 
  -9  -2  -1 11069.7 558.908   2 
 -11   2  -1 10185.0 517.174   2 
 -11   2  -1 10625.2 386.687   1 
  -2  11   2 32765.6 936.331   1 
 -11   2   2 31866.4 1023.78   1 
  -9  -2   2 33835.9 1042.59   1 
  -2  11   5 15914.3 775.846   1 
  -9  -2   5 17679.8 1048.21   1 
 -11   2   5 15575.9 977.671   1 
  -9  -2   8 3770.21 349.346   8 
 -11   2   8 3559.27 341.795   8 
  11  -9   8 4334.78 365.811  10 
 -11   2   8 2988.30 540.221   1 
  -2  11   8 3556.41 345.745   4 
   2   9   8 4303.54 355.881   4 
  -9  -2   8 3708.85 356.762   4 
 -11   2   8 3656.94 359.147   4 
 -11   2  11 1319.04 185.597   8 
   9 -11  11 1349.93 203.015   4 
  -9  -2  11 1112.56 234.584   4 
 -11   2  11 1152.73 247.747   4 
  -8  -3 -11-121.698 127.884   6 
 -11   3 -11-25.1843 147.543   6 
  -8  -3 -11 198.659 125.471   3 
  -8  -3  -8 8802.19 515.273   6 
  -8  -3  -8 7644.87 908.419   2 
 -11   3  -8 7646.46 863.872   2 
   8 -11  -5 28676.5 1002.09   2 
 -11   3  -5 26430.5 1279.06   2 
  -8  -3  -5 29066.4 1330.60   2 
  -8  -3  -2 10997.2 623.057   2 
   8 -11  -2 11560.0 543.669   2 
 -11   3  -2 10825.3 594.793   2 
 -11   3  -2 12450.5 371.142   1 
  -8  -3   1 189222. 1859.99   2 
 -11   3   1 185573. 1350.04   2 
 -11   3   1 186957. 2176.85   1 
  -8  -3   1 187925. 2120.66   1 
  -3  11   4 72824.8 1575.20   1 
 -11   3   4 75079.0 1928.99   1 
  -8  -3   4 74320.9 1917.07   1 
 -11   3   7 4435.49 343.314   8 
  -8  -3   7 3670.10 316.946   8 
  11  -8   7 3715.73 316.550  10 
 -11   3   7 3798.92 346.571   4 
  -3  11   7 3877.92 337.293   4 
 -11   3   7 3559.86 571.387   1 
 -11   3  10 253.463 139.269   8 
  -8  -3  10 43.9162 129.803   8 
  11  -8  10 17.4373 92.1164  10 
 -11   3  10 228.700 197.705   4 
  -8  -3  10 147.528 194.459   4 
   3   8  10 247.384 139.744   4 
   8 -11  10 229.548 145.257   4 
  -3  11  10 268.638 170.146   4 
  -8  -3  13 31.0481 68.7200   4 
 -11   4 -12 276.660 141.358   6 
 -11   4 -12 403.372 113.221   3 
  -7  -4  -9 5312.41 414.013   6 
 -11   4  -6 19622.0 1185.32   2 
  -7  -4  -6 18465.3 1143.75   2 
  -7  -4  -3 34519.6 1193.22   2 
   7 -11  -3 34247.4 1001.56   2 
  -7  -4   0 49958.3 1064.45   2 
 -11   4   0 48593.7 1011.58   1 
   4   7   3 28563.0 457.162   1 
 -11   4   3 29899.7 1096.08   1 
  -4  11   3 30634.8 986.978   1 
 -11   4   6 18641.7 1151.43   1 
  -7  -4   6 19362.6 1168.53   1 
  -4  11   6 17712.3 942.417   1 
  -7  -4   9 4164.47 407.579   4 
   4   7   9 4593.44 365.212   4 
 -11   4   9 4370.37 418.084   4 
  -4  11   9 4191.70 388.456   4 
  11  -7   9 3803.79 354.006  10 
 -11   4   9 3734.58 354.454   8 
  -7  -4   9 4283.61 379.025   8 
 -11   4  12 142.103 143.823   4 
   7 -11  12-192.540 87.5238   4 
  -7  -4  12 26.3519 148.571   4 
  -5  11 -13 279.556 94.7889   6 
  -6  -5 -10 2766.33 298.538   6 
  -6  -5 -10 3528.22 332.416   3 
 -11   5  -7 33177.3 1676.50   2 
  -6  -5  -7 33634.7 1655.71   2 
  -6  -5  -4 27601.4 1168.03   2 
   6 -11  -4 26091.3 967.051   2 
  -6  -5  -1 41624.9 1092.80   2 
   6 -11  -1 43907.3 1067.93   2 
 -11   5  -1 41870.6 888.703   1 
   5   6   2 65174.5 591.508   1 
  -6  -5   2 68180.2 1449.74   1 
 -11   5   2 67684.0 1478.01   1 
  -6  -5   5 27961.6 1273.33   1 
  -5  11   5 23883.5 1046.78   1 
 -11   5   5 26176.5 1251.06   1 
 -11   5   8 3408.22 327.882   8 
  -6  -5   8 4020.30 349.520   8 
  11  -6   8 4474.81 364.361  10 
 -11   5   8 3986.79 366.123   4 
  -5  11   8 3995.44 361.143   4 
 -11   5   8 4630.39 681.841   1 
  -6  -5  11 612.540 227.185   4 
   6 -11  11 636.629 162.926   4 
  -5  11  11 1055.75 230.676   4 
 -11   5  11 693.330 210.041   4 
 -11   6 -11 960.171 234.550   6 
  -6  11 -11 816.541 170.386   9 
  -5  -6  -8 4152.14 342.166   6 
 -11   6  -8 3508.88 314.002   9 
  -5  -6  -8 3424.16 625.618   2 
 -11   6  -8 2957.28 541.268   2 
  -6  11  -8 4649.31 656.836   2 
   5 -11  -5 29147.1 1145.77   2 
  -5  -6  -5 28898.7 1312.78   2 
   5 -11  -2 72203.7 1459.79   2 
  -5  -6  -2 74302.2 1588.63   2 
  -5  -6   1 47276.8 1033.54   2 
 -11   6   1 45976.9 1138.95   1 
 -11   6   4 25358.2 1105.09   1 
  -6  11   4 25622.0 1017.30   1 
  -5  -6   4 22360.4 1037.94   1 
  -5  -6   7 33554.7 918.660   8 
 -11   6   7 32685.2 892.171   8 
  11  -5   7 32402.4 902.373  10 
   6   5   7 33780.2 945.087  10 
 -11   6   7 31865.5 931.737   4 
  -6  11   7 31950.1 928.963   4 
 -11   6   7 35013.0 1695.14   1 
 -11   6  10 2706.61 286.258   8 
  11  -5  10 3469.00 326.908  10 
  -6  11  10 3473.73 373.539   4 
 -11   6  10 3291.36 374.411   4 
   5 -11  10 3916.75 371.143   4 
  -5  -6  10 3553.58 378.827   4 
  -5  -6  13 433.062 105.449   4 
 -11   7 -12 124.979 83.9703   3 
 -11   7 -12 133.619 131.037   6 
 -11   7  -9 4103.41 360.235   9 
  -4  -7  -9 4205.96 353.743   3 
   4 -11  -6 21273.2 1082.91   2 
  -4  -7  -6 22317.5 1241.37   2 
 -11   7  -6 20538.3 1226.72   2 
  -4  -7  -3 30880.4 1133.73   2 
   4 -11  -3 29489.7 1011.37   2 
  -4  -7   0 54649.8 1201.34   2 
 -11   7   0 53949.3 1153.49   1 
  -7  11   3 31400.6 1076.74   1 
 -11   7   3 33411.0 1154.06   1 
 -11   7   6 18547.7 1142.55   1 
  -7  11   6 19054.3 1063.94   1 
  11  -4   9 5441.37 422.865  10 
 -11   7   9 5227.05 396.323   8 
  -4  -7   9 4740.45 386.672   8 
 -11   7   9 5004.77 439.620   4 
  -7  11   9 5494.97 456.952   4 
  -4  -7   9 5190.47 447.332   4 
 -11   7  12 330.877 161.155   4 
   4 -11  12 286.161 127.983   4 
  -4  -7  12 89.5428 139.128   4 
  -8  11 -13 90.6657 77.4124   6 
 -11   8 -10 506.221 146.009   9 
  -3  -8  -7 4072.35 578.088   2 
   3 -11  -7 4929.79 572.144   2 
 -11   8  -7 3768.03 582.510   2 
  -3  -8  -4 79061.5 1986.87   2 
   3 -11  -4 77675.5 1816.17   2 
  -3  -8  -1 183131. 2365.10   2 
   3 -11  -1 180664. 2327.38   2 
  -8  11   2 10366.0 597.513   1 
 -11   8   2 12167.1 655.739   1 
 -11   8   5 24918.8 1213.06   1 
  -8  11   5 26015.3 1163.94   1 
 -11   8   8 7930.26 468.496   8 
  -3  -8   8 8096.78 487.614   8 
 -11   8   8 8734.90 927.350   1 
  -8  11   8 8434.17 525.249   4 
 -11   8   8 8850.82 544.570   4 
   8   3   8 8751.09 518.490  10 
  11  -3   8 8706.46 513.021  10 
  -8  11  11 51.1161 151.187   4 
   3 -11  11 278.999 164.975   4 
  -3  -8  11-42.2983 169.104   4 
 -11   8  11 122.574 191.359   4 
  -9  11 -11 1086.95 184.435   9 
  -9  11  -8 4184.46 611.361   2 
 -11   9  -8 3795.54 651.814   2 
  -2  -9  -8 4256.00 344.526   3 
  -2  -9  -8 3847.67 627.061   2 
  -2  -9  -5 20285.7 1095.43   2 
   2 -11  -5 17840.1 991.865   2 
  -2  -9  -2 32381.0 1087.97   2 
   2 -11  -2 33285.7 1074.23   2 
  -9  11   1 10126.6 579.959   1 
 -11   9   1 9891.63 569.089   1 
  -2  -9   1 9716.66 537.280   2 
  -9  11   4 90449.0 2038.11   1 
 -11   9   4 90276.3 2112.66   1 
  -9  11   7 1173.90 214.446   4 
 -11   9   7 923.332 197.159   4 
 -11   9   7 667.818 288.720   1 
  -9  11   7 1565.10 381.563   1 
  -2  -9   7 1569.02 221.991   8 
 -11   9   7 1138.12 177.489   8 
   9   2   7 919.907 198.123  10 
  11  -2   7 751.645 149.715  10 
   2 -11  10 312.484 169.011   4 
  -9  11  10 785.882 249.589   4 
 -11   9  10 352.020 203.905   4 
  -2  -9  10 378.916 202.082   4 
  -2  -9  13 2199.91 172.448   4 
 -11  10 -12 239.141 135.100   6 
 -10  11 -12-18.1045 121.231   6 
 -11  10  -9 3852.33 360.151   9 
  -1 -10  -6 22128.9 1234.88   2 
   1 -11  -6 20703.8 1159.86   2 
   1 -11  -3 18796.7 896.342   2 
  -1 -10  -3 18381.0 901.626   2 
  -1 -10   0 24531.0 878.281   2 
   1 -11   0 23778.0 879.081   2 
 -11  10   3 63661.1 1637.60   1 
 -10  11   3 62791.0 1619.08   1 
 -11  10   6 51019.2 1878.25   1 
 -10  11   6 52285.2 1871.35   1 
 -11  10   9 1246.84 207.778   8 
 -11  10   9 820.249 227.966   4 
 -10  11   9 1657.40 286.847   4 
  10   1   9 864.972 225.773  10 
  11  -1   9 1289.29 235.469  10 
   1 -11  12 594.051 154.968   4 
  -1 -10  12 413.468 140.915   4 
 -11  11 -10 5976.99 422.016   9 
   0 -11  -7 26877.6 1447.84   2 
   0 -11  -4 1076.22 294.957   2 
   0 -11  -1 17631.9 793.989   2 
 -11  11   2 25343.6 994.304   1 
 -11  11   5 3948.43 530.133   1 
 -11  11   8 2203.42 275.205   8 
 -11  11   8 2122.45 445.500   1 
  11   0   8 2254.56 284.573  10 
 -11  11   8 2528.08 310.003   4 
 -11  11  11 13385.6 638.848   4 
   0 -11  11 13398.6 618.802   4 
 -12   0 -12 13202.7 440.197   3 
 -12   0 -12 12959.8 465.162   6 
 -12   0  -9 14155.5 675.721   6 
 -12   0  -6 168996. 3621.21   2 
 -12   0  -3 254356. 3408.92   2 
 -12   0   0 43758.6 1028.31   2 
 -12   0   0 43802.0 971.850   1 
   0  12   3 84553.4 1495.11   1 
 -12   0   3 81428.4 1911.01   1 
 -12   0   6 3059.51 530.926   1 
   0  12   9 49884.6 1207.98   4 
 -12   0   9 50836.5 1285.50   4 
  12 -12   9 50460.8 1179.69  10 
 -12   0   9 50278.8 1234.08   8 
 -12   0  12 6649.93 374.865   4 
 -12   1 -10 1658.37 276.699   6 
 -11  -1 -10 1544.00 257.664   6 
 -11  -1  -7 14225.0 627.039   6 
 -11  -1  -7 15440.2 1193.63   2 
 -12   1  -7 14218.0 1129.29   2 
 -12   1  -4 24977.0 1169.09   2 
 -11  -1  -4 23307.6 1137.10   2 
 -11  -1  -1 12206.5 604.280   2 
 -12   1  -1 13157.3 623.677   2 
 -12   1  -1 12829.1 428.907   1 
 -11  -1  -1 12752.9 386.573   1 
 -11  -1   2 64690.4 1507.49   1 
 -12   1   2 66737.5 1543.00   1 
 -11  -1   5 2.23400 166.920   1 
 -12   1   5 252.300 198.760   1 
 -12   1   8 1431.23 232.328   8 
 -11  -1   8 1463.69 243.817   8 
  12 -11   8 1314.16 216.626  10 
  11 -12   8 1160.85 197.033  10 
 -12   1   8 1457.35 435.629   1 
   1  11   8 1553.40 228.538   4 
 -11  -1   8 1409.25 240.035   4 
 -12   1   8 1560.24 246.392   4 
  -1  12   8 1306.09 225.116   4 
 -12   1  11 2439.41 243.872   8 
 -11  -1  11 2717.93 311.771   4 
 -12   1  11 2641.83 309.998   4 
 -12   2 -11 16189.3 657.672   6 
 -10  -2 -11 16603.2 632.943   6 
 -12   2 -11 16296.2 628.420   3 
 -10  -2 -11 15688.9 602.137   3 
 -10  -2  -8 23318.7 832.591   6 
 -10  -2  -8 22196.7 1499.26   2 
 -12   2  -8 20929.8 1451.71   2 
 -12   2  -5 247983. 3964.64   2 
 -10  -2  -5 248669. 3968.94   2 
 -10  -2  -2 104914. 1959.08   2 
 -12   2  -2 106168. 1913.20   2 
 -12   2  -2 104397. 912.924   1 
 -12   2   1 9354.44 347.713   2 
 -10  -2   1 9413.11 427.157   2 
 -10  -2   1 9824.30 514.799   1 
 -12   2   1 8950.06 505.637   1 
 -12   2   4 18727.3 1002.48   1 
  -2  12   4 16629.3 742.766   1 
 -10  -2   4 18294.6 992.289   1 
 -12   2   7 8068.19 471.612   8 
 -10  -2   7 8433.14 481.638   8 
  12 -10   7 7489.04 442.691  10 
  10 -12   7 7552.96 426.241  10 
 -10  -2   7 7011.98 453.258   4 
  -2  12   7 7588.13 452.121   4 
   2  10   7 7180.20 422.637   4 
 -12   2   7 8095.22 476.668   4 
 -12   2   7 7780.47 840.076   1 
 -10  -2   7 7238.93 827.050   1 
 -12   2  10 22150.9 791.470   8 
 -10  -2  10 21229.3 775.701   8 
  12 -10  10 21855.3 757.021  10 
 -12   2  10 23169.8 871.492   4 
 -10  -2  10 22807.2 867.590   4 
  10 -12  10 21991.9 763.179   4 
 -10  -2  13 1469.10 140.394   4 
 -12   3 -12 3837.40 283.995   6 
 -12   3 -12 3824.67 260.289   3 
  -9  -3  -9 11479.9 595.558   6 
 -12   3  -6 191.134 256.991   2 
  -9  -3  -6 244.891 296.477   2 
   9 -12  -3 88211.0 1601.92   2 
 -12   3  -3 91650.9 1976.95   2 
 -12   3   0 23010.2 683.799   2 
  -9  -3   0 22936.7 754.298   2 
 -12   3   0 23286.7 715.104   1 
  -9  -3   0 22174.3 634.869   1 
   3   9   3 146662. 1436.90   1 
 -12   3   3 144734. 2484.35   1 
  -9  -3   3 143637. 2461.45   1 
  -3  12   3 144398. 2134.12   1 
 -12   3   6 8222.64 801.584   1 
  -9  -3   6 7556.84 779.040   1 
  -9  -3   9 17733.5 737.941   8 
 -12   3   9 18320.4 744.423   8 
  12  -9   9 18602.2 742.201  10 
   9 -12   9 18320.9 739.091   4 
  -9  -3   9 18298.9 779.234   4 
 -12   3   9 18658.7 801.472   4 
  -3  12   9 18040.0 754.748   4 
   3   9   9 17378.4 692.655   4 
  -9  -3  12 6090.61 370.246   4 
 -12   3  12 6531.72 383.143   4 
 -12   4 -10 15654.5 712.185   6 
  -8  -4 -10 14599.3 640.555   6 
  -8  -4 -10 15821.0 667.498   3 
  -8  -4  -7 40060.9 1002.34   6 
 -12   4  -7 42021.0 1917.35   2 
  -8  -4  -7 40206.8 1865.08   2 
   8 -12  -4 190518. 2524.13   2 
 -12   4  -4 194989. 3168.44   2 
  -8  -4  -1 24411.5 852.599   2 
 -12   4  -1 22321.5 645.401   1 
  -8  -4   2 101291. 1820.64   1 
  -4  12   2 104836. 1799.37   1 
 -12   4   2 99193.8 1848.61   1 
   4   8   2 99454.1 1131.04   1 
 -12   4   5 6915.88 676.541   1 
  -8  -4   5 6726.68 675.206   1 
  -4  12   5 6041.40 516.647   1 
  -8  -4   8 10718.0 558.684   8 
 -12   4   8 10447.3 549.946   8 
  12  -8   8 11090.1 570.259  10 
  -8  -4   8 10334.1 573.288   4 
  -4  12   8 10376.2 562.250   4 
 -12   4   8 11202.0 597.982   4 
 -12   4   8 9981.13 1017.71   1 
 -12   4  11 13581.1 635.534   4 
  -8  -4  11 13719.3 638.927   4 
   8 -12  11 12742.3 551.478   4 
 -12   4  11 12889.9 525.713   8 
  -5  12 -11 12477.1 547.290   9 
  -7  -5 -11 12243.3 508.458   3 
 -12   5 -11 13452.8 616.625   6 
  -7  -5 -11 12071.1 516.917   6 
  -7  -5  -8 12124.8 1097.52   2 
 -12   5  -8 12650.3 1095.82   2 
  -7  -5  -8 11180.8 560.484   6 
 -12   5  -8 11140.9 536.378   9 
   7 -12  -5 5077.60 474.260   2 
  -7  -5  -5 4706.30 581.256   2 
 -12   5  -5 4814.82 568.943   2 
  -7  -5  -2 95063.9 1849.34   2 
   7 -12  -2 93904.0 1649.99   2 
 -12   5  -2 91691.5 1275.15   1 
  -7  -5   1 184017. 2016.59   2 
  -7  -5   1 182278. 2116.66   1 
 -12   5   1 181293. 1417.95   2 
 -12   5   1 182102. 2274.48   1 
  -7  -5   4 53287.3 1644.38   1 
 -12   5   4 52900.8 1653.44   1 
  -5  12   4 50741.4 1417.63   1 
  -7  -5   7 2782.44 295.472   8 
 -12   5   7 2864.69 287.758   8 
  12  -7   7 2845.15 287.561  10 
  -5  12   7 3153.32 311.936   4 
 -12   5   7 2799.10 297.987   4 
 -12   5   7 2980.14 541.289   1 
 -12   5  10 18898.2 720.258   8 
  -7  -5  10 19059.4 735.836   8 
  12  -7  10 18828.7 731.841  10 
   7 -12  10 19421.2 760.287   4 
 -12   5  10 20533.9 831.296   4 
  -5  12  10 18304.0 769.057   4 
  -7  -5  10 20390.4 824.782   4 
  -7  -5  13 3432.57 213.364   4 
 -12   6 -12 9429.14 395.417   3 
 -12   6 -12 9736.04 455.746   6 
  -6  -6  -9 24450.9 832.683   3 
  -6  -6  -9 24247.2 823.721   6 
 -12   6  -9 22673.9 775.234   9 
  -6  -6  -6 19849.1 1202.76   2 
 -12   6  -6 18200.1 1169.94   2 
   6 -12  -6 19072.5 995.374   2 
   6 -12  -3 113582. 1962.36   2 
  -6  -6  -3 112569. 2214.85   2 
  -6  -6   0 8277.95 476.100   2 
 -12   6   0 7768.59 447.056   1 
  -6  -6   3 117135. 2189.26   1 
  -6  12   3 117792. 2076.25   1 
 -12   6   3 118635. 2224.73   1 
 -12   6   6 18501.9 1180.84   1 
  -6  12   6 17185.0 990.543   1 
  -6  12   9 23903.3 892.545   4 
 -12   6   9 25097.1 923.217   4 
  -6  -6   9 24140.6 900.261   4 
  12  -6   9 24485.5 862.586  10 
 -12   6   9 23393.1 826.067   8 
  -6  -6   9 23208.7 837.328   8 
 -12   6  12 11079.8 502.313   4 
   6 -12  12 10263.5 428.593   4 
  -6  -6  12 10483.2 478.964   4 
  -7  12 -13 3171.45 199.244   6 
  -5  -7 -10 21280.8 735.868   3 
 -12   7  -7 2989.75 279.318   9 
  -5  -7  -7 2549.43 479.809   2 
 -12   7  -7 2932.67 537.344   2 
  -5  -7  -4 56611.8 1716.84   2 
   5 -12  -4 53926.5 1479.61   2 
   5 -12  -1 190654. 2393.90   2 
  -5  -7  -1 194592. 2479.78   2 
 -12   7  -1 189451. 2106.38   1 
 -12   7   2 85218.7 1739.04   1 
  -7  12   2 88432.7 1745.18   1 
 -12   7   5 5251.76 592.384   1 
  -7  12   5 5395.83 526.721   1 
 -12   7   8 11142.5 604.166   4 
  -7  12   8 11939.0 616.820   4 
 -12   7   8 12518.3 1109.26   1 
  -5  -7   8 11324.8 577.795   8 
 -12   7   8 11587.1 572.052   8 
  12  -5   8 11459.2 588.572  10 
   5 -12  11 14448.1 615.587   4 
  -7  12  11 13124.2 607.223   4 
 -12   7  11 13419.6 641.259   4 
  -5  -7  11 14166.1 643.179   4 
  -8  12 -11 11967.6 532.624   9 
 -12   8 -11 13098.9 623.490   6 
 -12   8  -8 8647.02 497.761   9 
 -12   8  -8 9201.56 981.673   2 
  -4  -8  -8 9818.52 524.126   3 
  -4  -8  -8 8476.15 924.734   2 
  -8  12  -8 8068.21 851.032   2 
   4 -12  -5 6871.74 611.443   2 
  -4  -8  -5 8116.83 730.718   2 
   4 -12  -2 99726.3 1832.78   2 
  -4  -8  -2 101516. 1960.00   2 
  -4  -8   1 20207.7 753.493   2 
 -12   8   1 20816.3 814.414   1 
  -8  12   4 194307. 2972.83   1 
 -12   8   4 207407. 3247.70   1 
  -4  -8   7 41067.6 1025.52   8 
 -12   8   7 41480.8 1012.56   8 
  -8  12   7 40931.5 1075.83   4 
 -12   8   7 40387.6 1066.72   4 
 -12   8   7 40100.3 1823.54   1 
  -8  12   7 42626.0 1724.71   1 
  12  -4   7 41986.8 1056.83  10 
   8   4   7 41186.9 1057.76  10 
  12  -4  10 15529.3 677.428  10 
 -12   8  10 15817.0 634.650   8 
 -12   8  10 17024.8 763.596   4 
   4 -12  10 17024.2 732.225   4 
  -4  -8  10 15934.2 731.961   4 
  -8  12  10 16233.0 740.096   4 
  -4  -8  13 11514.8 370.562   4 
 -12   9 -12 6347.35 377.579   6 
 -12   9  -9 18562.0 740.428   9 
  -3  -9  -9 18071.9 696.385   3 
  -3  -9  -6 8173.40 786.446   2 
   3 -12  -6 9029.23 752.558   2 
  -3  -9  -3 148833. 2578.98   2 
   3 -12  -3 130794. 2289.29   2 
   3 -12   0 24816.1 903.611   2 
  -3  -9   0 25193.2 883.635   2 
 -12   9   0 23545.8 839.213   1 
 -12   9   3 93674.3 2019.28   1 
  -9  12   3 89024.9 1924.74   1 
  -9  12   6 346.267 213.276   1 
 -12   9   6 547.653 291.638   1 
 -12   9   9 10915.2 552.743   8 
  -3  -9   9 12371.0 652.400   4 
 -12   9   9 11960.2 652.466   4 
  -9  12   9 11453.6 631.706   4 
  12  -3   9 12100.5 620.421  10 
 -12   9  12 3977.12 313.436   4 
  -3  -9  12 3801.97 293.693   4 
   3 -12  12 4349.57 301.705   4 
 -12  10 -10 22864.4 783.992   9 
 -10  12 -10 22940.6 809.491   9 
   2 -12  -7 7829.00 773.406   2 
  -2 -10  -7 8921.38 881.061   2 
  -2 -10  -7 8928.98 474.679   3 
 -12  10  -7 8200.20 840.810   2 
   2 -12  -4 18023.2 947.480   2 
  -2 -10  -4 19633.0 1033.33   2 
   2 -12  -1 7834.10 541.000   2 
  -2 -10  -1 6968.15 521.790   2 
 -10  12   2 95431.7 1918.68   1 
 -12  10   2 94446.6 1914.26   1 
 -10  12   5 250043. 3783.73   1 
 -12  10   5 242688. 3866.22   1 
 -12  10   8 21798.8 840.880   4 
 -10  12   8 22267.9 844.966   4 
  12  -2   8 21945.0 813.570  10 
  10   2   8 23190.6 845.513  10 
 -12  10   8 21347.8 1425.48   1 
 -12  10   8 22337.8 773.560   8 
  -2 -10   8 23721.7 818.643   8 
 -10  12  11 17309.8 712.914   4 
  -2 -10  11 17218.7 697.121   4 
   2 -12  11 17303.5 688.620   4 
 -12  10  11 17236.8 716.418   4 
 -11  12 -11 2269.48 242.277   9 
 -12  11 -11 2523.45 244.353   9 
  -1 -11  -8 482.359 228.980   2 
  -1 -11  -8 1064.75 188.083   3 
 -11  12  -8 1207.21 356.345   2 
 -12  11  -8 540.476 237.207   2 
   1 -12  -5 173.265 142.511   2 
  -1 -11  -5 415.897 221.347   2 
  -1 -11  -2 68289.2 1672.55   2 
   1 -12  -2 65926.0 1625.02   2 
 -12  11   1 12620.2 686.678   1 
 -11  12   1 12363.2 684.530   1 
 -11  12   4 21109.7 1044.21   1 
 -12  11   4 24004.3 1139.63   1 
  -1 -11   7 13261.6 592.738   8 
 -12  11   7 14786.8 616.352   8 
 -11  12   7 13004.4 561.278   8 
 -11  12   7 13344.3 1055.64   1 
 -12  11   7 14075.3 1092.77   1 
  11   1   7 13731.3 631.164  10 
  12  -1   7 13849.4 628.075  10 
 -12  11   7 14126.2 650.820   4 
 -11  12   7 13716.8 643.395   4 
  -1 -11  10 1881.49 290.288   4 
 -11  12  10 1307.81 268.709   4 
 -12  11  10 1725.42 302.129   4 
   1 -12  10 1762.02 289.413   4 
 -12  12 -12 6318.92 372.913   6 
 -12  12  -9 50048.5 1234.70   9 
   0 -12  -6 2369.30 439.216   2 
   0 -12  -3 86489.0 2019.10   2 
   0 -12   0 45519.7 1300.15   2 
 -12  12   3 255575. 3468.98   1 
 -12  12   6 169205. 3515.90   1 
 -12  12   9 12168.1 664.602   4 
  12   0   9 12665.4 650.670  10 
 -12  12   9 12134.9 567.534   8 
   0 -12  12 14878.7 539.760   4 
 -13   0 -10 20989.7 790.205   6 
 -13   0  -7 6761.31 457.514   6 
 -13   0  -7 7470.67 891.013   2 
 -13   0  -4 49587.1 1710.11   2 
 -13   0  -1 61334.1 1415.93   2 
 -13   0  -1 63107.2 950.372   1 
 -13   0   2 31410.1 1114.05   1 
 -13   0   5 7361.21 744.359   1 
 -13   0   8 18441.9 750.902   8 
  13 -13   8 19476.1 748.560  10 
 -13   0   8 18577.6 755.062   4 
   0  13   8 17663.8 711.278   4 
 -13   0  11 17763.4 620.555   8 
 -13   0  11 18403.3 697.893   4 
 -13   1 -11 341.399 171.210   6 
 -12  -1 -11 180.324 130.349   6 
 -13   1 -11 333.136 145.167   3 
 -12  -1 -11 351.553 151.508   3 
 -12  -1  -8 18470.0 753.552   6 
 -13   1  -8 18044.1 751.518   6 
 -13   1  -8 18237.1 1393.78   2 
 -12  -1  -8 17013.0 1359.73   2 
 -12  -1  -5 71868.3 2217.29   2 
 -13   1  -5 70588.6 2204.18   2 
 -13   1  -2 38773.7 1225.03   2 
 -12  -1  -2 38766.6 1238.84   2 
 -12  -1   1 20250.0 628.982   2 
 -13   1   1 21663.3 593.024   2 
 -13   1   1 20701.7 800.152   1 
 -12  -1   1 21772.9 807.821   1 
 -12  -1   4 21983.7 1115.14   1 
  -1  13   4 21277.3 826.609   1 
 -13   1   4 22164.4 1127.30   1 
 -13   1   7 266.137 131.578   8 
 -12  -1   7 148.976 117.865   8 
  13 -12   7 231.158 104.592  10 
  12 -13   7-47.6350 95.5878  10 
   1  12   7-34.5657 117.508   4 
  -1  13   7-12.9448 127.048   4 
 -13   1   7 538.358 170.262   4 
 -12  -1   7 204.851 116.737   4 
 -12  -1   7-134.804 244.013   1 
 -13   1   7 416.710 274.496   1 
 -13   1  10 1164.40 219.851   8 
 -12  -1  10 1263.53 228.175   8 
  13 -12  10 1058.86 193.719  10 
 -13   1  10 1434.59 269.857   4 
 -12  -1  10 1235.77 262.485   4 
 -13   2 -12 5728.71 305.746   3 
 -11  -2 -12 5678.30 278.990   3 
 -13   2 -12 6218.14 336.294   6 
 -13   2  -9 6889.86 491.315   6 
 -11  -2  -9 6936.57 470.424   6 
 -13   2  -6 998.910 345.889   2 
 -11  -2  -6 563.839 330.165   2 
 -13   2  -3 15005.9 846.101   2 
 -11  -2  -3 13722.8 818.015   2 
 -11  -2   0 9007.06 490.241   2 
 -13   2   0 9661.78 470.065   2 
 -13   2   0 9480.78 475.491   1 
 -11  -2   0 9173.12 439.987   1 
 -13   2   3 44153.1 1429.59   1 
 -11  -2   3 42916.2 1397.96   1 
   2  11   3 42672.6 939.943   1 
  -2  13   3 44101.8 1191.94   1 
 -13   2   6 13871.1 1041.76   1 
 -11  -2   6 13088.9 1023.81   1 
 -11  -2   9 8532.46 528.302   8 
 -13   2   9 8179.67 510.521   8 
  13 -11   9 9243.64 531.040  10 
 -11  -2   9 8340.77 545.159   4 
 -13   2   9 9371.19 566.443   4 
  11 -13   9 8256.87 493.748   4 
  -2  13   9 8529.49 522.030   4 
 -11  -2  12 6960.74 386.531   4 
 -13   2  12 7563.20 399.239   4 
 -13   3 -10 3970.53 379.610   6 
 -10  -3 -10 3585.18 342.534   6 
 -10  -3 -10 3314.73 333.278   3 
 -10  -3  -7 62311.1 1300.70   6 
 -13   3  -7 60981.6 2344.06   2 
 -10  -3  -7 65940.4 2444.30   2 
  10 -13  -4 26247.0 912.987   2 
 -10  -3  -4 26306.5 1210.16   2 
 -13   3  -4 23472.6 1140.49   2 
 -10  -3  -1 40033.9 1130.50   2 
 -13   3  -1 39292.4 1068.43   2 
 -13   3  -1 41007.2 847.837   1 
 -10  -3   2 181532. 2535.67   1 
 -13   3   2 175668. 2551.57   1 
 -10  -3   5 71771.7 2160.78   1 
 -13   3   5 70557.3 2152.24   1 
  -3  13   5 66266.8 1653.52   1 
 -13   3   8 3207.99 322.014   8 
 -10  -3   8 3466.43 332.478   8 
  13 -10   8 3730.58 351.690  10 
 -13   3   8 3588.35 641.034   1 
   3  10   8 2992.67 293.861   4 
 -13   3   8 3915.24 372.688   4 
 -10  -3   8 3696.15 355.086   4 
  -3  13   8 3116.72 321.991   4 
 -13   3  11 497.584 147.829   8 
 -10  -3  11 342.607 187.501   4 
  10 -13  11 422.068 139.990   4 
 -13   3  11 268.613 177.539   4 
 -13   4 -11 1335.09 237.783   6 
  -9  -4 -11 1485.90 210.311   6 
  -9  -4 -11 1357.48 203.854   3 
  -9  -4  -8 292.755 154.664   6 
 -13   4  -8 934.912 383.225   2 
 -13   4  -5 37858.7 1585.21   2 
   9 -13  -5 39626.9 1243.68   2 
  -9  -4  -5 38664.2 1599.64   2 
  -9  -4  -2 3413.57 400.296   2 
 -13   4  -2 4216.92 251.760   1 
 -13   4  -2 3808.61 387.876   2 
  -9  -4   1 19969.9 675.180   2 
 -13   4   1 19072.8 488.013   2 
  -9  -4   1 20789.1 749.593   1 
 -13   4   1 19101.9 760.994   1 
  -9  -4   4 60486.4 1799.37   1 
  -4  13   4 55517.4 1476.30   1 
 -13   4   4 59725.2 1795.49   1 
 -13   4   7 7682.07 461.067   8 
  -9  -4   7 7817.76 464.011   8 
  13  -9   7 7474.11 453.158  10 
  -4  13   7 7146.53 451.623   4 
 -13   4   7 7543.88 460.759   4 
 -13   4   7 7987.26 843.956   1 
 -13   4  10 903.770 189.370   8 
  -9  -4  10 656.471 171.864   8 
  13  -9  10 975.614 211.649  10 
 -13   4  10 871.854 239.061   4 
  -9  -4  10 1272.50 266.783   4 
   9 -13  10 1404.87 222.863   4 
 -13   5 -12 446.092 136.926   6 
 -13   5 -12 556.733 125.283   3 
  -8  -5  -9 10451.2 562.420   6 
  -8  -5  -9 11255.8 583.003   3 
 -13   5  -6 79701.0 2477.59   2 
  -8  -5  -6 82613.9 2498.35   2 
   8 -13  -3 1466.73 254.550   2 
  -8  -5  -3 1135.46 306.090   2 
 -13   5  -3 1330.15 159.166   1 
  -8  -5   0 120675. 1832.56   2 
 -13   5   0 121413. 1752.01   1 
  -8  -5   3 140074. 2466.61   1 
 -13   5   3 141709. 2503.85   1 
  -5  13   3 140296. 2281.07   1 
 -13   5   6 43241.3 1817.14   1 
 -13   5   9 2226.37 277.032   8 
  -8  -5   9 2061.19 285.448   8 
  -5  13   9 2771.82 332.973   4 
 -13   5   9 2431.15 328.887   4 
  -8  -5   9 2526.87 330.977   4 
  13  -8   9 2434.11 290.044  10 
   8 -13  12 1790.69 178.576   4 
 -13   5  12 1830.76 230.637   4 
  -8  -5  12 1701.79 217.684   4 
  -7  -6 -10 809.076 201.402   3 
 -13   6 -10 1325.63 280.165   6 
  -7  -6 -10 698.355 181.821   6 
  -7  -6  -7 494.585 151.542   6 
 -13   6  -7 695.202 170.838   9 
  -7  -6  -7 726.678 332.166   2 
 -13   6  -7-12.4297 220.437   2 
   7 -13  -4 29457.0 1078.14   2 
  -7  -6  -4 28197.4 1257.96   2 
  -7  -6  -1 196611. 2555.95   2 
 -13   6  -1 189952. 2087.07   1 
  -6  13   2 11259.4 645.590   1 
   6   7   2 10495.0 255.941   1 
 -13   6   2 11204.4 651.853   1 
  -7  -6   2 11394.9 639.052   1 
 -13   6   5 31199.5 1420.69   1 
  -6  13   5 27587.4 1174.06   1 
  -7  -6   8 23138.6 819.807   8 
 -13   6   8 23882.0 825.722   8 
  -6  13   8 21820.0 829.934   4 
 -13   6   8 22997.4 853.765   4 
 -13   6   8 22538.3 1492.38   1 
  13  -7   8 23457.7 831.858  10 
 -13   6  11 2168.09 225.558   8 
  -7  -6  11 1937.70 273.609   4 
   7 -13  11 2278.71 252.256   4 
 -13   6  11 2518.71 319.767   4 
  -7  13 -11 2261.37 251.721   9 
 -13   7 -11 2319.25 295.948   6 
  -6  -7  -8 23669.6 800.664   6 
 -13   7  -8 23700.4 803.434   9 
  -6  -7  -8 25007.1 842.769   3 
 -13   7  -8 23488.1 1535.46   2 
  -6  -7  -8 24569.8 1552.16   2 
  -7  13  -8 24430.2 1476.12   2 
  -6  -7  -5 31653.7 1435.74   2 
   6 -13  -5 31939.9 1241.35   2 
   6 -13  -2 10169.4 600.604   2 
  -6  -7  -2 9236.65 616.626   2 
  -6  -7   1 190077. 2263.74   2 
 -13   7   1 184385. 2430.56   1 
  -7  13   4 26409.7 1091.74   1 
 -13   7   4 28228.5 1228.03   1 
  -6  -7   7 508.983 144.680   8 
 -13   7   7 501.272 149.554   8 
   7   6   7 304.460 139.195  10 
  13  -6   7 214.188 134.092  10 
 -13   7   7 889.383 193.317   4 
  -7  13   7 454.720 156.311   4 
 -13   7   7-79.2142 111.643   1 
 -13   7  10 720.154 189.962   8 
  13  -6  10 526.440 185.773  10 
  -7  13  10 743.360 216.503   4 
  -6  -7  10 591.114 226.500   4 
   6 -13  10 1130.94 231.599   4 
 -13   7  10 816.497 232.953   4 
  -6  -7  13 337.017 90.5172   4 
 -13   8 -12 1861.36 190.250   3 
 -13   8 -12 1868.16 223.200   6 
 -13   8  -9 2333.70 277.835   9 
  -5  -8  -9 2640.75 296.465   3 
  -5  -8  -6 43296.8 1801.43   2 
   5 -13  -6 42521.9 1574.98   2 
 -13   8  -6 38433.3 1716.83   2 
  -5  -8  -3 137335. 2537.39   2 
   5 -13  -3 142424. 2371.22   2 
  -5  -8   0 127646. 1977.07   2 
 -13   8   0 122506. 1878.94   1 
 -13   8   3 1529.79 330.796   1 
  -8  13   3 995.055 250.586   1 
 -13   8   6 85513.8 2528.28   1 
  -8  13   6 81797.0 2260.89   1 
  -5  -8   9 10724.6 570.717   8 
 -13   8   9 9451.66 528.570   8 
  13  -5   9 10058.1 570.227  10 
  -8  13   9 10622.1 606.501   4 
 -13   8   9 9257.77 582.117   4 
  -5  -8   9 11054.2 616.802   4 
   5 -13  12 720.230 142.137   4 
  -5  -8  12 370.195 144.582   4 
 -13   8  12 597.305 168.488   4 
 -13   9 -10 366.277 146.020   9 
  -4  -9 -10 816.601 174.166   3 
 -13   9  -7 7313.58 445.515   9 
  -4  -9  -7 7794.56 854.944   2 
  -4  -9  -7 7065.88 432.932   3 
 -13   9  -7 8163.29 870.653   2 
   4 -13  -4 56873.7 1633.05   2 
  -4  -9  -4 58237.7 1808.12   2 
  -4  -9  -1 17688.6 803.290   2 
   4 -13  -1 17353.3 799.453   2 
 -13   9   2 4377.16 443.551   1 
  -9  13   2 4403.15 440.732   1 
 -13   9   5 36769.2 1548.59   1 
  -9  13   5 36058.9 1426.87   1 
  -4  -9   8 360.623 154.207   8 
 -13   9   8 641.941 182.968   8 
   9   4   8 292.383 173.942  10 
  13  -4   8 419.193 177.326  10 
 -13   9   8 675.890 210.973   4 
  -9  13   8 683.714 220.285   4 
 -13   9   8 607.858 240.360   1 
 -13   9  11 1119.50 240.764   4 
  -4  -9  11 1419.92 245.768   4 
   4 -13  11 1293.40 223.447   4 
 -13  10 -11 573.725 190.235   6 
 -10  13 -11 121.428 125.069   9 
 -13  10  -8 3423.31 338.218   9 
  -3 -10  -8 2253.35 487.685   2 
  -3 -10  -8 3002.06 311.589   3 
 -13  10  -8 2646.39 584.538   2 
 -10  13  -8 3095.35 546.970   2 
   3 -13  -5 72415.4 2026.65   2 
  -3 -10  -5 69207.0 2122.87   2 
  -3 -10  -2 181185. 2760.17   2 
   3 -13  -2 177566. 2639.09   2 
  -3 -10   1 38609.0 1127.52   2 
 -10  13   1 35511.6 1156.78   1 
 -13  10   1 37525.6 1161.17   1 
 -10  13   4 24279.9 1118.79   1 
 -13  10   4 24691.6 1171.05   1 
 -13  10   7 64674.8 1276.49   8 
  -3 -10   7 63978.4 1299.65   8 
  13  -3   7 63570.5 1324.53  10 
  10   3   7 65794.3 1355.46  10 
 -10  13   7 69326.7 2316.84   1 
 -13  10   7 63502.4 2339.39   1 
 -13  10   7 65173.3 1364.32   4 
 -10  13   7 62506.1 1355.54   4 
 -10  13  10 3941.88 398.724   4 
 -13  10  10 3875.08 402.793   4 
   3 -13  10 3959.34 371.544   4 
  -3 -10  10 3985.13 397.850   4 
 -13  10  10 3322.27 300.493   8 
  13  -3  10 4024.90 366.365  10 
 -11  13 -12 6448.43 373.689   6 
 -13  11 -12 7819.79 409.068   6 
 -13  11  -9 9642.56 544.548   9 
  -2 -11  -9 9106.91 494.403   3 
   2 -13  -6 15066.5 1031.01   2 
  -2 -11  -6 12891.6 1004.37   2 
   2 -13  -3 43827.1 1433.83   2 
  -2 -11  -3 44000.7 1472.43   2 
  -2 -11   0 9679.36 602.475   2 
   2 -13   0 8220.29 578.320   2 
 -13  11   0 8530.32 560.068   1 
 -13  11   3 13988.6 820.386   1 
 -11  13   3 15129.1 861.118   1 
 -13  11   6 1118.41 345.345   1 
 -11  13   6 514.616 260.401   1 
 -13  11   9 6049.81 412.693   8 
 -13  11   9 6031.67 487.376   4 
 -11  13   9 6600.46 499.971   4 
  13  -2   9 6060.61 460.990  10 
   2 -13  12 7232.75 375.041   4 
  -2 -11  12 7300.84 388.944   4 
 -12  13 -10 857.647 193.937   9 
 -13  12 -10 1423.61 237.313   9 
  -1 -12  -7-330.276 141.634   3 
  -1 -12  -7-14.7842 108.652   2 
  -1 -12  -4 20033.5 1082.98   2 
   1 -13  -4 22201.3 1116.42   2 
  -1 -12  -1 19330.0 893.337   2 
   1 -13  -1 19272.7 896.823   2 
 -12  13   2 35855.3 1256.69   1 
 -13  12   2 35191.9 1250.84   1 
 -12  13   5 72842.7 2151.10   1 
 -13  12   5 65318.2 2076.31   1 
 -12  13   8 18683.9 790.941   4 
 -13  12   8 16797.9 753.592   4 
  12   1   8 17789.4 752.542  10 
  13  -1   8 18024.4 756.923  10 
 -13  12   8 17901.3 1326.56   1 
 -12  13   8 15848.7 1217.65   1 
 -12  13   8 17704.2 677.959   8 
 -13  12   8 17414.0 687.310   8 
 -13  12  11 434.233 191.496   4 
  -1 -12  11 86.0719 157.291   4 
   1 -13  11-87.7769 148.057   4 
 -13  13 -11 16643.8 599.389   9 
 -13  13  -8 17897.5 1354.29   2 
   0 -13  -5 9273.41 792.520   2 
   0 -13  -2 31070.2 1204.06   2 
 -13  13   1 57350.6 1543.13   1 
 -13  13   4 52037.5 1729.84   1 
 -13  13   7 6539.11 420.026   8 
  13   0   7 6155.44 430.395  10 
 -13  13   7 6758.41 469.717   4 
 -13  13   7 6708.56 782.438   1 
   0 -13  10 19995.1 800.605   4 
 -13  13  10 20294.9 822.467   4 
 -14   0 -11 12018.0 534.595   6 
 -14   0 -11 11949.9 526.870   3 
 -14   0  -8 18250.0 760.374   6 
 -14   0  -8 16514.9 1334.41   2 
 -14   0  -5 142128. 3214.53   2 
 -14   0  -2 19080.6 912.730   2 
 -14   0   1 139529. 1671.10   2 
 -14   0   1 139278. 2138.91   1 
 -14   0   4 3252.82 471.459   1 
 -14   0   7 11402.4 573.563   8 
  14 -14   7 11606.5 569.722  10 
 -14   0   7 11209.2 564.443   4 
 -14   0   7 11868.9 1062.97   1 
 -14   0  10 36765.0 1017.03   8 
  14 -14  10 36134.4 928.161  10 
 -14   1 -12 130.992 86.4924   3 
 -13  -1 -12 166.666 86.4043   3 
 -14   1  -9 817.829 226.275   6 
 -13  -1  -9 1007.38 227.773   6 
 -14   1  -6 11610.2 555.049   6 
 -13  -1  -6 11525.9 551.518   6 
 -13  -1  -6 12382.3 1010.56   2 
 -14   1  -6 12540.3 1063.45   2 
 -13  -1  -3 19304.8 1007.43   2 
 -14   1  -3 18798.8 978.062   2 
 -13  -1   0 53617.0 1223.91   2 
 -14   1   0 51873.6 1184.90   2 
 -13  -1   0 51982.1 1120.14   1 
 -14   1   0 54733.4 1168.75   1 
 -14   1   3 34896.0 1319.05   1 
  -1  14   3 31617.9 1030.37   1 
 -13  -1   3 34321.9 1307.04   1 
   1  13   3 34561.8 956.403   1 
 -13  -1   6 2473.23 267.948   8 
 -14   1   6 2059.22 239.063   8 
  14 -13   6 2811.08 278.925  10 
 -14   1   6 2206.42 485.250   1 
 -13  -1   6 2333.92 483.850   1 
 -13  -1   9 8062.75 508.965   8 
 -14   1   9 8229.13 522.564   8 
  13 -14   9 8673.66 494.672  10 
  14 -13   9 8725.88 506.368  10 
 -14   1   9 9250.85 565.446   4 
 -13  -1   9 8820.12 546.662   4 
 -14   1  12 328.016 117.220   4 
 -13  -1  12 506.380 139.557   4 
 -14   2 -10 9187.77 546.842   6 
 -12  -2 -10 9495.12 534.038   6 
 -12  -2 -10 8743.87 518.199   3 
 -12  -2  -7 58241.4 1283.17   6 
 -14   2  -7 59844.1 1317.05   6 
 -14   2  -7 62101.1 2442.19   2 
 -12  -2  -7 61625.8 2409.00   2 
 -14   2  -4 147547. 2928.47   2 
 -12  -2  -4 144517. 2931.08   2 
 -12  -2  -1 38466.7 1147.47   2 
 -14   2  -1 36237.9 1086.70   2 
 -14   2  -1 37177.0 819.105   1 
 -14   2   2 241288. 3092.69   1 
 -12  -2   2 250226. 3108.60   1 
 -14   2   5 2058.49 421.644   1 
 -12  -2   5 2783.96 471.843   1 
 -12  -2   8 25782.1 886.338   8 
 -14   2   8 25853.9 882.682   8 
  12 -14   8 25215.9 834.618  10 
  14 -12   8 25177.2 860.044  10 
 -14   2   8 22151.8 1527.53   1 
 -12  -2   8 26003.5 897.511   4 
  -2  14   8 24178.4 851.958   4 
 -14   2   8 25945.1 898.788   4 
 -14   2  11 19052.8 645.233   8 
 -12  -2  11 20186.5 729.370   4 
 -14   2  11 20195.0 733.987   4 
 -11  -3 -11 672.590 162.363   6 
 -14   3 -11 591.322 179.106   6 
 -11  -3 -11 632.318 154.275   3 
 -14   3 -11 767.665 185.473   3 
 -11  -3  -8 11059.5 587.622   6 
 -14   3  -8 11313.7 609.295   6 
 -11  -3  -8 10270.0 1067.85   2 
 -14   3  -8 10237.5 1070.28   2 
 -11  -3  -5 15249.4 1039.84   2 
 -14   3  -5 11802.7 931.482   2 
 -14   3  -2 13111.6 723.874   2 
 -11  -3  -2 12603.6 738.360   2 
 -14   3  -2 12996.1 390.044   1 
 -14   3   1 57453.3 910.034   2 
 -11  -3   1 53986.0 1119.14   2 
 -14   3   1 54109.1 1329.03   1 
 -11  -3   1 55560.9 1274.12   1 
 -11  -3   4 17919.8 1018.27   1 
  -3  14   4 16586.2 812.516   1 
 -11  -3   7 523.774 149.215   8 
 -14   3   7 778.768 176.669   8 
  14 -11   7 659.761 162.653  10 
  11 -14   7 691.083 152.320  10 
  -3  14   7 440.908 162.237   4 
 -14   3   7 868.812 183.850   4 
 -11  -3   7 659.386 161.694   4 
 -14   3   7 1081.81 348.350   1 
 -14   3  10 6244.91 430.782   8 
 -11  -3  10 5887.57 425.901   8 
  14 -11  10 5848.76 402.593  10 
 -11  -3  10 6635.99 479.960   4 
 -14   3  10 6383.41 469.978   4 
  11 -14  10 6360.41 415.181   4 
 -14   4 -12 8852.98 404.214   6 
 -14   4 -12 8791.59 372.676   3 
 -14   4  -9 6277.54 482.303   6 
 -10  -4  -9 6853.38 466.673   6 
 -10  -4  -9 6338.59 446.690   3 
 -14   4  -6 102892. 2874.56   2 
 -10  -4  -6 103257. 2875.19   2 
 -14   4  -3 24397.9 1067.40   2 
 -10  -4  -3 25913.3 1141.05   2 
  10 -14  -3 28075.3 974.934   2 
 -14   4   0 33270.3 874.269   2 
 -10  -4   0 32919.1 990.609   2 
 -14   4   0 32432.0 914.114   1 
  -4  14   3 184947. 2625.77   1 
 -14   4   3 192817. 3015.43   1 
 -10  -4   3 184536. 2908.58   1 
 -10  -4   6 756.539 310.933   1 
 -14   4   6 1059.68 320.831   1 
 -10  -4   9 20963.1 804.650   8 
 -14   4   9 20824.4 793.907   8 
  14 -10   9 22054.6 818.826  10 
  -4  14   9 21430.2 830.367   4 
 -10  -4   9 21734.6 847.475   4 
 -14   4   9 21614.0 852.701   4 
 -10  -4  12 3226.71 274.085   4 
 -14   4  12 3815.80 289.107   4 
  -9  -5 -10 9472.00 518.936   3 
 -14   5 -10 9034.93 548.001   6 
  -9  -5 -10 10116.2 532.962   6 
  -9  -5  -7 2704.12 286.851   6 
 -14   5  -7 2449.72 257.118   9 
  -9  -5  -7 1598.12 440.490   2 
 -14   5  -7 2287.33 493.315   2 
  -9  -5  -4 13735.8 910.521   2 
   9 -14  -4 13948.0 741.854   2 
 -14   5  -4 13071.3 869.377   2 
  -9  -5  -1 18795.9 813.027   2 
 -14   5  -1 19682.8 664.820   1 
  -9  -5   2 61803.0 1509.35   1 
  -5  14   2 61739.9 1512.04   1 
 -14   5   2 62104.4 1566.87   1 
 -14   5   5 17455.1 1098.52   1 
  -5  14   5 16689.3 898.404   1 
  -9  -5   5 17414.7 1078.75   1 
  -9  -5   8 791.232 193.416   8 
 -14   5   8 785.930 195.542   8 
  -9  -5   8 958.178 217.733   4 
  -5  14   8 553.043 182.808   4 
 -14   5   8 920.530 206.427   4 
 -14   5   8 1098.62 386.523   1 
  14  -9   8 719.155 183.605  10 
 -14   5  11 5795.37 360.334   8 
  -9  -5  11 6411.40 436.171   4 
   9 -14  11 6074.19 377.040   4 
 -14   5  11 6232.26 436.555   4 
  -6  14 -11 4128.36 327.921   9 
  -8  -6 -11 3712.69 292.089   3 
 -14   6 -11 4393.10 368.831   6 
  -8  -6  -8 12883.6 1177.67   2 
 -14   6  -8 12985.0 1235.56   2 
  -8  -6  -8 14278.2 640.040   6 
 -14   6  -8 12263.9 582.317   9 
   8 -14  -5 95102.5 2065.43   2 
  -8  -6  -5 93042.1 2512.69   2 
 -14   6  -5 95454.8 2522.88   2 
   8 -14  -2 49112.8 1307.39   2 
  -8  -6  -2 47612.7 1406.45   2 
 -14   6  -2 51601.5 1039.36   1 
 -14   6   1 85258.9 1078.36   2 
  -8  -6   1 85744.2 1513.09   2 
 -14   6   1 83704.0 1655.36   1 
  -8  -6   4 163817. 2987.14   1 
 -14   6   4 167598. 3073.59   1 
 -14   6   7 10824.1 540.707   8 
  -8  -6   7 11167.8 558.040   8 
  14  -8   7 10852.6 552.783  10 
  -6  14   7 10869.8 566.051   4 
 -14   6   7 10842.4 565.362   4 
 -14   6   7 10984.3 1009.08   1 
 -14   6  10 13053.0 604.542   8 
  14  -8  10 12986.6 608.530  10 
   8 -14  10 14224.9 642.161   4 
 -14   6  10 13906.2 678.483   4 
  -8  -6  10 14002.9 678.639   4 
 -14   7 -12 5279.89 297.186   3 
 -14   7 -12 5878.10 350.289   6 
  -7  -7  -9 5060.98 405.086   3 
  -7  -7  -9 4940.77 386.290   6 
 -14   7  -9 4620.93 363.952   9 
  -7  -7  -6 486.554 253.836   2 
 -14   7  -6-177.982 257.879   2 
   7 -14  -3 78035.7 1747.72   2 
  -7  -7  -3 81081.0 1992.15   2 
  -7  -7   0 205503. 2527.28   2 
 -14   7   0 193536. 2368.75   1 
  -7  14   3 82464.0 1863.22   1 
 -14   7   3 81833.3 1958.99   1 
  -7  14   6 405.556 260.989   1 
 -14   7   6 400.023 291.028   1 
 -14   7   9 4211.40 373.372   8 
  -7  -7   9 4007.57 376.092   8 
  14  -7   9 4446.01 389.074  10 
  -7  14   9 3935.50 397.986   4 
  -7  -7   9 4503.89 411.381   4 
 -14   7   9 4048.78 401.126   4 
 -14   7  12 5795.66 356.637   4 
  -7  -7  12 5408.59 338.060   4 
   7 -14  12 5705.20 306.917   4 
  -6  -8 -10 14205.1 605.218   3 
 -14   8 -10 12934.6 657.930   6 
  -6  -8  -7 10695.7 947.816   2 
  -6  -8  -7 10794.7 541.864   3 
 -14   8  -7 9857.28 962.968   2 
  -6  -8  -7 10654.9 517.100   6 
 -14   8  -7 10420.4 528.205   9 
  -6  -8  -4 167126. 3130.12   2 
   6 -14  -4 167683. 2741.41   2 
  -6  -8  -1 82187.0 1733.04   2 
   6 -14  -1 84274.3 1756.87   2 
 -14   8  -1 78567.8 1478.20   1 
 -14   8   2 47593.6 1389.97   1 
  -8  14   2 48993.4 1409.65   1 
 -14   8   5 90265.4 2457.71   1 
  -8  14   5 88204.9 2215.47   1 
  -8  14   8 13641.5 670.463   4 
 -14   8   8 12826.8 658.123   4 
 -14   8   8 12075.9 1111.56   1 
  -6  -8   8 12674.2 615.637   8 
 -14   8   8 13072.7 613.882   8 
  14  -6   8 13238.5 645.760  10 
  -6  -8  11 4352.83 367.602   4 
 -14   8  11 4098.07 364.209   4 
   6 -14  11 4239.29 339.688   4 
 -14   8  11 4207.38 293.236   8 
  -9  14 -11 6347.74 396.514   9 
 -14   9 -11 7070.55 454.924   6 
 -14   9  -8 861.292 204.149   9 
  -5  -9  -8 1079.52 209.795   3 
  -5  -9  -8 967.029 321.359   2 
   5 -14  -5 19058.7 1027.74   2 
  -5  -9  -5 20214.4 1180.33   2 
  -5  -9  -2 61667.8 1640.26   2 
   5 -14  -2 64436.4 1592.08   2 
  -5  -9   1 20234.9 803.682   2 
 -14   9   1 18919.7 832.179   1 
  -9  14   4 12690.5 813.981   1 
 -14   9   4 13589.2 892.431   1 
  -5  -9   7 3324.23 325.310   8 
 -14   9   7 2501.86 271.807   8 
  -9  14   7 2832.12 314.260   4 
 -14   9   7 2625.81 302.053   4 
 -14   9   7 3233.10 601.791   1 
  -9  14   7 2413.54 437.870   1 
  14  -5   7 2823.34 301.417  10 
   9   5   7 2620.08 303.313  10 
  14  -5  10 9642.07 542.310  10 
 -14   9  10 8689.96 481.618   8 
  -5  -9  10 9931.17 578.345   4 
 -14   9  10 9294.93 568.857   4 
   5 -14  10 10183.3 573.772   4 
  -9  14  10 9607.59 573.909   4 
 -14  10 -12 4083.19 303.031   6 
 -14  10  -9 20984.0 785.693   9 
  -4 -10  -9 21069.2 766.670   3 
  -4 -10  -6 1173.48 342.973   2 
   4 -14  -6 1012.51 261.153   2 
  -4 -10  -3 189996. 3125.91   2 
   4 -14  -3 187570. 2891.26   2 
  -4 -10   0 34552.3 1112.22   2 
 -14  10   0 35417.1 1093.48   1 
 -14  10   3 26582.2 1147.94   1 
 -10  14   3 23244.3 1052.79   1 
 -14  10   6 95999.6 2742.23   1 
 -10  14   6 97753.2 2584.87   1 
 -14  10   9 5620.65 412.970   8 
 -14  10   9 6703.58 506.247   4 
 -10  14   9 6818.94 501.284   4 
  14  -4   9 5935.22 455.926  10 
   4 -14  12 8891.29 401.387   4 
  -4 -10  12 9621.74 440.873   4 
 -14  11 -10 6264.67 420.193   9 
 -11  14 -10 5838.21 433.746   9 
 -14  11  -7 441.299 157.669   9 
  -3 -11  -7 762.619 176.141   3 
  -3 -11  -7-217.022 217.862   2 
   3 -14  -7 1304.64 351.808   2 
 -14  11  -7 225.807 159.679   2 
   3 -14  -4 19050.3 1022.07   2 
  -3 -11  -4 18311.3 1062.89   2 
   3 -14  -1 47210.0 1404.68   2 
  -3 -11  -1 53703.6 1479.02   2 
 -11  14   2 12110.4 745.626   1 
 -14  11   2 12645.6 770.562   1 
 -14  11   5 13748.9 977.107   1 
 -11  14   5 12801.5 913.550   1 
 -11  14   8 11305.5 625.662   4 
 -14  11   8 11183.9 619.810   4 
 -14  11   8 10015.1 1010.71   1 
 -14  11   8 11667.2 577.295   8 
  11   3   8 12137.5 630.300  10 
  14  -3   8 11588.8 613.372  10 
   3 -14  11 501.479 160.661   4 
 -14  11  11 587.910 206.431   4 
  -3 -11  11 837.681 201.587   4 
 -12  14 -11 19009.5 649.672   9 
 -14  12 -11 17737.4 595.947   9 
 -14  12 -11 18966.5 724.466   6 
 -14  12  -8 23490.8 846.234   9 
  -2 -12  -8 24040.0 1517.89   2 
  -2 -12  -8 23702.7 797.408   3 
 -14  12  -8 24185.9 1612.13   2 
 -12  14  -8 23951.0 1558.04   2 
  -2 -12  -5 1965.47 410.460   2 
   2 -14  -5 2477.22 425.068   2 
   2 -14  -2 236894. 3267.23   2 
  -2 -12  -2 232571. 3289.28   2 
 -14  12   1 36501.2 1220.00   1 
 -12  14   1 37839.8 1271.72   1 
 -12  14   4 142133. 2853.45   1 
 -14  12   4 144268. 2921.45   1 
  -2 -12   7 57808.4 1248.91   8 
 -12  14   7 55707.3 1169.74   8 
 -14  12   7 55874.8 1214.46   8 
  12   2   7 58222.6 1301.00  10 
  14  -2   7 56738.6 1281.58  10 
 -12  14   7 57605.5 1324.36   4 
 -14  12   7 58959.1 1328.80   4 
 -14  12   7 57607.4 2288.04   1 
 -12  14   7 56215.0 2166.59   1 
 -12  14  10 8640.40 554.851   4 
 -14  12  10 9363.74 578.954   4 
   2 -14  10 9926.12 569.574   4 
  -2 -12  10 9471.60 565.106   4 
 -14  13 -12 251.832 125.280   6 
 -13  14 -12 446.639 141.685   6 
 -13  14  -9 8247.58 517.577   9 
 -14  13  -9 9230.92 545.362   9 
  -1 -13  -6 3202.77 493.380   2 
   1 -14  -6 2872.28 491.947   2 
   1 -14  -3 32430.7 1305.75   2 
  -1 -13  -3 32549.2 1320.85   2 
  -1 -13   0 52805.0 1506.42   2 
   1 -14   0 56483.4 1569.78   2 
 -14  13   0 55240.8 1498.62   1 
 -14  13   3 19860.4 1034.48   1 
 -13  14   3 17641.9 985.809   1 
 -14  13   6 11551.2 567.295   4 
 -13  14   6 11815.8 574.767   4 
  14  -1   6 12388.6 571.838  10 
  13   1   6 12225.5 566.666  10 
 -14  13   6 13341.4 1063.94   1 
 -13  14   6 12069.6 979.828   1 
  -1 -13   6 12435.9 588.858   8 
 -14  13   9 735.818 175.445   8 
 -13  14   9 655.933 249.764   4 
 -14  13   9 596.908 238.980   4 
  14  -1   9 619.789 219.444  10 
  13   1   9 708.037 216.834  10 
   1 -14  12 40.9263 102.902   4 
  -1 -13  12 57.9572 115.196   4 
 -14  14 -10 35421.7 986.599   9 
   0 -14  -7 11235.9 539.168   3 
   0 -14  -7 10789.9 963.059   2 
   0 -14  -4 5696.20 609.663   2 
   0 -14  -1 135136. 2506.49   2 
 -14  14   2 17822.7 939.903   1 
 -14  14   5 139177. 3149.80   1 
 -14  14   8 16960.0 684.464   8 
 -14  14   8 14802.7 1181.75   1 
  14   0   8 17218.7 748.789  10 
 -14  14   8 16790.2 760.614   4 
   0 -14  11 12926.7 583.922   4 
 -15   0 -12 6886.09 302.955   3 
 -15   0  -9 11875.3 628.911   6 
 -15   0  -6 1972.44 447.814   2 
 -15   0  -6 2777.59 299.822   6 
 -15   0  -3 95846.0 2288.73   2 
 -15   0   0 250295. 2789.93   2 
 -15   0   0 254916. 2619.14   1 
 -15   0   3 173094. 3027.88   1 
   0  15   3 171265. 2375.85   1 
 -15   0   6 2390.66 273.017   8 
  15 -15   6 2555.75 277.900  10 
 -15   0   6 1917.40 223.666   4 
 -15   0   6 2730.40 521.945   1 
 -15   0   9 29984.1 971.551   8 
  15 -15   9 29666.5 921.062  10 
 -15   0   9 30027.5 971.886   4 
 -15   0  12 16435.9 513.687   4 
 -15   1 -10 781.714 212.336   6 
 -14  -1 -10 386.680 182.178   6 
 -14  -1 -10 669.791 194.402   3 
 -14  -1  -7 25846.8 878.838   6 
 -15   1  -7 25313.0 881.304   6 
 -14  -1  -7 25075.1 1586.25   2 
 -15   1  -7 25556.3 1601.80   2 
 -14  -1  -4 5048.61 587.968   2 
 -15   1  -4 5462.91 606.026   2 
 -15   1  -1 73735.9 1639.69   2 
 -14  -1  -1 72419.9 1653.91   2 
 -14  -1  -1 74223.8 1053.92   1 
 -14  -1   2 126911. 2314.43   1 
 -15   1   2 131980. 2386.00   1 
 -14  -1   5 97.0194 199.652   1 
 -15   1   5 368.654 265.069   1 
 -15   1   8 8391.53 523.351   8 
 -14  -1   8 8008.71 518.038   8 
  14 -15   8 8397.33 503.555  10 
  15 -14   8 7818.52 495.929  10 
 -15   1   8 8305.48 932.579   1 
 -15   1   8 8500.02 521.377   4 
 -14  -1   8 8813.18 527.235   4 
 -15   1  11 709.091 157.860   8 
 -15   1  11 190.628 151.296   4 
 -14  -1  11 412.699 169.531   4 
 -15   2 -11 12956.3 567.878   6 
 -13  -2 -11 12999.9 545.877   6 
 -15   2 -11 13352.1 562.525   3 
 -13  -2 -11 13296.4 544.849   3 
 -13  -2  -8 7109.55 482.397   6 
 -15   2  -8 8003.34 519.416   6 
 -13  -2  -8 9027.45 979.378   2 
 -15   2  -8 6858.36 857.032   2 
 -13  -2  -5 6730.19 728.527   2 
 -15   2  -5 5365.57 663.938   2 
 -15   2  -2 83857.2 1892.41   2 
 -13  -2  -2 82621.6 1920.00   2 
 -15   2   1 42468.7 868.385   2 
 -13  -2   1 42196.0 995.791   2 
 -13  -2   1 41603.0 1165.46   1 
 -15   2   1 42844.9 1217.47   1 
 -13  -2   4 45160.6 1658.71   1 
 -15   2   4 46472.0 1691.82   1 
  -2  15   4 43851.0 1281.61   1 
 -15   2   7 7713.32 477.837   8 
 -13  -2   7 6323.39 435.689   8 
  13 -15   7 6279.75 418.807  10 
  15 -13   7 7160.75 461.460  10 
 -13  -2   7 7113.91 450.788   4 
 -15   2   7 6092.36 426.252   4 
 -15   2   7 6264.59 769.894   1 
 -13  -2   7 6808.90 829.674   1 
 -15   2  10 14574.4 647.184   8 
 -13  -2  10 14457.7 648.204   8 
  15 -13  10 15158.5 627.183  10 
 -15   2  10 15494.8 697.063   4 
 -13  -2  10 15178.3 685.848   4 
 -12  -3 -12 131.256 76.1968   3 
 -15   3 -12 404.822 106.770   3 
 -15   3 -12 365.815 109.730   6 
  -3  15 -12 373.547 91.9831   9 
 -15   3  -9 25499.5 923.767   6 
 -12  -3  -9 24482.4 872.589   6 
 -15   3  -6 74446.7 1391.52   6 
 -12  -3  -6 76698.0 1388.79   6 
 -12  -3  -6 80341.4 2606.08   2 
 -15   3  -6 77832.9 2569.17   2 
 -12  -3  -3 36658.8 1399.25   2 
 -15   3  -3 34047.8 1321.22   2 
 -12  -3   0 38739.1 1091.89   2 
 -15   3   0 38494.3 989.702   2 
 -12  -3   0 37476.9 944.834   1 
 -15   3   0 39333.2 1041.64   1 
 -12  -3   3 162977. 2826.20   1 
  -3  15   3 156185. 2462.85   1 
 -15   3   3 162221. 2867.09   1 
 -15   3   6 37281.8 964.083   8 
 -12  -3   6 38907.7 984.284   8 
  15 -12   6 37699.1 971.485  10 
  -3  15   6 36555.4 957.278   4 
 -15   3   6 38144.0 1801.72   1 
 -12  -3   6 34715.2 1702.95   1 
 -12  -3   9 3425.52 365.531   8 
 -15   3   9 3995.26 379.022   8 
  15 -12   9 4316.10 367.134  10 
 -12  -3   9 3633.97 382.692   4 
 -15   3   9 3946.29 384.264   4 
 -15   3  12 2107.16 213.710   4 
 -12  -3  12 2131.32 216.659   4 
 -11  -4 -10 8477.79 500.099   3 
 -15   4 -10 8053.93 515.717   6 
 -11  -4 -10 8248.79 486.955   6 
 -15   4  -7 8103.18 884.529   2 
 -11  -4  -7 6915.05 822.999   2 
 -11  -4  -7 6940.21 450.253   6 
 -15   4  -7 7374.44 480.838   6 
 -15   4  -7 7257.73 427.636   9 
 -11  -4  -4 1851.08 372.260   2 
 -15   4  -4 2277.36 427.285   2 
 -11  -4  -1 20210.9 871.267   2 
 -15   4  -1 21280.0 838.360   2 
 -15   4  -1 21742.2 692.440   1 
 -11  -4   2 46317.8 1349.76   1 
 -15   4   2 47526.4 1407.82   1 
 -11  -4   5 6219.87 687.584   1 
 -15   4   5 6382.88 682.112   1 
  -4  15   5 5256.40 502.517   1 
 -15   4   8 2056.07 275.145   8 
 -11  -4   8 2151.23 287.496   8 
  15 -11   8 2069.92 281.323  10 
  11 -15   8 2258.86 264.606  10 
  -4  15   8 2463.35 310.854   4 
 -15   4   8 2427.46 302.851   4 
 -11  -4   8 1908.33 272.468   4 
 -15   4   8 1794.29 427.392   1 
 -11  -4  11 4940.03 371.985   4 
  11 -15  11 4982.22 323.587   4 
 -15   4  11 4566.16 376.824   4 
 -15   4  11 4491.05 326.753   8 
 -10  -5 -11 365.706 132.307   3 
 -10  -5 -11 289.273 116.511   6 
 -15   5 -11 350.611 167.482   6 
 -10  -5  -8 71409.2 2751.71   2 
 -15   5  -8 71053.9 2752.79   2 
 -10  -5  -8 70269.5 1438.56   6 
 -15   5  -8 69575.0 1476.79   6 
 -15   5  -8 69139.1 1333.86   9 
 -15   5  -5 97192.4 2620.29   2 
 -10  -5  -5 104180. 2732.86   2 
 -10  -5  -2 32094.3 1193.87   2 
 -15   5  -2 33034.1 779.771   1 
 -15   5  -2 31695.9 1127.36   2 
 -15   5   1 120878. 1341.79   2 
 -10  -5   1 117712. 1792.23   2 
 -15   5   1 119579. 2025.14   1 
 -10  -5   1 115893. 1872.52   1 
 -10  -5   4 220925. 3558.01   1 
  -5  15   4 208589. 3065.36   1 
 -15   5   4 217304. 3585.19   1 
 -15   5   7 839.577 203.752   8 
 -10  -5   7 854.216 178.311   8 
  10 -15   7 678.029 158.116  10 
  15 -10   7 877.293 194.760  10 
  -5  15   7 1219.52 219.686   4 
 -15   5   7 1315.76 222.194   4 
 -15   5   7 1495.24 407.427   1 
 -10  -5  10 827.351 197.594   8 
 -15   5  10 1405.38 227.795   8 
  15 -10  10 1329.81 228.794  10 
 -15   5  10 1335.24 265.725   4 
  10 -15  10 1102.29 198.641   4 
 -10  -5  10 1413.59 261.449   4 
 -15   6 -12 729.068 140.660   3 
  -6  15 -12 558.260 106.778   9 
 -15   6 -12 711.159 147.715   6 
  -9  -6  -9 3694.55 347.594   6 
 -15   6  -9 3194.30 362.707   6 
  -9  -6  -9 3732.68 356.684   3 
  -9  -6  -6 2784.52 538.275   2 
 -15   6  -6 2353.33 493.336   2 
   9 -15  -3 24739.0 986.442   2 
  -9  -6  -3 22475.0 1101.33   2 
  -9  -6   0 28871.0 970.794   2 
 -15   6   0 27071.0 901.206   1 
 -15   6   0 29572.5 839.147   2 
  -6  15   3 46560.5 1417.00   1 
  -9  -6   3 50034.3 1544.53   1 
 -15   6   3 50776.4 1599.59   1 
 -15   6   6 42895.8 1013.53   8 
  -9  -6   6 45898.1 1062.30   8 
  15  -9   6 44543.6 1053.79  10 
 -15   6   6 44230.2 1904.98   1 
 -15   6   9 20.7365 149.135   8 
  -9  -6   9-52.6419 186.242   8 
  15  -9   9 149.965 151.199  10 
  -9  -6   9 112.543 187.184   4 
 -15   6   9-46.6424 176.193   4 
  -6  15   9 587.956 229.370   4 
   9 -15  12 1005.62 132.231   4 
 -15   6  12 1298.70 189.194   4 
  -9  -6  12 1136.11 176.942   4 
  -8  -7 -10 6243.47 420.145   3 
 -15   7 -10 5805.65 456.579   6 
  -8  -7 -10 4768.17 357.438   6 
  -8  -7  -7 67051.2 2504.99   2 
 -15   7  -7 65028.7 2472.98   2 
  -8  -7  -7 60376.6 1259.07   6 
 -15   7  -7 62400.7 1270.90   9 
   8 -15  -4 80666.0 1906.94   2 
  -8  -7  -4 83570.5 2256.16   2 
  -8  -7  -1 5288.01 474.234   2 
 -15   7  -1 6464.23 429.034   1 
  -7  15   2 81303.2 1836.86   1 
 -15   7   2 81113.8 1840.91   1 
 -15   7   5 36960.1 1608.87   1 
  -7  15   5 35201.9 1390.23   1 
  -8  -7   8 1467.62 244.636   8 
 -15   7   8 2129.32 278.730   8 
  15  -8   8 1347.85 236.550  10 
 -15   7   8 2340.61 507.401   1 
  -7  15   8 1867.45 269.970   4 
 -15   7   8 1342.77 269.256   4 
 -15   7  11 1732.61 204.291   8 
  -8  -7  11 1974.59 257.409   4 
 -15   7  11 1626.69 249.406   4 
   8 -15  11 1900.93 228.512   4 
  -7  -8 -11 1594.08 188.919   3 
 -15   8 -11 1597.63 250.111   6 
  -8  15 -11 1769.90 229.450   9 
  -7  -8  -8 1437.46 221.875   6 
 -15   8  -8 1434.53 235.617   9 
  -7  -8  -8 1441.96 230.347   3 
 -15   8  -8 779.676 368.285   2 
   7 -15  -5 37069.8 1394.18   2 
  -7  -8  -5 38457.0 1653.11   2 
 -15   8  -5 35357.3 1577.81   2 
  -7  -8  -2 89418.8 2012.23   2 
 -15   8  -2 87698.9 1533.83   1 
  -7  -8   1 6594.80 460.611   2 
 -15   8   1 7280.00 532.867   1 
  -8  15   4 83676.2 2071.39   1 
 -15   8   4 84122.8 2239.20   1 
 -15   8   7 61937.4 1293.95   8 
  -7  -8   7 60925.1 1310.44   8 
  15  -7   7 65798.3 1366.17  10 
  -8  15   7 61968.8 1351.99   4 
 -15   8   7 60538.6 1320.06   4 
 -15   8   7 64092.4 2421.10   1 
 -15   8  10 5706.89 402.825   8 
 -15   8  10 6434.27 484.461   4 
   7 -15  10 6182.61 441.675   4 
  -7  -8  10 6904.78 486.461   4 
  15  -7  10 5843.65 423.990  10 
 -15   9 -12 1232.42 160.825   3 
 -15   9 -12 1114.76 175.596   6 
 -15   9  -9 198.063 146.415   9 
  -6  -9  -9 71.2215 123.154   3 
   6 -15  -6 43913.0 1656.83   2 
  -6  -9  -6 46125.6 1944.23   2 
 -15   9  -6 45149.9 1929.34   2 
  -6  -9  -3 51573.3 1664.01   2 
   6 -15  -3 51502.6 1514.99   2 
  -6  -9   0 29062.2 1026.94   2 
 -15   9   0 29187.9 1003.74   1 
  -9  15   3 23700.8 1070.99   1 
 -15   9   3 24402.3 1117.49   1 
  -6  -9   6 3164.66 295.556   8 
  -9  15   6 2875.07 293.181   4 
  15  -6   6 3066.33 289.048  10 
   9   6   6 2637.45 279.212  10 
 -15   9   6 2556.98 469.498   1 
  -9  15   6 3671.59 504.940   1 
 -15   9   9 3062.59 330.949   8 
  -6  -9   9 3343.54 368.857   4 
 -15   9   9 3658.52 378.293   4 
  -9  15   9 3564.41 382.768   4 
  15  -6   9 3123.65 351.166  10 
  -6  -9  12 669.839 143.388   4 
   6 -15  12 777.400 135.113   4 
 -15  10 -10 559.701 162.283   9 
  -5 -10 -10 937.485 181.388   3 
 -15  10  -7 1256.89 213.708   9 
  -5 -10  -7 1134.39 202.779   3 
  -5 -10  -7 1668.18 414.717   2 
 -15  10  -7 1302.94 397.137   2 
  -5 -10  -4 223209. 3717.54   2 
   5 -15  -4 216023. 3364.30   2 
   5 -15  -1 120426. 2252.15   2 
  -5 -10  -1 121486. 2243.96   2 
 -15  10  -1 119731. 1993.83   1 
 -15  10   2 30360.6 1166.00   1 
 -10  15   2 30225.2 1164.22   1 
 -15  10   5 99703.9 2651.31   1 
 -10  15   5 94525.6 2412.66   1 
 -15  10   8 71110.5 1514.18   4 
 -10  15   8 68029.5 1499.29   4 
 -15  10   8 67076.6 2613.14   1 
 -15  10   8 70272.0 1423.57   8 
  -5 -10   8 68636.4 1425.28   8 
  15  -5   8 71653.9 1490.34  10 
 -15  10  11 692.105 197.463   4 
  -5 -10  11 497.122 172.938   4 
   5 -15  11 368.945 133.963   4 
 -15  11 -11 4669.04 386.034   6 
 -11  15 -11 3616.61 298.850   9 
 -15  11  -8 2655.67 309.417   9 
  -4 -11  -8 2066.77 408.092   2 
  -4 -11  -8 2389.83 280.600   3 
 -15  11  -8 2049.81 459.040   2 
 -11  15  -8 2268.56 524.862   2 
   4 -15  -5 6301.77 637.008   2 
  -4 -11  -5 5970.20 700.413   2 
   4 -15  -2 47616.1 1467.09   2 
  -4 -11  -2 49250.9 1529.73   2 
  -4 -11   1 21052.7 905.638   2 
 -15  11   1 20662.9 936.789   1 
 -11  15   1 19587.7 934.694   1 
 -15  11   4 2107.48 422.167   1 
 -11  15   4 2628.98 403.417   1 
 -15  11   7 6945.80 446.534   8 
  -4 -11   7 7421.77 465.417   8 
 -11  15   7 7007.99 482.538   4 
 -15  11   7 7695.77 487.901   4 
 -15  11   7 7482.82 856.463   1 
 -11  15   7 8651.32 830.271   1 
  15  -4   7 7261.75 475.027  10 
  11   4   7 6660.96 457.173  10 
  15  -4  10 7113.72 474.530  10 
 -15  11  10 6893.44 425.873   8 
  -4 -11  10 8169.79 526.850   4 
   4 -15  10 8442.15 520.348   4 
 -11  15  10 8407.64 536.243   4 
 -15  11  10 8743.15 549.697   4 
 -15  12 -12 1863.93 216.023   6 
 -12  15 -12 1780.48 212.850   6 
 -15  12  -9 4318.23 388.748   9 
  -3 -12  -9 3906.90 330.753   3 
  -3 -12  -6 38591.3 1782.68   2 
   3 -15  -6 39866.3 1700.65   2 
  -3 -12  -3 161704. 2990.29   2 
   3 -15  -3 163326. 2909.04   2 
  -3 -12   0 38934.2 1276.36   2 
 -15  12   0 37710.7 1219.97   1 
 -15  12   3 34004.7 1369.58   1 
 -12  15   3 34519.7 1355.20   1 
 -12  15   6 81419.2 1489.38   4 
 -15  12   6 79673.1 1447.99   4 
  12   3   6 75126.7 1402.00  10 
  15  -3   6 77535.6 1412.67  10 
 -15  12   6 79345.4 2554.63   1 
 -12  15   6 73353.9 2358.54   1 
 -15  12   6 76792.8 1375.51   8 
  -3 -12   6 78436.0 1396.20   8 
 -15  12   9 24972.8 840.814   8 
  15  -3   9 26743.8 930.831  10 
 -15  12   9 26199.7 955.468   4 
 -12  15   9 25779.5 949.385   4 
  -3 -12  12 637.898 153.359   4 
   3 -15  12 511.871 129.081   4 
 -15  13 -10 13935.1 614.828   9 
 -13  15 -10 14811.3 656.487   9 
 -15  13  -7 6589.01 449.610   9 
  -2 -13  -7 7040.51 446.727   3 
   2 -15  -7 7148.59 756.373   2 
  -2 -13  -7 5713.88 713.790   2 
 -15  13  -7 5945.87 756.543   2 
  -2 -13  -4 47440.0 1745.79   2 
   2 -15  -4 47451.1 1677.70   2 
  -2 -13  -1 47111.4 1474.99   2 
   2 -15  -1 43162.3 1423.31   2 
 -13  15   2 77474.5 1955.26   1 
 -15  13   2 81527.7 1995.67   1 
 -15  13   5 6397.48 698.358   1 
 -13  15   5 6137.42 670.403   1 
 -13  15   8 7217.45 436.862   8 
 -15  13   8 8053.59 484.960   8 
  13   2   8 7451.39 515.631  10 
  15  -2   8 7406.19 504.538  10 
 -13  15   8 7656.93 530.652   4 
 -15  13   8 7649.11 519.801   4 
 -15  13   8 8084.24 960.031   1 
   2 -15  11 14185.0 594.140   4 
  -2 -13  11 13848.4 602.577   4 
 -14  15 -11 394.485 152.469   9 
 -15  14 -11 387.450 132.352   9 
 -15  14 -11 408.180 179.111   6 
 -15  14  -8 8626.20 534.884   9 
 -14  15  -8 7646.41 916.839   2 
 -15  14  -8 7963.64 960.325   2 
  -1 -14  -8 9049.21 494.116   3 
  -1 -14  -8 9264.22 956.515   2 
   1 -15  -5 171.455 224.823   2 
  -1 -14  -5-119.638 180.489   2 
   1 -15  -2 134882. 2645.42   2 
  -1 -14  -2 137416. 2669.46   2 
 -15  14   1 73849.2 1860.96   1 
 -14  15   1 73706.2 1876.41   1 
 -14  15   4 5034.97 598.596   1 
 -15  14   4 4529.07 556.006   1 
 -15  14   7 24322.9 819.147   8 
 -14  15   7 24249.4 802.885   8 
 -15  14   7 24128.5 1504.00   1 
 -14  15   7 23265.1 1455.54   1 
  15  -1   7 25205.1 871.956  10 
  14   1   7 24205.0 858.590  10 
 -15  14   7 25921.9 904.283   4 
 -14  15   7 24230.8 876.649   4 
   1 -15  10 938.257 225.095   4 
 -14  15  10 676.161 262.135   4 
 -15  14  10 1015.66 275.486   4 
  -1 -14  10 683.915 215.202   4 
 -15  15 -12 16315.0 528.881   6 
 -15  15  -9 28611.1 954.265   9 
   0 -15  -6 2492.26 261.881   3 
   0 -15  -6 2600.45 487.042   2 
   0 -15  -3 170370. 3149.19   2 
   0 -15   0 265888. 3623.06   2 
 -15  15   0 258233. 3487.20   1 
 -15  15   3 97530.9 2394.55   1 
 -15  15   6 2675.01 278.949   8 
  15   0   6 2272.76 274.305  10 
 -15  15   6 2831.79 309.287   4 
 -15  15   6 2147.63 462.927   1 
 -15  15   9 11280.8 545.780   8 
  15   0   9 12246.2 648.480  10 
 -15  15   9 12525.5 672.149   4 
   0 -15  12 8091.57 369.825   4 
 -16   0 -10 6190.23 439.293   6 
 -16   0 -10 6779.18 454.618   3 
 -16   0  -7 26280.7 903.973   6 
 -16   0  -7 26266.5 1667.60   2 
 -16   0  -4 30347.3 1452.97   2 
 -16   0  -1 14449.2 786.378   2 
 -16   0   2 189505. 2948.97   1 
 -16   0   5 100294. 2793.45   1 
 -16   0   8 32673.2 1015.37   8 
  16 -16   8 32966.7 996.228  10 
 -16   0   8 34597.8 1026.26   4 
 -16   0  11 21722.1 661.043   8 
 -16   0  11 21756.6 692.027   4 
 -16   1 -11 177.253 129.725   6 
 -15  -1 -11 477.413 154.232   6 
 -15  -1 -11 240.622 125.867   3 
 -16   1 -11 151.615 125.523   3 
 -15  -1  -8 2335.72 309.423   6 
 -16   1  -8 2375.01 322.811   6 
 -15  -1  -5 86.9606 249.147   2 
 -16   1  -5 113.621 216.591   2 
 -15  -1  -2 71005.6 1854.80   2 
 -16   1  -2 68312.7 1783.78   2 
 -15  -1   1 95140.9 1527.38   2 
 -16   1   1 97575.9 1432.29   2 
 -15  -1   1 98235.8 1878.92   1 
 -16   1   1 100778. 1936.23   1 
 -15  -1   4 19966.2 1153.07   1 
 -16   1   4 20968.5 1182.42   1 
 -15  -1   7 7047.20 460.932   4 
 -16   1   7 7256.57 462.174   4 
 -15  -1   7 6614.14 818.472   1 
 -16   1   7 6551.80 869.176   1 
 -15  -1   7 8060.46 498.286   8 
 -16   1   7 7893.01 495.448   8 
  15 -16   7 8112.97 490.386  10 
  16 -15   7 8339.21 506.501  10 
 -16   1  10 4922.35 387.074   8 
 -15  -1  10 5032.23 394.252   8 
  16 -15  10 4533.54 344.624  10 
 -15  -1  10 4308.45 379.691   4 
 -16   1  10 5265.55 404.372   4 
 -14  -2 -12 7578.77 306.115   3 
 -16   2 -12 8074.79 334.914   3 
 -14  -2  -9 4176.43 387.073   6 
 -16   2  -9 4412.25 407.877   6 
 -14  -2  -6 40120.8 1049.16   6 
 -16   2  -6 41544.4 1069.48   6 
 -14  -2  -6 43231.1 1974.13   2 
 -16   2  -6 40363.7 1881.82   2 
 -16   2  -3 24834.7 1164.49   2 
 -14  -2  -3 22413.6 1127.82   2 
 -16   2   0 24730.0 856.901   2 
 -14  -2   0 24429.9 897.455   2 
 -14  -2   0 24777.6 803.919   1 
 -16   2   0 25913.4 872.095   1 
 -14  -2   3 27507.0 1217.81   1 
  -2  16   3 27553.9 1045.75   1 
 -16   2   3 27995.5 1230.95   1 
 -16   2   6 18168.0 687.657   8 
 -14  -2   6 18616.9 702.810   8 
  16 -14   6 18834.7 712.600  10 
  14 -16   6 19059.9 705.739  10 
 -14  -2   6 18003.1 668.211   4 
 -16   2   6 18157.8 673.867   4 
 -16   2   6 18135.6 1265.81   1 
 -14  -2   6 18209.4 1261.93   1 
 -14  -2   9 33596.3 1018.43   8 
 -16   2   9 33344.4 1019.35   8 
 -16   2   9 32858.2 1015.06   4 
 -14  -2   9 33843.3 1030.97   4 
  14 -16   9 32868.5 938.992  10 
  16 -14   9 32706.4 984.609  10 
 -16   2  12 5110.88 295.991   4 
 -14  -2  12 4845.87 286.241   4 
 -13  -3 -10 169.844 151.924   3 
 -16   3 -10 109.781 157.761   6 
 -13  -3 -10 34.3254 130.229   6 
 -13  -3  -7 169.427 136.303   6 
 -16   3  -7 512.196 173.860   6 
 -16   3  -7 549.844 149.310   9 
 -13  -3  -7 841.980 291.026   2 
 -16   3  -7 297.869 247.092   2 
 -16   3  -4 16707.5 1042.78   2 
 -13  -3  -4 15620.5 1023.84   2 
 -13  -3  -1 63946.7 1595.97   2 
 -16   3  -1 66220.1 1193.91   1 
 -13  -3   2 41945.5 1334.66   1 
 -16   3   2 41627.6 1364.33   1 
 -13  -3   5 63839.2 2167.45   1 
 -16   3   5 67829.8 2252.11   1 
 -16   3   8 14006.9 665.631   8 
 -13  -3   8 14230.7 668.065   8 
  13 -16   8 14796.8 647.023  10 
  16 -13   8 13939.2 664.509  10 
 -16   3   8 15690.7 1298.55   1 
 -13  -3   8 15408.6 691.911   4 
 -16   3   8 15513.2 699.304   4 
 -16   3  11 1258.37 182.525   8 
 -13  -3  11 1350.27 221.720   4 
 -16   3  11 1255.43 211.548   4 
 -16   4 -11 3647.87 306.406   3 
 -12  -4 -11 3530.42 289.905   3 
 -16   4 -11 3785.14 332.058   6 
 -12  -4  -8 9853.37 558.096   6 
 -16   4  -8 9889.82 582.195   6 
 -12  -4  -8 8588.36 998.664   2 
 -16   4  -5 78975.8 2419.07   2 
 -12  -4  -5 81665.9 2479.31   2 
 -16   4  -2 27744.1 1094.26   2 
 -12  -4  -2 26404.9 1111.68   2 
 -16   4   1 119316. 1411.38   2 
 -12  -4   1 114232. 1797.22   2 
 -12  -4   1 118621. 1971.99   1 
 -16   4   1 120043. 2089.19   1 
 -16   4   4 57538.6 1904.50   1 
  -4  16   4 53606.5 1555.18   1 
 -12  -4   4 58469.8 1908.58   1 
 -12  -4   7 15910.9 683.338   8 
 -16   4   7 15951.5 675.126   8 
  16 -12   7 16420.6 699.248  10 
  12 -16   7 15963.7 649.192  10 
 -12  -4   7 16571.3 687.483   4 
 -16   4   7 15964.3 678.266   4 
 -16   4   7 15990.0 1232.72   1 
 -12  -4  10 12840.7 610.122   8 
 -16   4  10 13308.1 608.291   8 
  16 -12  10 12525.4 584.460  10 
  12 -16  10 13216.9 573.345   4 
 -16   4  10 13258.8 641.285   4 
 -12  -4  10 13521.7 657.076   4 
 -16   5 -12 405.324 111.426   3 
 -16   5 -12 358.608 114.460   6 
  -5  16 -12 118.251 69.7912   9 
 -16   5  -9 4171.71 409.241   6 
 -11  -5  -9 4205.74 377.557   6 
 -11  -5  -9 4136.49 387.179   3 
 -11  -5  -6 4250.38 347.290   6 
 -16   5  -6 4400.38 358.163   6 
 -11  -5  -6 3353.89 566.910   2 
 -16   5  -6 4049.93 603.497   2 
 -16   5  -3 42262.8 1476.23   2 
 -11  -5  -3 40882.4 1515.10   2 
 -16   5   0 33324.3 929.138   2 
 -11  -5   0 33751.9 1070.54   2 
 -16   5   0 33199.6 1006.20   1 
 -11  -5   3 20481.9 1027.35   1 
  -5  16   3 21027.5 973.006   1 
 -11  -5   6 34263.5 940.835   8 
 -16   5   6 35414.7 946.936   8 
  16 -11   6 34426.9 944.138  10 
  -5  16   6 34254.0 949.530   4 
 -16   5   6 33280.6 1681.80   1 
 -16   5   9 9292.57 543.145   8 
 -11  -5   9 9416.10 556.236   8 
  16 -11   9 9120.09 542.621  10 
 -11  -5   9 9161.29 558.522   4 
 -16   5   9 8867.45 556.854   4 
 -11  -5  12 603.054 141.415   4 
 -16   5  12 390.668 120.476   4 
 -10  -6 -10 5090.44 385.264   3 
 -10  -6 -10 5705.16 402.383   6 
 -16   6 -10 5626.55 454.991   6 
 -10  -6  -7 33621.6 1821.42   2 
 -16   6  -7 34285.9 1845.71   2 
 -10  -6  -7 33579.8 963.913   6 
 -16   6  -7 33107.7 933.123   9 
  10 -16  -4 46452.6 1431.44   2 
 -10  -6  -4 44284.9 1698.86   2 
 -16   6  -4 44093.1 1644.57   2 
 -10  -6  -1 100832. 2033.45   2 
 -16   6  -1 105063. 1666.17   1 
 -16   6  -1 98695.7 1814.95   2 
 -10  -6   2 251150. 3165.87   1 
 -16   6   2 250279. 3307.42   1 
  -6  16   2 247639. 3271.33   1 
 -16   6   5 24464.7 1341.01   1 
  -6  16   5 24392.3 1145.70   1 
 -16   6   8 16097.2 700.656   8 
 -10  -6   8 15772.5 697.253   8 
 -10  -6   8 17480.7 742.432   4 
 -16   6   8 16616.5 730.168   4 
  -6  16   8 16411.1 731.007   4 
 -16   6   8 16470.7 1317.76   1 
  16 -10   8 16782.0 728.011  10 
 -16   6  11 2956.58 266.209   8 
 -16   6  11 3247.06 314.500   4 
 -10  -6  11 3778.44 331.458   4 
  10 -16  11 3174.81 271.120   4 
  -7  16 -11 2121.22 247.679   9 
  -9  -7 -11 2557.53 243.028   3 
 -16   7 -11 2178.16 271.848   6 
  -9  -7  -8 5430.91 416.072   6 
 -16   7  -8 6143.07 427.525   9 
  -9  -7  -8 5810.74 431.531   3 
  -9  -7  -8 6071.27 832.860   2 
 -16   7  -8 5181.00 741.521   2 
   9 -16  -5 22837.5 1077.39   2 
  -9  -7  -5 21198.3 1270.19   2 
 -16   7  -5 22911.9 1295.66   2 
  -9  -7  -2 8800.13 671.469   2 
 -16   7  -2 8796.91 474.971   1 
 -16   7   1 9211.76 400.934   2 
  -9  -7   1 8835.46 536.751   2 
 -16   7   1 9275.46 602.247   1 
  -7  16   4 41187.4 1444.95   1 
 -16   7   4 42406.5 1625.92   1 
  -9  -7   7 303.596 173.991   8 
 -16   7   7 517.654 176.018   8 
  16  -9   7 577.572 187.571  10 
  -7  16   7 454.743 187.528   4 
 -16   7   7 526.918 189.438   4 
 -16   7   7 357.623 273.487   1 
 -16   7  10 2891.68 307.963   8 
 -16   7  10 3616.14 361.222   4 
   9 -16  10 2957.66 303.085   4 
  -9  -7  10 3008.65 343.470   4 
  16  -9  10 3382.19 326.945  10 
  -8  16 -12 731.176 116.709   9 
 -16   8 -12 744.242 133.850   3 
 -16   8 -12 974.237 157.259   6 
  -8  -8  -9 29245.0 932.539   3 
 -16   8  -9 30293.0 1009.73   6 
  -8  -8  -9 28866.7 891.450   6 
 -16   8  -9 29856.8 901.289   9 
 -16   8  -6 35158.4 928.904   9 
  -8  -8  -6 34525.8 938.354   3 
 -16   8  -6 35321.3 1738.97   2 
  -8  -8  -6 36705.1 1780.84   2 
  -8  -8  -3 200853. 3352.63   2 
   8 -16  -3 205470. 3025.71   2 
 -16   8  -3 202542. 2291.97   1 
  -8  -8   0 190460. 2638.41   2 
 -16   8   0 187422. 2521.96   1 
  -8  16   3 197067. 3089.58   1 
 -16   8   3 202852. 3255.17   1 
  -8  16   6 33942.3 958.844   4 
 -16   8   6 34303.5 1709.56   1 
  -8  16   6 32608.1 1458.41   1 
 -16   8   6 34213.9 921.045   8 
  -8  -8   6 34461.6 939.203   8 
  16  -8   6 33050.4 926.230  10 
  -8  -8   9 30620.7 964.981   8 
 -16   8   9 29609.5 940.847   8 
  16  -8   9 28541.4 951.815  10 
 -16   8   9 31713.5 1027.45   4 
  -8  -8   9 29979.5 992.242   4 
  -8  -8  12 783.505 152.589   4 
   8 -16  12 871.034 128.064   4 
  -7  -9 -10 3330.80 310.741   3 
 -16   9 -10 3509.94 302.474   9 
 -16   9 -10 3536.19 372.651   6 
  -7  -9  -7 165.569 125.580   6 
 -16   9  -7 555.381 160.975   9 
  -7  -9  -7 937.849 185.767   3 
  -7  -9  -7-91.1059 273.435   2 
 -16   9  -7 654.077 295.385   2 
  -7  -9  -4 47600.7 1763.47   2 
   7 -16  -4 43661.8 1489.24   2 
  -7  -9  -1 8189.01 602.761   2 
 -16   9  -1 8228.96 524.910   1 
 -16   9   2 8832.85 662.675   1 
  -9  16   2 9494.31 681.513   1 
 -16   9   5 23431.2 1309.12   1 
  -9  16   5 20725.4 1126.43   1 
  -9  16   8 5040.94 434.186   4 
 -16   9   8 5153.01 429.293   4 
 -16   9   8 4184.14 657.892   1 
  -7  -9   8 4729.87 403.837   8 
 -16   9   8 4676.33 395.953   8 
  16  -7   8 5741.78 440.666  10 
 -16   9  11 1973.44 270.234   4 
  -7  -9  11 1545.23 230.267   4 
   7 -16  11 1736.72 222.503   4 
 -16   9  11 2089.38 220.754   8 
 -16  10 -11 3189.54 321.391   6 
 -10  16 -11 3330.08 293.953   9 
 -16  10  -8 14617.2 667.728   9 
 -16  10  -8 14443.6 1268.87   2 
  -6 -10  -8 14768.3 663.351   3 
  -6 -10  -8 12888.9 1161.55   2 
  -6 -10  -5 24296.3 1362.44   2 
   6 -16  -5 24545.4 1212.95   2 
   6 -16  -2 253999. 3398.73   2 
  -6 -10  -2 251800. 3528.14   2 
 -16  10  -2 248681. 2881.90   1 
  -6 -10   1 104193. 1974.45   2 
 -16  10   1 101610. 2049.43   1 
 -10  16   4 44166.0 1594.80   1 
 -16  10   4 46047.3 1697.42   1 
 -16  10   7 30828.0 923.380   8 
  -6 -10   7 30106.2 927.329   8 
  16  -6   7 31361.9 962.808  10 
  10   6   7 32320.7 985.231  10 
 -10  16   7 31466.7 991.501   4 
 -16  10   7 32593.1 983.784   4 
 -16  10   7 32902.9 1781.64   1 
  -6 -10  10 6352.73 472.602   4 
 -16  10  10 5534.28 443.145   4 
   6 -16  10 7025.75 475.848   4 
  16  -6  10 5674.08 420.125  10 
 -11  16 -12 516.014 91.7844   9 
 -16  11 -12 738.374 125.976   3 
 -16  11 -12 707.400 151.537   6 
 -11  16 -12 513.301 137.038   6 
  -5 -11  -9 8436.77 496.093   3 
 -16  11  -9 9621.57 541.130   9 
 -16  11  -6 35857.7 963.252   9 
  -5 -11  -6 37383.5 1787.35   2 
   5 -16  -6 37638.1 1620.88   2 
  -5 -11  -6 34403.3 936.157   3 
   5 -16  -3 20143.4 1011.55   2 
  -5 -11  -3 20264.6 1088.75   2 
  -5 -11   0 32567.3 1162.61   2 
 -16  11   0 31175.3 1108.90   1 
 -16  11   3 45539.6 1579.92   1 
 -11  16   3 42801.8 1510.76   1 
 -11  16   6 4199.53 361.896   4 
 -16  11   6 4029.42 347.277   4 
  16  -5   6 4102.92 349.673  10 
  11   5   6 4071.67 346.865  10 
 -16  11   6 3777.76 570.752   1 
 -11  16   6 5155.22 634.381   1 
  -5 -11   6 4724.78 364.669   8 
 -16  11   6 4870.41 361.380   8 
 -16  11   9 3704.21 344.032   8 
 -16  11   9 3588.98 390.368   4 
 -11  16   9 4678.62 441.037   4 
  16  -5   9 3303.36 355.537  10 
  -5 -11  12 343.874 119.934   4 
   5 -16  12 293.847 95.4298   4 
 -12  16 -10 11925.1 598.574   9 
  -4 -12 -10 12628.6 535.500   3 
 -16  12 -10 12187.1 564.441   9 
 -16  12  -7 15023.1 665.701   9 
  -4 -12  -7 15266.1 652.356   3 
  -4 -12  -7 17123.6 1286.97   2 
 -16  12  -7 17164.6 1321.07   2 
   4 -16  -4 59215.0 1848.63   2 
  -4 -12  -4 59373.7 1976.71   2 
   4 -16  -1 118712. 2390.94   2 
  -4 -12  -1 120457. 2367.72   2 
 -16  12   2 27386.6 1178.25   1 
 -12  16   2 28401.2 1200.18   1 
 -16  12   5 81928.2 2472.02   1 
 -12  16   5 78209.4 2308.57   1 
 -16  12   8 9786.31 541.086   8 
 -12  16   8 9564.76 587.188   4 
 -16  12   8 8610.82 559.340   4 
  12   4   8 9818.40 577.154  10 
  16  -4   8 9273.72 561.099  10 
   4 -16  11 3600.59 316.631   4 
  -4 -12  11 3761.16 330.061   4 
 -16  12  11 3343.86 324.443   4 
 -16  13 -11 1611.90 198.112   9 
 -13  16 -11 1478.67 209.992   9 
 -16  13 -11 1137.69 218.979   6 
  -3 -13  -8 14783.6 647.983   3 
 -16  13  -8 13024.5 1212.29   2 
  -3 -13  -8 13159.5 1148.88   2 
 -13  16  -8 14704.2 1265.17   2 
 -16  13  -8 14819.1 688.094   9 
  -3 -13  -5 66045.5 2237.07   2 
   3 -16  -5 68307.3 2154.22   2 
   3 -16  -2 40636.7 1444.06   2 
  -3 -13  -2 41029.2 1482.47   2 
 -16  13   1 59763.5 1674.47   1 
 -13  16   1 60342.5 1716.76   1 
 -13  16   4 15963.1 1012.88   1 
 -16  13   4 16717.0 1060.26   1 
 -13  16   7 345.327 178.729   4 
 -16  13   7 249.795 166.621   4 
  13   3   7 65.1473 126.978  10 
  16  -3   7 9.34898 140.391  10 
 -13  16   7 299.424 134.400   8 
 -16  13   7 554.968 172.299   8 
 -16  13  10-123.508 103.865   8 
   3 -16  10 113.820 174.184   4 
 -16  13  10 221.318 197.890   4 
  -3 -13  10 35.6343 184.391   4 
 -14  16 -12 5216.42 310.975   6 
 -16  14 -12 5557.09 320.342   6 
 -14  16  -9 32094.9 1013.63   9 
  -2 -14  -9 32580.3 905.905   3 
 -16  14  -9 31606.8 988.079   9 
   2 -16  -6 19422.2 1268.62   2 
  -2 -14  -6 18021.2 1237.84   2 
 -16  14  -6 18028.0 709.215   9 
  -2 -14  -6 18206.9 678.389   3 
   2 -16  -3 31489.7 1351.59   2 
  -2 -14  -3 31236.2 1382.05   2 
  -2 -14   0 21737.1 1028.61   2 
 -16  14   0 20637.7 978.674   1 
 -16  14   3 25306.4 1233.24   1 
 -14  16   3 23848.0 1191.13   1 
 -14  16   6 42247.0 1106.87   4 
 -16  14   6 42384.6 1091.87   4 
  16  -2   6 41512.6 1059.99  10 
  14   2   6 39386.1 1034.40  10 
 -16  14   6 40959.8 1890.38   1 
 -14  16   6 42662.3 1886.22   1 
 -16  14   6 42756.7 1050.15   8 
 -14  16   6 41084.2 1008.83   8 
 -16  14   9 4198.54 350.434   8 
  16  -2   9 4020.99 389.076  10 
 -14  16   9 4016.74 409.998   4 
 -16  14   9 4175.87 407.102   4 
  -2 -14  12 9619.42 402.346   4 
   2 -16  12 8630.72 374.894   4 
 -15  16 -10 4983.70 393.775   9 
 -16  15 -10 5338.60 399.872   9 
   1 -16  -7 7331.51 810.081   2 
  -1 -15  -7 5994.99 752.913   2 
 -16  15  -7 7067.73 487.251   9 
   1 -16  -7 6306.05 410.772   3 
  -1 -15  -7 7127.41 447.272   3 
   1 -16  -4 22130.0 1208.23   2 
  -1 -15  -4 21293.9 1215.61   2 
   1 -16  -1 96009.8 2259.81   2 
  -1 -15  -1 94717.6 2228.41   2 
 -15  16   2 74031.9 2026.21   1 
 -16  15   2 73700.0 2012.16   1 
 -15  16   5-191.208 246.268   1 
 -16  15   5 75.5433 88.3616   1 
 -15  16   8 2189.81 313.918   4 
 -16  15   8 1682.17 297.649   4 
 -16  15   8 1324.46 409.701   1 
 -15  16   8 1764.18 251.542   8 
 -16  15   8 1719.72 245.577   8 
  16  -1   8 1594.67 265.509  10 
  15   1   8 1501.64 280.896  10 
   1 -16  11 138.441 133.960   4 
  -1 -15  11 188.018 142.781   4 
 -16  16 -11 22539.2 666.784   9 
 -16  16 -11 21169.6 710.284   6 
   0 -16  -8 34137.8 940.241   3 
 -16  16  -8 33238.3 1037.78   9 
   0 -16  -5 104353. 2834.83   2 
   0 -16  -2 191276. 3309.67   2 
 -16  16   1 15600.7 928.092   1 
 -16  16   4 31464.8 1493.58   1 
 -16  16   7 26882.3 871.304   8 
  16   0   7 27213.2 915.764  10 
 -16  16   7 27589.4 953.003   4 
 -16  16   7 25234.2 1599.02   1 
   0 -16  10 6311.93 448.909   4 
 -17   0 -11 11149.8 480.149   3 
 -17   0  -8 2279.35 310.397   6 
 -17   0  -5 5890.88 407.253   6 
 -17   0  -5 5804.74 730.354   2 
 -17   0  -2 139297. 2691.13   2 
 -17   0   1 150216. 2454.87   1 
 -17   0   4 8191.36 779.095   1 
 -17   0   7 5669.47 428.951   8 
  17 -17   7 6579.43 457.784  10 
 -17   0   7 5942.60 431.238   4 
 -17   0   7 6437.97 814.956   1 
 -17   0  10 8255.50 483.393   8 
  17 -17  10 8696.45 450.701  10 
 -17   0  10 7864.97 466.045   4 
 -16  -1 -12 135.737 70.4136   3 
 -17   1 -12 169.675 75.2989   3 
 -16  -1  -9-46.5786 177.578   6 
 -17   1  -9-111.175 201.942   6 
 -16  -1  -9-86.8160 200.447   3 
 -17   1  -6 9000.49 519.960   6 
 -16  -1  -6 8222.78 499.463   6 
 -16  -1  -6 8021.92 888.253   2 
 -17   1  -6 9412.32 947.020   2 
 -16  -1  -3 3276.46 465.361   2 
 -17   1  -3 3558.06 480.826   2 
 -16  -1   0 37580.9 1155.80   2 
 -17   1   0 38820.0 1136.78   2 
 -17   1   0 39093.9 1093.29   1 
 -16  -1   0 38008.7 1058.85   1 
 -16  -1   3 6840.02 649.709   1 
  -1  17   3 5205.67 479.078   1 
 -17   1   3 6142.05 614.152   1 
 -16  -1   6 3776.11 343.491   8 
 -17   1   6 3361.90 326.329   8 
  17 -16   6 3300.80 327.758  10 
  16 -17   6 3644.33 335.996  10 
 -16  -1   6 3396.82 304.729   4 
 -17   1   6 3044.81 293.708   4 
 -16  -1   6 3403.30 614.411   1 
 -17   1   6 3417.29 608.808   1 
 -16  -1   9 4761.26 410.832   8 
 -17   1   9 4258.22 390.449   8 
  17 -16   9 4430.53 379.904  10 
  16 -17   9 3746.26 347.379  10 
 -17   1   9 4097.13 377.784   4 
 -16  -1   9 4801.53 403.645   4 
 -17   1  12 136.790 77.3889   4 
 -16  -1  12 62.4325 78.5491   4 
 -15  -2 -10 9844.86 534.739   6 
 -17   2 -10 8615.73 514.834   6 
 -17   2 -10 9392.95 529.790   3 
 -15  -2 -10 9379.54 522.185   3 
 -17   2  -7 704.321 210.738   6 
 -15  -2  -7 652.319 195.687   6 
 -15  -2  -7 846.430 334.041   2 
 -17   2  -7 222.565 230.999   2 
 -15  -2  -4 55393.3 1962.43   2 
 -17   2  -4 58338.1 1991.90   2 
 -17   2  -1 265546. 3245.09   2 
 -15  -2  -1 257383. 3325.84   2 
 -15  -2   2 88825.2 2008.99   1 
 -17   2   2 87980.5 2042.15   1 
 -15  -2   5 6764.65 758.883   1 
 -17   2   5 5589.33 710.496   1 
 -15  -2   8 18055.9 761.182   8 
 -17   2   8 16803.9 736.934   8 
  15 -17   8 17898.9 730.725  10 
  17 -15   8 17472.6 736.143  10 
 -15  -2   8 17217.7 726.821   4 
 -17   2   8 18012.1 742.349   4 
 -17   2  11 13146.7 515.238   8 
 -17   2  11 13178.9 543.388   4 
 -15  -2  11 13304.7 550.850   4 
 -17   3 -11 300.182 149.988   6 
 -17   3 -11 473.407 156.136   3 
 -14  -3 -11 520.795 140.157   3 
 -14  -3  -8 19720.2 796.972   6 
 -17   3  -8 19440.1 805.824   6 
 -17   3  -5 28927.4 1506.40   2 
 -14  -3  -5 32102.2 1597.19   2 
 -14  -3  -2 30415.6 1243.11   2 
 -17   3  -2 30140.8 1182.66   2 
 -14  -3   1 51659.0 1215.77   2 
 -17   3   1 52344.4 1427.19   1 
 -14  -3   1 50980.5 1349.01   1 
 -14  -3   4 7014.22 685.706   1 
 -17   3   4 7229.26 718.303   1 
 -17   3   7 13546.2 626.624   4 
 -14  -3   7 14346.1 644.519   4 
  14 -17   7 15168.4 655.824  10 
  17 -14   7 14457.3 663.918  10 
 -17   3   7 14248.7 1192.27   1 
 -14  -3   7 13599.8 644.348   8 
 -17   3   7 13779.1 639.937   8 
 -17   3  10 3012.92 313.588   8 
 -14  -3  10 3134.31 329.491   8 
 -17   3  10 2928.80 319.077   4 
 -14  -3  10 2997.65 316.969   4 
  17 -14  10 2971.15 296.015  10 
 -13  -4 -12 3108.58 193.161   3 
  -4  17 -12 2660.03 186.155   9 
 -13  -4  -9 7480.10 505.119   3 
 -13  -4  -9 8528.71 524.848   6 
 -17   4  -9 7309.83 508.030   6 
 -13  -4  -6 3656.90 328.422   6 
 -17   4  -6 2729.01 295.720   6 
 -17   4  -6 2673.17 269.976   9 
 -13  -4  -6 2504.71 516.728   2 
 -17   4  -6 3307.82 577.917   2 
 -17   4  -3 16186.2 954.343   2 
 -13  -4  -3 16807.1 1001.58   2 
 -17   4   0 32367.9 960.503   2 
 -13  -4   0 29718.1 1034.31   2 
 -17   4   0 32771.4 1030.41   1 
 -17   4   3 66611.6 1917.60   1 
  -4  17   3 62132.1 1685.32   1 
 -13  -4   3 68476.0 1920.13   1 
 -17   4   6 3276.06 307.975   8 
 -13  -4   6 3052.30 300.498   8 
  17 -13   6 3488.16 320.160  10 
  13 -17   6 3090.70 293.504  10 
 -17   4   6 3008.26 293.591   4 
 -13  -4   6 3130.03 525.497   1 
 -17   4   6 3720.46 586.895   1 
 -17   4   9 8912.82 543.114   8 
 -13  -4   9 8307.60 531.402   8 
  17 -13   9 8695.13 524.943  10 
 -17   4   9 9316.54 558.949   4 
 -13  -4   9 8662.34 537.631   4 
 -13  -4  12 4840.35 281.394   4 
 -17   4  12 5531.91 299.920   4 
 -12  -5 -10 3639.67 337.559   3 
 -17   5 -10 3808.21 358.473   6 
 -12  -5 -10 4454.09 364.999   6 
 -12  -5  -7 37189.8 1947.28   2 
 -17   5  -7 37942.1 1970.64   2 
 -12  -5  -7 36217.6 1025.04   6 
 -17   5  -7 35318.3 1038.89   6 
 -17   5  -7 33557.9 938.030   9 
 -12  -5  -4 37002.2 1594.27   2 
 -17   5  -4 37421.0 1564.72   2 
 -12  -5  -1 11784.6 714.213   2 
 -17   5  -1 12139.4 672.679   2 
 -17   5  -1 12682.3 570.292   1 
 -17   5   2 251996. 3428.64   1 
 -12  -5   2 248068. 3256.41   1 
 -17   5   5 45787.1 1881.87   1 
 -12  -5   5 41050.9 1756.11   1 
 -12  -5   8 9370.41 554.807   8 
 -17   5   8 10831.0 587.766   8 
  12 -17   8 9169.46 495.478  10 
  17 -12   8 10788.6 588.749  10 
 -12  -5   8 9687.78 551.856   4 
 -17   5   8 9474.11 556.791   4 
 -17   5   8 9286.89 1017.24   1 
 -12  -5  11 1933.08 242.333   4 
  12 -17  11 1673.49 183.351   4 
 -17   5  11 1904.03 243.358   4 
 -17   5  11 2162.03 229.187   8 
  -6  17 -11 608.649 156.663   9 
 -11  -6 -11 1032.46 165.620   3 
 -17   6 -11 858.514 193.868   6 
 -11  -6  -8 5351.49 426.087   6 
 -17   6  -8 4782.51 428.779   6 
 -17   6  -8 5867.89 416.019   9 
 -11  -6  -8 5771.63 445.532   3 
 -11  -6  -8 4120.36 677.674   2 
 -17   6  -8 4221.26 711.781   2 
 -11  -6  -5 1358.81 400.450   2 
 -17   6  -5 1114.98 331.720   2 
 -11  -6  -2 7241.55 622.702   2 
 -17   6  -2 7349.69 403.323   1 
 -17   6  -2 7215.65 576.195   2 
 -11  -6   1 5933.21 453.647   2 
 -17   6   1 7208.75 551.132   1 
 -17   6   4 44413.4 1695.50   1 
  -6  17   4 42375.6 1471.67   1 
 -11  -6   4 43632.1 1650.64   1 
 -17   6   7 6749.58 453.635   4 
  17 -11   7 6526.71 454.428  10 
  11 -17   7 7717.15 444.860  10 
 -17   6   7 7539.74 875.657   1 
 -17   6   7 7132.98 462.617   8 
 -11  -6   7 7585.89 482.680   8 
 -17   6  10 704.209 190.249   8 
 -11  -6  10 329.912 180.700   4 
  11 -17  10 595.332 170.367   4 
 -17   6  10 60.0085 169.538   4 
  17 -11  10 762.903 179.165  10 
 -17   7 -12 2065.82 189.860   3 
 -17   7 -12 1982.35 201.567   6 
  -7  17 -12 1547.69 151.284   9 
 -10  -7  -9 19149.6 766.686   3 
 -17   7  -9 19020.7 801.760   6 
 -10  -7  -9 19895.1 760.129   6 
 -17   7  -9 18269.0 692.751   9 
 -17   7  -6 48969.3 2079.47   2 
 -10  -7  -6 53666.0 2176.90   2 
 -10  -7  -6 50232.2 1119.15   6 
 -17   7  -6 51282.9 1133.15   9 
 -10  -7  -3 7103.87 679.296   2 
 -17   7  -3 7870.96 683.077   2 
 -10  -7   0 34266.9 1142.98   2 
 -17   7   0 35170.7 1104.88   1 
 -17   7   0 36268.2 990.765   2 
  -7  17   3 253617. 3517.07   1 
 -17   7   3 260751. 3776.08   1 
 -17   7   6 22633.9 764.234   8 
 -10  -7   6 20533.5 736.700   8 
  17 -10   6 22782.6 781.750  10 
 -17   7   6 21751.3 748.371   4 
 -17   7   6 22131.6 1410.68   1 
 -17   7   9 14045.4 661.759   8 
 -10  -7   9 14564.9 679.005   8 
  17 -10   9 13503.2 657.793  10 
 -10  -7   9 14255.0 687.250   4 
 -17   7   9 13851.6 678.932   4 
 -10  -7  12 1168.29 165.789   4 
  -9  -8 -10 2048.74 264.187   3 
 -17   8 -10 2086.41 310.970   6 
  -9  -8  -7 3240.01 318.619   6 
 -17   8  -7 3558.17 331.067   9 
  -9  -8  -7 3535.77 336.773   3 
  -9  -8  -7 2859.10 560.504   2 
 -17   8  -7 3045.27 568.893   2 
  -9  -8  -4 54651.2 1926.37   2 
   9 -17  -4 55862.7 1690.64   2 
 -17   8  -4 52644.6 1829.43   2 
  -9  -8  -1 92973.8 2033.16   2 
 -17   8  -1 92754.2 1705.22   1 
  -8  17   2 10161.6 712.689   1 
 -17   8   2 11082.1 730.604   1 
 -17   8   5 54382.9 2034.54   1 
  -8  17   5 51909.4 1774.16   1 
  -9  -8   8 16643.9 723.462   8 
 -17   8   8 16274.1 711.013   8 
  17  -9   8 17401.2 743.223  10 
 -17   8   8 15924.0 720.492   4 
 -17   8   8 14695.7 1272.53   1 
  -9  -8  11 238.430 137.928   4 
   9 -17  11 162.914 111.873   4 
 -17   8  11 271.832 144.912   4 
 -17   8  11 170.529 90.9305   8 
  -9  17 -11 167.842 129.858   9 
  -8  -9 -11 104.533 94.7444   3 
 -17   9 -11 157.300 155.018   6 
 -17   9  -8 16321.5 1354.26   2 
  -8  -9  -8 17537.3 730.142   3 
  -8  -9  -8 18472.5 1405.87   2 
  -8  -9  -8 17535.3 699.312   6 
 -17   9  -8 17830.3 723.139   9 
   8 -17  -5 55006.6 1776.13   2 
  -8  -9  -5 58054.4 2134.12   2 
 -17   9  -5 58327.8 2092.79   2 
  -8  -9  -2 9844.10 726.165   2 
   8 -17  -2 9832.40 695.961   2 
 -17   9  -2 9945.72 564.895   1 
  -8  -9   1 86674.2 1801.08   2 
 -17   9   1 85188.0 1895.74   1 
  -9  17   4 56336.0 1788.36   1 
 -17   9   4 61319.8 1994.82   1 
 -17   9   7 2517.80 296.167   8 
  -8  -9   7 2688.30 290.673   8 
  17  -8   7 3053.46 326.108  10 
  -9  17   7 2865.14 325.922   4 
 -17   9   7 3147.36 323.873   4 
 -17   9   7 2823.83 523.577   1 
 -17   9  10 1734.57 250.555   8 
 -17   9  10 1804.70 275.063   4 
  -8  -9  10 2129.99 302.931   4 
   8 -17  10 2266.54 285.141   4 
  17  -8  10 1078.22 210.664  10 
 -17  10 -12 965.012 141.103   3 
 -17  10 -12 1088.27 163.601   6 
  -7 -10  -9 13436.0 625.761   3 
 -17  10  -9 14503.4 709.907   6 
 -17  10  -9 13048.6 612.669   9 
 -17  10  -6 21362.6 749.154   9 
  -7 -10  -6 22766.3 1430.19   2 
   7 -17  -6 22544.7 1214.82   2 
  -7 -10  -6 21983.6 761.601   3 
 -17  10  -6 22104.3 1400.92   2 
  -7 -10  -3 260856. 3939.99   2 
 -17  10  -3 260714. 2946.21   1 
  -7 -10   0 31928.6 1150.59   2 
 -17  10   0 30667.9 1090.25   1 
 -10  17   3 7810.56 660.032   1 
 -17  10   3 8655.60 716.798   1 
 -17  10   6 48535.3 1110.55   8 
  -7 -10   6 51189.4 1162.98   8 
  10   7   6 46628.0 1133.77  10 
  17  -7   6 48827.0 1146.33  10 
 -10  17   6 49211.0 1186.83   4 
 -17  10   6 51475.7 1159.49   4 
 -17  10   6 48485.4 2065.07   1 
 -10  17   6 50639.4 1920.89   1 
 -17  10   9 17463.4 730.847   8 
 -17  10   9 18505.6 800.360   4 
  -7 -10   9 17383.2 767.657   4 
  17  -7   9 17771.2 758.665  10 
  -7 -10  12 1623.95 188.452   4 
   7 -17  12 1744.23 169.885   4 
 -17  11 -10 542.990 168.529   9 
 -11  17 -10 591.242 186.227   9 
  -6 -11 -10 198.859 131.360   3 
 -17  11 -10 821.833 260.234   6 
 -17  11  -7 7145.67 466.927   9 
 -17  11  -7 7614.62 894.582   2 
  -6 -11  -7 7537.17 479.753   3 
  -6 -11  -7 7057.83 854.712   2 
  -6 -11  -4 43643.4 1744.47   2 
   6 -17  -4 44269.4 1597.84   2 
  -6 -11  -1 6528.44 582.052   2 
 -17  11  -1 5747.27 493.485   1 
 -11  17   2 7936.61 664.868   1 
 -17  11   2 8704.60 682.431   1 
 -11  17   5 964.061 294.594   1 
 -17  11   5 1344.25 372.080   1 
 -17  11   8 4664.63 389.845   8 
  -6 -11   8 4811.94 432.404   8 
 -11  17   8 5018.40 441.903   4 
 -17  11   8 4859.97 417.935   4 
 -17  11   8 5146.70 740.077   1 
  17  -6   8 5020.13 423.845  10 
 -17  11  11 1070.68 158.587   8 
 -17  11  11 808.437 211.253   4 
  -6 -11  11 838.258 201.039   4 
   6 -17  11 1264.97 203.527   4 
 -12  17 -11 1447.93 200.786   9 
 -17  12 -11 2143.99 267.421   6 
 -17  12  -8 9937.21 565.140   9 
 -17  12  -8 10176.6 1109.30   2 
  -5 -12  -8 7475.41 917.919   2 
  -5 -12  -8 9084.59 523.582   3 
   5 -17  -5 40735.4 1648.13   2 
  -5 -12  -5 43817.7 1863.42   2 
   5 -17  -2 250048. 3591.37   2 
  -5 -12  -2 242223. 3605.88   2 
 -17  12  -2 239748. 3107.26   1 
  -5 -12   1 10589.8 705.590   2 
 -12  17   1 10928.1 764.968   1 
 -17  12   1 12307.9 767.534   1 
 -12  17   4 35893.3 1512.22   1 
 -17  12   4 35950.0 1553.91   1 
 -17  12   7 36059.8 1010.57   8 
  -5 -12   7 34539.6 993.235   8 
 -12  17   7 35050.2 1062.42   4 
 -17  12   7 36947.6 1058.47   4 
 -17  12   7 34548.8 1846.15   1 
 -12  17   7 36640.8 1759.83   1 
  17  -5   7 35554.2 1042.01  10 
  12   5   7 36358.1 1059.00  10 
  17  -5  10 4093.19 359.230  10 
   5 -17  10 4262.81 371.337   4 
 -17  12  10 3110.41 339.442   4 
  -5 -12  10 3272.85 347.897   4 
 -17  12  10 4165.02 331.842   8 
 -13  17 -12 4940.59 299.315   6 
 -17  13 -12 5050.35 301.570   6 
  -4 -13  -9 9276.45 507.035   3 
 -17  13  -9 8845.25 528.185   9 
 -17  13  -6 3169.51 311.535   9 
  -4 -13  -6 3457.31 318.061   3 
   4 -17  -6 2991.03 481.130   2 
  -4 -13  -6 4264.26 633.508   2 
  -4 -13  -3 69062.6 2065.35   2 
   4 -17  -3 68408.3 1973.12   2 
  -4 -13   0 31207.4 1212.30   2 
 -17  13   0 31338.4 1191.90   1 
 -17  13   3 18854.9 1067.32   1 
 -13  17   3 15703.0 981.234   1 
  17  -4   6 3176.17 310.116  10 
  13   4   6 3055.17 314.277  10 
 -17  13   6 3082.40 308.450   8 
  -4 -13   6 3027.77 296.984   8 
 -17  13   6 3199.25 315.849   4 
 -13  17   6 3414.18 338.329   4 
 -13  17   6 3358.64 294.908   8 
 -17  13   6 3153.63 562.100   1 
 -13  17   6 3564.73 553.152   1 
 -17  13   9 8163.09 493.077   8 
  17  -4   9 8060.14 532.193  10 
 -17  13   9 8162.31 543.839   4 
  -4 -13  12 4020.59 268.716   4 
   4 -17  12 4164.73 253.743   4 
 -17  14 -10 2907.03 304.839   9 
 -14  17 -10 3043.29 318.434   9 
 -17  14 -10 3097.45 356.581   6 
 -17  14  -7 12876.2 631.098   9 
  -3 -14  -7 12480.6 598.406   3 
   3 -17  -7 13932.3 1123.64   2 
  -3 -14  -7 14619.6 1224.80   2 
 -17  14  -7 14996.8 1260.55   2 
  -3 -14  -4 6633.13 727.413   2 
   3 -17  -4 7276.52 702.130   2 
   3 -17  -1 47102.0 1603.43   2 
  -3 -14  -1 48722.3 1599.70   2 
 -17  14  -1 49153.0 1502.69   1 
 -14  17   2 33658.8 1383.08   1 
 -17  14   2 33684.2 1372.47   1 
 -14  17   5 31160.3 1532.30   1 
 -17  14   5 30353.4 1559.67   1 
 -17  14   8 20618.2 845.976   4 
 -14  17   8 20465.7 852.606   4 
 -17  14   8 18546.0 1422.44   1 
 -17  14   8 21032.1 784.166   8 
 -14  17   8 20908.6 743.137   8 
  14   3   8 21097.8 843.631  10 
  17  -3   8 21114.1 833.112  10 
  -3 -14  11 521.768 164.938   4 
   3 -17  11 300.765 139.296   4 
 -17  15 -11 12339.9 546.263   6 
 -15  17 -11 13066.1 563.385   6 
 -17  15 -11 12071.1 478.141   9 
 -15  17 -11 12794.7 517.387   9 
 -17  15  -8 17733.7 762.664   9 
  -2 -15  -8 16516.7 678.242   3 
   2 -17  -5 6449.07 716.935   2 
  -2 -15  -5 6526.64 762.904   2 
   2 -17  -2 86990.2 2251.23   2 
  -2 -15  -2 84862.9 2234.94   2 
 -17  15   1 270580. 3769.40   1 
 -15  17   1 263763. 3797.61   1 
 -15  17   4 58091.5 2013.04   1 
 -17  15   4 61390.2 2088.67   1 
 -15  17   7 528.557 198.585   4 
 -17  15   7 786.898 220.589   4 
  17  -2   7 147.630 158.853  10 
  15   2   7 523.722 173.550  10 
 -17  15   7 760.906 193.016   8 
 -15  17   7 491.099 152.508   8 
 -17  15   7 323.196 182.010   1 
 -15  17   7 928.649 404.925   1 
 -17  15  10 9240.83 458.451   8 
  -2 -15  10 10870.1 583.903   4 
   2 -17  10 9950.61 554.633   4 
 -17  16 -12 106.137 90.5133   6 
 -16  17 -12 183.949 99.1738   6 
 -17  16  -9 4206.74 393.635   9 
 -16  17  -9 3939.59 392.904   9 
 -17  16  -6 3700.27 351.254   9 
   1 -17  -6 3511.75 600.302   2 
  -1 -16  -6 2832.87 537.830   2 
   1 -17  -6 3543.27 318.182   3 
  -1 -16  -6 3681.45 311.901   3 
   1 -17  -3 6032.94 654.976   2 
  -1 -16  -3 6408.11 664.560   2 
 -17  16   0 41807.3 1481.38   1 
 -16  17   0 39421.7 1464.26   1 
  -1 -16   0 39920.0 1495.67   2 
 -16  17   3 3272.38 500.161   1 
 -17  16   3 3558.38 525.756   1 
 -16  17   6 9680.24 544.761   4 
 -17  16   6 8997.14 522.788   4 
 -17  16   6 7081.99 836.962   1 
 -16  17   6 8094.29 850.579   1 
 -17  16   6 8501.22 487.388   8 
 -16  17   6 8680.89 489.062   8 
  17  -1   6 8908.80 510.364  10 
  16   1   6 8411.43 497.911  10 
 -16  17   9-361.207 131.684   8 
 -17  16   9-398.502 158.157   8 
 -17  16   9 127.534 185.029   4 
  17  -1   9 232.734 187.498  10 
  -1 -16  12 228.917 104.743   4 
   1 -17  12 182.868 91.6203   4 
 -17  17 -10 8092.28 478.284   9 
 -17  17  -7 6480.96 471.216   9 
   0 -17  -7 5742.40 403.768   3 
   0 -17  -7 5952.52 768.419   2 
   0 -17  -4 6586.29 726.004   2 
   0 -17  -1 160561. 3094.34   2 
 -17  17   2 153649. 3067.46   1 
 -17  17   5 6640.10 433.471   4 
 -17  17   5 7009.38 794.710   1 
 -17  17   5 6423.78 402.819   8 
  17   0   5 6948.84 425.051  10 
 -17  17   8 2476.95 292.232   8 
  17   0   8 2482.04 326.093  10 
 -17  17   8 2305.05 341.283   4 
   0 -17  11 12188.1 525.301   4 
 -18   0  -9 24052.8 869.724   6 
 -18   0  -9 24051.7 866.573   3 
 -18   0  -6 3101.56 597.552   2 
 -18   0  -6 3118.30 345.681   6 
 -18   0  -3 8528.92 756.805   2 
 -18   0   0 516.398 184.354   2 
 -18   0   0 471.100 135.030   1 
 -18   0   3 170824. 3244.43   1 
 -18   0   6 90715.0 1590.86   8 
  18 -18   6 94231.2 1659.02  10 
 -18   0   6 89467.6 2925.79   1 
 -18   0   9 12070.6 622.925   8 
  18 -18   9 11735.4 579.547  10 
 -18   0   9 11436.1 580.611   4 
 -18   1 -10 39.2369 151.531   6 
 -17  -1 -10-49.2632 149.842   6 
 -18   1 -10 155.628 160.404   3 
 -17  -1 -10 128.847 135.827   3 
 -17  -1  -7 618.110 201.566   6 
 -18   1  -7 788.254 212.122   6 
 -17  -1  -7 415.351 277.033   2 
 -18   1  -7 1058.47 413.891   2 
 -17  -1  -4 20631.6 1239.43   2 
 -18   1  -4 19572.3 1207.95   2 
 -17  -1  -1 20708.3 981.339   2 
 -18   1  -1 20345.1 951.492   2 
 -17  -1   2 17162.5 928.662   1 
 -18   1   2 18107.6 953.263   1 
  17 -18   5 26656.4 831.153  10 
  18 -17   5 26951.9 844.107  10 
 -18   1   5 26481.2 807.367   8 
 -17  -1   5 26506.3 813.080   8 
 -17  -1   5 26559.7 1486.83   1 
 -18   1   5 28386.8 1538.19   1 
 -17  -1   5 26421.8 817.267   5 
 -18   1   8 14811.6 697.612   8 
 -17  -1   8 14475.1 691.191   8 
  17 -18   8 14542.7 671.096  10 
  18 -17   8 14105.9 666.219  10 
 -18   1   8 13982.4 647.965   4 
 -17  -1   8 14812.6 672.457   4 
 -18   1  11 182.819 124.007   4 
 -17  -1  11 200.707 112.214   4 
 -18   1  11 544.467 152.808   8 
 -18   2 -11 7495.65 402.277   3 
 -16  -2 -11 8055.93 409.281   3 
 -18   2  -8 8849.41 563.235   6 
 -16  -2  -8 8834.60 550.588   6 
 -16  -2  -5 9057.38 495.519   6 
 -18   2  -5 9792.88 517.477   6 
 -18   2  -5 8981.68 888.794   2 
 -16  -2  -5 9041.20 886.753   2 
 -18   2  -2 19930.9 1015.85   2 
 -16  -2  -2 18941.2 1017.53   2 
 -18   2   1 28579.0 1096.43   1 
 -16  -2   1 28054.6 1043.37   1 
 -16  -2   4 108323. 2737.56   1 
 -18   2   4 108618. 2758.86   1 
 -18   2   7 38825.1 1083.92   8 
 -16  -2   7 38238.5 1073.14   8 
  18 -16   7 38664.6 1094.32  10 
  16 -18   7 40168.7 1085.83  10 
 -16  -2   7 38187.7 1038.56   4 
 -18   2   7 37840.8 1035.45   4 
 -18   2   7 36751.3 1960.94   1 
 -18   2  10 21669.6 763.778   8 
 -16  -2  10 21896.9 761.695   8 
  18 -16  10 20517.0 704.906  10 
 -18   2  10 20262.3 733.219   4 
 -16  -2  10 20731.7 736.611   4 
 -18   3 -12 402.874 93.4700   3 
 -15  -3  -9 77.7286 162.784   3 
 -18   3  -9 68.8613 180.684   6 
 -15  -3  -9 171.227 157.002   6 
 -18   3  -6 10528.0 1037.73   2 
 -15  -3  -6 10893.0 1044.13   2 
 -15  -3  -6 10794.9 565.664   6 
 -18   3  -6 10773.7 569.253   6 
 -18   3  -6 10293.1 508.906   9 
 -15  -3  -3 136649. 2913.02   2 
 -18   3  -3 132942. 2791.07   2 
 -15  -3   0 66571.4 1585.65   2 
 -18   3   0 62227.2 1415.49   2 
 -15  -3   0 63217.7 1339.30   1 
 -18   3   0 66859.1 1490.33   1 
 -15  -3   3 15628.3 956.093   1 
 -18   3   3 15840.2 969.045   1 
  -3  18   3 14609.5 830.897   1 
 -15  -3   6 61497.4 1297.25   8 
 -18   3   6 59733.9 1270.10   8 
  15 -18   6 59204.8 1268.28  10 
  18 -15   6 58542.8 1283.30  10 
 -18   3   6 58070.7 1208.80   4 
 -15  -3   6 55273.2 1183.77   4 
 -18   3   6 60811.2 2382.27   1 
 -15  -3   6 60303.4 2333.82   1 
 -15  -3   9 24602.2 878.769   8 
 -18   3   9 23845.7 861.014   8 
  15 -18   9 23990.9 791.780  10 
  18 -15   9 23476.5 838.762  10 
 -18   3   9 24471.6 859.420   4 
 -15  -3   9 23486.6 844.882   4 
 -18   3  12 446.893 95.7090   4 
 -15  -3  12 222.474 82.0144   4 
 -14  -4 -10 2095.86 270.663   3 
 -18   4 -10 2490.63 312.114   6 
 -14  -4 -10 1625.22 236.827   6 
 -18   4  -7 10916.7 1083.78   2 
 -14  -4  -7 11836.0 1124.78   2 
 -18   4  -7 11539.8 552.527   9 
 -18   4  -7 11574.2 610.690   6 
 -14  -4  -7 12314.0 621.670   6 
 -18   4  -4 21079.7 1214.24   2 
 -14  -4  -4 21059.9 1239.12   2 
 -14  -4  -1 34615.4 1249.63   2 
 -18   4  -1 34799.4 1175.20   2 
 -18   4  -1 34866.4 952.075   1 
 -14  -4   2 44839.4 1430.47   1 
 -18   4   2 46082.3 1508.85   1 
 -18   4   5 54957.9 1133.77   8 
  18 -14   5 52976.8 1151.04  10 
 -18   4   5 57808.6 2155.49   1 
 -14  -4   5 55032.8 2084.20   1 
 -14  -4   8 15306.0 704.661   8 
 -18   4   8 15074.1 702.554   8 
 -14  -4   8 16116.5 708.186   4 
 -18   4   8 16129.6 706.978   4 
  18 -14   8 15096.0 697.870  10 
  14 -18   8 14970.9 646.585  10 
 -18   4  11 8270.79 410.541   8 
  18 -14  11 7978.65 377.366  10 
 -18   4  11 8245.61 433.289   4 
 -14  -4  11 8724.55 446.548   4 
 -18   5 -11 469.264 149.168   3 
 -13  -5 -11 973.763 177.813   3 
 -18   5 -11 625.730 173.716   6 
 -13  -5  -8 5297.57 441.646   3 
 -18   5  -8 5009.79 432.972   6 
 -13  -5  -8 5573.05 439.070   6 
 -18   5  -8 5658.97 394.328   9 
 -18   5  -5 45178.4 1902.58   2 
 -13  -5  -5 46694.4 1958.07   2 
 -13  -5  -2 54977.0 1712.34   2 
 -18   5  -2 54679.1 1604.70   2 
 -13  -5   1 61737.0 1418.33   2 
 -18   5   1 61326.0 1591.24   1 
 -13  -5   4 53399.9 1887.53   1 
 -18   5   4 56378.0 1964.57   1 
  -5  18   4 52443.0 1631.55   1 
 -13  -5   7 24161.2 832.652   4 
 -18   5   7 26559.2 872.318   4 
  13 -18   7 25163.2 826.853  10 
  18 -13   7 25702.1 890.305  10 
 -18   5   7 25056.4 1625.41   1 
 -18   5   7 25320.7 865.196   8 
 -13  -5   7 26040.9 882.602   8 
 -18   5  10 4001.67 347.107   8 
 -13  -5  10 4187.48 355.300   8 
  13 -18  10 3897.88 309.048   4 
 -18   5  10 3732.66 345.647   4 
 -13  -5  10 3110.62 321.154   4 
  18 -13  10 3641.73 325.867  10 
 -18   6 -12 2170.85 182.617   3 
  -6  18 -12 1768.46 150.720   9 
 -12  -6  -9 12296.7 624.663   3 
 -18   6  -9 12091.1 644.858   6 
 -12  -6  -9 12516.2 609.800   6 
 -18   6  -6 48117.8 2108.63   2 
 -12  -6  -6 53589.8 2237.94   2 
 -12  -6  -6 50758.3 1170.81   6 
 -18   6  -6 51009.3 1203.59   6 
 -18   6  -6 51171.0 1138.62   9 
 -18   6  -3 78159.2 2091.82   2 
 -12  -6  -3 75168.8 2148.01   2 
 -18   6   0 190954. 2339.24   2 
 -12  -6   0 188895. 2736.89   2 
 -18   6   0 184709. 2559.24   1 
  -6  18   3 85400.9 2078.75   1 
 -18   6   3 89384.7 2269.03   1 
 -12  -6   3 86990.3 2172.54   1 
 -12  -6   6 21370.2 764.062   8 
 -18   6   6 22810.0 776.258   8 
  12 -18   6 22060.0 737.275  10 
  18 -12   6 21729.2 779.588  10 
 -18   6   6 21522.8 744.461   4 
 -18   6   6 21751.5 1408.49   1 
 -12  -6   9 26540.3 902.701   8 
 -18   6   9 27789.8 923.048   8 
  18 -12   9 26656.9 908.890  10 
 -18   6   9 27236.6 924.999   4 
 -12  -6   9 27694.6 927.319   4 
 -12  -6  12 948.801 141.719   4 
 -11  -7 -10 712.835 190.175   3 
 -18   7 -10 514.185 203.372   6 
 -18   7  -7 4943.04 408.022   6 
 -11  -7  -7 4351.97 371.985   6 
 -18   7  -7 4505.07 365.345   9 
 -11  -7  -7 4656.71 390.268   3 
 -11  -7  -7 3092.64 581.014   2 
 -18   7  -7 5086.67 779.910   2 
 -11  -7  -4 54136.0 1962.18   2 
 -18   7  -4 55949.1 1927.83   2 
 -11  -7  -1 63105.3 1709.27   2 
 -18   7  -1 67987.0 1457.50   1 
 -18   7  -1 65938.6 1580.77   2 
  -7  18   2 36541.4 1365.80   1 
 -18   7   2 37783.8 1372.73   1 
 -18   7   5 38879.2 1750.38   1 
  -7  18   5 38366.0 1506.63   1 
 -11  -7   8 12932.6 645.994   8 
 -18   7   8 11957.1 614.678   8 
 -18   7   8 11857.0 620.539   4 
 -11  -7   8 11839.3 614.523   4 
  18 -11   8 12786.0 647.087  10 
 -11  -7  11 368.709 147.412   4 
 -18   7  11 293.745 135.249   4 
  11 -18  11 320.653 110.434   4 
 -18   7  11 448.158 125.347   8 
  -8  18 -11 897.522 181.468   9 
 -10  -8 -11 780.279 152.030   3 
 -18   8 -11 989.027 191.085   6 
 -10  -8  -8 32691.5 1004.09   3 
 -10  -8  -8 31584.3 958.085   6 
 -18   8  -8 32516.4 1040.35   6 
 -18   8  -8 30177.3 929.154   9 
 -18   8  -5 47224.9 1929.08   2 
  10 -18  -5 51782.7 1703.68   2 
 -10  -8  -5 51505.5 2039.66   2 
 -10  -8  -2 169646. 3011.04   2 
 -18   8  -2 176845. 2250.60   1 
 -10  -8   1 224676. 2893.93   2 
 -18   8   1 231769. 3147.94   1 
  -8  18   4 61750.0 1878.45   1 
 -18   8   4 68255.2 2153.17   1 
 -10  -8   7 41533.7 1104.17   8 
 -18   8   7 39551.2 1068.94   8 
  18 -10   7 40677.6 1107.51  10 
 -18   8   7 41184.1 1099.21   4 
 -18   8   7 38311.0 1962.35   1 
 -18   8  10 9807.95 516.695   8 
 -18   8  10 10517.4 562.445   4 
 -10  -8  10 10072.6 552.940   4 
  10 -18  10 10855.2 539.744   4 
  18 -10  10 10374.2 542.275  10 
  -9  18 -12 194.648 78.9085   9 
 -18   9 -12 151.819 87.6580   3 
 -18   9 -12 173.671 91.4417   6 
  -9  -9  -9 2265.75 281.909   3 
  -9  -9  -9 2606.02 292.668   6 
 -18   9  -9 2562.71 344.224   6 
 -18   9  -9 2591.82 297.047   9 
 -18   9  -6 8075.65 883.490   2 
  -9  -9  -6 8868.03 938.893   2 
  -9  -9  -6 9830.55 524.096   3 
  -9  -9  -6 8988.35 485.617   6 
 -18   9  -6 9654.35 513.684   9 
   9 -18  -3 5061.88 522.058   2 
  -9  -9  -3 4872.73 609.776   2 
  -9  -9   0 42403.3 1337.33   2 
 -18   9   0 39950.8 1260.52   1 
 -18   9   3 6187.16 632.845   1 
  -9  18   3 5618.85 574.105   1 
 -18   9   6 9309.62 506.959   4 
 -18   9   6 9326.54 951.795   1 
  -9  -9   6 8749.67 497.517   8 
 -18   9   6 9055.82 501.754   8 
  18  -9   6 9057.51 506.124  10 
 -18   9   9 2626.64 318.948   8 
  18  -9   9 3054.42 339.773  10 
  -9  -9   9 2411.15 317.635   4 
 -18   9   9 2372.75 316.234   4 
  -9  -9  12-41.1522 90.2863   4 
  -8 -10 -10 10271.9 508.230   3 
 -18  10 -10 10888.1 592.787   6 
 -18  10 -10 9881.62 480.898   9 
 -18  10  -7 39559.3 2028.62   2 
  -8 -10  -7 41634.5 2075.27   2 
  -8 -10  -7 42290.1 1110.68   3 
  -8 -10  -7 41999.6 1050.16   6 
 -18  10  -7 39608.9 1065.35   9 
  -8 -10  -4 63435.4 2133.23   2 
   8 -18  -4 67667.9 1946.98   2 
  -8 -10  -1 233422. 3359.21   2 
 -18  10  -1 234378. 2946.22   1 
 -10  18   2 174967. 3051.14   1 
 -18  10   2 183213. 3063.80   1 
 -18  10   5 48716.4 1971.76   1 
 -10  18   5 47430.2 1788.74   1 
  18  -8   8 30740.7 1004.85  10 
 -18  10   8 31202.7 975.864   8 
  -8 -10   8 29839.8 964.451   8 
 -18  10   8 32260.7 1022.71   4 
 -18  10  11 796.571 143.459   8 
 -18  10  11 1164.60 208.503   4 
  -8 -10  11 990.361 191.701   4 
   8 -18  11 887.355 166.522   4 
 -11  18 -11 511.083 150.334   9 
 -18  11 -11 492.220 173.993   6 
 -18  11  -8 10848.6 579.673   9 
  -7 -11  -8 10608.8 568.248   3 
  -7 -11  -5 41565.6 1844.35   2 
   7 -18  -5 42512.7 1661.46   2 
   7 -18  -2 39858.2 1450.00   2 
  -7 -11  -2 38278.3 1465.30   2 
 -18  11  -2 39588.8 1212.47   1 
  -7 -11   1 66692.9 1698.88   2 
 -18  11   1 68596.6 1797.15   1 
 -11  18   4 52914.2 1839.30   1 
 -18  11   4 57543.6 2004.68   1 
 -18  11   7 4885.86 390.745   8 
  -7 -11   7 4569.34 392.592   8 
  18  -7   7 5328.93 424.296  10 
 -18  11   7 4211.57 373.369   4 
 -18  11   7 5206.03 733.582   1 
 -18  11  10 430.772 126.570   8 
  18  -7  10 490.802 178.519  10 
   7 -18  10 379.137 164.020   4 
 -18  11  10 567.883 210.453   4 
  -7 -11  10 434.309 181.092   4 
 -12  18 -12 1086.79 152.960   6 
 -18  12 -12 1059.25 161.460   6 
 -18  12 -12 1110.86 140.120   3 
  -6 -12  -9 24130.5 821.822   3 
 -18  12  -9 25232.3 919.069   6 
 -18  12  -9 25025.2 852.269   9 
 -18  12  -6 21372.3 772.966   9 
  -6 -12  -6 22814.2 1454.35   2 
  -6 -12  -6 20274.5 743.054   3 
   6 -18  -6 23110.7 1317.58   2 
 -18  12  -6 22124.4 1432.16   2 
   6 -18  -3 89633.2 2254.12   2 
  -6 -12  -3 89724.2 2392.02   2 
 -18  12  -3 84839.1 1850.51   1 
  -6 -12   0 199267. 3042.59   2 
 -18  12   0 192235. 2909.38   1 
 -12  18   3 79406.4 2177.89   1 
 -18  12   3 85199.0 2280.97   1 
  18  -6   6 51518.6 1190.95  10 
  12   6   6 51638.3 1210.40  10 
 -18  12   6 50992.4 1161.87   8 
  -6 -12   6 52129.1 1189.25   8 
 -18  12   6 51659.5 1184.30   4 
 -12  18   6 57101.5 1297.75   4 
 -12  18   6 50240.8 1082.79   8 
 -18  12   6 51707.9 2178.88   1 
 -12  18   6 53909.2 2067.60   1 
 -18  12   9 12177.3 606.540   8 
  18  -6   9 11781.4 635.017  10 
 -18  12   9 13346.6 679.501   4 
  -6 -12  12 2025.01 191.346   4 
   6 -18  12 2363.25 187.206   4 
 -13  18 -10 4057.03 363.231   9 
  -5 -13 -10 4522.83 323.987   3 
 -18  13 -10 3592.55 317.948   9 
 -18  13 -10 3910.78 369.973   6 
 -18  13  -7 24401.3 865.850   9 
  -5 -13  -7 25582.5 853.829   3 
  -5 -13  -7 26330.1 1630.58   2 
 -18  13  -7 24635.5 1628.41   2 
   5 -18  -4 56019.0 1902.65   2 
  -5 -13  -4 56231.3 2021.39   2 
   5 -18  -1 62653.5 1865.85   2 
  -5 -13  -1 62470.8 1814.38   2 
 -18  13  -1 61880.3 1642.46   1 
 -18  13   2 61987.2 1853.97   1 
 -13  18   2 58996.8 1838.88   1 
 -18  13   5 47443.1 1980.48   1 
 -13  18   5 45310.2 1843.25   1 
 -18  13   8 5263.25 412.829   8 
 -18  13   8 4969.21 433.764   4 
  18  -5   8 5208.13 433.849  10 
  -5 -13  11 885.680 189.106   4 
   5 -18  11 775.872 168.813   4 
 -18  13  11 329.215 83.0939   8 
 -18  14 -11 9054.16 470.093   6 
 -18  14 -11 8182.90 378.962   9 
 -14  18 -11 9090.86 441.094   9 
  -4 -14  -8 14833.4 657.422   3 
 -18  14  -8 16149.3 726.220   9 
 -18  14  -5 56113.0 1190.12   9 
  -4 -14  -5 55466.5 2151.79   2 
   4 -18  -5 56820.5 2043.40   2 
   4 -18  -2 41698.7 1558.82   2 
  -4 -14  -2 43683.6 1605.77   2 
 -18  14  -2 38930.6 1330.13   1 
 -14  18   1 32213.3 1354.84   1 
 -18  14   1 35395.1 1361.06   1 
 -14  18   4 23703.2 1296.92   1 
 -18  14   4 23849.2 1321.71   1 
 -18  14   7 10978.9 577.330   8 
 -14  18   7 10832.9 539.023   8 
 -18  14   7 11624.5 613.387   4 
 -14  18   7 11381.5 629.250   4 
 -18  14   7 11372.5 1098.01   1 
 -14  18   7 11443.0 1044.05   1 
  14   4   7 11445.7 607.205  10 
  18  -4   7 11961.1 617.037  10 
  18  -4  10 1942.07 266.453  10 
 -18  14  10 2220.18 303.248   4 
   4 -18  10 2363.29 302.332   4 
  -4 -14  10 1856.79 272.019   4 
 -18  14  10 2302.58 245.689   8 
 -18  15 -12 252.294 104.008   6 
 -15  18 -12 404.736 116.436   6 
 -15  18  -9 22850.6 862.117   9 
  -3 -15  -9 22870.9 766.575   3 
 -18  15  -9 24480.8 863.319   9 
  -3 -15  -6 60004.7 1266.35   3 
 -18  15  -6 59407.5 1302.32   9 
   3 -18  -6 63827.1 2321.25   2 
  -3 -15  -6 62572.1 2408.11   2 
   3 -18  -3 16153.4 1027.30   2 
  -3 -15  -3 17663.3 1098.34   2 
  -3 -15   0 61748.9 1819.76   2 
 -18  15   0 62769.7 1796.64   1 
 -18  15   3 141222. 3057.82   1 
 -15  18   3 137752. 3009.75   1 
  18  -3   6 10262.0 553.162  10 
  15   3   6 10479.2 557.949  10 
 -18  15   6 11276.3 565.601   8 
 -18  15   6 10965.4 570.182   4 
 -15  18   6 10611.0 579.402   4 
 -15  18   6 10631.2 534.314   8 
 -18  15   6 10274.5 999.557   1 
 -15  18   6 11054.8 996.615   1 
 -18  15   9-65.6772 129.408   8 
  18  -3   9-261.463 183.232  10 
 -18  15   9 62.8884 199.461   4 
  -3 -15  12 419.166 104.088   4 
   3 -18  12 302.291 90.7787   4 
 -18  16 -10 20397.8 769.373   6 
 -18  16 -10 19852.5 717.798   9 
 -16  18 -10 20274.1 746.126   9 
 -18  16  -7 39567.1 1119.20   9 
  -2 -16  -7 38672.4 1035.24   3 
   2 -18  -7 36323.2 1841.64   2 
  -2 -16  -7 38619.0 1978.96   2 
   2 -18  -4 109444. 2802.51   2 
  -2 -16  -4 109093. 2875.20   2 
 -18  16  -1 27678.9 1209.33   1 
   2 -18  -1 29355.8 1339.79   2 
  -2 -16  -1 26592.2 1261.30   2 
 -16  18   2 20123.2 1133.83   1 
 -18  16   2 21956.1 1167.71   1 
 -18  16   5 9407.67 507.617   4 
  18  -2   5 9661.90 497.122  10 
  16   2   5 9337.90 489.004  10 
 -16  18   5 10124.1 509.592   8 
 -18  16   5 9710.65 500.160   8 
 -18  16   5 8976.81 901.112   1 
 -16  18   5 8742.19 871.509   1 
  16   2   8 8362.99 542.446  10 
  18  -2   8 7941.23 537.950  10 
 -18  16   8 9099.15 581.127   4 
 -18  16   8 8497.80 514.698   8 
 -16  18   8 7703.17 467.516   8 
   2 -18  11 9117.04 454.485   4 
  -2 -16  11 9495.83 464.140   4 
 -18  17 -11 481.856 147.080   6 
 -17  18 -11 307.523 145.488   6 
 -18  17 -11 479.711 136.027   9 
 -17  18 -11 275.798 102.473   9 
 -17  18  -8 14240.5 701.643   9 
  -1 -17  -8 12620.4 583.169   3 
 -18  17  -8 13554.5 677.705   9 
 -18  17  -5 27319.2 861.406   9 
   1 -18  -5 25219.5 775.831   3 
  -1 -17  -5 26408.3 808.724   3 
   1 -18  -5 25566.2 1459.59   2 
  -1 -17  -5 26046.3 1494.75   2 
   1 -18  -2 17399.1 1067.32   2 
  -1 -17  -2 18191.3 1099.76   2 
 -17  18   1 21073.0 1130.83   1 
 -18  17   1 22791.6 1176.13   1 
 -18  17   4 19327.7 1227.83   1 
 -17  18   4 20627.1 1264.94   1 
 -17  18   7 399.562 227.511   4 
 -18  17   7 633.579 224.026   4 
  18  -1   7 771.417 214.856  10 
  17   1   7 779.960 213.880  10 
 -18  17   7 454.831 180.199   8 
 -17  18   7 601.441 181.617   8 
 -18  17   7 396.792 235.198   1 
 -17  18   7-206.261 264.940   1 
 -18  17  10 229.792 95.3219   8 
   1 -18  10 137.100 181.101   4 
  -1 -17  10 189.293 164.677   4 
 -18  18 -12 10848.0 371.933   6 
 -18  18  -9 10387.6 586.180   9 
 -18  18  -6 89231.0 1647.32   9 
   0 -18  -6 87754.4 1523.60   3 
   0 -18  -6 91800.4 2933.12   2 
   0 -18  -3 179622. 3600.29   2 
 -18  18   0 509.911 223.236   1 
 -18  18   3 8663.71 816.039   1 
 -18  18   6 3468.73 325.986   8 
  18   0   6 3806.53 348.183  10 
 -18  18   6 4063.93 674.100   1 
 -18  18   6 3600.86 352.112   4 
 -18  18   9 22552.2 760.985   8 
   0 -18  12 3380.45 211.240   4 
 -19   0 -10 3226.31 321.050   3 
 -19   0  -7 12795.7 661.068   6 
 -19   0  -7 13209.4 1250.26   2 
 -19   0  -4 21054.6 754.374   6 
 -19   0  -4 21322.7 1298.33   2 
 -19   0  -1 2552.13 379.682   2 
 -19   0   2 46191.2 1576.53   1 
  19 -19   5 34378.3 984.314  10 
 -19   0   5 33326.4 933.862   8 
 -19   0   5 34350.3 1740.21   1 
 -19   0   5 32549.9 922.337   5 
 -19   0   8 4911.57 418.702   8 
  19 -19   8 4811.33 400.890  10 
 -19   0   8 5127.53 395.468   4 
 -19   0  11 4122.81 270.882   4 
 -18  -1 -11 811.637 162.649   3 
 -19   1 -11 828.303 169.886   3 
 -18  -1  -8 6127.29 473.758   6 
 -19   1  -8 5533.66 455.748   6 
 -19   1  -5 1869.43 256.523   6 
 -18  -1  -5 2035.19 270.096   6 
 -18  -1  -5 1943.52 439.582   2 
 -19   1  -5 1896.26 458.025   2 
 -19   1  -5 1877.21 229.991   9 
 -18  -1  -2 781.416 228.371   2 
 -19   1  -2 533.574 198.789   2 
 -18  -1   1 8987.50 616.127   1 
 -19   1   1 9415.16 648.830   1 
 -19   1   4 13824.5 1026.82   1 
 -18  -1   4 13912.6 1030.22   1 
 -18  -1   7 9881.68 571.094   8 
 -19   1   7 9841.73 567.238   8 
  19 -18   7 10345.5 582.534  10 
  18 -19   7 10428.6 577.525  10 
 -19   1   7 10038.1 538.827   4 
 -18  -1   7 9387.95 522.159   4 
 -19   1   7 9479.49 1025.88   1 
 -18  -1  10 3016.11 304.197   8 
 -19   1  10 2485.94 283.516   8 
  18 -19  10 2369.86 241.999  10 
  19 -18  10 2114.95 236.561  10 
 -19   1  10 2290.35 254.176   4 
 -18  -1  10 2227.22 253.303   4 
 -17  -2  -9 3896.49 377.589   3 
 -19   2  -9 2878.21 341.307   6 
 -17  -2  -9 3374.42 347.270   6 
 -17  -2  -6 4576.93 393.871   6 
 -19   2  -6 3737.73 355.355   6 
 -19   2  -6 3408.10 300.877   9 
 -17  -2  -6 3621.13 627.863   2 
 -19   2  -6 2586.54 506.215   2 
 -19   2  -3 26369.3 1294.80   2 
 -17  -2  -3 27108.4 1351.17   2 
 -17  -2   0 29312.0 1082.75   2 
 -19   2   0 28537.5 1017.14   2 
 -19   2   0 30248.3 1021.50   1 
 -17  -2   3 27003.9 1294.35   1 
 -19   2   3 29929.9 1365.25   1 
 -19   2   6 540.213 185.927   8 
 -17  -2   6 533.623 168.158   8 
  17 -19   6 967.789 207.141  10 
  19 -17   6 903.511 205.071  10 
 -17  -2   6 76.0237 138.474   4 
 -17  -2   6 763.075 318.210   1 
 -19   2   6 425.193 263.397   1 
 -19   2   9 9004.17 543.888   8 
 -17  -2   9 10084.2 567.937   8 
  19 -17   9 9314.60 529.236  10 
  17 -19   9 9177.40 502.359  10 
 -19   2   9 9962.49 541.490   4 
 -17  -2   9 10845.7 561.268   4 
 -19   3 -10 3598.09 349.331   3 
 -16  -3 -10 4349.13 356.231   3 
 -19   3 -10 3826.67 350.864   6 
 -16  -3  -7 12394.4 1186.45   2 
 -19   3  -7 12636.4 1164.75   2 
 -19   3  -7 12303.0 575.017   9 
 -19   3  -7 11867.5 629.235   6 
 -16  -3  -7 11160.3 604.930   6 
 -19   3  -4 9213.85 838.969   2 
 -16  -3  -4 10814.5 914.096   2 
 -16  -3  -1 19460.6 967.077   2 
 -19   3  -1 19658.2 922.159   2 
 -16  -3   2 6027.86 565.793   1 
 -19   3   2 5599.18 546.429   1 
  19 -16   5 4111.23 353.799  10 
  16 -19   5 3962.99 324.141  10 
 -19   3   5 3799.79 325.321   8 
 -16  -3   5 3725.69 322.530   8 
 -16  -3   5 4421.38 628.742   1 
 -19   3   5 4077.66 611.805   1 
 -16  -3   5 3673.54 325.663   5 
 -19   3   8 7065.95 491.736   8 
 -16  -3   8 7057.68 499.730   8 
 -19   3   8 6992.51 467.791   4 
 -16  -3   8 7185.71 478.128   4 
  16 -19   8 6335.64 439.928  10 
  19 -16   8 7352.01 499.030  10 
 -19   3  11 980.181 162.376   8 
 -19   3  11 802.902 148.305   4 
 -16  -3  11 875.079 160.717   4 
 -15  -4 -11 4482.67 303.001   3 
 -19   4 -11 4034.47 306.526   3 
 -19   4 -11 3892.69 310.399   6 
 -15  -4  -8 136.711 184.861   3 
 -15  -4  -8 472.255 182.041   6 
 -19   4  -8 394.989 200.959   6 
 -15  -4  -5 23832.4 1448.93   2 
 -19   4  -5 23452.9 1410.00   2 
 -19   4  -5 22151.7 772.670   6 
 -15  -4  -5 22906.0 788.992   6 
 -19   4  -5 23093.1 744.878   9 
 -15  -4  -2 30884.4 1323.82   2 
 -19   4  -2 32597.7 1288.30   2 
 -15  -4   1 5248.45 435.505   2 
 -19   4   1 6275.14 550.028   1 
 -15  -4   1 6167.02 500.398   1 
 -19   4   4 4754.87 610.370   1 
 -15  -4   4 4610.21 583.956   1 
 -15  -4   7 4216.86 382.961   8 
 -19   4   7 3691.16 369.166   8 
  15 -19   7 4177.27 360.665  10 
  19 -15   7 4097.43 377.959  10 
 -15  -4   7 4069.99 365.099   4 
 -19   4   7 3723.20 344.352   4 
 -19   4   7 3736.45 682.661   1 
 -19   4  10 8074.13 466.582   8 
 -15  -4  10 8574.26 484.216   8 
  19 -15  10 8097.17 452.046  10 
 -19   4  10 7438.86 454.619   4 
 -15  -4  10 7358.89 451.507   4 
 -19   5 -12 2580.28 177.028   3 
 -14  -5  -9 2785.19 324.536   3 
 -19   5  -9 2371.73 324.894   6 
 -14  -5  -9 2641.50 296.601   6 
 -14  -5  -6 31251.5 1747.69   2 
 -19   5  -6 29179.8 1673.06   2 
 -19   5  -6 31642.0 963.824   6 
 -14  -5  -6 31779.9 956.086   6 
 -19   5  -6 30712.7 893.945   9 
 -19   5  -3 27252.7 1280.76   2 
 -14  -5  -3 26132.4 1315.11   2 
 -19   5   0 14040.8 663.592   2 
 -14  -5   0 13498.4 750.131   2 
 -19   5   0 15831.7 762.556   1 
 -19   5   3 39362.0 1555.27   1 
  -5  19   3 40127.1 1450.49   1 
 -14  -5   3 41306.6 1549.40   1 
 -19   5   6 4734.31 375.273   8 
 -14  -5   6 4424.85 361.764   8 
  19 -14   6 4961.39 395.212  10 
  14 -19   6 4449.69 359.132  10 
 -19   5   6 4478.18 342.555   4 
 -19   5   6 4846.79 675.086   1 
 -19   5   9 1261.98 257.085   8 
 -14  -5   9 1588.17 271.897   8 
  19 -14   9 1496.88 267.552  10 
 -19   5   9 1744.92 281.646   4 
 -14  -5   9 1632.36 258.917   4 
 -14  -5  12 218.406 78.3965   4 
 -13  -6 -10 784.900 200.024   3 
 -19   6 -10 799.580 223.284   6 
 -19   6  -7 9866.39 525.532   9 
 -13  -6  -7 9201.18 543.849   3 
 -13  -6  -7 8634.83 1027.18   2 
 -19   6  -7 8640.96 994.126   2 
 -19   6  -7 9157.57 549.635   6 
 -13  -6  -7 9335.86 540.389   6 
 -13  -6  -4 21670.2 1279.85   2 
 -19   6  -4 22612.4 1266.86   2 
 -13  -6  -1 792.718 218.657   2 
 -19   6  -1 937.588 183.178   1 
 -19   6  -1 725.201 224.560   2 
 -19   6   2 8739.86 686.208   1 
  -6  19   2 8319.07 672.284   1 
  19 -13   5 337.248 138.609  10 
 -19   6   5 206.654 172.403   1 
 -13  -6   5 60.1222 121.995   8 
 -19   6   5 247.648 116.020   8 
 -13  -6   5 249.855 115.456   5 
 -13  -6   8 2706.00 338.013   8 
 -19   6   8 2248.41 327.122   8 
 -13  -6   8 1918.75 267.684   4 
 -19   6   8 2374.41 305.770   4 
  19 -13   8 2685.78 323.439  10 
  13 -19   8 2203.97 264.051  10 
 -13  -6  11 1365.93 205.679   4 
 -19   6  11 1582.46 215.531   4 
 -19   6  11 1464.39 185.352   8 
 -12  -7 -11 2389.43 222.998   3 
  -7  19 -11 2327.83 243.236   9 
 -19   7 -11 2378.11 248.167   3 
 -19   7 -11 2457.69 265.239   6 
 -12  -7  -8 20993.4 814.030   3 
 -12  -7  -8 20371.9 784.931   6 
 -19   7  -8 19610.2 815.231   6 
 -19   7  -8 20286.0 752.044   9 
 -19   7  -5 64534.0 1279.54   6 
 -12  -7  -5 64024.1 1264.69   3 
 -12  -7  -5 63273.5 2307.61   2 
 -19   7  -5 62396.7 2251.98   2 
 -12  -7  -2 25351.5 1206.22   2 
 -19   7  -2 21018.2 1024.53   2 
 -12  -7   1 8853.42 589.729   2 
 -19   7   1 8366.34 614.212   1 
 -19   7   4 43360.9 1755.89   1 
  -7  19   4 40453.5 1531.84   1 
 -12  -7   7 2639.75 312.575   8 
 -19   7   7 2849.30 321.169   8 
 -19   7   7 3119.69 321.903   4 
  12 -19   7 2431.84 267.014  10 
  19 -12   7 2813.55 326.953  10 
 -19   7   7 1902.68 485.065   1 
 -19   7  10 2445.38 294.822   4 
  12 -19  10 2279.91 252.417   4 
 -12  -7  10 2143.94 278.764   4 
  19 -12  10 2142.32 259.622  10 
 -19   7  10 2244.25 278.656   8 
 -19   8 -12 974.246 134.693   3 
  -8  19 -12 561.706 95.2392   9 
 -11  -8  -9 8340.68 515.524   3 
 -19   8  -9 8110.20 543.111   6 
 -19   8  -9 7655.26 456.738   9 
 -11  -8  -6 13506.6 1147.61   2 
 -11  -8  -6 13002.7 611.560   3 
 -19   8  -6 12397.8 1121.14   2 
 -19   8  -6 13206.9 623.566   6 
 -11  -8  -6 12313.1 580.441   6 
 -19   8  -6 12839.0 593.773   9 
 -11  -8  -3 20061.5 1157.90   2 
 -19   8  -3 19514.6 1087.74   2 
 -19   8   0 23600.9 860.584   2 
 -11  -8   0 23767.0 1017.82   2 
 -19   8   0 23426.5 967.027   1 
  -8  19   3 9633.96 751.168   1 
 -19   8   3 9450.69 787.489   1 
 -11  -8   6 4480.39 364.062   8 
 -19   8   6 4500.01 365.602   8 
  19 -11   6 4126.96 356.114  10 
  11 -19   6 4416.06 333.196  10 
 -19   8   6 4243.92 352.875   4 
 -19   8   6 4678.52 694.402   1 
 -11  -8   9 852.261 234.248   8 
 -19   8   9 387.612 189.779   8 
  19 -11   9 981.350 222.105  10 
 -11  -8   9 557.059 204.394   4 
 -19   8   9 541.970 213.205   4 
 -11  -8  12 587.511 120.977   4 
 -10  -9 -10 297.210 142.487   3 
 -19   9 -10 307.120 215.089   6 
 -10  -9  -7 12953.4 1186.13   2 
 -19   9  -7 14506.3 1261.26   2 
 -10  -9  -7 12491.0 620.746   3 
 -19   9  -7 12431.5 609.439   9 
 -19   9  -7 13765.9 663.101   6 
 -10  -9  -7 12275.5 597.037   6 
 -10  -9  -4 32060.3 1550.24   2 
  10 -19  -4 36384.4 1455.80   2 
 -19   9  -4 32021.0 1491.69   2 
 -10  -9  -1 10937.4 759.621   2 
 -19   9  -1 12123.1 665.420   1 
  -9  19   2 57339.5 1780.13   1 
 -19   9   2 62739.0 1824.49   1 
  19 -10   5 13632.0 586.513  10 
 -10  -9   5 13258.3 570.095   8 
 -19   9   5 13700.1 581.611   8 
 -19   9   5 12571.2 1038.91   1 
  -9  19   5 13630.9 950.074   1 
 -10  -9   5 13825.1 609.415   5 
 -10  -9   8 6235.35 462.918   8 
 -19   9   8 6569.25 471.895   8 
 -19   9   8 5923.82 449.364   4 
  19 -10   8 6412.26 481.689  10 
 -19   9  11 4492.23 332.783   4 
 -10  -9  11 4592.89 336.822   4 
  10 -19  11 4497.87 301.004   4 
 -19   9  11 4236.32 288.933   8 
  -9 -10 -11 4262.38 274.756   3 
 -19  10 -11 4020.30 332.570   6 
 -10  19 -11 3945.72 308.153   9 
  -9 -10  -8 6780.06 466.241   3 
 -19  10  -8 5903.96 471.121   6 
  -9 -10  -8 6476.16 430.032   6 
 -19  10  -8 6915.05 469.432   9 
 -19  10  -5 14024.2 594.345   9 
  -9 -10  -5 13648.0 1072.84   2 
   9 -19  -5 14993.3 976.809   2 
  -9 -10  -5 13911.6 600.832   3 
 -19  10  -5 13063.1 1053.98   2 
  -9 -10  -2 55197.5 1782.22   2 
 -19  10  -2 58939.3 1444.47   1 
  -9 -10   1 11759.2 722.778   2 
 -19  10   1 11687.3 764.361   1 
 -10  19   4 31527.9 1430.99   1 
 -19  10   4 32514.6 1531.53   1 
 -19  10   7 13629.4 636.121   8 
  -9 -10   7 12615.9 620.786   8 
  19  -9   7 13329.0 652.919  10 
 -19  10   7 13047.2 634.024   4 
 -19  10   7 13323.2 1190.29   1 
 -19  10  10 457.558 155.612   8 
  19  -9  10 198.067 152.755  10 
   9 -19  10 337.302 163.908   4 
 -19  10  10 302.604 169.734   4 
  -9 -10  10 389.568 179.229   4 
 -19  11 -12 665.249 127.854   6 
 -11  19 -12 744.818 135.633   6 
 -19  11 -12 548.167 111.463   3 
 -19  11  -9 1134.50 221.076   9 
  -8 -11  -9 1301.46 233.239   3 
 -19  11  -9 744.889 242.294   6 
  -8 -11  -6 4701.55 341.788   6 
 -19  11  -6 4513.21 371.867   9 
  -8 -11  -6 4724.41 678.719   2 
  -8 -11  -6 4387.17 368.622   3 
 -19  11  -6 4234.93 665.708   2 
   8 -19  -3 11985.9 836.933   2 
  -8 -11  -3 10598.3 852.125   2 
  -8 -11   0 24232.7 1069.18   2 
 -19  11   0 25506.4 1065.20   1 
 -11  19   3 20142.9 1114.95   1 
 -19  11   3 19231.4 1124.94   1 
  -8 -11   6 13564.7 618.051   8 
 -19  11   6 14242.7 628.443   8 
  19  -8   6 13673.9 631.828  10 
 -19  11   6 13060.4 596.997   4 
 -19  11   6 12661.5 1107.58   1 
 -11  19   6 13708.4 1032.21   1 
 -19  11   9 7501.80 486.598   8 
 -19  11   9 7129.77 500.377   4 
  -8 -11   9 7513.55 509.080   4 
  19  -8   9 7603.32 514.165  10 
  -8 -11  12 663.396 127.616   4 
 -19  12 -10 1998.94 239.595   9 
 -12  19 -10 2207.53 281.497   9 
  -7 -12 -10 1636.09 222.553   3 
 -19  12 -10 1934.69 288.066   6 
 -19  12  -7 2487.83 292.969   9 
  -7 -12  -7 2711.54 577.745   2 
  -7 -12  -7 2906.64 322.878   3 
 -19  12  -7 3379.16 630.733   2 
   7 -19  -4 46427.3 1729.42   2 
  -7 -12  -4 43566.4 1821.15   2 
  -7 -12  -1 7473.71 654.372   2 
 -19  12  -1 8769.11 626.388   1 
 -19  12   2 24850.0 1192.90   1 
 -12  19   2 25831.4 1236.02   1 
 -19  12   5 64705.3 2328.24   1 
 -12  19   5 63136.6 2159.15   1 
 -19  12   5 64742.3 1262.55   8 
  -7 -12   5 62242.3 1234.54   8 
  19  -7   5 63138.3 1254.46  10 
  12   7   5 61101.6 1242.00  10 
 -19  12   8 20654.1 800.205   8 
 -19  12   8 23123.7 867.280   4 
  19  -7   8 22185.3 861.967  10 
  -7 -12  11 2663.39 263.297   4 
   7 -19  11 2441.40 241.848   4 
 -19  12  11 2354.23 211.502   8 
 -19  13 -11 1801.99 235.595   6 
 -13  19 -11 1833.92 212.530   9 
  -6 -13  -8 2607.52 304.409   3 
 -19  13  -8 3141.72 344.149   9 
 -19  13  -5 382.785 134.743   9 
  -6 -13  -5 122.479 98.3731   3 
   6 -19  -5 236.424 205.743   2 
   6 -19  -2 8228.81 709.891   2 
  -6 -13  -2 7264.38 699.539   2 
 -19  13  -2 8810.36 631.511   1 
 -19  13   1 1580.94 331.581   1 
 -13  19   1 1155.65 326.605   1 
 -13  19   4 23713.8 1294.39   1 
 -19  13   4 20601.0 1243.79   1 
 -19  13   7 10050.7 557.135   8 
  19  -6   7 9172.43 547.572  10 
 -19  13   7 9970.33 562.982   4 
 -19  13   7 10152.2 1045.48   1 
 -19  13  10 812.526 171.235   8 
  19  -6  10 805.955 209.301  10 
   6 -19  10 950.776 204.314   4 
 -19  13  10 778.711 192.167   4 
  -6 -13  10 792.278 196.287   4 
 -19  14 -12 285.447 82.3366   3 
 -14  19 -12 385.899 104.264   6 
 -19  14 -12 244.386 94.5133   6 
 -19  14  -9 1627.90 262.339   9 
 -14  19  -9 1576.50 280.846   9 
 -19  14  -9 1688.36 284.508   6 
  -5 -14  -9 1508.59 237.029   3 
   5 -19  -6 5546.12 724.243   2 
  -5 -14  -6 5715.26 768.732   2 
 -19  14  -6 4958.14 391.944   9 
  -5 -14  -6 4883.37 383.653   3 
   5 -19  -3 40485.5 1615.53   2 
  -5 -14  -3 41759.0 1706.91   2 
 -19  14  -3 41029.5 1395.59   1 
  -5 -14   0 15909.5 930.400   2 
 -19  14   0 15463.0 887.515   1 
 -19  14   3 28145.7 1371.14   1 
 -14  19   3 27478.0 1349.88   1 
  14   5   6 28724.8 917.739  10 
  19  -5   6 29179.7 911.823  10 
 -19  14   6 31902.1 942.038   8 
 -19  14   6 30974.3 949.890   4 
 -14  19   6 29448.3 866.696   8 
 -19  14   6 28848.1 1658.58   1 
 -14  19   6 27572.3 1551.87   1 
 -19  14   9 2444.96 297.205   8 
  19  -5   9 3074.69 344.561  10 
 -19  14   9 2518.18 338.467   4 
  -5 -14  12 2650.87 205.593   4 
   5 -19  12 2375.16 171.798   4 
 -19  15 -10 7819.13 490.795   6 
 -19  15 -10 7306.71 438.089   9 
 -15  19 -10 8675.43 501.653   9 
  -4 -15  -7 3371.68 333.648   3 
  -4 -15  -7 3595.49 608.046   2 
 -19  15  -7 3575.56 625.630   2 
 -19  15  -7 3756.03 361.298   9 
   4 -19  -4 5290.03 609.894   2 
  -4 -15  -4 2727.39 488.955   2 
   4 -19  -1 7194.89 704.618   2 
  -4 -15  -1 6383.20 642.989   2 
 -19  15  -1 6949.24 608.626   1 
 -15  19   2 34784.0 1488.76   1 
 -19  15   2 39098.0 1554.12   1 
  19  -4   5 23548.1 772.160  10 
  15   4   5 22867.2 766.062  10 
 -19  15   5 21988.3 750.947   4 
 -19  15   5 23447.2 776.849   8 
 -15  19   5 24299.5 769.970   8 
 -15  19   5 24760.1 1430.08   1 
 -19  15   5 23602.4 1431.49   1 
 -19  15   8 625.293 233.430   4 
 -15  19   8 165.754 118.002   8 
 -19  15   8 334.150 186.348   8 
  19  -4   8 237.920 193.040  10 
   4 -19  11 3990.46 306.525   4 
  -4 -15  11 4264.07 324.921   4 
 -16  19 -11 688.739 136.348   9 
 -19  16 -11 868.361 146.257   9 
 -19  16 -11 840.298 186.646   6 
 -16  19 -11 872.260 177.350   6 
 -16  19  -8 7881.30 535.561   9 
  -3 -16  -8 7417.05 464.915   3 
 -19  16  -8 7823.13 516.995   9 
 -19  16  -5 3969.29 344.450   9 
  -3 -16  -5 3530.10 324.619   3 
   3 -19  -5 3388.53 542.656   2 
  -3 -16  -5 4115.23 609.854   2 
   3 -19  -2 5791.12 655.648   2 
  -3 -16  -2 5012.85 613.107   2 
 -19  16  -2 5426.06 555.039   1 
 -19  16   1 20808.5 1115.91   1 
 -16  19   1 19694.2 1105.85   1 
 -16  19   4 11036.7 934.787   1 
 -19  16   4 7245.17 778.290   1 
 -19  16   7 11832.1 601.450   8 
 -16  19   7 11555.8 574.665   8 
 -19  16   7 11890.3 627.980   4 
 -19  16   7 11955.9 1116.05   1 
 -16  19   7 10067.7 1012.13   1 
  19  -3   7 11717.0 619.284  10 
  16   3   7 11179.8 606.557  10 
   3 -19  10 4381.88 371.075   4 
  -3 -16  10 4153.48 368.898   4 
 -19  16  10 3968.06 301.399   8 
 -17  19 -12 4343.85 237.520   6 
 -19  17 -12 4436.00 242.719   6 
  -2 -17  -9 9541.05 482.006   3 
 -19  17  -9 9597.68 559.045   9 
 -17  19  -9 9390.16 560.336   9 
 -19  17  -6 520.006 179.217   9 
   2 -19  -6 616.272 159.269   3 
   2 -19  -6 684.467 255.775   2 
  -2 -17  -6 1045.38 357.010   2 
  -2 -17  -6 932.846 194.043   3 
   2 -19  -3 28577.7 1427.43   2 
  -2 -17  -3 29486.5 1472.80   2 
  -2 -17   0 30576.0 1381.31   2 
 -17  19   0 31046.5 1394.16   1 
 -19  17   0 31359.5 1351.45   1 
 -19  17   3 29262.0 1468.50   1 
 -17  19   3 28337.6 1444.20   1 
  19  -2   6 3494.36 335.116  10 
  17   2   6 3615.56 349.028  10 
 -19  17   6 3748.68 341.207   8 
 -19  17   6 3784.36 358.503   4 
 -17  19   6 3682.04 343.901   8 
 -19  17   6 3890.79 656.266   1 
 -17  19   6 3731.52 637.868   1 
 -17  19   9 3069.75 293.470   8 
 -19  17   9 3124.94 308.722   8 
  19  -2   9 3541.56 369.436  10 
  -2 -17  12 3219.63 207.255   4 
   2 -19  12 2755.92 185.863   4 
 -18  19 -10 2461.66 292.938   6 
 -19  18 -10 2333.24 276.822   6 
 -18  19 -10 2486.70 289.144   9 
 -19  18 -10 2141.60 258.894   9 
 -18  19  -7 10015.1 591.271   9 
 -19  18  -7 9153.86 566.539   9 
   1 -19  -7 9456.69 988.155   2 
  -1 -18  -7 10922.9 1053.75   2 
   1 -19  -7 9759.34 520.690   3 
  -1 -18  -7 8966.15 515.554   3 
   1 -19  -4 13152.4 1029.12   2 
  -1 -18  -4 14111.6 1101.00   2 
 -19  18  -1 8964.98 744.315   1 
   1 -19  -1 9614.59 822.386   2 
  -1 -18  -1 9246.44 808.994   2 
 -19  18   2 792.915 325.249   1 
 -18  19   2 858.716 325.948   1 
  18   1   5 1891.21 258.017  10 
  19  -1   5 2090.69 252.128  10 
 -18  19   5 1904.93 245.685   8 
 -19  18   5 1941.19 251.468   8 
 -18  19   5 1511.43 409.819   1 
 -18  19   8 5298.59 405.104   8 
 -19  18   8 4834.03 397.297   8 
  19  -1   8 5136.72 441.602  10 
  18   1   8 5586.63 449.944  10 
  -1 -18  11 944.983 181.509   4 
   1 -19  11 908.102 182.508   4 
 -19  19 -11 3898.07 266.855   9 
 -19  19 -11 3616.47 281.385   6 
   0 -19  -8 4965.96 367.482   3 
 -19  19  -8 5618.08 456.153   9 
 -19  19  -5 33337.9 979.793   9 
   0 -19  -5 34508.4 949.455   3 
   0 -19  -5 34715.8 1765.35   2 
   0 -19  -2 46240.1 1831.05   2 
 -19  19   1 4219.92 543.464   1 
 -19  19   4 24048.8 778.084   8 
 -19  19   4 24467.7 1441.52   1 
 -19  19   7 12026.6 609.329   8 
  19   0   7 12299.7 645.423  10 
 -19  19   7 12333.6 1146.70   1 
   0 -19  10 3916.77 342.478   4 
 -20   0 -11 15769.5 512.313   3 
 -20   0  -8 34789.0 1050.96   3 
 -20   0  -8 33400.4 1051.78   6 
 -20   0  -5 3326.65 582.910   2 
 -20   0  -5 2634.67 259.735   9 
 -20   0  -5 2473.61 300.465   6 
 -20   0  -2 40682.3 1579.03   2 
 -20   0   1 58506.5 1637.71   1 
  20 -20   4 137507. 1897.88  10 
 -20   0   4 140747. 3318.14   1 
 -20   0   4 138603. 1806.30   8 
 -20   0   4 131821. 1826.79   5 
 -20   0   7 50318.5 1243.28   8 
  20 -20   7 51066.8 1268.66  10 
 -20   0  10 6901.64 415.863   8 
  20 -20  10 6335.66 370.382  10 
 -20   0  10 6771.66 379.830   4 
 -19  -1  -9 1598.50 278.756   3 
 -20   1  -9 1589.05 272.289   3 
 -20   1  -9 1743.13 290.427   6 
 -20   1  -6 207.419 120.601   9 
 -19  -1  -6 316.486 170.969   6 
 -20   1  -6 349.485 197.808   6 
 -19  -1  -6-149.298 255.730   2 
 -20   1  -6 617.147 298.188   2 
 -19  -1  -3 1295.15 332.947   2 
 -20   1  -3 1394.11 346.355   2 
 -19  -1   0 19874.7 914.711   2 
 -19  -1   3 11290.5 877.044   1 
 -20   1   3 11251.2 878.396   1 
 -19  -1   6 31852.0 963.507   8 
 -20   1   6 32505.1 970.428   8 
  20 -19   6 34345.3 1026.06  10 
  19 -20   6 33700.5 1011.71  10 
 -20   1   6 35313.0 1874.63   1 
 -19  -1   6 32235.0 1806.58   1 
 -20   1   9 3148.16 336.917   8 
 -19  -1   9 2839.24 330.860   8 
  19 -20   9 2579.73 286.183  10 
 -20   1   9 2432.72 269.114   4 
 -19  -1   9 2451.85 272.864   4 
 -20   2 -10 15620.6 640.889   6 
 -18  -2 -10 15852.3 638.493   3 
 -20   2 -10 16108.3 650.415   3 
 -20   2  -7 17330.4 773.905   6 
 -18  -2  -7 18351.2 778.183   6 
 -18  -2  -7 18419.6 1476.03   2 
 -20   2  -7 16905.7 1386.75   2 
 -20   2  -4 33498.4 945.513   6 
 -20   2  -4 33580.1 1616.65   2 
 -18  -2  -4 31646.9 1604.09   2 
 -18  -2  -1 10891.3 752.397   2 
 -20   2  -1 9591.22 690.562   2 
 -18  -2   2 115886. 2477.63   1 
 -20   2   2 117355. 2539.33   1 
  18 -20   5 106366. 1715.17  10 
  20 -18   5 106074. 1735.50  10 
 -18  -2   5 106692. 1667.06   8 
 -20   2   5 106214. 1659.01   8 
 -20   2   5 111342. 3125.78   1 
 -18  -2   5 107233. 3046.75   1 
 -18  -2   5 105022. 1700.55   5 
 -20   2   5 101877. 1577.63   5 
 -18  -2   8 12675.2 640.139   8 
 -20   2   8 12715.8 652.047   8 
 -20   2   8 12786.8 610.652   4 
 -18  -2   8 12469.3 605.423   4 
  20 -18   8 12615.5 642.530  10 
  18 -20   8 13066.1 632.103  10 
 -20   2  11 11686.9 435.058   4 
 -18  -2  11 11042.7 425.866   4 
 -20   2  11 12040.7 457.053   8 
 -17  -3 -11 1089.72 174.385   3 
 -20   3 -11 842.614 164.147   3 
 -17  -3  -8 4642.65 409.768   3 
 -17  -3  -8 5208.37 432.600   6 
 -20   3  -8 5490.32 449.585   6 
 -20   3  -5 21898.6 1401.66   2 
 -17  -3  -5 20089.2 1347.21   2 
 -17  -3  -5 20666.0 774.255   6 
 -20   3  -5 21374.6 796.510   6 
 -20   3  -5 21237.3 730.306   9 
 -20   3  -2 37424.8 1450.28   2 
 -17  -3  -2 38966.0 1538.98   2 
 -20   3   1 21769.5 1008.26   1 
 -17  -3   1 22092.8 962.936   1 
  20 -17   4 27545.2 826.540  10 
 -17  -3   4 28956.1 1465.64   1 
 -20   3   4 28876.8 1482.70   1 
 -17  -3   7 39866.3 1105.39   8 
 -20   3   7 40452.1 1119.91   8 
  17 -20   7 39842.3 1088.93  10 
  20 -17   7 40733.6 1135.34  10 
 -20   3   7 39363.5 1039.40   4 
 -17  -3   7 39884.3 1048.70   4 
 -20   3   7 38782.3 2044.18   1 
 -20   3  10 1406.56 231.015   8 
 -17  -3  10 1263.91 224.561   8 
  20 -17  10 1487.04 203.560  10 
 -17  -3  10 1247.23 203.821   4 
 -20   3  10 1373.79 211.479   4 
 -16  -4  -9 5609.78 445.226   3 
 -20   4  -9 6117.62 468.421   6 
 -16  -4  -6 4941.30 404.107   6 
 -20   4  -6 5203.24 423.170   6 
 -20   4  -6 5286.60 383.660   9 
 -16  -4  -6 4941.07 396.303   3 
 -16  -4  -6 4535.75 665.936   2 
 -20   4  -6 4118.71 667.029   2 
 -16  -4  -3 26702.2 1363.12   2 
 -20   4  -3 30516.2 1406.33   2 
 -16  -4   0 41382.6 1332.01   2 
 -20   4   0 41787.3 1193.52   2 
 -20   4   0 41981.2 1248.62   1 
 -20   4   3 40136.3 1612.50   1 
  -4  20   3 37437.8 1420.45   1 
 -16  -4   3 39023.8 1545.67   1 
 -16  -4   6 44867.7 1133.41   8 
 -20   4   6 45531.7 1135.26   8 
  16 -20   6 46856.2 1152.67  10 
  20 -16   6 45123.7 1168.84  10 
 -16  -4   6 44987.6 1072.68   4 
 -20   4   9 11407.6 597.618   8 
 -16  -4   9 10884.7 583.051   8 
  20 -16   9 12170.6 607.366  10 
  16 -20   9 10410.6 513.584  10 
 -20   4   9 12068.6 591.168   4 
 -16  -4   9 11344.2 577.679   4 
 -15  -5 -10 2228.12 273.483   3 
 -20   5 -10 1924.57 274.826   6 
 -20   5  -7 4811.93 372.946   9 
 -15  -5  -7 4535.80 400.207   6 
 -20   5  -7 4659.11 417.244   6 
 -15  -5  -7 5191.84 422.700   3 
 -15  -5  -7 5178.22 754.110   2 
 -20   5  -7 4786.15 730.190   2 
 -15  -5  -4 110773. 2940.35   2 
 -20   5  -4 116772. 2944.58   2 
 -15  -5  -1 64769.3 1826.21   2 
 -20   5  -1 65074.4 1689.87   2 
 -20   5   2 1090.05 291.275   1 
 -15  -5   2 2654.59 389.344   1 
  20 -15   5 74198.9 1416.21  10 
  15 -20   5 74017.4 1370.51  10 
 -15  -5   5 74604.7 1373.38   8 
 -20   5   5 75689.3 1376.12   8 
 -20   5   5 78098.7 2589.99   1 
 -15  -5   5 74155.5 1423.66   5 
 -15  -5   8 50511.6 1265.18   8 
 -20   5   8 49916.4 1248.24   8 
 -15  -5   8 50569.1 1215.69   4 
 -20   5   8 50484.2 1215.61   4 
  20 -15   8 49227.6 1259.55  10 
  15 -20   8 47580.8 1147.14  10 
 -20   5  11 365.187 115.311   8 
 -15  -5  11 361.335 121.856   4 
 -20   5  11 336.087 124.416   4 
  20 -15  11 455.066 114.530  10 
  -6  20 -11 1913.14 226.266   9 
 -14  -6 -11 1535.25 184.669   3 
 -20   6 -11 1698.29 215.889   3 
 -20   6 -11 1528.49 210.404   6 
 -14  -6  -8 10336.2 588.392   3 
 -20   6  -8 10539.0 613.432   6 
 -14  -6  -8 11588.5 610.084   6 
 -20   6  -8 11081.6 553.797   9 
 -14  -6  -5 33809.6 944.971   3 
 -20   6  -5 33818.2 1699.62   2 
 -14  -6  -5 34928.7 1758.39   2 
 -14  -6  -5 32451.5 936.079   6 
 -20   6  -5 34901.4 973.563   6 
 -20   6  -5 31913.3 898.803   9 
 -14  -6  -2 110625. 2560.19   2 
 -20   6  -2 109886. 2378.65   2 
 -14  -6   1 172633. 2562.90   2 
 -20   6   1 178779. 2875.89   1 
 -20   6   4 36109.1 1649.10   1 
  -6  20   4 33719.0 1396.69   1 
 -20   6   7 31810.8 989.284   8 
 -14  -6   7 30810.3 970.698   8 
 -20   6   7 32191.1 960.153   4 
 -14  -6   7 31559.5 947.021   4 
  14 -20   7 28725.4 900.839  10 
  20 -14   7 31268.1 998.879  10 
 -20   6   7 31853.1 1863.16   1 
  14 -20  10 5756.18 354.656   4 
 -20   6  10 5499.83 388.854   4 
 -14  -6  10 5607.46 392.179   4 
  20 -14  10 5749.89 392.427  10 
 -20   6  10 5138.31 383.255   8 
 -20   7 -12 921.260 124.502   3 
 -20   7  -9 1182.48 194.591   9 
 -13  -7  -9 1320.58 250.824   3 
 -20   7  -9 1077.92 242.646   6 
 -20   7  -6 1159.23 226.490   6 
 -13  -7  -6 1887.39 252.896   6 
 -20   7  -6 1579.77 234.351   9 
 -13  -7  -6 978.854 371.200   2 
 -13  -7  -6 1263.37 223.072   3 
 -20   7  -6 1381.69 391.612   2 
 -13  -7  -3 155364. 3258.35   2 
 -20   7  -3 154983. 3077.96   2 
 -13  -7   0 63625.3 1687.51   2 
 -20   7   0 65174.6 1445.39   2 
 -20   7   0 64490.7 1609.44   1 
  -7  20   3 21422.3 1117.88   1 
 -20   7   3 20971.5 1176.87   1 
 -20   7   6 36053.9 1000.73   8 
 -13  -7   6 37251.5 1023.11   8 
 -20   7   6 34950.9 945.995   4 
 -20   7   6 39425.5 1959.41   1 
  13 -20   6 36817.9 986.782  10 
  20 -13   6 38573.8 1061.17  10 
  20 -13   9 16259.2 710.541  10 
 -13  -7   9 15661.2 703.368   8 
 -20   7   9 16419.8 712.371   8 
 -20   7   9 16244.6 698.777   4 
 -13  -7   9 16376.9 703.095   4 
 -13  -7  12 475.510 101.514   4 
 -12  -8 -10 6108.10 404.409   3 
 -20   8 -10 5909.84 437.598   6 
 -12  -8  -7 43894.7 2198.50   2 
 -20   8  -7 47538.2 2272.70   2 
 -12  -8  -7 46745.7 1201.19   3 
 -20   8  -7 46344.0 1150.44   9 
 -12  -8  -7 46120.9 1168.71   6 
 -20   8  -7 47713.3 1233.85   6 
 -20   8  -4 18231.2 1146.38   2 
 -12  -8  -4 18983.8 1231.80   2 
 -20   8  -1 190232. 2824.13   2 
 -12  -8  -1 190443. 3136.85   2 
 -20   8  -1 194303. 2626.96   1 
  -8  20   2 175060. 3195.35   1 
 -20   8   2 181339. 3175.22   1 
  20 -12   5 17840.6 688.403  10 
 -20   8   5 18479.0 685.984   8 
 -12  -8   5 18511.5 687.083   8 
  -8  20   5 18615.3 1104.09   1 
 -20   8   5 18712.7 1270.09   1 
 -12  -8   5 19319.4 724.927   5 
 -12  -8   8 38002.6 1101.19   8 
 -20   8   8 38858.2 1105.21   8 
  20 -12   8 38055.1 1121.19  10 
 -12  -8   8 38032.1 1076.34   4 
 -20   8   8 37765.3 1075.83   4 
 -20   8  11 1121.07 163.314   8 
 -12  -8  11 711.571 159.029   4 
 -20   8  11 907.308 176.992   4 
  12 -20  11 998.984 144.292   4 
 -11  -9 -11 887.724 145.062   3 
 -20   9 -11 779.307 177.328   6 
  -9  20 -11 784.676 164.712   9 
 -11  -9  -8 1817.44 286.712   3 
 -20   9  -8 1559.98 289.719   6 
 -20   9  -8 1745.33 251.575   9 
 -20   9  -5 1066.48 211.642   6 
 -20   9  -5 788.801 169.146   9 
 -11  -9  -5 1517.53 221.762   3 
 -11  -9  -5 1103.41 437.396   2 
 -20   9  -5 882.862 336.518   2 
 -11  -9  -2 14444.1 935.428   2 
 -20   9  -2 15505.9 892.768   2 
 -11  -9   1 47599.8 1433.09   2 
 -20   9   1 51717.3 1591.84   1 
 -20   9   4 13561.0 1019.66   1 
  -9  20   4 12854.7 921.010   1 
 -20   9   7 9565.37 552.232   8 
 -11  -9   7 7757.67 502.370   8 
  20 -11   7 8835.16 543.245  10 
 -20   9   7 8716.53 519.489   4 
 -20   9   7 8730.27 955.562   1 
 -20   9  10 946.416 192.746   8 
  20 -11  10 1144.03 217.508  10 
 -20   9  10 909.442 198.727   4 
 -11  -9  10 986.496 202.963   4 
  11 -20  10 1192.08 196.923   4 
 -20  10 -12 191.166 83.9817   3 
 -10  20 -12 186.567 89.5222   6 
 -10 -10  -9 31627.7 963.108   3 
 -20  10  -9 33100.1 1040.50   6 
 -20  10  -9 32527.2 932.951   9 
 -10 -10  -6 76936.0 2751.01   2 
 -20  10  -6 73627.7 2676.78   2 
 -10 -10  -6 72759.8 1444.20   3 
 -20  10  -6 74087.0 1459.45   6 
 -20  10  -6 75468.4 1443.62   9 
 -10 -10  -3 106160. 2698.36   2 
 -10 -10   0 353900. 4137.71   2 
 -20  10   0 361751. 4002.97   1 
 -20  10   0 354327. 3462.33   2 
 -10  20   3 104038. 2534.52   1 
 -20  10   3 108946. 2651.84   1 
 -20  10   6 71834.2 1390.23   4 
  20 -10   6 75234.7 1477.16  10 
 -20  10   6 75049.5 2684.31   1 
 -20  10   6 73455.7 1431.01   8 
 -10 -10   6 72786.4 1416.27   8 
 -20  10   9 33914.2 999.705   8 
 -10 -10   9 34078.0 1022.29   4 
 -20  10   9 32886.2 1007.11   4 
  20 -10   9 33392.7 1031.82  10 
 -10 -10  12 252.400 87.2800   4 
 -20  11 -10 1204.99 188.453   9 
 -11  20 -10 1142.29 227.697   9 
 -20  11 -10 1266.94 257.082   6 
  -9 -11 -10 811.123 175.523   3 
 -20  11  -7 8610.36 515.219   9 
 -20  11  -7 9618.47 564.928   6 
  -9 -11  -7 9380.20 551.779   3 
  -9 -11  -7 8409.00 949.184   2 
 -20  11  -7 6927.72 885.650   2 
   9 -20  -4 16932.9 1054.62   2 
  -9 -11  -4 15134.0 1119.48   2 
  -9 -11  -1 49133.4 1638.62   2 
 -20  11  -1 47716.9 1423.36   1 
 -11  20   2 16197.0 1000.74   1 
 -20  11   2 17549.5 1018.47   1 
  20  -9   5 932.311 186.403  10 
 -20  11   5 1052.03 351.802   1 
 -11  20   5 720.671 256.774   1 
  -9 -11   5 768.375 176.391   8 
 -20  11   5 961.408 187.644   8 
  -9 -11   5 1091.08 196.616   5 
 -20  11   8 1370.00 254.164   8 
  -9 -11   8 1517.32 296.098   8 
 -20  11   8 1624.02 276.911   4 
  20  -9   8 1302.91 261.385  10 
  -9 -11  11 714.790 151.943   4 
   9 -20  11 631.766 135.277   4 
 -20  11  11 590.392 124.417   8 
 -12  20 -11 1218.13 179.392   9 
  -8 -12 -11 899.082 129.550   3 
 -20  12 -11 848.140 166.818   6 
  -8 -12  -8 36893.6 1056.09   3 
 -20  12  -8 37371.1 1108.13   6 
 -20  12  -8 35774.1 1040.22   9 
 -20  12  -5 20389.6 716.752   6 
 -20  12  -5 18729.0 706.967   9 
   8 -20  -5 19484.0 1177.62   2 
  -8 -12  -5 18590.1 706.858   3 
  -8 -12  -5 18414.1 1285.40   2 
 -20  12  -5 19777.4 1298.87   2 
  -8 -12  -2 182653. 3361.90   2 
 -20  12  -2 180393. 2743.74   1 
  -8 -12   1 192218. 3099.78   2 
 -20  12   1 205389. 3290.80   1 
 -12  20   4 17080.2 1101.68   1 
 -20  12   4 17480.6 1172.89   1 
  -8 -12   7 44727.8 1154.86   8 
 -20  12   7 46627.6 1187.95   8 
  20  -8   7 45080.3 1193.57  10 
 -20  12   7 45394.2 1174.52   4 
 -20  12   7 44479.1 2183.08   1 
 -20  12  10 5844.80 391.402   8 
  20  -8  10 6133.42 426.852  10 
 -20  12  10 6354.47 432.883   4 
  -8 -12  10 6387.16 430.415   4 
   8 -20  10 6263.65 423.851   4 
 -20  13 -12 458.393 108.572   6 
 -13  20 -12 614.062 115.675   6 
 -20  13 -12 240.528 85.5092   3 
  -7 -13  -9 15482.3 653.944   3 
 -20  13  -9 15838.5 682.197   9 
 -20  13  -9 16117.1 733.662   6 
 -20  13  -6 38470.5 1055.36   9 
  -7 -13  -6 39737.1 1979.35   2 
   7 -20  -6 38441.9 1735.91   2 
 -20  13  -6 38249.6 1930.99   2 
  -7 -13  -6 37337.1 1036.27   3 
   7 -20  -3 23106.2 1225.72   2 
  -7 -13  -3 23880.4 1309.07   2 
  -7 -13   0 65913.0 1877.34   2 
 -20  13   0 65541.6 1805.53   1 
 -13  20   3 149588. 3168.84   1 
 -20  13   3 159166. 3289.92   1 
  20  -7   6 1296.93 236.889  10 
  13   7   6 1366.04 233.144  10 
  -7 -13   6 1245.01 205.758   8 
 -20  13   6 1218.59 229.098   4 
 -13  20   6 1395.76 207.024   8 
 -20  13   6 1342.48 236.800   8 
 -13  20   6 1050.85 371.644   1 
 -20  13   9 1198.24 232.112   8 
  20  -7   9 1320.17 249.904  10 
  -7 -13   9 822.099 222.773   4 
 -20  13   9 1045.40 240.936   4 
  -7 -13  12 571.644 102.856   4 
 -20  14 -10 6120.06 435.827   6 
 -14  20 -10 6483.78 436.684   9 
 -20  14 -10 5428.22 370.666   9 
  -6 -14 -10 5967.01 359.498   3 
 -20  14  -7 26610.4 1732.60   2 
  -6 -14  -7 30058.7 1791.75   2 
 -20  14  -7 30654.0 978.018   9 
  -6 -14  -7 30671.7 955.645   3 
   6 -20  -4 39251.7 1676.05   2 
  -6 -14  -4 36232.5 1708.27   2 
  -6 -14  -1 173764. 3202.12   2 
 -20  14  -1 180787. 2983.83   1 
 -20  14   2 122673. 2764.67   1 
 -14  20   2 113639. 2721.07   1 
  14   6   5 33676.9 941.906  10 
  20  -6   5 33131.1 927.671  10 
  -6 -14   5 34635.4 941.753   8 
 -20  14   5 34060.2 941.420   8 
 -20  14   5 32484.1 907.706   4 
 -14  20   5 33948.7 898.294   8 
 -14  20   5 34374.4 1679.66   1 
 -20  14   5 35426.3 1767.10   1 
 -20  14   8 10357.9 575.272   8 
 -20  14   8 10065.0 588.221   4 
  20  -6   8 11122.6 620.928  10 
  -6 -14  11 1810.37 223.481   4 
   6 -20  11 1292.05 185.015   4 
 -20  14  11 1497.89 159.598   8 
 -15  20 -11 521.714 137.898   9 
 -20  15 -11 439.467 96.8644   9 
 -20  15 -11 680.796 169.535   6 
 -20  15  -8 48011.8 1240.95   9 
  -5 -15  -8 45766.4 1149.97   3 
   5 -20  -5 79331.1 2510.24   2 
  -5 -15  -5 78499.3 2655.77   2 
 -20  15  -5 72900.3 1411.48   9 
  -5 -15  -5 75626.0 1405.09   3 
  -5 -15  -2 1517.06 365.740   2 
   5 -20  -2 1224.07 309.792   2 
 -20  15  -2 1472.13 305.025   1 
 -15  20   1 62432.9 1991.49   1 
 -20  15   1 65199.4 1951.13   1 
 -15  20   4 115578. 2987.18   1 
 -20  15   4 116882. 3054.90   1 
 -20  15   7 3557.89 348.926   8 
 -15  20   7 4391.31 363.717   8 
 -20  15   7 3876.89 375.019   4 
 -20  15   7 4601.03 696.463   1 
 -15  20   7 4089.96 656.906   1 
  20  -5   7 4189.47 387.331  10 
  15   5   7 4316.78 390.542  10 
  20  -5  10 2394.66 284.731  10 
  -5 -15  10 2611.87 297.473   4 
 -20  15  10 2332.41 250.303   8 
 -20  16 -12 7109.93 298.497   6 
 -16  20 -12 6720.65 286.910   6 
 -16  20  -9 9855.09 579.008   9 
 -20  16  -9 10851.5 591.623   6 
 -20  16  -9 11005.6 585.042   9 
  -4 -16  -9 10242.4 512.701   3 
   4 -20  -6 49481.9 2089.15   2 
  -4 -16  -6 50456.0 2234.87   2 
 -20  16  -6 48595.6 1208.19   9 
  -4 -16  -6 47546.1 1158.20   3 
 -20  16  -3 39387.8 1474.63   1 
   4 -20  -3 40831.2 1708.53   2 
  -4 -16  -3 40584.4 1736.19   2 
 -20  16   0 41117.8 1533.24   1 
  -4 -16   0 39258.3 1551.02   2 
 -20  16   3 32091.4 1534.91   1 
 -16  20   3 30554.5 1498.00   1 
 -20  16   6 5604.45 423.985   4 
  20  -4   6 5102.01 413.110  10 
  16   4   6 5636.14 427.975  10 
 -16  20   6 5473.68 398.420   8 
 -20  16   6 5456.95 408.892   8 
 -20  16   6 5426.58 737.630   1 
 -16  20   6 5784.56 724.295   1 
  20  -4   9 5893.13 460.226  10 
 -20  16   9 4827.14 374.093   8 
  -4 -16  12 3968.87 224.855   4 
 -17  20 -10 1375.27 224.603   9 
 -20  17 -10 1200.08 212.625   9 
 -20  17 -10 1862.56 265.457   6 
 -20  17  -7 39795.4 1138.66   9 
  -3 -17  -7 39759.4 1070.38   3 
 -17  20  -7 37845.5 1121.09   9 
  -3 -17  -7 36066.3 1948.95   2 
 -20  17  -7 40652.3 2145.00   2 
   3 -20  -4 27829.2 1484.91   2 
  -3 -17  -4 27522.0 1528.42   2 
 -20  17  -4 27268.3 837.852   9 
 -20  17  -1 21996.7 1130.42   1 
   3 -20  -1 22638.2 1255.42   2 
  -3 -17  -1 20002.3 1160.06   2 
 -17  20   2 44470.5 1766.07   1 
 -20  17   2 44073.5 1738.35   1 
  17   3   5 20065.6 740.305  10 
  20  -3   5 20466.5 743.876  10 
 -20  17   5 21706.4 769.174   8 
 -17  20   5 20855.6 746.846   8 
 -20  17   5 20978.2 1381.58   1 
 -17  20   5 20067.3 1354.84   1 
 -20  17   8 4630.09 390.855   8 
 -17  20   8 4030.85 355.494   8 
  20  -3   8 4406.12 417.637  10 
  -3 -17  11 1205.61 183.721   4 
   3 -20  11 753.784 152.524   4 
 -18  20 -11 11703.6 474.114   6 
 -20  18 -11 11661.7 479.576   6 
 -20  18 -11 11643.9 434.084   9 
 -18  20 -11 11792.4 453.604   9 
 -18  20  -8 13067.0 676.818   9 
  -2 -18  -8 12489.9 587.730   3 
 -20  18  -8 13109.8 674.046   9 
   2 -20  -5 112036. 3147.81   2 
  -2 -18  -5 111975. 3222.87   2 
   2 -20  -5 103150. 1597.94   3 
  -2 -18  -5 106772. 1679.09   3 
 -20  18  -5 109185. 1763.05   9 
 -20  18  -2 122095. 2720.63   1 
   2 -20  -2 124854. 2999.47   2 
  -2 -18  -2 121639. 2959.14   2 
 -18  20   1 11448.5 902.357   1 
 -20  18   1 11799.5 891.939   1 
 -18  20   4 33208.8 906.472   8 
   2 -20   4 34844.2 933.380   7 
 -20  18   4 35781.7 941.564   8 
 -18  20   4 33434.8 1675.83   1 
 -20  18   4 32461.2 1659.93   1 
 -20  18   7 18583.3 1468.27   1 
 -18  20   7 16500.8 1332.59   1 
 -20  18   7 18185.0 751.178   8 
 -18  20   7 17168.6 712.410   8 
  18   2   7 17917.7 765.301  10 
  20  -2   7 17806.1 761.950  10 
 -20  18  10 14869.4 549.762   8 
   2 -20  10 16606.9 666.861   4 
  -2 -18  10 16241.6 660.398   4 
 -20  19  -9 2203.25 312.077   9 
 -20  19  -9 2353.89 304.572   6 
 -19  20  -9 2943.27 332.536   9 
 -19  20  -6 34340.7 1036.20   9 
 -20  19  -6 33724.8 1034.67   9 
   1 -20  -6 31039.0 1750.72   2 
  -1 -19  -6 34738.4 1871.58   2 
   1 -20  -6 32549.0 933.536   3 
  -1 -19  -6 32615.5 958.938   3 
   1 -20  -3 11988.0 996.727   2 
  -1 -19  -3 11042.1 947.194   2 
 -19  20   0 22902.7 1263.67   1 
 -20  19   0 24215.6 1262.62   1 
 -20  19   3 2231.88 480.870   1 
 -19  20   3 2398.75 478.144   1 
  19   1   6 501.929 177.147  10 
  20  -1   6 372.545 147.868  10 
 -20  19   6 822.535 357.294   1 
 -19  20   6 1095.86 406.227   1 
 -19  20   6 545.766 187.162   8 
 -20  19   6 571.717 189.467   8 
 -20  19   9 1547.01 226.686   8 
 -19  20   9 1265.29 198.311   8 
 -20  20 -10 6011.01 388.641   6 
 -20  20 -10 6322.96 401.676   9 
 -20  20  -7 49848.1 1299.55   9 
   0 -20  -7 48733.4 1150.11   3 
 -20  20  -4 131386. 1876.93   9 
   0 -20  -4 134222. 1833.60   3 
 -20  20  -1 58374.7 2005.52   1 
   0 -20  -1 60320.9 2125.82   2 
 -20  20   2 43124.7 1808.13   1 
  20   0   5 2091.53 266.103  10 
 -20  20   5 2428.76 290.426   8 
 -20  20   5 1438.80 460.670   1 
  20   0   8 32035.4 1027.45  10 
 -20  20   8 32824.7 971.680   8 
   0 -20  11 16180.4 540.632   4 
 -21   0  -9 2460.52 312.924   3 
 -21   0  -6 12207.4 1174.66   2 
 -21   0  -6 13445.0 671.523   6 
 -21   0  -6 13903.6 598.756   9 
 -21   0  -3 28034.1 1458.69   2 
 -21   0  -3 28294.0 835.904   9 
  21 -21   3 65392.4 1286.95  10 
 -21   0   3 65286.8 1280.70   5 
 -21   0   6 8379.24 519.877   8 
  21 -21   6 8837.44 549.209  10 
 -21   0   6 7295.16 885.252   1 
 -21   0   9 253.962 175.544   8 
  21 -21   9 189.632 123.808  10 
 -21   0   9 48.8080 98.8286   4 
 -20  -1 -10 5838.27 384.920   3 
 -21   1 -10 5146.52 367.458   3 
 -20  -1  -7 5375.16 430.146   3 
 -20  -1  -7 4954.36 425.069   6 
 -21   1  -7 5469.18 454.654   6 
 -21   1  -4 3886.79 588.524   2 
 -20  -1  -4 4182.44 332.842   9 
 -21   1  -4 4655.21 349.380   9 
 -20  -1  -4 5072.37 372.158   3 
 -20  -1  -4 3548.13 570.140   2 
 -20  -1  -1 23618.6 1145.52   2 
 -21   1  -1 21853.4 1077.50   2 
 -20  -1   2 14803.9 934.620   1 
 -21   1   2 14722.9 931.147   1 
  20 -21   5 4398.37 380.300  10 
  21 -20   5 3789.50 353.150  10 
 -21   1   5 4081.52 351.492   8 
 -20  -1   5 4022.65 351.199   8 
 -20  -1   5 4800.34 693.058   1 
 -21   1   5 4179.19 616.241   1 
 -21   1   5 3949.14 333.222   5 
 -20  -1   5 3772.25 344.428   5 
 -20  -1   8 1082.43 245.654   8 
 -21   1   8 730.292 220.669   8 
  20 -21   8 765.023 206.399  10 
  21 -20   8 1139.62 230.936  10 
 -21   1   8 1165.21 211.735   4 
 -20  -1   8 957.510 198.136   4 
 -20  -1  11 1596.65 144.057   4 
 -21   1  11 652.774 89.0599   4 
 -19  -2 -11 2628.11 225.823   3 
 -21   2 -11 2510.15 225.191   3 
 -19  -2  -8 550.881 212.243   3 
 -21   2  -8 889.317 237.681   6 
 -19  -2  -5 10503.9 545.784   3 
 -19  -2  -5 9320.21 964.863   2 
 -21   2  -5 8177.88 873.823   2 
 -21   2  -5 9559.86 501.468   9 
 -21   2  -5 10509.2 573.990   6 
 -21   2  -2 23289.4 1185.33   2 
 -19  -2  -2 22519.3 1199.73   2 
 -21   2   1 43040.3 1439.85   1 
 -19  -2   1 43823.9 1403.18   1 
  19 -21   4 38278.8 1007.61  10 
  21 -19   4 36105.2 982.418  10 
 -21   2   4 37462.2 949.391   8 
 -19  -2   4 37500.5 939.946   8 
 -19  -2   4 40379.2 1775.37   1 
 -21   2   4 38104.4 1754.94   1 
 -19  -2   4 38180.4 1007.89   5 
 -21   2   4 35591.6 927.473   5 
 -19  -2   7 1723.83 282.786   8 
 -21   2   7 1606.09 273.468   8 
 -19  -2   7 1548.74 230.959   4 
  19 -21   7 2161.13 298.916  10 
  21 -19   7 1876.54 290.437  10 
 -21   2  10 416.373 155.284   8 
 -19  -2  10 302.866 131.819   8 
  21 -19  10 597.106 144.296  10 
  19 -21  10 258.138 121.457  10 
 -19  -2  10 240.030 113.051   4 
 -21   2  10 219.631 113.305   4 
 -18  -3  -9 9958.64 564.936   3 
 -21   3  -9 9271.90 562.690   6 
 -18  -3  -6 15346.7 694.267   3 
 -18  -3  -6 16025.8 1321.77   2 
 -21   3  -6 16446.0 1320.13   2 
 -21   3  -6 15230.8 642.438   9 
 -21   3  -6 17048.8 744.194   6 
 -18  -3  -6 15153.9 703.287   6 
 -21   3  -3 45822.9 1777.24   2 
 -18  -3  -3 45361.1 1817.78   2 
 -18  -3   0 35388.1 1256.41   2 
 -18  -3   3 10411.9 836.115   1 
 -21   3   3 11065.4 871.430   1 
 -21   3   6 1640.88 253.316   8 
 -18  -3   6 1616.29 262.194   8 
  18 -21   6 1895.52 265.500  10 
  21 -18   6 1805.18 276.327  10 
 -21   3   6 1668.49 439.727   1 
 -21   3   9 1944.62 295.667   8 
 -18  -3   9 1760.68 286.629   8 
  18 -21   9 1779.69 241.479  10 
  21 -18   9 925.773 209.430  10 
 -18  -3   9 2089.84 253.724   4 
 -21   3   9 2055.96 252.721   4 
 -17  -4 -10 332.866 163.469   3 
 -21   4 -10 42.0403 151.343   3 
 -21   4 -10 219.703 172.611   6 
 -17  -4  -7 3368.57 359.048   3 
 -21   4  -7 3352.87 321.549   9 
 -21   4  -7 3665.02 383.841   6 
 -17  -4  -7 3475.36 368.936   6 
 -17  -4  -4 26837.9 814.715   3 
 -17  -4  -4 25373.6 1452.87   2 
 -21   4  -4 26013.1 1430.88   2 
 -21   4  -4 25984.3 800.477   9 
 -21   4  -4 26801.5 847.855   6 
 -17  -4  -1 12989.6 849.424   2 
 -21   4  -1 12489.9 764.426   2 
 -17  -4   2 2645.97 392.695   1 
 -21   4   2 3042.71 437.517   1 
  21 -17   5 1355.14 231.108  10 
  17 -21   5 1341.93 235.962  10 
 -17  -4   5 1315.50 217.601   8 
 -21   4   5 1128.31 204.477   8 
 -21   4   5 1936.85 454.712   1 
 -17  -4   5 1066.21 211.479   5 
 -21   4   8 4830.87 377.664   4 
 -17  -4   8 4831.55 378.891   4 
  21 -17   8 5102.09 425.189  10 
  17 -21   8 5303.19 410.446  10 
 -21   4   8 5159.63 439.177   8 
 -17  -4   8 5197.34 429.481   8 
 -21   4  11 583.870 125.505   4 
 -17  -4  11 551.336 116.040   4 
  21 -17  11 692.655 118.999  10 
 -21   4  11 761.931 144.678   8 
  -5  21 -11 4399.93 302.647   9 
 -21   5 -11 4296.22 296.980   3 
 -16  -5 -11 3887.85 267.251   3 
 -16  -5  -8 1073.51 254.625   3 
 -21   5  -8 1078.83 195.542   9 
 -21   5  -8 723.658 230.430   6 
 -16  -5  -5 22277.9 783.275   3 
 -16  -5  -5 21313.2 1420.43   2 
 -21   5  -5 20764.2 1362.19   2 
 -21   5  -5 22769.8 774.162   9 
 -21   5  -5 22291.9 807.868   6 
 -16  -5  -2 18068.5 1065.97   2 
 -21   5  -2 17736.9 998.943   2 
 -21   5   1 972.811 236.663   1 
  16 -21   4 6459.10 407.907  10 
  21 -16   4 6003.07 398.484  10 
 -21   5   4 5774.52 378.137   8 
 -21   5   4 5677.60 714.650   1 
 -16  -5   4 6107.02 410.276   5 
 -21   5   7 1970.94 288.698   8 
 -16  -5   7 2237.99 301.335   8 
  21 -16   7 2297.66 317.751  10 
  16 -21   7 2553.73 295.545  10 
 -21   5   7 2437.41 292.225   4 
 -16  -5   7 2412.95 286.990   4 
 -21   5   7 2834.42 592.473   1 
 -21   5  10 1941.54 240.527   8 
  21 -16  10 1863.79 227.975  10 
 -16  -5  10 2045.62 234.072   4 
 -21   5  10 1652.24 223.598   4 
 -15  -6  -9 1662.63 263.200   3 
 -21   6  -9 1972.69 301.599   6 
 -15  -6  -6 28187.3 1720.83   2 
 -15  -6  -6 29942.6 948.816   3 
 -21   6  -6 31375.1 1783.56   2 
 -21   6  -6 30341.3 915.518   9 
 -21   6  -6 30419.7 976.010   6 
 -15  -6  -6 29821.7 948.520   6 
 -21   6  -3 27921.4 1348.27   2 
 -15  -6  -3 29248.4 1467.40   2 
 -15  -6   0 46454.9 1475.70   2 
 -21   6   0 46974.0 1405.69   1 
 -21   6   3 24432.6 1291.99   1 
  -6  21   3 20665.1 1119.43   1 
 -15  -6   6 3422.72 336.720   8 
 -21   6   6 3134.03 318.533   8 
 -21   6   6 2660.95 577.625   1 
  15 -21   6 3197.64 316.787  10 
  21 -15   6 3498.33 347.595  10 
  21 -15   9 2753.27 314.518  10 
 -21   6   9 2575.17 311.931   8 
 -15  -6   9 2302.60 315.973   8 
 -21   6   9 2301.63 280.653   4 
 -15  -6   9 2571.93 301.092   4 
 -14  -7 -10 2780.18 291.139   3 
 -21   7 -10 2816.79 315.680   6 
 -21   7  -7 382.554 158.679   9 
 -21   7  -7-268.463 215.986   2 
 -14  -7  -7 453.520 206.361   3 
 -14  -7  -7-315.763 220.067   2 
 -14  -7  -7 410.610 165.252   6 
 -21   7  -7 219.744 189.319   6 
 -14  -7  -4 5773.55 731.057   2 
 -21   7  -4 5478.94 693.599   2 
 -21   7  -1 11533.3 728.781   2 
 -14  -7  -1 15476.4 932.093   2 
 -21   7   2 16920.7 995.571   1 
  -7  21   2 16805.4 1004.68   1 
 -21   7   5 1477.36 446.850   1 
  21 -14   5 1500.55 231.833  10 
  14 -21   5 1334.40 202.740  10 
 -14  -7   5 1537.94 224.195   8 
 -21   7   5 1775.65 236.668   8 
 -14  -7   5 1510.31 237.572   5 
 -14  -7   8 3910.67 388.288   8 
 -21   7   8 4508.50 412.630   8 
 -14  -7   8 4479.08 382.494   4 
 -21   7   8 4357.68 387.696   4 
  21 -14   8 3863.25 390.423  10 
  14 -21   8 4417.00 357.324  10 
 -14  -7  11 630.261 147.571   4 
 -21   7  11 735.851 137.163   4 
 -21   7  11 698.158 145.260   8 
 -13  -8 -11 2546.58 218.319   3 
  -8  21 -11 2664.55 245.781   9 
 -21   8 -11 2408.38 238.556   3 
 -21   8 -11 2383.60 247.625   6 
 -13  -8  -8 13515.2 669.667   3 
 -21   8  -8 14532.4 708.675   6 
 -21   8  -8 13827.3 629.503   9 
 -13  -8  -5 26709.6 1577.43   2 
 -21   8  -5 24505.5 1470.93   2 
 -13  -8  -5 26884.1 858.034   3 
 -21   8  -5 25242.9 829.657   6 
 -21   8  -5 26248.3 833.367   9 
 -21   8  -2 29258.1 1264.30   2 
 -13  -8  -2 29894.1 1377.77   2 
 -13  -8   1 59505.0 1608.58   2 
 -21   8   1 61280.4 1756.73   1 
 -21   8   4 10626.7 915.857   1 
  -8  21   4 10841.8 850.849   1 
 -21   8   7 104.457 151.905   4 
  21 -13   7 220.725 176.921  10 
  13 -21   7 151.093 97.8456  10 
 -21   8   7 468.539 307.475   1 
 -21   8   7 227.008 169.451   8 
 -13  -8   7-164.121 195.949   8 
 -21   8  10 1445.28 221.382   8 
 -21   8  10 919.524 182.710   4 
 -13  -8  10 1242.46 206.892   4 
  13 -21  10 967.829 180.525   4 
  21 -13  10 913.186 185.987  10 
 -12  -9  -9 804.637 207.078   3 
 -21   9  -9 331.826 201.084   6 
 -21   9  -9 618.397 166.736   9 
 -21   9  -6 2946.40 325.854   6 
 -21   9  -6 2445.28 288.264   9 
 -12  -9  -6 2076.98 452.800   2 
 -12  -9  -6 2535.50 303.203   3 
 -21   9  -6 3178.13 572.350   2 
 -12  -9  -3 5083.20 639.314   2 
 -21   9  -3 3684.07 524.475   2 
 -12  -9   0 27903.4 1178.16   2 
 -21   9   0 28025.9 977.536   2 
 -21   9   0 29195.9 1148.58   1 
  -9  21   3 25168.6 1270.41   1 
 -21   9   3 25934.2 1334.04   1 
 -21   9   6 9790.36 513.809   4 
 -21   9   6 10384.5 1025.67   1 
 -12  -9   6 10527.3 556.732   8 
 -21   9   6 9872.71 539.519   8 
  12 -21   6 10332.0 522.099  10 
  21 -12   6 11073.4 587.857  10 
 -21   9   9 2519.48 311.252   8 
  21 -12   9 2434.66 303.810  10 
 -12  -9   9 2460.03 305.351   4 
 -21   9   9 2375.39 305.984   4 
 -11 -10 -10 3115.39 300.918   3 
 -21  10 -10 3297.68 280.151   9 
 -21  10 -10 4105.00 363.741   6 
 -21  10  -7 29240.3 1815.49   2 
 -11 -10  -7 28634.4 945.481   3 
 -11 -10  -7 28613.9 1781.50   2 
 -21  10  -7 28759.8 927.606   9 
 -21  10  -7 29626.1 972.723   6 
 -11 -10  -4 2590.05 484.774   2 
 -21  10  -4 1384.40 385.939   2 
 -11 -10  -1 24700.6 1182.28   2 
 -21  10  -1 23383.1 987.224   1 
 -21  10  -1 21819.7 978.491   2 
 -10  21   2 56105.5 1872.76   1 
 -21  10   2 54743.3 1813.56   1 
  21 -11   5 3107.41 304.185  10 
  11 -21   5 2782.94 253.560  10 
 -11 -10   5 3350.58 314.819   8 
 -21  10   5 2919.49 292.055   8 
 -21  10   5 2700.95 512.842   1 
 -11 -10   5 3089.76 313.041   5 
 -11 -10   8 2116.91 315.596   8 
 -21  10   8 2215.34 297.467   8 
 -11 -10   8 2086.70 296.835   4 
 -21  10   8 2203.19 288.252   4 
  21 -11   8 2078.96 308.624  10 
 -11 -10  11 1051.20 165.821   4 
  11 -21  11 1198.80 156.750   4 
 -21  10  11 1211.09 166.973   8 
 -11  21 -11 1223.97 191.823   9 
 -21  11 -11 1297.43 203.788   6 
 -10 -11 -11 931.419 142.131   3 
 -21  11  -8 2178.07 285.709   9 
 -10 -11  -8 2170.91 300.053   3 
 -21  11  -8 2262.77 335.046   6 
 -21  11  -5 2290.93 273.335   6 
 -21  11  -5 2516.19 280.249   9 
 -10 -11  -5 2508.33 492.613   2 
 -10 -11  -5 3360.45 312.529   3 
 -21  11  -5 2040.65 461.157   2 
 -10 -11  -2 57577.4 1930.55   2 
 -21  11  -2 58215.7 1515.12   1 
 -10 -11   1 23318.2 1077.82   2 
 -21  11   1 23860.7 1137.09   1 
 -11  21   4 1804.81 394.914   1 
 -21  11   4 1504.31 381.980   1 
 -21  11   7 28124.8 934.197   8 
 -10 -11   7 26227.9 899.303   8 
 -21  11   7 28395.4 922.275   4 
 -21  11   7 25817.5 1689.01   1 
  21 -10   7 26561.9 930.478  10 
  21 -10  10 3471.81 325.075  10 
 -21  11  10 3621.87 328.782   4 
  10 -21  10 3733.33 323.231   4 
 -10 -11  10 3776.12 335.737   4 
 -21  11  10 3820.29 324.445   8 
 -12  21 -12-132.073 73.7284   6 
 -21  12  -9 2617.60 340.129   6 
  -9 -12  -9 2881.23 309.289   3 
 -21  12  -9 2386.01 289.872   9 
 -21  12  -6 9538.75 535.641   6 
 -21  12  -6 10094.0 561.357   9 
 -21  12  -6 9994.58 989.929   2 
  -9 -12  -6 10201.0 557.482   3 
  -9 -12  -6 10115.6 1023.47   2 
  -9 -12  -3 27908.6 1432.96   2 
  -9 -12   0 27651.9 1225.62   2 
 -21  12   0 29180.3 1217.75   1 
 -12  21   3 3943.58 524.983   1 
 -21  12   3 4217.77 549.385   1 
  21  -9   6 2101.62 278.307  10 
  -9 -12   6 2775.12 312.152   8 
 -21  12   6 2162.57 271.118   4 
 -21  12   6 2170.78 279.419   8 
 -12  21   6 2833.21 512.549   1 
 -21  12   9 664.359 206.233   8 
 -21  12   9 433.373 185.182   4 
  -9 -12   9 241.741 171.597   4 
  21  -9   9 610.987 209.508  10 
  -9 -12  12 1620.60 147.135   4 
 -21  13 -10 1009.73 185.882   9 
 -13  21 -10 1145.18 223.615   9 
 -21  13 -10 1122.75 228.681   6 
  -8 -13 -10 1021.48 175.204   3 
 -21  13  -7 346.971 189.920   9 
 -21  13  -7 250.830 179.592   6 
  -8 -13  -7 287.362 171.370   3 
 -21  13  -7 291.327 272.952   2 
   8 -21  -4 12622.3 949.500   2 
  -8 -13  -4 12071.4 1030.31   2 
  -8 -13  -1 65350.2 1984.90   2 
 -21  13  -1 65185.1 1769.04   1 
 -21  13   2 31453.8 1414.20   1 
 -13  21   2 29012.0 1396.62   1 
  21  -8   5 26118.5 841.000  10 
 -21  13   5 26961.0 845.862   8 
  -8 -13   5 28111.1 846.398   8 
 -13  21   5 26328.4 795.718   8 
 -13  21   5 27827.8 1499.32   1 
 -21  13   5 26567.4 1551.53   1 
 -21  13   8 13080.0 647.084   8 
 -21  13   8 12811.4 647.587   4 
  21  -8   8 13543.2 676.857  10 
 -21  13  11 2452.55 208.899   8 
   8 -21  11 2651.79 234.898   4 
  -8 -13  11 2889.05 254.187   4 
 -14  21 -11 750.229 146.642   9 
 -21  14 -11 578.946 103.393   9 
 -21  14 -11 633.972 161.124   6 
  -7 -14  -8 5294.69 419.056   3 
 -21  14  -8 4541.52 417.123   6 
 -21  14  -8 4789.02 413.427   9 
 -21  14  -5 1890.01 245.764   6 
  -7 -14  -5 1437.65 232.873   3 
  -7 -14  -5 2200.82 521.275   2 
   7 -21  -5 2047.94 407.209   2 
 -21  14  -5 1734.93 249.709   9 
 -21  14  -2 16779.5 906.477   1 
  -7 -14  -2 14560.3 1023.24   2 
 -21  14   1 15231.2 954.462   1 
 -14  21   1 15114.5 1017.23   1 
 -14  21   4 6504.19 720.911   1 
 -21  14   4 6900.03 766.691   1 
 -21  14   7 371.745 173.419   4 
  21  -7   7 303.713 179.204  10 
 -14  21   7 327.325 145.493   8 
 -21  14   7 237.833 158.008   8 
 -21  14   7 111.755 159.604   1 
  21  -7  10 3011.53 305.483  10 
 -21  14  10 2700.85 271.067   8 
  -7 -14  10 2821.50 298.470   4 
 -21  15 -12-10.1204 66.3815   6 
 -21  15  -9 2218.85 281.057   9 
 -15  21  -9 2917.26 354.578   9 
  -6 -15  -9 2696.11 284.132   3 
 -21  15  -9 2206.16 317.930   6 
 -21  15  -6 3038.98 336.636   9 
 -21  15  -6 3028.39 594.198   2 
   6 -21  -6 4011.69 579.988   2 
  -6 -15  -6 3169.98 569.274   2 
  -6 -15  -6 3242.19 332.887   3 
 -21  15  -3 18921.0 988.691   1 
   6 -21  -3 20915.1 1234.40   2 
  -6 -15  -3 20070.4 1237.20   2 
 -21  15   0 48859.2 1655.77   1 
  -6 -15   0 52773.5 1779.09   2 
 -21  15   3 30000.2 1489.91   1 
 -15  21   3 28808.3 1466.14   1 
 -21  15   6 31521.7 959.748   4 
  21  -6   6 31197.5 963.846  10 
  15   6   6 30508.7 960.969  10 
 -21  15   6 31673.8 974.734   8 
 -15  21   6 32720.1 929.881   8 
 -21  15   6 32180.0 1819.36   1 
 -15  21   6 31925.2 1721.29   1 
  21  -6   9 1413.10 259.935  10 
 -21  15   9 1467.86 251.837   8 
 -21  15   9 2164.16 305.550   4 
  -6 -15  12 1951.59 156.859   4 
 -16  21 -10 1951.79 256.111   9 
 -21  16 -10 1703.25 222.508   9 
 -21  16 -10 2142.27 269.865   6 
  -5 -16  -7 2151.04 286.904   3 
  -5 -16  -7 2228.64 505.996   2 
 -21  16  -7 2558.06 339.475   9 
 -21  16  -7 2826.61 605.895   2 
 -21  16  -4 6720.71 423.016   9 
   5 -21  -4 5912.33 715.208   2 
  -5 -16  -4 5211.80 696.525   2 
  -5 -16  -4 6624.22 418.288   3 
  -5 -16  -1 906.367 323.143   2 
 -21  16  -1 816.037 223.138   1 
 -21  16   2 17548.2 1110.71   1 
 -16  21   2 18728.2 1163.30   1 
  16   5   5 22557.3 783.180  10 
  21  -5   5 21638.7 767.724  10 
 -21  16   5 21655.5 762.543   4 
 -16  21   5 20599.9 738.135   8 
 -21  16   5 23360.6 799.586   8 
 -21  16   5 23859.5 1495.71   1 
 -16  21   5 20079.2 1333.14   1 
 -21  16   8 922.042 241.766   4 
 -16  21   8 638.207 178.669   8 
 -21  16   8 981.626 225.430   8 
  21  -5   8 858.928 232.769  10 
   5 -21  11 4620.84 302.686   4 
  -5 -16  11 4302.55 303.184   4 
 -17  21 -11 827.977 147.702   9 
 -21  17 -11 541.113 140.787   6 
 -17  21 -11 550.853 147.366   6 
 -21  17 -11 607.606 115.634   9 
 -17  21  -8 5113.46 455.642   9 
  -4 -17  -8 5235.21 401.371   3 
 -21  17  -8 5165.18 433.845   6 
 -21  17  -8 4737.88 415.679   9 
 -21  17  -5 1415.12 244.690   9 
   4 -21  -5 1293.64 357.378   2 
  -4 -17  -5 1702.07 253.125   3 
  -4 -17  -2 2161.97 436.895   2 
   4 -21  -2 2049.33 418.829   2 
 -21  17  -2 2043.07 343.642   1 
 -21  17   1 14191.5 978.043   1 
 -17  21   1 13282.4 980.444   1 
 -17  21   4 28276.2 1548.79   1 
 -21  17   4 31454.7 1638.28   1 
 -21  17   4 29621.7 858.134   8 
   4 -21   4 28552.0 856.361   7 
 -17  21   4 28629.1 843.381   8 
  21  -4   4 28077.1 819.775  10 
 -17  21   7 3843.45 342.901   8 
 -21  17   7 3723.53 371.264   8 
 -21  17   7 3733.33 669.252   1 
 -17  21   7 2784.29 602.252   1 
 -21  17   7 3172.61 354.132   4 
  17   4   7 4113.65 398.395  10 
  21  -4   7 3853.20 385.028  10 
  -4 -17  10 352.997 169.638   4 
 -21  17  10 302.505 125.408   8 
 -18  21  -9 1959.04 291.834   9 
 -21  18  -9 1699.10 264.572   9 
  -3 -18  -9 1527.00 203.057   3 
 -21  18  -9 1061.86 233.457   6 
 -21  18  -6 1819.89 271.980   9 
 -18  21  -6 1409.91 267.328   9 
   3 -21  -6 803.870 301.679   2 
  -3 -18  -6 1224.39 361.637   2 
  -3 -18  -6 1077.53 220.066   3 
   3 -21  -3 10800.4 932.997   2 
  -3 -18  -3 10740.7 958.268   2 
 -21  18  -3 11360.8 857.098   1 
  -3 -18   0 39100.3 1644.67   2 
 -21  18   0 40148.1 1617.58   1 
 -18  21   0 37616.1 1640.09   1 
 -21  18   3 50644.6 2000.34   1 
 -18  21   3 46024.0 1921.46   1 
 -21  18   6 15694.6 691.045   8 
  18   3   6 15282.2 682.537  10 
  21  -3   6 16385.3 705.198  10 
 -18  21   6 15809.4 672.946   8 
 -21  18   6 15224.6 1267.57   1 
 -18  21   6 14806.8 1228.69   1 
  21  -3   9 8871.94 547.382  10 
 -18  21   9 8539.19 439.227   8 
 -21  18   9 8656.11 490.662   8 
 -21  19 -10 639.450 175.628   9 
 -19  21 -10 672.376 183.639   9 
 -19  21 -10 300.440 149.131   6 
 -21  19 -10 537.036 180.715   6 
  -2 -19  -7 1479.56 231.065   3 
 -19  21  -7 1794.73 314.407   9 
 -21  19  -7 1718.77 292.604   9 
 -19  21  -4 38561.8 1014.11   9 
  -2 -19  -4 37363.6 988.039   3 
 -21  19  -4 39350.0 1035.57   9 
   2 -21  -4 39684.1 1863.49   2 
  -2 -19  -4 41416.3 1931.35   2 
  -2 -19  -1 45967.7 1846.27   2 
 -19  21  -1 44659.8 1786.52   1 
 -21  19  -1 45256.7 1733.04   1 
 -21  19   2 25658.4 1392.53   1 
 -19  21   2 24082.4 1361.60   1 
  21  -2   5 8906.35 501.424  10 
  19   2   5 8575.94 496.256  10 
 -21  19   5 8530.40 916.933   1 
 -19  21   5 8238.56 900.737   1 
 -19  21   5 9749.66 536.457   8 
 -21  19   5 8935.41 511.488   8 
  21  -2   8 458.570 194.491  10 
 -19  21   8 464.965 164.577   8 
 -21  19   8 626.042 189.674   8 
   2 -21  11 2644.16 235.075   4 
  -2 -19  11 2796.08 237.250   4 
 -20  21 -11 1869.27 188.414   9 
 -21  20 -11 1870.31 177.647   9 
 -20  21 -11 1889.67 193.425   6 
 -21  20 -11 1580.67 179.980   6 
 -21  20  -8 1035.23 263.449   9 
 -20  21  -8 1232.51 252.508   9 
 -20  21  -5 4630.61 393.965   9 
 -21  20  -5 4033.72 371.669   9 
  -1 -20  -5 3456.37 320.815   3 
   1 -21  -5 4670.19 672.005   2 
  -1 -20  -5 3907.15 631.746   2 
   1 -21  -2 13586.8 1062.49   2 
  -1 -20  -2 14543.1 1094.71   2 
 -21  20  -2 14583.1 1010.94   1 
 -21  20   1 25307.1 1368.60   1 
 -20  21   1 23798.0 1334.85   1 
  20   1   4 4738.92 344.960  10 
  21  -1   4 4387.30 339.243  10 
   1 -21   4 4772.65 366.543   7 
 -20  21   4 4724.94 365.107   8 
 -21  20   4 4707.94 372.737   8 
  -1 -20   4 4680.28 362.215   7 
 -21  20   4 3911.21 642.889   1 
 -20  21   4 4881.88 677.879   1 
  21  -1   7 5717.76 449.564  10 
  20   1   7 5414.27 441.463  10 
 -20  21   7 5661.28 432.448   8 
 -21  20   7 5797.77 444.430   8 
  -1 -20  10 6087.06 396.830   4 
   1 -21  10 6259.67 409.751   4 
 -21  20  10 6056.88 335.244   8 
 -21  21  -9 274.712 144.054   6 
 -21  21  -9 223.823 170.041   9 
 -21  21  -6 8950.87 554.830   9 
   0 -21  -6 8835.35 965.879   2 
 -21  21  -3 66551.8 1293.68   9 
   0 -21  -3 71407.8 2472.83   2 
 -21  21   0 44675.1 1831.44   1 
   0 -21   3 31415.1 905.646   7 
 -21  21   3 32778.0 1684.85   1 
  21   0   6 15616.9 696.384  10 
 -21  21   6 15177.5 1254.60   1 
 -21  21   6 15449.9 688.789   8 
 -21  21   9 2050.54 239.775   8 
 -22   0 -10 20859.6 665.312   3 
 -22   0  -7 9605.36 569.494   3 
 -22   0  -4 27381.2 843.934   3 
 -22   0  -4 24774.8 1496.68   2 
 -22   0  -4 27388.5 850.354   9 
 -22   0   2 21262.9 731.238   5 
  22 -22   2 21387.7 725.307  10 
 -22   0   5 107341. 1717.25   8 
  22 -22   5 112180. 1840.94  10 
 -22   0   5 113175. 3275.58   1 
 -22   0   5 107738. 1746.08   5 
  22 -22   8 5242.47 410.755  10 
 -22   0   8 5005.31 420.259   8 
 -21  -1 -11 1011.21 143.399   3 
 -22   1 -11 920.523 138.871   3 
 -22   1  -8 6877.27 479.850   3 
 -21  -1  -8 6253.16 471.953   3 
 -21  -1  -5 2005.25 271.212   3 
 -21  -1  -5 1706.19 436.986   2 
 -22   1  -5 1867.55 479.359   2 
 -22   1  -5 2047.74 255.430   9 
 -21  -1  -5 2035.67 241.520   9 
 -21  -1  -2 10701.8 862.887   2 
 -22   1  -2 9134.31 778.324   2 
 -21  -1   4 877.550 158.843   8 
 -22   1   4 1041.43 184.193   8 
  22 -21   4 1247.38 216.295  10 
  21 -22   4 934.447 201.280  10 
 -21  -1   4 931.577 355.160   1 
 -22   1   4 753.512 302.503   1 
 -21  -1   4 784.359 185.198   5 
 -22   1   4 1154.14 211.730   5 
  21 -22   7 2516.72 315.789  10 
  22 -21   7 2647.99 330.237  10 
 -21  -1   7 2715.58 326.627   8 
 -22   1   7 2904.52 338.579   8 
 -22   1  10 101.130 62.2967   4 
 -21  -1  10-18.7607 67.3984   4 
  21 -22  10-193.270 90.6244  10 
  22 -21  10 220.096 110.301  10 
 -22   1  10 171.980 137.473   8 
 -21  -1  10-25.8687 123.041   8 
 -20  -2  -9 25526.0 856.607   3 
 -22   2  -9 25898.5 859.869   3 
 -20  -2  -6 12626.7 630.564   3 
 -20  -2  -6 11027.7 1106.72   2 
 -22   2  -6 11426.1 1142.94   2 
 -22   2  -6 12072.3 638.684   6 
 -22   2  -6 11167.9 561.742   9 
 -20  -2  -3 29357.8 1517.76   2 
 -22   2  -3 31682.1 1532.86   2 
 -22   2  -3 30281.3 874.098   9 
 -20  -2  -3 31377.1 866.058   9 
  22 -20   3 99310.8 1580.25  10 
  20 -22   3 102873. 1613.33  10 
 -22   2   3 102165. 2700.34   1 
 -20  -2   3 98147.6 1586.71   5 
 -20  -2   6 79758.6 1531.82   8 
 -22   2   6 76032.3 1497.63   8 
  20 -22   6 80516.7 1584.76  10 
  22 -20   6 78508.4 1591.02  10 
 -22   2   6 78023.5 2853.05   1 
 -20  -2   9 736.628 160.002   4 
 -22   2   9 852.173 174.617   4 
  20 -22   9 887.033 176.695  10 
  22 -20   9 686.788 182.798  10 
 -22   2   9 806.844 202.853   8 
 -20  -2   9 961.000 224.709   8 
 -22   3 -10 1757.83 240.683   3 
 -19  -3 -10 2119.86 247.556   3 
 -19  -3  -7 9075.39 554.751   3 
 -22   3  -7 8995.88 488.488   9 
 -22   3  -7 8764.60 563.337   6 
 -19  -3  -4 16900.1 1220.57   2 
 -19  -3  -4 17599.3 679.543   3 
 -22   3  -4 17426.4 1218.92   2 
 -22   3  -4 19375.5 719.311   9 
 -22   3  -4 18776.2 742.967   6 
 -22   3  -1 50804.7 1608.15   2 
 -19  -3  -1 48391.4 1664.26   2 
 -19  -3   2 1269.70 275.226   1 
  -3  22   2 1066.99 231.125   1 
 -22   3   2 1191.48 323.433   1 
  22 -19   5 5921.39 436.956  10 
  19 -22   5 5687.58 426.755  10 
 -19  -3   5 5700.62 402.803   8 
 -22   3   5 5916.01 411.431   8 
 -22   3   5 5282.35 721.250   1 
 -19  -3   5 6603.65 797.038   1 
 -19  -3   5 5722.57 425.686   5 
 -22   3   5 5588.93 391.108   5 
 -19  -3   8 11932.8 620.903   8 
 -22   3   8 12345.2 623.488   8 
 -22   3   8 11420.8 551.851   4 
 -19  -3   8 11766.4 562.488   4 
  22 -19   8 12284.8 631.853  10 
  19 -22   8 11227.0 581.929  10 
 -19  -3  11 307.395 78.7177   4 
 -22   3  11 1167.42 185.183   8 
 -18  -4 -11 8114.50 358.238   3 
 -22   4 -11 8111.27 373.341   3 
 -18  -4  -8 11087.8 609.437   3 
 -22   4  -8 10066.9 597.672   6 
 -18  -4  -5 14000.2 635.619   3 
 -22   4  -5 13399.8 1137.83   2 
 -18  -4  -5 14639.0 1193.98   2 
 -22   4  -5 13642.3 609.423   9 
 -22   4  -5 14031.8 660.742   6 
 -22   4  -2 44503.7 1640.54   2 
 -18  -4  -2 43730.0 1707.20   2 
 -22   4   1 11296.9 759.598   1 
  18 -22   4 86151.0 1502.63  10 
  22 -18   4 82020.6 1486.99  10 
 -22   4   4 85286.8 1422.04   8 
 -18  -4   4 84398.4 1409.77   8 
 -22   4   4 86669.2 2651.50   1 
 -18  -4   4 86946.2 2579.70   1 
 -18  -4   4 84213.2 1517.21   5 
 -18  -4   7 32851.2 1016.97   8 
 -22   4   7 31417.1 995.092   8 
 -18  -4   7 32985.8 944.212   4 
  22 -18   7 32310.7 1032.77  10 
  18 -22   7 33307.7 1011.72  10 
 -22   4  10 7434.99 428.551   8 
  22 -18  10 7536.83 411.901  10 
 -22   4  10 7619.56 396.908   4 
 -18  -4  10 7495.48 397.152   4 
 -17  -5  -9 1162.34 240.456   3 
 -22   5  -9 1459.92 275.588   6 
 -22   5  -6 4222.33 361.829   9 
 -22   5  -6 3604.06 368.977   6 
 -17  -5  -6 4607.48 716.730   2 
 -17  -5  -6 3686.91 359.408   3 
 -22   5  -6 4179.93 711.406   2 
 -17  -5  -3 80919.9 2475.17   2 
 -22   5  -3 81316.5 2369.37   2 
 -17  -5   0 51195.7 1575.98   2 
  -5  22   3 4655.52 555.933   1 
 -22   5   3 3880.29 544.753   1 
 -17  -5   6 35404.5 1013.06   8 
 -22   5   6 34779.3 1004.98   8 
  22 -17   6 36069.4 1061.85  10 
  17 -22   6 35251.4 1019.17  10 
 -22   5   6 34843.4 1891.24   1 
 -22   5   9 10710.7 573.853   8 
 -17  -5   9 10599.0 565.495   8 
  17 -22   9 10967.2 511.003  10 
  22 -17   9 11857.6 589.846  10 
 -22   5   9 11127.8 532.283   4 
 -17  -5   9 10602.9 524.979   4 
 -16  -6 -10 6139.19 393.196   3 
 -22   6 -10 5669.85 401.359   3 
 -22   6 -10 5431.72 398.598   6 
 -16  -6  -7 8895.63 552.138   3 
 -22   6  -7 8941.90 510.734   9 
 -22   6  -7 9648.00 587.375   6 
 -16  -6  -4 41406.1 1890.23   2 
 -22   6  -4 40335.1 1793.16   2 
 -16  -6  -4 42265.7 1039.39   3 
 -22   6  -4 40658.2 1020.44   9 
 -22   6  -4 42762.7 1072.34   6 
 -22   6  -1 74691.0 1892.81   2 
 -16  -6  -1 71857.7 2022.59   2 
 -22   6   2 32338.9 1399.31   1 
  -6  22   2 30358.2 1370.40   1 
  22 -16   5 27045.9 886.002  10 
  16 -22   5 28328.3 883.245  10 
 -16  -6   5 27609.5 860.135   8 
 -22   6   5 27820.5 864.498   8 
 -22   6   5 29395.5 1640.59   1 
 -16  -6   5 27009.9 888.988   5 
 -22   6   8 16271.2 677.578   4 
 -16  -6   8 16246.9 675.782   4 
  22 -16   8 16940.9 747.741  10 
  16 -22   8 15041.8 650.818  10 
 -22   6   8 16296.8 731.024   8 
 -16  -6   8 15412.2 708.848   8 
 -16  -6  11 4397.73 270.018   4 
 -22   6  11 4630.18 282.080   8 
  -7  22 -11 1737.67 205.192   9 
 -22   7 -11 1593.96 192.846   3 
 -15  -7 -11 1591.30 177.931   3 
 -15  -7  -8 5654.56 449.817   3 
 -22   7  -8 6039.88 418.489   9 
 -22   7  -8 6260.20 486.729   6 
 -15  -7  -5 35829.4 1850.69   2 
 -22   7  -5 35698.4 1814.34   2 
 -15  -7  -5 38032.2 1035.48   3 
 -22   7  -5 36115.2 991.937   9 
 -22   7  -5 37862.1 1047.92   6 
 -22   7  -2 27839.1 1260.87   2 
 -15  -7  -2 29418.3 1395.82   2 
 -15  -7   1 5662.60 502.727   2 
 -22   7   1 6653.08 599.063   1 
  15 -22   4 12563.5 560.329  10 
  22 -15   4 12393.3 571.417  10 
 -15  -7   4 12264.9 534.765   8 
 -22   7   4 13027.0 563.096   8 
 -22   7   4 13004.6 1025.04   1 
  -7  22   4 12420.1 900.107   1 
 -15  -7   4 14883.1 634.500   5 
 -15  -7   7 36940.6 1070.28   8 
 -22   7   7 36605.4 1065.58   8 
 -22   7   7 37272.3 1009.62   4 
 -15  -7   7 35975.3 1006.33   4 
  22 -15   7 38622.4 1123.27  10 
  15 -22   7 38070.8 1046.80  10 
 -22   7  10 1336.24 213.486   8 
  22 -15  10 1728.24 231.618  10 
  15 -22  10 1486.05 188.088   4 
 -15  -7  10 1630.20 222.702   4 
 -22   7  10 1500.87 204.666   4 
 -14  -8  -9 11160.4 581.258   3 
 -22   8  -9 10513.8 510.668   9 
 -22   8  -9 12370.6 643.886   6 
 -14  -8  -6 40807.5 2091.05   2 
 -22   8  -6 39502.4 2024.79   2 
 -14  -8  -6 37709.2 1071.52   3 
 -22   8  -6 39278.6 1063.76   9 
 -22   8  -6 39936.6 1109.52   6 
 -14  -8  -3 23416.0 1341.85   2 
 -22   8  -3 22728.6 1239.19   2 
 -14  -8   0 276704. 3754.08   2 
 -22   8   0 296143. 3665.35   1 
  -8  22   3 39510.3 1622.75   1 
 -22   8   3 40890.9 1706.90   1 
 -22   8   6 17795.6 723.249   8 
 -14  -8   6 18242.7 728.879   8 
  14 -22   6 17871.9 705.538  10 
  22 -14   6 17973.9 748.276  10 
 -22   8   6 17613.8 1337.98   1 
 -14  -8   9 12056.9 622.163   8 
 -22   8   9 12968.6 628.943   8 
  22 -14   9 11890.2 607.955  10 
 -22   8   9 9992.01 522.901   4 
 -14  -8   9 10242.6 539.677   4 
 -13  -9 -10 70.5760 125.091   3 
 -22   9 -10 172.715 159.177   6 
 -22   9  -7 4394.06 378.944   9 
 -13  -9  -7 5062.95 748.466   2 
 -13  -9  -7 3754.43 381.570   3 
 -22   9  -7 5486.56 793.269   2 
 -22   9  -7 4021.70 403.076   6 
 -13  -9  -4 16315.6 1197.08   2 
 -22   9  -4 14808.8 1087.31   2 
 -13  -9  -4 16239.6 650.074   3 
 -22   9  -4 17202.5 663.046   9 
 -22   9  -4 16323.2 646.482   6 
 -22   9  -1 15028.6 845.850   2 
 -13  -9  -1 16233.1 982.034   2 
 -22   9  -1 15775.2 806.197   1 
  -9  22   2 3628.11 502.583   1 
 -22   9   2 4495.86 546.605   1 
  13 -22   5 39575.9 1006.22  10 
  22 -13   5 38653.7 1041.04  10 
 -22   9   5 40438.8 1036.13   8 
 -13  -9   5 39059.6 1017.85   8 
 -22   9   5 37287.3 1844.99   1 
 -13  -9   5 41043.1 1095.64   5 
 -22   9   8 22442.6 843.719   8 
 -13  -9   8 21460.4 825.627   8 
 -22   9   8 21382.9 799.213   4 
 -13  -9   8 20706.0 784.178   4 
  22 -13   8 22977.7 880.424  10 
 -13  -9  11 444.613 124.087   4 
 -22   9  11 261.117 88.5955   8 
 -10  22 -11 1309.63 181.385   9 
 -22  10 -11 1224.55 183.098   3 
 -12 -10 -11 1237.01 147.608   3 
 -22  10 -11 1104.44 184.016   6 
 -12 -10  -8 29802.5 971.882   3 
 -22  10  -8 30300.1 937.719   9 
 -22  10  -8 31453.0 1031.36   6 
 -12 -10  -5 21218.5 1441.46   2 
 -22  10  -5 21561.8 1405.17   2 
 -12 -10  -5 23048.6 806.226   3 
 -22  10  -5 21882.5 780.640   9 
 -22  10  -5 23001.8 798.420   6 
 -12 -10  -2 132105. 2954.78   2 
 -22  10  -2 127252. 2674.04   2 
 -12 -10   1 215979. 3253.02   2 
 -22  10   1 218233. 3451.44   1 
  22 -12   4 3557.04 309.588  10 
 -22  10   4 2850.95 271.466   8 
 -10  22   4 3170.70 474.214   1 
 -22  10   4 3608.99 559.059   1 
 -12 -10   4 3647.37 321.120   5 
 -22  10   7 33173.1 984.248   4 
 -22  10   7 31286.2 1857.63   1 
 -12 -10   7 32828.1 1010.85   8 
 -22  10   7 33761.4 1018.42   8 
  22 -12   7 33241.7 1039.58  10 
 -22  10  10 3542.58 309.766   8 
  22 -12  10 3516.38 320.143  10 
 -22  10  10 3491.38 299.593   4 
  12 -22  10 4078.50 313.115   4 
 -12 -10  10 3447.17 306.113   4 
 -11 -11  -9 2069.60 285.043   3 
 -22  11  -9 2036.46 307.379   6 
 -22  11  -9 1281.92 211.446   9 
 -11 -11  -6 6678.84 843.353   2 
 -11 -11  -6 7296.02 484.117   3 
 -22  11  -6 8211.75 948.455   2 
 -22  11  -6 7784.70 504.356   6 
 -22  11  -6 8177.36 501.217   9 
 -11 -11  -3 1946.57 448.769   2 
 -22  11  -3 1693.85 362.824   2 
 -11 -11   0 23044.3 1129.38   2 
 -22  11   0 25545.1 1137.50   1 
 -11  22   3 2162.24 416.085   1 
 -22  11   3 1768.61 351.742   1 
 -22  11   6 7167.24 458.859   4 
 -22  11   6 6880.84 830.799   1 
 -11 -11   6 7772.90 487.005   8 
 -22  11   6 8311.72 502.430   8 
  22 -11   6 7368.30 491.534  10 
 -22  11   9 1711.74 272.530   8 
  22 -11   9 2120.92 299.073  10 
 -22  11   9 1913.94 266.264   4 
 -11 -11   9 1492.78 256.808   4 
 -12  22 -10 3181.43 317.716   9 
 -22  12 -10 3668.40 344.504   6 
 -10 -12 -10 3522.65 286.910   3 
 -22  12 -10 3805.91 287.460   9 
 -10 -12  -7 30730.8 979.379   3 
 -22  12  -7 32472.6 1007.40   9 
 -22  12  -7 32428.6 1022.56   6 
 -22  12  -7 31356.7 1873.38   2 
 -10 -12  -7 33751.6 1974.52   2 
 -22  12  -4 4024.52 335.551   9 
 -22  12  -4 3767.85 557.769   2 
 -10 -12  -4 4798.59 679.067   2 
 -10 -12  -4 4064.03 334.243   3 
 -10 -12  -1 211730. 3584.75   2 
 -22  12  -1 221515. 3257.44   1 
 -22  12   2 134917. 2935.62   1 
 -12  22   2 131882. 2999.25   1 
 -12  22   5 22039.0 1337.93   1 
 -22  12   5 23144.4 1463.50   1 
  22 -10   5 22588.4 797.003  10 
 -22  12   5 22971.0 790.538   8 
 -10 -12   5 23494.3 789.516   8 
 -12  22   5 21809.3 719.951   8 
 -10 -12   5 23536.9 827.344   5 
  22 -10   8 29524.3 993.187  10 
 -22  12   8 29900.3 965.963   8 
 -22  12   8 31788.0 986.858   4 
 -22  12  11 1333.86 162.722   8 
 -10 -12  11 1471.76 187.237   4 
  10 -22  11 1328.38 163.635   4 
 -13  22 -11 308.516 112.415   9 
 -22  13 -11 311.191 128.550   6 
  -9 -13  -8 21079.5 806.012   3 
 -22  13  -8 20327.6 799.311   9 
 -22  13  -8 22958.7 877.875   6 
 -22  13  -5 42238.2 1060.39   6 
 -22  13  -5 41597.8 1078.25   9 
 -22  13  -5 38931.5 1881.69   2 
   9 -22  -5 41237.4 1786.26   2 
  -9 -13  -5 41653.9 1995.37   2 
  -9 -13  -5 40056.3 1057.97   3 
  -9 -13  -2 2498.50 444.624   2 
 -22  13  -2 3686.66 423.453   1 
  -9 -13   1 13570.5 882.847   2 
 -13  22   1 14449.9 1014.55   1 
 -22  13   1 16135.0 977.805   1 
 -13  22   4 14816.0 1091.54   1 
 -22  13   4 16489.6 1180.24   1 
  22  -9   4 14516.8 598.917  10 
  -9 -13   4 14643.3 589.606   8 
 -22  13   4 14825.0 607.879   8 
  -9 -13   4 15502.8 645.930   5 
 -22  13   7 4152.73 373.866   4 
 -22  13   7 3900.75 732.926   1 
 -22  13   7 4541.66 404.808   8 
  22  -9   7 4893.01 424.852  10 
 -22  13  10 288.689 119.915   8 
  22  -9  10 254.106 156.304  10 
   9 -22  10 447.047 151.896   4 
  -9 -13  10 369.259 152.528   4 
 -14  22  -9 11685.8 629.820   9 
  -8 -14  -9 10721.1 541.001   3 
 -22  14  -9 10460.1 545.944   9 
 -22  14  -9 11711.5 620.601   6 
 -22  14  -6 17621.5 721.597   6 
 -22  14  -6 18654.6 754.452   9 
  -8 -14  -6 18601.0 1400.02   2 
 -22  14  -6 19714.2 1422.91   2 
  -8 -14  -6 17596.9 728.924   3 
  -8 -14  -3 40710.1 1786.09   2 
  -8 -14   0 288624. 4139.46   2 
 -22  14   0 295862. 4065.86   1 
 -22  14   3 25987.2 1402.38   1 
 -14  22   3 25807.0 1396.67   1 
  22  -8   6 39056.6 1085.36  10 
 -22  14   6 40183.5 1090.07   8 
 -22  14   6 39269.8 1054.70   4 
 -14  22   6 39096.7 1000.21   8 
 -22  14   6 36386.2 1959.41   1 
 -14  22   6 36939.1 1820.41   1 
 -22  14   9 10861.3 562.939   8 
 -22  14   9 11615.0 598.256   4 
  -8 -14   9 11297.7 591.705   4 
  22  -8   9 10560.0 582.329  10 
 -22  15 -10 1977.33 234.614   9 
 -15  22 -10 1495.44 236.415   9 
 -22  15 -10 1928.63 255.607   6 
  -7 -15 -10 1669.25 205.163   3 
 -22  15  -7 36024.5 1055.45   6 
 -22  15  -7 36415.2 1075.66   9 
  -7 -15  -7 36664.6 1052.07   3 
   7 -22  -4 12525.1 995.728   2 
  -7 -15  -4 11918.2 1040.17   2 
 -22  15  -4 11664.9 559.297   9 
  -7 -15  -4 11421.1 551.377   3 
  -7 -15  -1 6383.22 669.640   2 
 -22  15  -1 6934.66 632.646   1 
 -22  15   2 32166.5 1489.59   1 
 -15  22   2 29082.4 1469.12   1 
  22  -7   5 34817.4 977.426  10 
  15   7   5 34175.4 981.031  10 
 -22  15   5 35174.9 991.450   8 
 -22  15   5 33302.7 925.852   4 
 -15  22   5 32823.6 926.373   8 
 -15  22   5 35500.1 1772.96   1 
 -22  15   5 34471.0 1812.67   1 
 -22  15   8 6331.10 453.685   8 
 -22  15   8 6343.66 462.082   4 
  22  -7   8 6550.37 483.762  10 
 -22  15  11 1744.34 165.386   8 
  -7 -15  11 1593.57 185.298   4 
   7 -22  11 1789.40 191.041   4 
 -16  22 -11 4793.34 301.198   6 
 -22  16 -11 4997.80 312.982   6 
 -22  16 -11 4378.26 246.001   9 
 -16  22 -11 4724.97 294.338   9 
 -16  22  -8 15429.0 738.733   9 
 -22  16  -8 16045.4 722.665   6 
 -22  16  -8 16760.5 738.260   9 
  -6 -16  -8 16234.8 688.619   3 
 -22  16  -5 29544.5 935.408   9 
 -22  16  -5 28030.7 860.823   6 
   6 -22  -5 26965.7 1530.58   2 
  -6 -16  -5 29132.7 1698.08   2 
  -6 -16  -5 27548.0 886.431   3 
 -22  16  -2 28916.6 1282.90   1 
  -6 -16  -2 26744.8 1412.05   2 
 -16  22   1 77583.9 2362.01   1 
 -22  16   1 80519.9 2293.76   1 
 -16  22   4 45244.2 1962.08   1 
 -22  16   4 46797.1 2014.38   1 
  16   6   4 43627.3 1037.54  10 
  22  -6   4 44823.4 1043.65  10 
   6 -22   4 45443.9 1095.01   7 
 -22  16   4 44044.1 1058.06   8 
 -16  22   4 44489.4 1048.18   8 
  -6 -16   4 44760.6 1094.16   5 
 -22  16   7 8705.18 536.390   8 
 -16  22   7 9188.56 506.215   8 
 -22  16   7 9181.44 549.671   4 
  22  -6   7 9785.57 579.942  10 
 -22  16  10 5628.85 356.451   8 
  -6 -16  10 5300.46 376.582   4 
 -22  17  -9 11055.1 582.356   6 
  -5 -17  -9 12587.2 557.757   3 
 -17  22  -9 11478.9 604.687   9 
 -22  17  -9 12237.1 601.487   9 
  -5 -17  -6 34756.3 1008.94   3 
 -22  17  -6 35467.3 1053.95   9 
   5 -22  -6 34206.6 1805.47   2 
  -5 -17  -6 35705.6 1953.95   2 
 -22  17  -6 35511.8 1012.49   6 
 -22  17  -3 5010.87 544.598   1 
   5 -22  -3 3812.91 593.645   2 
  -5 -17  -3 3932.72 609.761   2 
 -22  17   0 52529.9 1820.75   1 
 -17  22   0 52718.1 1956.05   1 
  -5 -17   0 51407.1 1861.16   2 
 -22  17   3 86929.9 2630.35   1 
 -17  22   3 84181.6 2590.65   1 
  22  -5   6 2828.24 316.125  10 
  17   5   6 3578.77 351.101  10 
 -17  22   6 2757.91 310.296   8 
 -22  17   6 3074.66 332.892   8 
 -22  17   6 3820.36 646.756   1 
 -17  22   6 1967.94 494.665   1 
  22  -5   9 1250.94 247.556  10 
 -22  17   9 2068.13 267.132   8 
 -22  18 -10 7095.91 427.986   6 
 -18  22 -10 6870.51 411.575   6 
 -22  18 -10 7256.32 409.081   9 
 -18  22 -10 7751.01 450.833   9 
 -18  22  -7 32589.5 1058.22   9 
 -22  18  -7 31758.9 976.345   6 
 -22  18  -7 29933.5 992.918   9 
  -4 -18  -7 32942.0 982.076   3 
 -22  18  -4 84595.9 1514.04   9 
   4 -22  -4 89145.3 2763.42   2 
  -4 -18  -4 89307.5 2855.10   2 
  -4 -18  -4 82258.5 1469.92   3 
 -22  18  -1 10631.1 823.142   1 
  -4 -18  -1 11502.1 950.515   2 
 -18  22   2 44416.4 1862.12   1 
 -22  18   2 43124.2 1807.67   1 
  22  -4   5 12825.8 608.019  10 
  18   4   5 13952.2 630.665  10 
 -22  18   5 14560.1 646.362   8 
 -18  22   5 14055.0 630.346   8 
 -22  18   5 13057.2 1150.09   1 
 -18  22   5 12963.8 1107.98   1 
 -22  18   8 10998.8 582.984   8 
 -18  22   8 10294.2 529.723   8 
  22  -4   8 10133.1 593.455  10 
  -4 -18  11 7662.22 370.142   4 
   4 -22  11 8203.04 378.571   4 
 -19  22 -11 270.519 100.216   9 
 -22  19 -11-35.1742 75.7125   9 
 -19  22 -11-43.6583 93.8455   6 
 -22  19 -11 281.758 111.428   6 
  -3 -19  -8 11102.3 553.600   3 
 -22  19  -8 10561.1 576.855   6 
 -22  19  -8 10674.6 604.299   9 
 -19  22  -8 10010.1 589.662   9 
 -22  19  -5 6098.90 450.341   9 
  -3 -19  -5 6596.02 451.432   3 
 -19  22  -5 6628.03 454.879   9 
 -22  19  -5 6105.66 401.648   6 
  -3 -19  -5 7090.10 889.148   2 
   3 -22  -5 5875.46 735.424   2 
  -3 -19  -2 798.973 332.633   2 
   3 -22  -2 699.422 303.622   2 
 -22  19  -2 778.457 229.416   1 
 -19  22   1 54656.4 2051.54   1 
 -22  19   1 53150.3 1970.18   1 
  22  -3   4 16937.0 652.147  10 
  19   3   4 16123.9 638.533  10 
  -3 -19   4 18280.0 694.842   7 
 -19  22   4 17956.5 690.904   8 
 -22  19   4 18603.3 710.995   8 
   3 -22   4 18088.5 707.200   7 
 -19  22   4 20230.6 1364.26   1 
 -22  19   4 17913.2 1279.97   1 
  19   3   7 9139.58 558.825  10 
  22  -3   7 8750.98 550.724  10 
 -19  22   7 8786.29 510.768   8 
 -22  19   7 9041.02 541.130   8 
   3 -22  10 2652.21 281.703   4 
  -3 -19  10 2220.69 254.145   4 
 -22  19  10 2089.22 210.823   8 
 -22  20  -9 833.522 203.417   6 
 -20  22  -9 1037.58 229.710   9 
 -22  20  -9 922.973 222.594   9 
 -20  22  -6 80204.4 1609.73   9 
   2 -22  -6 77222.5 2807.49   2 
  -2 -20  -6 76271.0 2866.95   2 
  -2 -20  -6 81239.5 1524.04   3 
 -22  20  -6 83014.8 1633.00   9 
 -20  22  -3 95163.8 1540.62   9 
 -22  20  -3 96369.8 1562.31   9 
 -22  20  -3 101766. 2700.21   1 
   2 -22  -3 102016. 2974.56   2 
  -2 -20  -3 107467. 3052.59   2 
 -22  20   0 7205.22 746.642   1 
 -20  22   0 8321.26 802.138   1 
  -2 -20   3 32948.5 921.706   7 
 -22  20   3 31644.7 896.792   8 
   2 -22   3 31982.9 922.081   7 
 -22  20   3 33984.1 1704.66   1 
 -20  22   3 30879.2 1651.97   1 
 -22  20   6 12598.4 627.203   8 
 -22  20   6 10226.0 1096.12   1 
 -20  22   6 11846.9 1111.01   1 
 -20  22   6 10480.4 567.864   8 
  22  -2   6 12002.6 613.440  10 
  20   2   6 11769.4 608.722  10 
 -22  20   9 25334.0 784.439   8 
 -20  22   9 24875.8 743.215   8 
 -22  21 -10 208.227 135.393   6 
 -21  22 -10 154.745 121.296   6 
 -21  22 -10 128.746 128.772   9 
 -22  21 -10 193.562 133.825   9 
 -22  21  -7 3356.85 366.938   9 
 -21  22  -7 3147.23 366.579   9 
 -22  21  -4 1312.41 221.712   9 
 -21  22  -4 1303.11 220.922   9 
  -1 -21  -4 1870.95 429.320   2 
   1 -22  -4 1388.39 424.839   2 
 -21  22  -1 4367.95 591.922   1 
 -22  21  -1 4307.48 576.747   1 
  -1 -21  -1 3139.73 559.888   2 
 -22  21   2 10633.3 942.520   1 
 -21  22   2 8725.83 881.173   1 
  -1 -21   2 10066.5 510.078   7 
   1 -22   2 10120.7 516.153   7 
  22  -1   5 2742.35 298.543  10 
  21   1   5 2261.57 276.628  10 
 -22  21   5 2120.33 275.501   8 
 -21  22   5 2292.88 277.835   8 
 -22  21   5 2301.40 504.040   1 
 -21  22   5 2241.17 486.614   1 
 -22  21   8 5802.58 419.324   8 
 -21  22   8 6072.10 422.393   8 
  22  -1   8 6493.76 487.068  10 
  -1 -21  11 1141.64 146.626   4 
   1 -22  11 974.324 145.472   4 
 -22  22 -11 6858.66 302.408   6 
 -22  22 -11 7208.29 307.320   9 
 -22  22  -8 5514.18 413.399   6 
 -22  22  -8 5047.60 429.125   9 
   0 -22  -5 109965. 3372.27   2 
 -22  22  -5 114942. 1882.15   9 
   0 -22  -2 23087.0 767.038   7 
 -22  22  -2 22589.9 1344.60   1 
   0 -22  -2 21608.8 1397.02   2 
 -22  22   1 44994.6 1921.78   1 
   0 -22   1 42027.1 1033.94   7 
  22   0   4 25040.4 799.316  10 
 -22  22   4 27901.3 886.335   8 
   0 -22   4 25798.0 857.097   7 
 -22  22   4 26454.3 1604.54   1 
  22   0   7 8426.18 541.185  10 
 -22  22   7 8448.66 522.071   8 
   0 -22  10 21771.7 690.045   4 
 -23   0 -11 931.777 118.214   3 
 -23   0  -8 257.950 170.751   3 
 -23   0  -5 11501.0 565.429   9 
 -23   0  -5 10807.0 572.352   3 
 -23   0  -5 10598.2 1075.00   2 
 -23   0  -2 47490.2 1122.50   9 
 -23   0  -2 46061.9 1813.49   2 
 -23   0   1 15790.5 643.089   5 
  23 -23   1 15444.3 615.565  10 
 -23   0   4 32497.2 905.755   8 
  23 -23   4 34709.8 1015.10  10 
 -23   0   4 34023.6 1712.71   1 
 -23   0   4 32179.9 951.203   5 
  23 -23   7 34143.5 1046.68  10 
 -23   0   7 32129.9 985.796   8 
  23 -23  10 314.309 95.7486  10 
 -23   0  10 415.703 138.530   8 
 -22  -1  -9 5482.33 404.130   3 
 -23   1  -9 5373.65 398.520   3 
 -23   1  -6 2343.38 269.248   9 
 -22  -1  -6 2007.98 292.167   3 
 -23   1  -6 2154.82 282.763   3 
 -23   1  -3 10330.1 533.866   9 
 -22  -1  -3 10158.2 521.276   9 
 -22  -1  -3 9335.07 868.670   2 
 -23   1  -3 9269.16 855.284   2 
 -22  -1  -3 9763.53 494.883   3 
 -23   1  -3 10043.9 497.934   3 
 -23   1   0 13887.5 594.044   5 
 -22  -1   0 13098.9 580.836   5 
 -23   1   0 12615.4 578.881   9 
  22 -23   0 13380.7 555.051  10 
 -22  -1   3 5106.32 341.945   8 
 -23   1   3 4388.12 324.532   8 
  22 -23   3 4275.14 357.578  10 
  23 -22   3 5161.50 386.433  10 
 -23   1   3 4342.69 580.380   1 
 -22  -1   3 4041.65 356.758   5 
 -23   1   3 4849.09 369.831   5 
  23 -22   6 3310.23 361.080  10 
  22 -23   6 3718.01 374.138  10 
 -22  -1   6 3173.95 335.969   8 
 -23   1   6 3735.34 352.307   8 
  23 -22   9 3109.87 291.747  10 
  22 -23   9 2717.86 276.538  10 
 -22  -1   9 2875.66 300.710   8 
 -23   1   9 2766.06 299.842   8 
 -21  -2 -10 1427.56 220.416   3 
 -23   2 -10 1198.23 201.467   3 
 -21  -2  -7 8855.53 554.864   3 
 -23   2  -7 9945.98 508.643   9 
 -21  -2  -4 7679.95 856.270   2 
 -23   2  -4 9471.83 958.985   2 
 -21  -2  -4 9188.22 508.953   3 
 -21  -2  -4 8563.08 472.724   9 
 -23   2  -4 8640.17 491.550   9 
 -21  -2  -1 52233.9 1759.17   2 
 -23   2  -1 52257.3 1151.71   9 
  23 -21   2 8879.09 472.449  10 
  21 -23   2 8307.52 457.309  10 
 -23   2   2 7674.33 714.402   1 
 -21  -2   2 9442.14 735.332   1 
 -21  -2   2 8757.72 490.313   5 
 -23   2   2 7730.66 442.151   5 
  23 -21   5 47773.8 1214.58  10 
  21 -23   5 46923.7 1196.49  10 
 -23   2   5 48719.9 2170.64   1 
 -21  -2   5 45658.3 2074.53   1 
 -21  -2   5 45050.4 1115.42   8 
 -23   2   5 44110.8 1111.80   8 
 -23   2   5 45045.2 1102.87   5 
 -21  -2   5 45391.2 1163.11   5 
 -21  -2   8 6479.10 455.152   8 
 -23   2   8 7235.60 487.997   8 
  21 -23   8 6445.62 444.520  10 
  23 -21   8 6659.53 465.529  10 
 -20  -3 -11 4498.45 253.852   3 
 -23   3 -11 4567.43 264.581   3 
  -3  23 -11 4261.88 264.382   9 
 -20  -3  -8 3535.02 370.030   3 
 -23   3  -8 4173.92 386.338   3 
 -23   3  -8 4450.46 418.564   6 
 -23   3  -5 3687.63 339.607   9 
 -20  -3  -5 3552.28 621.762   2 
 -20  -3  -5 3644.26 347.702   3 
 -23   3  -5 2967.68 565.564   2 
 -23   3  -5 3543.95 369.284   6 
 -20  -3  -2 30610.0 1459.41   2 
 -23   3  -2 30893.6 1424.28   2 
 -23   3  -2 33498.1 920.283   9 
  23 -20   4 10645.5 559.251  10 
  20 -23   4 10698.4 563.565  10 
 -23   3   4 10081.9 929.916   1 
 -20  -3   4 9953.84 911.122   1 
 -23   3   4 11007.7 534.645   8 
 -20  -3   4 10883.1 528.162   8 
 -23   3   4 10377.2 515.236   5 
 -20  -3   4 10185.6 558.604   5 
  23 -20   7 907.390 222.349  10 
  20 -23   7 1201.50 222.883  10 
 -20  -3   7 1023.58 246.547   8 
 -23   3   7 949.937 236.993   8 
 -20  -3  10 6730.46 340.723   4 
  23 -20  10 6367.00 362.681  10 
 -23   3  10 7101.31 398.228   8 
 -19  -4  -9 1155.03 239.613   3 
 -23   4  -9 1208.43 236.476   3 
 -23   4  -6 1262.87 213.366   9 
 -19  -4  -6 963.572 229.004   3 
 -23   4  -6 1205.58 268.323   6 
 -23   4  -3 4331.83 596.971   2 
 -19  -4  -3 3778.98 313.709   3 
 -19  -4  -3 4228.57 607.001   2 
 -23   4  -3 3599.73 323.456   9 
  23 -19   3 7399.65 440.932  10 
  19 -23   3 7370.87 447.378  10 
 -23   4   3 7048.95 721.579   1 
 -19  -4   3 7641.94 460.708   5 
 -23   4   3 6719.23 389.658   8 
 -19  -4   6 1157.24 233.228   8 
 -23   4   6 986.073 228.619   8 
  19 -23   6 1028.18 223.108  10 
  23 -19   6 1265.07 247.437  10 
 -23   4   6 399.948 260.557   1 
 -19  -4   9 1451.46 201.513   4 
 -23   4   9 1345.09 191.277   4 
  19 -23   9 1822.95 230.700  10 
  23 -19   9 1748.50 252.447  10 
 -23   4   9 1455.26 257.878   8 
 -19  -4   9 1888.39 256.986   8 
 -23   5 -10 10826.5 504.980   3 
 -18  -5 -10 10688.7 494.825   3 
 -18  -5  -7 814.450 235.960   3 
 -23   5  -7 887.028 201.174   9 
 -23   5  -7 635.514 241.123   6 
 -18  -5  -4 38112.8 1861.71   2 
 -23   5  -4 35721.0 1734.64   2 
 -18  -5  -4 39572.2 1022.78   3 
 -23   5  -4 38354.6 1008.38   9 
 -23   5  -4 39229.8 1066.88   6 
 -18  -5  -1 80968.7 2203.46   2 
 -23   5   2 20652.0 1142.92   1 
  -5  23   2 20272.6 1147.41   1 
  23 -18   5 1858.85 273.319  10 
  18 -23   5 2075.42 273.948  10 
 -23   5   5 1990.41 257.308   8 
 -18  -5   5 2075.99 269.328   8 
 -23   5   5 2936.55 538.675   1 
 -18  -5   5 1840.57 259.963   5 
 -23   5   8 5106.90 378.905   4 
 -18  -5   8 5143.61 384.498   4 
  18 -23   8 4998.77 395.182  10 
  23 -18   8 6119.70 465.068  10 
 -18  -5   8 5147.86 423.792   8 
 -23   5   8 5793.68 452.522   8 
 -18  -5  11 4255.52 229.745   4 
 -23   5  11 4682.42 267.004   8 
 -23   6 -11 589.645 131.004   3 
 -17  -6 -11 692.422 131.967   3 
  -6  23 -11 548.941 128.742   9 
 -17  -6  -8 12353.7 636.676   3 
 -23   6  -8 12391.2 570.030   9 
 -23   6  -8 12624.7 660.338   6 
 -17  -6  -5 29460.3 1710.03   2 
 -23   6  -5 26121.0 1576.97   2 
 -17  -6  -5 26979.1 894.245   3 
 -23   6  -5 25843.3 858.690   9 
 -23   6  -5 27612.6 913.305   6 
 -23   6  -2 13398.7 911.251   2 
 -17  -6  -2 12153.0 922.212   2 
 -23   6   1 48393.2 1620.45   1 
  17 -23   4 5493.18 393.184  10 
  23 -17   4 4992.56 384.963  10 
 -17  -6   4 5061.48 358.453   8 
 -23   6   4 5074.29 364.012   8 
 -23   6   4 5740.55 693.507   1 
 -17  -6   4 5463.93 399.649   5 
 -23   6   7 1739.91 265.453   8 
 -17  -6   7 1574.14 266.381   8 
 -17  -6   7 1605.53 243.015   4 
  17 -23   7 1720.85 252.829  10 
  23 -17   7 1962.86 308.114  10 
 -23   6  10 1409.83 216.759   8 
  23 -17  10 1502.97 202.451  10 
 -17  -6  10 1315.62 180.428   4 
 -23   6  10 1264.04 176.946   4 
 -16  -7  -9 7629.55 485.484   3 
 -23   7  -9 7303.71 495.907   6 
 -23   7  -9 7794.11 413.416   9 
 -23   7  -6 5104.38 428.785   6 
 -16  -7  -6 3768.34 664.187   2 
 -16  -7  -6 4507.90 409.097   3 
 -23   7  -6 4862.31 751.767   2 
 -23   7  -6 4786.25 387.612   9 
 -16  -7  -3 17229.0 1183.99   2 
 -23   7  -3 16896.0 1100.84   2 
 -23   7  -3 16791.7 653.231   9 
 -16  -7   0 2523.55 368.830   2 
 -23   7   0 3056.75 398.775   1 
  23 -16   3 8063.30 448.999  10 
  16 -23   3 8431.70 458.820  10 
  -7  23   3 8851.71 780.669   1 
 -23   7   3 7141.08 737.090   1 
 -16  -7   3 9080.07 495.329   5 
 -16  -7   6 873.078 202.917   8 
 -23   7   6 799.521 185.855   8 
 -23   7   6 485.791 294.246   1 
  16 -23   6 708.092 185.931  10 
  23 -16   6 639.033 201.992  10 
  23 -16   9 5665.72 428.701  10 
 -16  -7   9 5571.39 432.069   8 
 -23   7   9 4986.41 407.260   8 
 -23   7   9 5286.36 373.554   4 
 -16  -7   9 4075.25 334.292   4 
 -15  -8 -10 3320.76 287.059   3 
 -23   8 -10 3540.04 325.697   6 
 -15  -8  -7 46327.1 1220.09   3 
 -23   8  -7 47629.4 1175.59   9 
 -23   8  -7 49413.0 1276.69   6 
 -15  -8  -4 10779.7 999.112   2 
 -15  -8  -4 11351.5 554.991   3 
 -23   8  -4 10370.6 932.047   2 
 -23   8  -4 10514.2 536.046   9 
 -23   8  -4 11141.6 558.772   6 
 -15  -8  -1 31944.3 1402.85   2 
 -23   8  -1 30459.4 1216.03   2 
  -8  23   2 79128.9 2311.90   1 
 -23   8   2 81596.8 2276.57   1 
  23 -15   5 19169.0 747.271  10 
  15 -23   5 20955.5 760.038  10 
 -15  -8   5 20527.1 745.044   8 
 -23   8   5 19361.3 732.459   8 
 -23   8   5 19234.7 1368.75   1 
 -15  -8   5 20264.3 782.462   5 
 -15  -8   8 1498.78 257.029   8 
 -23   8   8 1550.31 281.893   8 
  23 -15   8 1311.77 261.338  10 
  15 -23   8 1401.46 216.402  10 
 -23   8   8 1465.57 236.595   4 
 -15  -8   8 1229.82 227.744   4 
 -23   8  11 881.647 140.090   8 
 -15  -8  11 728.611 121.917   4 
 -23   9 -11 2311.94 215.576   3 
 -14  -9 -11 2526.86 201.414   3 
  -9  23 -11 2429.46 226.953   9 
 -14  -9  -8 1042.38 240.561   3 
 -23   9  -8 1175.34 219.567   9 
 -23   9  -8 1099.59 277.077   6 
 -14  -9  -5 11791.4 1110.26   2 
 -23   9  -5 11560.6 1042.01   2 
 -14  -9  -5 12466.7 602.197   3 
 -23   9  -5 12709.3 607.942   9 
 -23   9  -5 12788.8 612.681   6 
 -14  -9  -2 2128.94 393.512   2 
 -23   9  -2 1817.96 328.022   2 
 -14  -9   1 15671.7 889.991   2 
 -23   9   1 18007.5 1009.28   1 
  23 -14   4 2912.35 292.798  10 
  14 -23   4 2731.37 282.042  10 
 -14  -9   4 2563.92 261.354   8 
 -23   9   4 2973.37 292.236   8 
 -23   9   4 2169.60 461.795   1 
  -9  23   4 2596.71 463.385   1 
 -14  -9   4 2896.93 305.187   5 
 -23   9   7 4657.01 411.085   8 
 -14  -9   7 4828.36 411.215   8 
 -14  -9   7 4895.11 384.762   4 
 -23   9   7 4857.82 383.971   4 
  23 -14   7 4410.67 412.074  10 
  14 -23   7 5375.96 395.724  10 
 -23   9  10 84.8385 124.546   8 
  23 -14  10 153.426 125.576  10 
 -23   9  10 278.220 117.354   4 
 -14  -9  10 11.3545 107.779   4 
  14 -23  10-8.06946 79.0870   4 
 -13 -10  -9 9461.89 524.445   3 
 -23  10  -9 8851.42 477.797   9 
 -23  10  -9 7658.92 506.744   6 
 -23  10  -6 68857.6 2678.82   2 
 -13 -10  -6 67149.1 1424.27   3 
 -13 -10  -6 68183.6 2723.02   2 
 -23  10  -6 67436.5 1405.75   9 
 -23  10  -6 70530.6 1473.00   6 
 -23  10  -3 20164.3 1191.54   2 
 -13 -10  -3 19446.8 1250.92   2 
 -13 -10   0 42520.3 1554.06   2 
 -23  10   0 44264.4 1493.46   1 
 -10  23   3 51146.5 1900.65   1 
 -23  10   3 53031.5 1988.86   1 
  13 -23   6 9082.77 499.387  10 
  23 -13   6 8656.57 536.274  10 
 -23  10   6 9497.45 1018.64   1 
 -13 -10   6 8388.10 511.866   8 
 -23  10   6 9152.84 535.485   8 
 -23  10   9 501.771 180.185   8 
 -23  10   9 1031.58 205.416   4 
 -13 -10   9 1124.62 213.457   4 
  23 -13   9 722.770 198.787  10 
 -23  11 -10 1459.39 167.399   9 
 -11  23 -10 1301.01 234.697   9 
 -12 -11 -10 922.477 169.516   3 
 -23  11 -10 1506.84 231.147   6 
 -12 -11  -7 4995.67 416.369   3 
 -23  11  -7 5459.62 425.098   9 
 -23  11  -4 4663.12 353.769   6 
 -23  11  -4 4217.57 351.660   9 
 -23  11  -4 5025.47 642.499   2 
 -12 -11  -4 3839.97 343.620   3 
 -12 -11  -4 4624.36 657.025   2 
 -23  11  -1 47609.4 1513.88   2 
 -12 -11  -1 49097.3 1748.28   2 
 -23  11  -1 50968.8 1541.91   1 
 -11  23   2 4890.33 600.759   1 
 -23  11   2 4872.60 598.890   1 
  12 -23   5 31145.5 889.010  10 
  23 -12   5 29619.4 921.943  10 
 -12 -11   5 30528.9 911.044   8 
 -23  11   5 30993.6 927.036   8 
 -11  23   5 28592.7 1505.95   1 
 -23  11   5 30231.9 1704.45   1 
 -12 -11   5 30604.1 961.618   5 
 -23  11   8 10669.1 586.764   8 
 -23  11   8 10870.0 574.070   4 
 -12 -11   8 10534.5 564.298   4 
  23 -12   8 10541.6 603.525  10 
 -12 -11  11 1554.95 172.845   4 
  12 -23  11 1186.89 145.342   4 
 -23  11  11 1512.55 163.790   8 
 -12  23 -11 1640.60 194.150   9 
 -23  12 -11 1129.96 170.863   6 
 -11 -12  -8 10888.3 593.997   3 
 -23  12  -8 11236.7 588.794   9 
 -23  12  -8 11010.3 614.643   6 
 -11 -12  -5 28098.7 897.060   3 
 -23  12  -5 28534.6 1637.51   2 
 -11 -12  -5 29809.9 1725.72   2 
 -23  12  -5 29188.6 913.949   9 
 -23  12  -5 28317.2 893.125   6 
 -11 -12  -2 4624.76 612.817   2 
 -23  12  -2 5443.33 587.689   2 
 -11 -12   1 47041.7 1627.71   2 
 -23  12   1 48607.2 1699.45   1 
  11 -23   4 4337.90 324.542  10 
  23 -11   4 4522.70 346.005  10 
 -11 -12   4 4247.39 323.841   8 
 -23  12   4 4440.27 354.595   8 
 -12  23   4 3917.25 577.218   1 
 -23  12   4 4367.45 634.420   1 
 -11 -12   4 4791.50 375.342   5 
 -11 -12   7 4284.03 385.851   8 
 -23  12   7 5136.80 425.586   8 
  23 -11   7 4223.42 399.463  10 
 -23  12   7 4339.14 379.506   4 
 -23  12  10 1557.16 211.578   8 
  11 -23  10 1705.42 223.521   4 
 -11 -12  10 1232.40 197.933   4 
  23 -11  10 1318.49 216.941  10 
 -23  13  -9 1122.67 205.424   9 
 -10 -13  -9 1118.93 215.920   3 
 -10 -13  -6 8830.54 526.851   3 
 -23  13  -6 8164.29 932.431   2 
 -10 -13  -6 8337.30 972.895   2 
 -23  13  -6 9156.37 533.570   6 
 -23  13  -6 9583.56 561.645   9 
 -10 -13  -3 52178.2 2046.43   2 
 -10 -13   0 45599.6 1661.51   2 
 -23  13   0 45661.9 1600.31   1 
 -13  23   3 17508.9 1166.63   1 
 -23  13   3 18621.2 1198.32   1 
 -23  13   6 68306.4 1365.06   4 
  23 -10   6 68582.2 1453.10  10 
 -23  13   6 71120.1 2744.84   1 
 -10 -13   6 69758.6 1419.93   8 
 -23  13   6 72175.0 1462.81   8 
 -23  13   9 9383.39 529.007   8 
 -23  13   9 9991.96 534.107   4 
 -10 -13   9 9850.58 530.608   4 
  23 -10   9 8806.29 530.245  10 
 -23  14 -10 283.660 106.357   9 
 -14  23 -10 194.469 164.500   9 
 -23  14 -10 390.290 158.921   6 
  -9 -14 -10 331.391 110.707   3 
 -23  14  -7 4334.78 401.443   6 
  -9 -14  -7 4451.74 395.736   3 
 -23  14  -7 5397.40 440.410   9 
  -9 -14  -4 2982.19 304.574   3 
 -23  14  -4 3239.40 314.027   9 
  -9 -14  -4 3107.19 561.654   2 
 -23  14  -4 2693.93 272.894   6 
 -23  14  -1 16008.7 932.551   1 
  -9 -14  -1 16835.3 1066.71   2 
 -14  23   2 2841.30 522.579   1 
 -23  14   2 2250.52 411.719   1 
 -14  23   5 11763.0 1045.30   1 
 -23  14   5 12195.5 1123.78   1 
  -9 -14   5 12526.0 585.423   8 
 -23  14   5 11306.2 574.119   8 
 -14  23   5 12398.9 570.119   8 
  23  -9   5 12320.8 600.474  10 
  23  -9   8 1105.23 248.964  10 
 -23  14   8 1003.01 228.451   4 
 -23  14   8 1281.06 259.497   8 
  -9 -14  11 2323.12 211.324   4 
   9 -23  11 2114.06 193.897   4 
 -23  14  11 2424.93 192.592   8 
 -15  23 -11 870.064 146.963   9 
 -23  15 -11 572.020 142.065   6 
 -15  23 -11 728.465 145.192   6 
 -23  15  -8 1607.67 270.253   9 
 -23  15  -8 1339.34 258.318   6 
  -8 -15  -8 1445.32 244.216   3 
 -23  15  -5 19533.1 764.762   9 
 -23  15  -5 20793.9 1410.33   2 
 -23  15  -5 20329.8 751.202   6 
   8 -23  -5 20514.5 1327.88   2 
  -8 -15  -5 20451.9 1448.33   2 
  -8 -15  -5 18862.8 745.716   3 
 -23  15  -2 85965.3 2157.63   1 
  -8 -15  -2 81380.0 2470.60   2 
 -23  15   1 33898.1 1485.24   1 
 -15  23   1 33407.7 1581.92   1 
 -15  23   4 8042.76 846.594   1 
 -23  15   4 9753.37 940.859   1 
  23  -8   4 9198.72 490.729  10 
 -23  15   4 9833.02 508.891   8 
  -8 -15   4 9414.12 517.422   5 
 -15  23   7 46362.5 1087.26   8 
 -23  15   7 46569.3 1198.68   8 
 -23  15   7 45616.1 1171.76   4 
  23  -8   7 47049.2 1238.67  10 
 -23  15  10 3713.86 293.765   8 
  23  -8  10 3674.68 326.482  10 
  -8 -15  10 3432.97 301.785   4 
 -16  23  -9 6458.58 468.929   9 
  -7 -16  -9 6084.67 403.932   3 
 -23  16  -9 5436.27 408.816   9 
 -23  16  -9 5310.17 412.249   6 
 -23  16  -6 923.629 211.425   6 
 -23  16  -6 1130.01 243.406   9 
  -7 -16  -6 995.122 221.724   3 
  -7 -16  -6 930.822 219.546   2 
 -23  16  -6 528.064 308.249   2 
  -7 -16  -3 8872.88 879.209   2 
  -7 -16  -3 8781.21 474.157   3 
 -23  16  -3 8969.95 481.141   9 
 -23  16   0 2560.21 425.091   1 
  -7 -16   0 3155.00 485.940   2 
 -23  16   3 17384.6 645.741   8 
   7 -23   3 17466.5 674.604   7 
 -16  23   3 16882.2 1180.87   1 
 -23  16   3 16420.5 1150.94   1 
  23  -7   6 4080.26 374.043  10 
 -23  16   6 4768.69 410.727   8 
 -16  23   6 4890.05 381.277   8 
 -23  16   6 3740.14 667.007   1 
 -16  23   6 3860.26 591.661   1 
 -23  16   9 7334.19 460.780   8 
  23  -7   9 8101.66 515.833  10 
  -7 -16   9 6893.22 460.260   4 
 -23  17 -10 1790.43 243.836   6 
 -23  17 -10 1509.58 205.824   9 
 -17  23 -10 1690.44 234.830   9 
 -23  17  -7 2017.87 315.547   9 
 -23  17  -7 1579.17 274.121   6 
  -6 -17  -7 1871.14 266.991   3 
  -6 -17  -4 6762.58 441.118   3 
   6 -23  -4 6318.19 391.653   7 
   6 -23  -4 6552.25 805.320   2 
  -6 -17  -4 6650.77 772.734   2 
 -23  17  -4 5666.10 409.842   9 
  -6 -17  -1 47911.7 1868.35   2 
 -23  17  -1 50200.3 1756.94   1 
 -23  17   2 12455.8 988.501   1 
 -17  23   2 12436.6 1019.28   1 
  23  -6   5 26226.9 865.687  10 
  17   6   5 26703.9 869.754  10 
 -17  23   5 25672.5 846.599   8 
 -23  17   5 26888.6 1635.58   1 
 -17  23   5 27278.9 1615.55   1 
 -23  17   5 27911.0 895.362   8 
 -23  17   8 12782.6 629.270   8 
 -17  23   8 11648.7 540.838   8 
  23  -6   8 12370.0 649.412  10 
  -6 -17  11 621.147 128.120   4 
   6 -23  11 530.657 122.957   4 
 -23  18 -11 4629.33 278.283   6 
 -18  23 -11 4710.37 272.066   6 
 -18  23 -11 4758.96 278.642   9 
 -23  18 -11 4101.89 231.635   9 
 -18  23  -8 6174.07 479.787   9 
  -5 -18  -8 5958.27 416.741   3 
 -23  18  -8 5500.01 437.355   6 
 -23  18  -8 5637.96 439.882   9 
 -23  18  -5 1875.69 272.904   9 
 -23  18  -5 1393.23 220.632   6 
  -5 -18  -5 1263.26 402.262   2 
   5 -23  -5 1823.43 432.087   2 
  -5 -18  -5 1811.53 255.512   3 
 -23  18  -2 21247.2 1172.17   1 
  -5 -18  -2 19811.6 1273.31   2 
 -23  18   1 83222.6 2450.07   1 
 -18  23   1 79925.9 2500.21   1 
  23  -5   4 37985.8 980.843  10 
  18   5   4 35998.3 956.260  10 
   5 -23   4 39506.2 1050.30   7 
  -5 -18   4 37534.0 965.911   7 
 -23  18   4 38748.1 1018.82   8 
 -18  23   4 38768.3 1016.90   8 
  -5 -18   4 38001.1 1029.07   5 
 -18  23   4 37968.7 1851.28   1 
 -23  18   4 38839.8 1897.32   1 
 -18  23   7 800.736 193.753   8 
 -23  18   7 833.963 200.402   8 
  23  -5   7 398.754 185.732  10 
  -5 -18  10 9256.07 468.400   4 
 -23  18  10 10423.2 455.512   8 
 -23  19  -9 1474.04 248.664   9 
 -19  23  -9 1866.32 269.268   9 
 -23  19  -9 1787.07 254.886   6 
 -19  23  -6 1103.07 244.984   9 
 -23  19  -6 1259.10 272.753   9 
 -23  19  -6 1583.23 237.717   6 
  -4 -19  -6 1616.74 455.358   2 
   4 -23  -6 1812.32 373.797   2 
  -4 -19  -6 1116.40 232.515   3 
 -23  19  -3 7829.91 460.070   9 
 -19  23  -3 7622.16 445.532   9 
   4 -23  -3 7470.71 440.630   7 
   4 -23  -3 7360.31 817.994   2 
  -4 -19  -3 7468.15 831.574   2 
 -23  19  -3 7416.49 710.853   1 
 -19  23   0 42758.0 1843.64   1 
 -23  19   0 44039.5 1763.50   1 
   4 -23   3 5270.80 388.719   7 
  -4 -19   3 4753.20 359.174   7 
 -23  19   3 4809.43 359.622   8 
  -4 -19   3 4598.81 353.174   5 
 -19  23   3 4265.58 658.921   1 
 -23  19   3 4729.32 660.316   1 
 -19  23   6 1091.45 385.554   1 
  23  -4   6 1176.85 229.130  10 
  19   4   6 786.594 209.517  10 
 -19  23   6 857.647 194.526   8 
 -23  19   6 1260.90 234.388   8 
  23  -4   9 1319.77 249.446  10 
 -23  19   9 1215.24 208.551   8 
 -20  23 -10 6423.44 373.388   6 
 -23  20 -10 5964.38 369.402   6 
 -23  20 -10 7265.55 401.624   9 
 -20  23 -10 6852.79 404.847   9 
 -20  23  -7 619.221 223.328   9 
 -23  20  -7 873.621 244.962   9 
 -23  20  -7 827.291 208.443   6 
  -3 -20  -7 675.586 200.178   3 
 -20  23  -4 10956.9 561.417   9 
 -23  20  -4 10680.0 568.422   9 
   3 -23  -4 10489.9 1012.75   2 
  -3 -20  -4 11297.9 1043.74   2 
  -3 -20  -4 10212.8 540.784   3 
 -23  20  -1 26734.7 1392.91   1 
 -20  23  -1 27143.4 1486.17   1 
  -3 -20  -1 27599.4 1508.27   2 
 -23  20   2 33078.8 1662.80   1 
 -20  23   2 34044.5 1700.46   1 
  -3 -20   2 33368.8 910.486   7 
   3 -23   2 31974.9 916.051   7 
  23  -3   5 2815.67 301.056  10 
  20   3   5 3024.74 307.361  10 
 -20  23   5 3153.37 322.601   8 
 -23  20   5 3106.02 332.502   8 
 -20  23   5 2337.66 515.420   1 
 -23  20   5 1970.03 444.997   1 
 -23  20   8 3831.53 362.227   8 
 -20  23   8 3399.96 326.324   8 
  23  -3   8 3521.76 373.388  10 
  -3 -20  11 4796.73 272.434   4 
   3 -23  11 4842.32 278.236   4 
 -23  21 -11 131.101 73.2638   6 
 -21  23 -11 258.030 77.5948   6 
 -23  21 -11 265.910 80.7367   9 
 -23  21  -8 6350.46 439.453   6 
 -23  21  -8 6890.89 488.186   9 
 -21  23  -8 6913.51 495.165   9 
   2 -23  -5 48455.2 2225.04   2 
  -2 -21  -5 49933.0 2285.21   2 
 -23  21  -5 47836.5 1217.83   9 
 -21  23  -5 47227.4 1213.43   9 
   2 -23  -2 8667.08 480.748   7 
 -23  21  -2 7586.06 770.833   1 
   2 -23  -2 8672.47 893.219   2 
  -2 -21  -2 8136.24 852.969   2 
 -21  23   1 55462.7 2166.09   1 
 -23  21   1 56614.1 2129.95   1 
  -2 -21   1 53966.0 1163.07   7 
   2 -23   1 54228.2 1184.13   7 
  23  -2   4 8088.87 463.669  10 
  21   2   4 7966.44 462.816  10 
   2 -23   4 9289.10 536.607   7 
 -21  23   4 8681.13 506.310   8 
  -2 -21   4 8713.65 497.022   7 
 -23  21   4 8618.18 503.685   8 
 -21  23   4 7836.02 915.411   1 
 -23  21   4 8747.76 946.842   1 
 -23  21   7 9032.77 548.847   8 
 -21  23   7 8979.13 525.902   8 
  21   2   7 9138.29 559.962  10 
  23  -2   7 8852.16 541.985  10 
   2 -23  10 1542.04 220.490   4 
  -2 -21  10 1369.20 206.478   4 
 -23  21  10 1193.99 158.926   8 
 -23  22  -9 2901.46 282.618   6 
 -22  23  -9 2616.45 266.332   6 
 -22  23  -9 3003.84 314.524   9 
 -23  22  -9 3365.93 333.585   9 
 -23  22  -6 3306.27 315.484   6 
 -23  22  -6 2719.30 354.645   9 
 -22  23  -6 3386.06 371.376   9 
 -23  22  -3 4775.05 627.468   1 
 -22  23  -3 4712.86 365.470   9 
 -23  22  -3 4044.87 352.761   9 
   1 -23  -3 4601.05 361.081   7 
   1 -23  -3 5196.64 711.336   2 
  -1 -22  -3 4121.21 653.750   2 
 -23  22   0 15499.3 1121.08   1 
 -22  23   0 13356.9 1064.32   1 
  -1 -22   0 13038.3 585.021   7 
   1 -23   0 13966.3 606.926   7 
 -23  22   3 9949.22 961.683   1 
 -22  23   3 11300.9 1042.95   1 
  -1 -22   3 11026.9 559.015   7 
   1 -23   3 10812.7 558.463   7 
 -23  22   3 10583.3 544.272   8 
 -22  23   6 2358.18 297.923   8 
 -23  22   6 2321.41 302.082   8 
  23  -1   6 2284.66 309.614  10 
  22   1   6 2519.60 302.083  10 
 -23  22   9 5252.18 351.172   8 
 -22  23   9 5271.32 347.324   8 
 -23  23 -10 511.287 138.777   9 
 -23  23 -10 646.426 133.165   6 
 -23  23  -7 33996.7 1069.38   9 
 -23  23  -7 31072.3 922.202   6 
 -23  23  -4 30329.5 1597.61   1 
 -23  23  -4 33107.3 984.716   9 
   0 -23  -4 30100.5 1760.40   2 
 -23  23  -1 13790.2 1093.75   1 
   0 -23  -1 14744.2 631.662   7 
 -23  23   2 51267.8 2169.16   1 
   0 -23   2 50498.2 1184.47   7 
 -23  23   5 11760.6 1123.14   1 
 -23  23   5 12172.5 611.504   8 
  23   0   5 11964.5 600.637  10 
 -23  23   8 181.912 137.700   8 
   0 -23  11 911.652 125.842   4 
 -24   0  -9 11102.5 522.235   3 
 -24   0  -6 3431.08 314.110   9 
 -24   0  -6 3406.33 346.295   3 
 -24   0  -3 48614.6 1170.39   9 
 -24   0  -3 48210.5 1085.39   3 
 -24   0   0 24618.9 818.065   5 
  24 -24   0 23758.1 769.441  10 
  24 -24   3 18697.6 739.247  10 
 -24   0   3 18726.8 1204.25   1 
 -24   0   3 19326.7 741.600   5 
  24 -24   6 76974.7 1579.62  10 
 -24   0   6 77862.5 1504.45   8 
  24 -24   9 344.798 118.080  10 
 -24   0   9 391.588 153.754   8 
 -23  -1 -10 1316.34 188.061   3 
 -24   1 -10 1294.97 179.468   3 
 -23  -1  -7 2893.06 336.466   3 
 -24   1  -7 2969.01 332.179   3 
 -24   1  -4 2927.74 543.748   2 
 -23  -1  -4 2606.87 514.394   2 
 -23  -1  -4 3621.05 333.894   3 
 -24   1  -4 3029.38 309.018   3 
 -24   1  -4 3850.89 346.517   9 
 -23  -1  -4 3449.04 319.316   9 
 -23  -1  -1 9236.38 510.393   9 
  23 -24  -1 8228.11 451.071  10 
  24 -23  -1 8692.59 450.696  10 
 -24   1  -1 8466.00 490.788   9 
  23 -24   2 2865.61 292.707  10 
  24 -23   2 3187.68 305.209  10 
 -24   1   2 3443.02 322.624   5 
 -23  -1   2 2683.80 293.238   5 
  23 -24   5 2777.59 319.657  10 
  24 -23   5 3306.58 348.862  10 
 -24   1   5 3278.74 584.734   1 
 -23  -1   5 3253.69 321.057   8 
 -24   1   5 3109.93 321.391   8 
 -23  -1   5 3221.80 332.418   5 
 -24   1   5 3080.90 314.841   5 
  23 -24   8 334.773 153.634  10 
  24 -23   8 243.135 142.293  10 
 -24   1   8 150.887 137.816   8 
 -23  -1   8 186.504 158.099   8 
 -24   2 -11 8926.54 323.137   3 
 -22  -2 -11 8562.02 315.299   3 
 -22  -2  -8 9238.46 546.059   3 
 -24   2  -8 9679.19 552.915   3 
 -24   2  -5 6105.81 427.067   9 
 -22  -2  -5 6288.26 405.186   9 
 -24   2  -5 6141.55 430.068   3 
 -22  -2  -5 5639.66 782.570   2 
 -24   2  -5 6081.27 840.446   2 
 -22  -2  -5 5560.77 431.101   3 
 -22  -2  -2 58664.9 1236.29   9 
 -24   2  -2 60282.8 1282.29   9 
  24 -22  -2 61692.7 1151.72  10 
 -22  -2  -2 57650.2 2055.83   2 
 -24   2  -2 57153.7 1997.50   2 
 -22  -2   1 5474.44 385.727   5 
 -24   2   1 5447.90 387.216   5 
  24 -22   1 5422.64 373.772  10 
  22 -24   1 5297.38 370.302  10 
 -24   2   4 61084.9 1244.25   8 
 -22  -2   4 62619.4 1253.39   8 
  22 -24   4 63319.7 1369.08  10 
  24 -22   4 59834.5 1333.69  10 
 -24   2   4 63505.6 2354.78   1 
 -22  -2   4 60452.2 2252.85   1 
 -22  -2   4 61176.8 1334.37   5 
 -24   2   4 59204.5 1264.30   5 
  24 -22   7 22087.0 858.590  10 
  22 -24   7 22483.0 842.029  10 
 -22  -2   7 23255.1 843.807   8 
 -24   2   7 22738.5 833.876   8 
  24 -22  10 4004.55 268.788  10 
 -24   2  10 4503.27 304.859   8 
 -21  -3  -9 2470.66 294.642   3 
 -24   3  -9 2600.65 288.959   3 
 -24   3  -6 8107.98 483.106   9 
 -21  -3  -6 8119.37 523.219   3 
 -24   3  -3 16755.8 679.326   9 
 -21  -3  -3 17089.8 662.631   9 
 -24   3  -3 17563.8 641.052   3 
 -21  -3  -3 15064.8 1125.25   2 
 -24   3  -3 16162.3 1140.21   2 
 -21  -3  -3 16624.6 648.338   3 
 -21  -3   0 31831.2 911.713   5 
 -24   3   0 31061.6 876.565   5 
  21 -24   0 29263.4 833.820  10 
 -24   3   0 29929.2 887.823   9 
  24 -21   3 3947.86 341.116  10 
  21 -24   3 4288.54 358.385  10 
 -24   3   3 3893.73 551.421   1 
 -24   3   3 4325.25 318.081   8 
 -21  -3   3 4329.09 369.679   5 
 -24   3   3 3588.08 316.508   5 
  21 -24   6 5903.47 458.661  10 
  24 -21   6 6149.75 472.892  10 
 -21  -3   6 5743.76 433.264   8 
 -24   3   6 5887.77 441.201   8 
  24 -21   9 2014.34 253.856  10 
  21 -24   9 1662.92 216.151  10 
 -24   3   9 1594.94 244.285   8 
 -21  -3   9 1779.04 259.010   8 
 -24   4 -10 12632.2 515.872   3 
 -20  -4 -10 12270.0 504.759   3 
 -20  -4  -7 4870.01 419.086   3 
 -24   4  -7 5110.45 449.819   6 
 -24   4  -7 4786.45 367.279   9 
 -20  -4  -4 39403.8 1921.29   2 
 -20  -4  -4 44859.6 1107.98   3 
 -24   4  -4 40181.4 1882.97   2 
 -20  -4  -4 41845.2 1012.53   9 
 -24   4  -4 44719.4 1118.03   9 
 -20  -4  -1 20985.6 1147.93   2 
 -24   4  -1 21133.1 740.705   9 
  20 -24   2 14840.9 619.269  10 
  24 -20   2 14645.6 599.815  10 
 -24   4   2 15070.5 971.654   1 
  -4  24   2 14208.0 979.755   1 
 -20  -4   2 14654.6 626.754   5 
 -20  -4   5 44106.9 1101.48   8 
 -24   4   5 44797.1 1114.92   8 
  24 -20   5 44564.4 1177.08  10 
  20 -24   5 45084.9 1177.20  10 
 -24   4   5 44600.2 2093.01   1 
 -20  -4   5 44519.0 1167.73   5 
  20 -24   8 4308.11 358.893  10 
  24 -20   8 4064.14 382.213  10 
 -20  -4   8 4372.41 385.643   8 
 -24   4   8 4794.06 399.080   8 
 -24   5 -11 486.312 118.327   3 
 -19  -5 -11 686.788 118.365   3 
  -5  24 -11 564.915 119.069   9 
 -19  -5  -8 5208.58 439.410   3 
 -24   5  -8 4918.77 359.510   9 
 -24   5  -8 5699.89 468.716   6 
 -24   5  -5 907.441 189.903   9 
 -19  -5  -5 498.313 171.880   3 
 -19  -5  -5 681.019 340.717   2 
 -24   5  -5 711.447 285.202   2 
 -24   5  -5 794.614 220.927   6 
 -24   5  -2 33691.9 1483.16   2 
 -19  -5  -2 36096.1 1611.51   2 
 -24   5  -2 36629.4 974.544   9 
  19 -24   1 25211.3 781.140  10 
 -24   5   1 26818.0 1225.95   1 
 -19  -5   1 26143.4 811.723   5 
  24 -19   4 1780.52 248.357  10 
 -19  -5   4 1409.25 220.207   8 
 -24   5   4 1683.46 228.811   8 
  19 -24   4 1358.87 223.258  10 
 -24   5   4 1180.01 370.847   1 
 -19  -5   4 1330.77 235.172   5 
  24 -19   7 5922.62 465.981  10 
  19 -24   7 6444.14 448.634  10 
 -19  -5   7 6338.51 461.591   8 
 -24   5   7 6152.71 458.654   8 
  24 -19  10 1481.03 192.125  10 
 -24   5  10 1353.68 199.797   8 
 -19  -5  10 1240.20 155.240   4 
 -24   6  -9 17911.9 725.458   6 
 -18  -6  -9 16035.0 665.645   3 
 -24   6  -6 14240.4 696.263   6 
 -24   6  -6 14093.9 1214.43   2 
 -18  -6  -6 15126.7 1309.67   2 
 -18  -6  -6 14187.7 675.927   3 
 -24   6  -6 15409.9 675.400   9 
 -18  -6  -3 14727.1 1120.30   2 
 -24   6  -3 15700.8 1086.68   2 
 -18  -6  -3 15359.4 625.896   3 
 -24   6  -3 14412.6 624.262   9 
  24 -18   3 17104.3 661.528  10 
 -24   6   3 16781.3 618.420   8 
  18 -24   3 17777.7 680.681  10 
  -6  24   3 18118.6 1117.09   1 
 -24   6   3 17394.2 1153.49   1 
 -18  -6   3 17365.8 696.449   5 
 -24   6   6 6689.10 470.190   8 
 -18  -6   6 5745.92 440.371   8 
  18 -24   6 6293.66 447.042  10 
  24 -18   6 6179.40 470.360  10 
 -24   6   6 6163.01 851.074   1 
 -24   6   9 9828.83 463.045   4 
 -18  -6   9 9159.11 461.089   4 
  18 -24   9 9587.81 455.164  10 
  24 -18   9 10760.3 549.295  10 
 -18  -6   9 9883.07 524.136   8 
 -24   6   9 10106.9 539.231   8 
 -24   7 -10 1456.31 208.582   3 
 -17  -7 -10 1940.69 235.790   3 
 -17  -7  -7 16105.7 729.914   3 
 -24   7  -7 16939.7 703.780   9 
 -24   7  -7 16429.5 758.808   6 
 -17  -7  -4 47771.1 2092.70   2 
 -24   7  -4 44794.5 1956.86   2 
 -17  -7  -4 48601.0 1150.07   3 
 -24   7  -4 48412.0 1159.40   9 
 -24   7  -4 47703.2 1168.26   6 
 -17  -7  -1 44455.2 1679.50   2 
  17 -24   2 11952.5 542.774  10 
  -7  24   2 11886.1 923.181   1 
 -24   7   2 12275.1 894.595   1 
 -17  -7   2 11939.3 558.158   5 
  24 -17   5 14745.8 677.785  10 
  17 -24   5 14500.1 655.551  10 
 -17  -7   5 15132.0 646.596   8 
 -24   7   5 14804.5 647.992   8 
 -24   7   5 13323.1 1148.65   1 
 -17  -7   5 16025.2 706.442   5 
 -17  -7   8 14119.3 658.669   8 
 -24   7   8 14625.4 684.078   8 
  24 -17   8 14550.3 683.744  10 
  17 -24   8 13627.6 604.758  10 
 -17  -7   8 13089.8 585.219   4 
 -24   7  11 22.6037 83.0770   8 
 -17  -7  11 151.221 61.0100   4 
 -24   8 -11 2224.97 200.689   3 
 -16  -8 -11 2229.94 184.707   3 
  -8  24 -11 1975.39 187.846   9 
 -16  -8  -8 30601.4 975.074   3 
 -24   8  -8 31179.9 915.170   9 
 -24   8  -8 32440.1 1032.88   6 
 -16  -8  -5 15818.3 1241.18   2 
 -24   8  -5 14095.5 1183.21   2 
 -16  -8  -5 15099.4 675.131   3 
 -24   8  -5 13491.6 629.849   9 
 -24   8  -5 14687.0 673.103   6 
 -24   8  -2 21002.1 1146.12   2 
 -16  -8  -2 21328.5 1244.66   2 
 -24   8   1 35638.4 1447.77   1 
  24 -16   4 11789.9 575.962  10 
  16 -24   4 12691.8 588.125  10 
 -24   8   4 11057.6 537.995   8 
 -16  -8   4 12698.3 562.669   8 
 -24   8   4 11093.3 1002.66   1 
 -16  -8   4 12621.0 618.959   5 
 -24   8   7 9886.77 570.577   8 
 -16  -8   7 10756.2 594.089   8 
 -16  -8   7 10448.7 536.979   4 
  24 -16   7 10308.7 597.782  10 
  16 -24   7 10100.1 549.056  10 
 -24   8  10 5601.88 361.928   8 
  24 -16  10 5753.53 368.221  10 
 -16  -8  10 5740.78 336.703   4 
 -15  -9  -9 4295.61 365.414   3 
 -24   9  -9 4233.01 392.704   6 
 -24   9  -9 4119.12 317.942   9 
 -24   9  -6 2985.51 342.521   6 
 -24   9  -6 2726.83 321.092   9 
 -15  -9  -6 1780.88 511.522   2 
 -15  -9  -6 3161.77 352.392   3 
 -24   9  -6 1639.72 462.924   2 
 -15  -9  -3 16661.7 646.007   3 
 -24   9  -3 16495.7 1100.45   2 
 -15  -9  -3 16853.3 1188.58   2 
 -24   9  -3 17211.8 670.180   9 
 -24   9  -3 16964.4 662.555   6 
 -15  -9   0 1786.11 319.201   2 
 -24   9   0 2162.63 327.144   1 
  24 -15   3 5030.91 361.948  10 
 -24   9   3 5244.47 354.878   8 
  15 -24   3 4869.95 354.386  10 
 -24   9   3 5782.18 659.797   1 
  -9  24   3 4930.10 650.895   1 
 -15  -9   3 6674.69 429.918   5 
 -15  -9   6 5888.37 438.696   8 
 -24   9   6 6305.71 451.515   8 
 -24   9   6 6084.84 827.094   1 
  15 -24   6 5771.51 422.086  10 
  24 -15   6 6108.49 455.085  10 
  24 -15   9 690.818 188.852  10 
 -24   9   9 896.317 214.207   8 
 -24   9   9 683.210 168.588   4 
 -15  -9   9 598.142 161.345   4 
 -10  24 -10 4145.14 346.328   9 
 -14 -10 -10 3736.75 294.895   3 
 -24  10 -10 3941.45 329.290   6 
 -14 -10  -7 41363.0 1154.52   3 
 -24  10  -7 41478.1 1113.02   9 
 -24  10  -7 40531.3 1162.81   6 
 -14 -10  -4 8647.28 495.616   3 
 -24  10  -4 7813.27 828.074   2 
 -14 -10  -4 8929.07 928.871   2 
 -24  10  -4 8539.37 490.725   9 
 -24  10  -4 8384.92 485.230   6 
 -24  10  -1 99081.9 2213.55   2 
 -14 -10  -1 99161.7 2548.25   2 
 -10  24   2 80880.1 2446.97   1 
 -24  10   2 83605.4 2381.17   1 
  14 -24   5 11124.3 561.497  10 
  24 -14   5 11716.1 593.826  10 
 -14 -10   5 12287.3 585.642   8 
 -24  10   5 12824.3 605.117   8 
 -24  10   5 12909.4 1138.08   1 
 -14 -10   5 12402.1 629.244   5 
 -24  10   8 19780.0 733.780   4 
 -14 -10   8 18901.0 729.898   4 
  24 -14   8 18367.1 776.544  10 
 -14 -10   8 19634.4 789.090   8 
 -24  10   8 17361.6 742.305   8 
 -14 -10  11 235.189 87.1030   4 
 -24  10  11 325.188 93.9789   8 
 -24  11 -11-35.0733 103.300   3 
 -11  24 -11 42.3059 92.7637   9 
 -13 -11  -8 3529.61 364.202   3 
 -24  11  -8 3574.51 352.946   9 
 -24  11  -8 3206.90 372.219   6 
 -24  11  -5 5407.11 419.066   6 
 -24  11  -5 5503.91 415.961   9 
 -13 -11  -5 5715.62 428.719   3 
 -13 -11  -5 5158.40 770.099   2 
 -13 -11  -2 2138.84 436.015   2 
 -24  11  -2 2641.26 425.309   2 
 -13 -11   1 6482.66 616.122   2 
 -24  11   1 6239.46 620.514   1 
  13 -24   4 24029.5 776.437  10 
  24 -13   4 23406.4 790.273  10 
 -13 -11   4 23721.2 765.828   8 
 -24  11   4 23005.3 773.505   8 
 -24  11   4 24467.6 1470.77   1 
 -11  24   4 24777.7 1410.32   1 
 -13 -11   4 23445.9 819.879   5 
 -13 -11   7 6398.33 468.316   8 
 -24  11   7 6833.51 497.949   8 
 -24  11   7 7071.33 452.346   4 
  24 -13   7 7150.06 509.929  10 
 -24  11  10 66.5515 123.339   8 
  24 -13  10 55.2518 121.216  10 
 -13 -11  10 12.2921 105.216   4 
  13 -24  10 183.442 95.7633   4 
 -12 -12  -9 10816.3 540.482   3 
 -24  12  -9 10072.0 505.311   9 
 -24  12  -9 10162.2 559.023   6 
 -12 -12  -6 37202.6 1077.84   3 
 -24  12  -6 37020.4 1071.89   9 
 -24  12  -6 38630.8 2037.48   2 
 -12 -12  -6 38748.6 2070.86   2 
 -24  12  -6 38662.3 1094.49   6 
 -24  12  -3 17844.4 1144.16   2 
 -12 -12  -3 19833.8 1299.54   2 
 -24  12  -3 19746.8 714.293   9 
 -12 -12  -3 19518.7 701.007   3 
 -12 -12   0 126173. 2785.42   2 
 -24  12   0 125397. 2638.67   1 
  24 -12   3 16396.7 621.180  10 
 -12  24   3 15798.1 1128.10   1 
 -24  12   3 18280.4 1207.96   1 
 -12 -12   3 17263.9 678.349   5 
 -24  12   3 16939.2 635.493   8 
  24 -12   6 38878.2 1110.36  10 
 -24  12   6 39672.8 2075.28   1 
 -12 -12   6 37995.1 1055.90   8 
 -24  12   6 39836.9 1096.53   8 
 -24  12   9 11523.0 575.411   8 
 -24  12   9 9924.36 511.574   4 
 -12 -12   9 9882.06 516.729   4 
  24 -12   9 9945.17 547.652  10 
 -24  13 -10 62.0633 93.8642   9 
 -13  24 -10 13.4688 133.879   9 
 -24  13 -10 68.6194 131.050   6 
 -11 -13 -10 200.756 131.199   3 
 -11 -13  -7 6058.49 454.627   3 
 -24  13  -7 6547.05 474.288   9 
 -24  13  -7 5790.49 459.089   6 
 -24  13  -4 23270.4 783.041   6 
 -24  13  -4 24630.2 831.628   9 
 -24  13  -4 24885.6 1438.33   2 
 -11 -13  -4 23595.6 1490.01   2 
 -11 -13  -4 24481.1 822.916   3 
 -11 -13  -1 6410.63 679.166   2 
 -24  13  -1 6237.45 591.274   1 
 -24  13  -1 4957.47 513.461   2 
 -13  24   2 1942.04 402.183   1 
 -24  13   2 4052.18 551.500   1 
 -24  13   5 5382.99 780.644   1 
 -13  24   5 4617.11 613.633   1 
  11 -24   5 4900.99 361.954  10 
  24 -11   5 5099.87 395.455  10 
 -11 -13   5 5125.95 388.838   8 
 -24  13   5 5742.09 419.249   8 
 -13  24   5 4681.44 355.091   8 
 -11 -13   5 5060.21 409.572   5 
  24 -11   8 3782.69 385.084  10 
 -24  13   8 3756.04 380.517   8 
 -24  13   8 3822.50 350.335   4 
 -11 -13  11 171.632 85.1868   4 
  11 -24  11-7.66913 60.0388   4 
 -14  24 -11 178.343 98.9542   9 
 -24  14 -11 213.412 106.336   6 
 -14  24 -11 213.098 90.4968   6 
 -10 -14  -8 17985.9 737.944   3 
 -24  14  -8 17247.8 729.982   9 
 -24  14  -8 18680.7 774.640   6 
 -10 -14  -5 11308.2 589.067   3 
 -24  14  -5 10178.4 1029.31   2 
 -10 -14  -5 11321.6 1087.06   2 
 -24  14  -5 10821.8 578.040   9 
 -24  14  -5 11613.4 579.681   6 
 -10 -14  -2 79504.1 2473.61   2 
 -24  14   1 107742. 2640.18   1 
 -14  24   1 96743.4 2739.38   1 
  24 -10   4 7574.38 460.600  10 
  10 -24   4 7586.76 429.692  10 
 -24  14   4 8085.40 471.970   8 
 -14  24   4 7310.22 811.768   1 
 -24  14   4 7011.39 834.305   1 
 -10 -14   4 7602.30 481.231   5 
 -24  14   7 41665.4 1144.32   8 
  24 -10   7 40959.8 1169.07  10 
 -24  14   7 40931.6 1089.41   4 
 -24  14  10 3773.88 298.914   8 
  10 -24  10 4301.96 318.607   4 
 -10 -14  10 3918.56 304.758   4 
  24 -10  10 3998.45 322.572  10 
 -24  15  -9 870.148 204.737   9 
 -15  24  -9 681.917 210.512   9 
 -24  15  -9 963.145 217.882   6 
  -9 -15  -9 928.751 183.942   3 
 -24  15  -6 5420.72 439.409   9 
 -24  15  -6 5660.88 436.872   6 
  -9 -15  -6 5386.14 427.325   3 
  -9 -15  -6 6361.77 875.103   2 
 -24  15  -6 4507.53 740.137   2 
 -24  15  -3 4477.94 353.456   9 
  -9 -15  -3 4740.47 363.095   3 
  -9 -15  -3 4477.51 643.897   2 
 -24  15   0 1368.11 337.229   1 
  -9 -15   0 2399.74 444.335   2 
  -9 -15   3 16799.2 666.867   5 
   9 -24   3 16130.3 651.821   7 
 -24  15   3 17858.5 660.667   8 
 -24  15   3 16843.9 1177.68   1 
 -15  24   3 15816.8 1151.77   1 
  24  -9   6 2914.68 329.839  10 
 -24  15   6 3023.45 328.742   8 
 -15  24   6 2880.30 302.575   8 
 -24  15   6 2592.42 545.851   1 
 -24  15   9 4168.79 355.210   8 
  24  -9   9 3775.04 362.784  10 
  -9 -15   9 3882.75 344.854   4 
 -24  16 -10 5625.87 376.401   6 
 -16  24 -10 5615.58 384.660   9 
 -24  16 -10 6226.20 364.356   9 
 -24  16  -7 8783.90 537.633   6 
  -8 -16  -7 8759.91 535.243   3 
 -24  16  -7 9393.33 576.602   9 
  -8 -16  -4 10701.4 556.595   3 
 -24  16  -4 11192.5 572.016   9 
  -8 -16  -4 11116.1 1044.51   2 
 -24  16  -4 10458.5 515.087   6 
 -24  16  -1 35612.6 1463.80   1 
  -8 -16  -1 33960.5 1585.74   2 
 -24  16   2 18974.4 1207.82   1 
 -16  24   2 20218.0 1295.45   1 
  24  -8   5 14962.4 662.783  10 
 -16  24   5 14510.9 637.115   8 
 -24  16   5 16094.1 693.713   8 
 -16  24   5 15321.9 1221.42   1 
 -24  16   5 17422.2 1338.70   1 
  24  -8   8 31847.0 1018.68  10 
 -24  16   8 32297.8 987.949   8 
  -8 -16  11 2451.83 203.578   4 
   8 -24  11 2322.04 193.289   4 
 -24  16  11 1977.67 156.920   8 
 -17  24 -11 130.362 76.0855   6 
 -24  17 -11 122.455 90.6975   6 
 -17  24 -11 44.6760 82.5239   9 
 -17  24  -8 13970.6 696.562   9 
 -24  17  -8 13474.8 651.852   6 
 -24  17  -8 13998.7 668.525   9 
  -7 -17  -8 14580.4 649.687   3 
 -24  17  -5 15572.1 693.682   9 
 -24  17  -5 15252.1 651.037   6 
   7 -24  -5 15757.1 1215.18   2 
  -7 -17  -5 15499.3 1270.03   2 
  -7 -17  -5 14913.5 668.764   3 
  -7 -17  -2 12982.4 1041.22   2 
 -24  17  -2 12141.6 863.855   1 
 -24  17   1 47125.0 1838.34   1 
 -17  24   1 44355.3 1899.27   1 
 -17  24   4 43471.4 2006.29   1 
 -24  17   4 46073.8 2074.50   1 
  24  -7   4 44429.3 1080.57  10 
   7 -24   4 48241.4 1172.13   7 
 -17  24   4 46326.3 1103.68   8 
  -7 -17   4 44281.3 1044.09   7 
 -24  17   4 45233.7 1107.76   8 
  -7 -17   4 47452.4 1165.68   5 
 -17  24   7 15180.7 645.484   8 
 -24  17   7 15367.7 707.792   8 
  24  -7   7 15658.6 722.761  10 
  -7 -17  10 1750.32 217.500   4 
 -24  17  10 1803.98 214.123   8 
 -24  18  -9 9875.73 528.025   9 
 -18  24  -9 11010.4 583.422   9 
 -24  18  -9 9841.79 526.476   6 
 -24  18  -6 7196.41 464.423   6 
 -24  18  -6 6819.32 491.544   9 
  -6 -18  -6 6678.16 470.294   3 
  -6 -18  -6 6696.69 845.640   2 
   6 -24  -6 6914.56 855.908   2 
 -24  18  -6 7348.84 911.185   2 
 -24  18  -3 16046.8 659.472   9 
  -6 -18  -3 15868.6 647.721   3 
 -18  24  -3 16239.9 640.536   9 
   6 -24  -3 15582.5 612.620   7 
  -6 -18   0 21265.4 1272.43   2 
 -18  24   0 19607.3 1280.75   1 
 -24  18   0 18556.0 1148.12   1 
 -18  24   3 13464.1 1096.81   1 
 -24  18   3 16334.9 1199.27   1 
  24  -6   3 14449.9 577.541  10 
  -6 -18   3 15722.6 628.477   7 
 -24  18   3 16676.3 657.151   8 
   6 -24   3 15662.6 662.675   7 
  -6 -18   3 15938.6 655.594   5 
  24  -6   6 13188.5 646.854  10 
 -18  24   6 13983.3 638.815   8 
 -24  18   6 14260.2 675.783   8 
 -24  18   6 13763.7 1232.40   1 
 -18  24   6 14545.7 1202.30   1 
  24  -6   9 17122.8 707.718  10 
 -24  18   9 16107.6 639.051   8 
 -19  24 -10 1699.76 229.769   9 
 -24  19 -10 1293.28 197.224   6 
 -19  24 -10 1541.56 201.917   6 
 -24  19 -10 1600.04 204.054   9 
 -19  24  -7 6089.03 489.395   9 
  -5 -19  -7 5706.24 429.367   3 
 -24  19  -7 6480.98 451.015   6 
 -24  19  -7 6855.12 498.339   9 
 -19  24  -4 1324.86 212.064   9 
 -24  19  -4 1422.47 241.476   9 
   5 -24  -4 1238.97 192.661   7 
  -5 -19  -4 1679.62 471.751   2 
   5 -24  -4 1447.08 417.757   2 
  -5 -19  -4 1189.83 222.642   3 
  -5 -19  -1 27265.4 821.723   7 
 -24  19  -1 26852.2 1382.32   1 
  -5 -19  -1 28249.7 1519.61   2 
 -19  24   2 35439.3 1755.24   1 
 -24  19   2 37520.6 1751.44   1 
  -5 -19   2 36249.5 949.042   7 
   5 -24   2 35362.2 975.780   7 
 -24  19   2 34970.2 920.966   8 
  19   5   5 874.000 206.708  10 
  24  -5   5 1133.12 218.924  10 
 -24  19   5 1125.25 231.030   8 
 -19  24   5 650.070 188.963   8 
 -19  24   5 981.472 363.870   1 
 -24  19   5 1629.99 498.512   1 
 -24  19   8 5570.18 431.479   8 
 -19  24   8 4600.96 354.354   8 
  24  -5   8 4945.16 429.340  10 
  -5 -19  11 391.438 97.1256   4 
   5 -24  11 432.295 103.224   4 
 -20  24 -11 5505.17 271.324   9 
 -24  20 -11 5777.07 274.490   6 
 -24  20  -8 4496.93 402.500   9 
 -20  24  -8 4702.62 428.655   9 
 -24  20  -8 4202.98 371.713   6 
 -24  20  -5 45893.0 1194.25   9 
  -4 -20  -5 46279.5 1166.11   3 
 -20  24  -5 47370.0 1212.36   9 
   4 -24  -5 44893.5 1090.48   7 
   4 -24  -5 46221.2 2158.10   2 
  -4 -20  -5 48659.8 2282.14   2 
  -4 -20  -2 15066.7 1159.53   2 
   4 -24  -2 14014.7 598.608   7 
 -24  20  -2 13378.0 1002.58   1 
 -24  20  -2 14987.5 617.074   9 
 -20  24   1 19956.0 1318.46   1 
 -24  20   1 21087.4 1296.72   1 
  -4 -20   1 21203.0 732.847   7 
   4 -24   1 20071.4 729.583   7 
  24  -4   4 41295.2 1033.69  10 
  20   4   4 42435.4 1050.70  10 
   4 -24   4 44410.5 1139.22   7 
 -24  20   4 42700.4 1100.21   8 
 -20  24   4 43190.5 1100.73   8 
  -4 -20   4 42578.6 1076.29   7 
 -20  24   4 43760.5 2062.79   1 
 -24  20   4 43074.1 2056.38   1 
  24  -4   7 5394.96 434.726  10 
 -20  24   7 4717.64 390.063   8 
 -24  20   7 5371.03 436.843   8 
 -24  20  10 11799.1 447.596   8 
   4 -24  10 12570.6 527.478   4 
  -4 -20  10 12329.6 516.173   4 
 -21  24  -9 1622.34 216.777   6 
 -24  21  -9 1661.20 228.454   6 
 -24  21  -9 1985.11 267.293   9 
 -21  24  -9 1703.85 256.574   9 
 -24  21  -6 7105.74 454.716   6 
   3 -24  -6 6099.74 419.180   7 
 -24  21  -6 6156.92 481.728   9 
 -21  24  -6 6639.05 492.309   9 
 -24  21  -3 4694.19 622.715   1 
   3 -24  -3 5208.55 717.559   2 
  -3 -21  -3 4712.87 727.590   2 
   3 -24  -3 4819.52 368.060   7 
 -24  21  -3 4821.19 372.635   9 
 -21  24  -3 4668.07 372.019   9 
   3 -24   0 32259.5 912.706   7 
  -3 -21   0 32829.1 917.403   7 
 -21  24   0 32194.3 1664.02   1 
 -24  21   0 32919.9 1610.38   1 
  24  -3   3 18037.2 648.838  10 
 -24  21   3 18717.7 1344.76   1 
 -21  24   3 16991.4 1276.14   1 
   3 -24   3 18170.7 724.085   7 
 -24  21   3 17373.6 694.085   8 
  -3 -21   3 17431.4 696.883   7 
  -3 -21   3 17108.6 671.610   5 
 -24  21   6 9057.29 538.017   8 
  21   3   6 8673.67 527.692  10 
  24  -3   6 7689.25 503.886  10 
 -21  24   6 8359.74 516.003   8 
 -24  21   9 2701.04 266.575   8 
 -21  24   9 2681.33 240.394   8 
 -24  22 -10 4139.11 293.763   9 
 -22  24 -10 4225.67 301.229   9 
 -24  22 -10 3737.57 267.148   6 
 -22  24 -10 4055.60 273.327   6 
   2 -24  -7 23052.2 767.757   7 
 -22  24  -7 23799.9 902.586   9 
 -24  22  -7 24096.3 898.001   9 
 -24  22  -7 21599.0 782.774   6 
   2 -24  -4 62115.1 1314.79   7 
   2 -24  -4 64618.8 2587.62   2 
  -2 -22  -4 65859.0 2605.31   2 
 -24  22  -4 63839.7 1375.48   9 
 -22  24  -4 64785.9 1371.45   9 
 -24  22  -1 4950.80 659.849   1 
 -22  24  -1 4455.71 636.837   1 
  -2 -22  -1 5022.99 379.295   7 
   2 -24  -1 5185.15 382.915   7 
 -24  22   2 64462.1 2409.00   1 
 -22  24   2 64549.2 2433.89   1 
   2 -24   2 63934.3 1338.60   7 
  -2 -22   2 62971.7 1301.64   7 
  22   2   5 6090.06 437.487  10 
  24  -2   5 6462.96 443.223  10 
 -22  24   5 6283.24 449.685   8 
 -24  22   5 6535.19 462.252   8 
 -24  22   5 6336.96 816.766   1 
 -22  24   5 5352.84 755.433   1 
  24  -2   8 9811.01 558.954  10 
 -22  24   8 8409.97 471.074   8 
 -24  22   8 9845.55 526.101   8 
  -2 -22  11 9072.48 334.608   4 
   2 -24  11 9252.05 342.324   4 
 -24  23  -8 689.193 172.466   6 
 -23  24  -8 658.698 171.911   6 
  -1 -23  -8 501.962 146.509   7 
 -23  24  -8 295.599 212.834   9 
 -24  23  -8 36.0872 182.774   9 
   1 -24  -5 2525.61 541.611   2 
  -1 -23  -5 4402.60 693.060   2 
 -24  23  -5 3776.38 384.905   9 
 -23  24  -5 3266.95 356.923   9 
  -1 -23  -2 2486.54 534.560   2 
  -1 -23  -2 3008.06 302.398   7 
   1 -24  -2 3033.65 299.881   7 
 -23  24  -2 3190.91 528.406   1 
 -24  23  -2 2420.58 457.774   1 
 -24  23  -2 3150.28 294.240   9 
 -23  24  -2 2461.57 260.827   9 
 -24  23   1 9723.59 939.101   1 
 -23  24   1 9281.61 942.108   1 
   1 -24   1 9500.14 524.354   7 
  -1 -23   1 8082.82 476.198   7 
  23   1   4 3239.89 304.782  10 
  24  -1   4 3427.44 312.849  10 
   1 -24   4 3378.48 345.094   7 
 -24  23   4 3510.03 344.519   8 
  -1 -23   4 3144.06 326.030   7 
 -23  24   4 3856.36 353.621   8 
 -24  23   4 3740.68 653.422   1 
 -23  24   4 3285.18 597.975   1 
  24  -1   7 3155.61 344.173  10 
  23   1   7 3153.83 337.567  10 
 -24  23   7 2624.80 313.610   8 
 -23  24   7 2801.79 307.499   8 
  -1 -23  10 1150.55 183.364   4 
   1 -24  10 1355.65 192.301   4 
 -24  24  -9 810.840 151.621   6 
 -24  24  -9 491.669 154.123   9 
 -24  24  -6 79053.5 1611.24   9 
 -24  24  -3 21023.5 770.375   9 
   0 -24  -3 20202.1 1450.52   2 
   0 -24  -3 19960.7 764.926   7 
 -24  24  -3 21174.0 1368.84   1 
   0 -24   0 25676.3 852.834   7 
 -24  24   0 23523.5 1458.78   1 
 -24  24   3 49207.6 1191.86   8 
   0 -24   3 52349.1 1240.03   7 
 -24  24   3 48174.1 2194.64   1 
  24   0   6 3386.41 345.667  10 
 -24  24   6 3516.12 350.615   8 
 -24  24   9 11374.9 477.661   8 
 -25   0 -10 2508.56 213.156   3 
 -25   0  -7 235.800 187.039   3 
 -25   0  -4 42223.4 2024.57   2 
 -25   0  -4 42984.8 1079.66   3 
 -25   0  -4 43818.2 1121.52   9 
  25 -25  -1 49635.9 1120.32  10 
 -25   0  -1 52655.0 1225.89   5 
  25 -25   2 3466.50 338.654  10 
 -25   0   2 3552.42 334.675   5 
  25 -25   5 13903.4 684.528  10 
 -25   0   5 12939.7 624.685   5 
 -25   0   5 12734.0 601.336   8 
  25 -25   8 12148.1 577.963  10 
 -25   0   8 12384.6 576.190   8 
 -24  -1  -8 976.284 209.282   3 
 -25   1  -8 847.203 204.321   3 
 -25   1  -5 5858.56 422.404   9 
 -24  -1  -5 6097.29 418.801   9 
 -24  -1  -5 6082.66 438.060   3 
 -25   1  -5 6011.84 428.396   3 
 -25   1  -2 7983.52 493.694   9 
 -24  -1  -2 8226.82 495.883   9 
  25 -24  -2 7937.64 440.194  10 
  25 -24   1 4102.63 342.729  10 
  24 -25   1 4395.69 354.198  10 
 -25   1   1 4195.29 347.544   5 
 -24  -1   1 5035.50 383.983   5 
  24 -25   4 6607.87 469.184  10 
  25 -24   4 6193.26 454.599  10 
 -25   1   4 6700.48 767.517   1 
 -24  -1   4 5947.13 400.381   8 
 -25   1   4 5810.41 393.321   8 
 -25   1   4 5527.66 410.482   5 
 -24  -1   4 6445.92 447.045   5 
  24 -25   7 451.212 198.533  10 
  25 -24   7 447.641 201.815  10 
 -24  -1   7 593.375 190.870   8 
 -25   1   7 616.104 191.933   8 
  25 -24  10 1081.43 134.318  10 
 -25   1  10 1938.98 195.182   8 
 -25   2  -9 2014.57 254.993   3 
 -23  -2  -9 1935.25 247.571   3 
 -25   2  -6 17736.5 731.816   3 
 -23  -2  -6 17705.5 747.526   3 
 -25   2  -6 17449.1 686.885   9 
 -23  -2  -3 18970.3 1304.97   2 
 -25   2  -3 17093.0 1196.86   2 
 -23  -2  -3 19173.8 701.394   3 
 -25   2  -3 19036.0 743.525   9 
 -23  -2  -3 19327.7 734.142   9 
 -25   2   0 20882.6 748.797   5 
  23 -25   0 18938.4 696.319  10 
  25 -23   0 19655.6 693.388  10 
 -23  -2   0 19959.8 747.894   5 
  23 -25   3 3783.36 346.873  10 
  25 -23   3 4109.77 354.407  10 
 -25   2   3 5250.90 639.016   1 
 -25   2   3 4382.27 327.674   8 
 -23  -2   3 4175.91 359.968   5 
 -25   2   3 3991.12 342.498   5 
  23 -25   6 45087.6 1216.32  10 
  25 -23   6 47704.6 1250.71  10 
 -23  -2   6 45805.2 1151.80   8 
 -25   2   6 45049.9 1148.99   8 
  25 -23   9 2033.21 241.673  10 
  23 -25   9 1945.42 221.492  10 
 -23  -2   9 2372.66 261.386   8 
 -25   2   9 2778.58 285.660   8 
 -25   3 -10 7684.66 378.791   3 
 -22  -3 -10 7702.23 381.030   3 
 -22  -3  -7 274.723 168.958   3 
 -25   3  -7 331.403 172.288   3 
 -25   3  -7 268.227 125.039   9 
 -25   3  -4 5412.97 385.072   3 
 -25   3  -4 4814.32 677.911   2 
 -22  -3  -4 5263.49 753.807   2 
 -22  -3  -4 5266.18 401.872   3 
 -22  -3  -4 5693.41 393.995   9 
 -25   3  -4 5698.92 422.869   9 
  25 -22  -1 37632.0 916.475  10 
 -25   3  -1 38187.1 1037.63   9 
 -22  -3  -1 38963.8 1045.06   5 
  25 -22   2 23149.7 782.149  10 
 -25   3   2 22758.6 766.979   5 
 -22  -3   2 23718.7 824.906   5 
  22 -25   2 22724.1 793.699  10 
 -22  -3   5 2273.17 282.432   8 
 -25   3   5 2121.65 265.019   8 
  25 -22   5 2351.15 302.669  10 
  22 -25   5 2422.86 304.062  10 
 -25   3   5 1986.53 243.706   5 
 -22  -3   5 1802.26 272.468   5 
  25 -22   8 2937.02 332.561  10 
  22 -25   8 3089.61 308.264  10 
 -25   3   8 3387.35 343.842   8 
 -22  -3   8 3273.14 329.946   8 
 -25   4 -11 196.540 75.4019   3 
 -21  -4 -11 287.161 81.7884   3 
  -4  25 -11 174.470 78.2105   9 
 -25   4  -8 3939.16 372.522   3 
 -21  -4  -8 4243.08 389.999   3 
 -25   4  -5 530.737 277.919   2 
 -21  -4  -5 100.641 146.542   3 
 -21  -4  -5 63.1069 209.412   2 
 -25   4  -5 154.465 146.654   9 
 -21  -4  -2 13363.1 1000.96   2 
 -25   4  -2 13902.3 629.488   9 
 -21  -4  -2 14329.6 579.443   3 
  21 -25   1 12141.7 560.679  10 
  25 -21   1 13335.1 570.557  10 
 -25   4   1 11875.7 551.986   5 
 -21  -4   1 12836.7 600.144   5 
  25 -21   4 9994.57 559.598  10 
  21 -25   4 10708.8 575.373  10 
 -25   4   4 9592.22 930.783   1 
 -25   4   4 9269.00 502.144   8 
 -21  -4   4 9585.10 500.275   8 
 -21  -4   4 10498.2 565.709   5 
 -25   4   4 8896.60 483.965   5 
  25 -21   7 15515.3 721.268  10 
  21 -25   7 15377.4 688.693  10 
 -21  -4   7 15237.5 683.357   8 
 -25   4   7 15546.2 695.104   8 
  25 -21  10 889.869 145.785  10 
 -25   4  10 945.472 171.028   8 
 -25   5  -9 11874.2 561.102   3 
 -20  -5  -9 12370.0 571.661   3 
 -20  -5  -6 2261.46 308.536   3 
 -25   5  -6 2763.67 311.431   9 
 -20  -5  -3 21855.2 1370.97   2 
 -25   5  -3 22475.7 1333.00   2 
 -20  -5  -3 23486.7 776.293   3 
 -25   5  -3 23307.3 814.894   9 
 -20  -5  -3 22749.6 747.249   9 
 -20  -5   0 61030.2 1269.09   5 
 -25   5   0 61029.7 1276.25   9 
 -25   5   3 11553.6 527.025   8 
  20 -25   3 11176.0 559.765  10 
  25 -20   3 11190.8 561.515  10 
 -25   5   3 12498.5 998.770   1 
 -20  -5   3 11554.2 582.878   5 
  25 -20   6 1631.82 286.982  10 
  20 -25   6 1804.81 261.264  10 
 -20  -5   6 1456.14 247.068   8 
 -25   5   6 1408.35 251.752   8 
  20 -25   9 12006.2 503.119  10 
  25 -20   9 12921.9 578.843  10 
 -20  -5   9 13897.2 592.693   8 
 -25   5   9 13131.5 586.297   8 
 -19  -6 -10 596.982 159.339   3 
 -25   6 -10 537.263 157.532   3 
 -19  -6  -7 20498.7 824.813   3 
 -25   6  -7 21027.7 767.978   9 
 -25   6  -4 5711.34 700.984   2 
 -25   6  -4 6135.76 431.942   9 
 -19  -6  -4 7133.52 848.020   2 
 -19  -6  -4 6294.10 435.810   3 
 -19  -6  -1 21068.2 749.401   5 
 -19  -6  -1 19572.4 1134.12   2 
 -25   6  -1 21991.8 769.657   9 
  25 -19   2 5478.08 371.708  10 
  19 -25   2 5906.35 404.609  10 
  -6  25   2 5626.45 671.750   1 
 -25   6   2 5849.90 656.612   1 
 -19  -6   2 5500.23 395.871   5 
  25 -19   5 1829.01 272.178  10 
 -25   6   5 1618.92 243.024   8 
 -19  -6   5 2403.20 283.587   8 
  19 -25   5 1606.97 253.566  10 
 -19  -6   5 1538.47 255.495   5 
 -19  -6   8 3389.36 345.643   8 
 -25   6   8 3588.91 358.799   8 
  25 -19   8 3100.62 343.165  10 
  19 -25   8 2967.76 293.335  10 
 -25   6  11 1010.13 142.714   8 
 -25   7 -11 6874.08 304.992   3 
 -18  -7 -11 6239.06 275.039   3 
  -7  25 -11 6110.59 297.851   9 
 -18  -7  -8 5393.52 435.237   3 
 -25   7  -8 5584.54 452.959   6 
 -25   7  -8 5045.89 369.652   9 
 -25   7  -5 1150.26 232.035   6 
 -25   7  -5 1347.22 232.505   9 
 -18  -7  -5 1276.29 247.289   3 
 -18  -7  -5 2041.73 478.815   2 
 -25   7  -5 1429.28 382.344   2 
 -25   7  -2 22018.2 1195.49   2 
 -18  -7  -2 21321.2 1273.64   2 
 -25   7  -2 21883.6 766.808   9 
 -18  -7  -2 20397.8 692.783   3 
  18 -25   1 30347.6 868.885  10 
 -25   7   1 31174.0 902.697   9 
 -25   7   1 31838.5 1360.49   1 
 -18  -7   1 32623.2 919.112   5 
  25 -18   4 1208.86 216.282  10 
 -18  -7   4 1084.73 198.161   8 
 -25   7   4 909.990 196.502   8 
  18 -25   4 1189.75 214.841  10 
 -25   7   4 870.976 318.623   1 
 -18  -7   4 1056.73 212.390   5 
 -25   7   7 570.824 193.794   8 
 -18  -7   7 823.024 212.201   8 
  25 -18   7 536.375 198.588  10 
  18 -25   7 770.159 178.352  10 
 -25   7  10 8477.74 419.783   8 
  25 -18  10 8362.58 411.072  10 
 -18  -7  10 7580.49 347.459   4 
 -17  -8  -9 6222.58 424.597   3 
 -25   8  -9 6820.50 458.688   6 
 -25   8  -9 5871.36 354.736   9 
 -25   8  -6 30716.2 961.365   9 
 -17  -8  -6 32065.5 1014.11   3 
 -25   8  -6 32782.6 1036.11   6 
 -17  -8  -3 4849.80 370.211   3 
 -17  -8  -3 5075.23 674.620   2 
 -25   8  -3 5007.63 381.581   9 
 -25   8  -3 4916.53 625.695   2 
 -17  -8   0 31941.0 1369.61   2 
 -17  -8   0 34738.6 934.172   5 
  25 -17   3 44716.0 1075.91  10 
 -25   8   3 44952.4 1021.09   8 
  17 -25   3 45831.9 1106.41  10 
  -8  25   3 46065.1 1855.77   1 
 -25   8   3 47107.9 1930.66   1 
 -17  -8   3 46352.5 1140.66   5 
  17 -25   6 5470.12 416.942  10 
  25 -17   6 5033.25 424.042  10 
 -17  -8   6 5372.04 415.725   8 
 -25   8   6 5121.51 413.354   8 
 -17  -8   9 4682.08 331.722   4 
  25 -17   9 4518.24 373.810  10 
 -25   9 -10 4085.29 306.910   3 
 -16  -9 -10 4736.50 322.938   3 
 -25   9  -7 605.494 219.476   6 
 -16  -9  -7 562.500 213.662   3 
 -25   9  -7 741.729 199.993   9 
 -16  -9  -4 23957.0 825.080   3 
 -25   9  -4 20160.7 1329.36   2 
 -16  -9  -4 21698.0 1436.90   2 
 -25   9  -4 21616.9 801.296   6 
 -25   9  -4 22316.9 804.226   9 
 -16  -9  -1 2349.35 423.891   2 
 -25   9  -1 2568.26 270.707   9 
  25 -16   2 14971.3 590.634  10 
  16 -25   2 15014.5 615.681  10 
  -9  25   2 15152.9 1087.23   1 
 -25   9   2 15126.7 1040.53   1 
 -16  -9   2 15427.7 645.162   5 
  25 -16   5 12522.7 629.071  10 
  16 -25   5 12491.2 612.035  10 
 -16  -9   5 12148.2 582.612   8 
 -25   9   5 11740.7 579.597   8 
 -25   9   5 11668.4 1083.97   1 
 -16  -9   5 12197.3 630.414   5 
 -16  -9   8 1931.35 261.898   4 
  25 -16   8 1911.03 292.024  10 
 -16  -9   8 1637.53 272.026   8 
 -25   9   8 2274.58 310.338   8 
 -25   9  11 1580.87 153.855   8 
 -25  10 -11 503.328 114.215   3 
 -10  25 -11 336.230 103.753   9 
 -15 -10  -8 27040.6 913.602   3 
 -25  10  -8 28212.8 881.557   9 
 -25  10  -8 29428.0 974.737   6 
 -15 -10  -5 26494.3 893.142   3 
 -15 -10  -5 27627.6 1709.30   2 
 -25  10  -5 26255.0 1606.19   2 
 -25  10  -5 26718.1 900.293   9 
 -25  10  -5 27229.4 913.766   6 
 -25  10  -2 1367.66 298.743   2 
 -25  10  -2 1172.24 194.412   9 
 -15 -10  -2 1529.36 416.449   2 
 -25  10   1 57449.5 1897.56   1 
  15 -25   4 51471.7 1178.32  10 
  25 -15   4 51371.0 1192.90  10 
 -15 -10   4 49547.4 1115.66   8 
 -25  10   4 53085.5 1183.97   8 
 -25  10   4 52109.4 2175.19   1 
 -10  25   4 55149.3 2091.94   1 
 -15 -10   4 55363.3 1278.19   5 
 -25  10   7 6026.13 455.098   8 
 -15 -10   7 5964.02 454.208   8 
 -15 -10   7 5414.90 389.980   4 
  25 -15   7 6048.84 475.866  10 
  15 -25   7 5856.27 414.041  10 
 -25  10  10 1915.09 225.700   8 
  25 -15  10 1802.86 221.379  10 
  15 -25  10 1826.44 189.951   4 
 -15 -10  10 2022.87 207.187   4 
 -14 -11  -9 5510.56 395.685   3 
 -25  11  -9 4733.07 341.545   9 
 -25  11  -9 5586.58 418.309   6 
 -14 -11  -6 8308.32 528.938   3 
 -25  11  -6 9038.20 549.864   9 
 -14 -11  -6 8298.83 994.851   2 
 -25  11  -6 9209.73 1005.80   2 
 -25  11  -6 8988.27 549.763   6 
 -14 -11  -3 10528.6 530.653   3 
 -25  11  -3 8651.99 816.308   2 
 -14 -11  -3 9929.54 938.050   2 
 -25  11  -3 10566.1 539.557   9 
 -25  11  -3 9702.88 503.068   6 
 -14 -11   0 20766.9 1146.07   2 
 -25  11   0 18700.7 1025.30   1 
  25 -14   3 3009.69 287.747  10 
 -25  11   3 2969.83 280.030   8 
  14 -25   3 2889.08 287.694  10 
 -25  11   3 2833.64 477.690   1 
 -11  25   3 3561.02 531.131   1 
 -14 -11   3 3315.14 321.360   5 
 -25  11   6 32218.3 1888.89   1 
 -14 -11   6 29768.8 948.564   8 
 -25  11   6 31024.7 972.481   8 
  14 -25   6 31914.5 938.789  10 
  25 -14   6 30874.3 1002.89  10 
 -25  11   9 1752.93 248.161   8 
  25 -14   9 2021.01 269.838  10 
 -14 -11   9 1391.49 211.352   4 
 -12  25 -10 3457.81 311.112   9 
 -13 -12 -10 3369.01 271.612   3 
 -25  12 -10 3515.87 307.541   6 
 -25  12 -10 3332.92 242.663   9 
 -13 -12  -7 43312.8 1174.23   3 
 -25  12  -7 45967.9 1217.26   6 
 -25  12  -7 43035.5 1155.63   9 
 -25  12  -4 1784.48 426.543   2 
 -25  12  -4 1374.40 225.858   9 
 -25  12  -4 1573.07 244.139   6 
 -13 -12  -4 1639.29 239.192   3 
 -13 -12  -4 1759.44 448.909   2 
 -13 -12  -1 14184.5 996.672   2 
  13 -25   2 38405.3 964.669  10 
 -25  12   2 40132.7 1700.79   1 
 -12  25   2 37096.1 1715.93   1 
  13 -25   2 37728.0 952.440   7 
 -13 -12   2 38174.1 993.703   5 
  25 -13   5 21594.6 809.654  10 
  13 -25   5 22917.4 785.036  10 
 -25  12   5 22566.6 805.465   8 
 -13 -12   5 22375.3 789.821   8 
 -25  12   5 20139.6 1428.35   1 
 -13 -12   5 22025.2 847.670   5 
 -25  12   8 943.579 229.685   8 
 -25  12   8 993.025 192.777   4 
 -13 -12   8 964.575 205.342   4 
  25 -13   8 1124.76 252.877  10 
 -13 -12  11 82.2907 65.5134   4 
 -25  12  11 41.9298 72.4775   8 
 -25  13 -11-65.6517 78.8285   3 
 -13  25 -11-23.7129 74.4309   6 
 -13  25 -11-29.2310 73.8663   9 
 -25  13  -8 1110.05 226.291   9 
 -12 -13  -8 1239.72 236.985   3 
 -25  13  -8 804.303 225.651   6 
 -12 -13  -5 21610.8 813.956   3 
 -25  13  -5 21695.9 814.687   9 
 -25  13  -5 20041.4 1408.50   2 
 -12 -13  -5 21290.9 1520.60   2 
 -25  13  -5 21682.4 800.319   6 
 -25  13  -2 38618.3 1559.20   2 
 -12 -13  -2 38901.4 1749.07   2 
 -25  13  -2 39185.3 1001.28   9 
 -12 -13  -2 40444.2 984.945   3 
 -25  13   1 15006.7 1003.60   1 
 -13  25   1 13726.8 1067.40   1 
  12 -25   4 2309.43 249.029  10 
  25 -12   4 2253.26 266.202  10 
 -12 -13   4 2113.96 243.295   8 
 -25  13   4 1996.11 248.253   8 
 -13  25   4 2096.38 490.484   1 
 -12 -13   4 2455.01 292.249   5 
 -25  13   7 44362.1 1173.37   8 
  25 -12   7 42276.1 1184.37  10 
 -25  13   7 42959.4 1087.02   4 
 -25  13  10 3232.60 275.976   8 
  12 -25  10 3610.69 281.024   4 
 -12 -13  10 3504.46 275.705   4 
  25 -12  10 3056.50 282.085  10 
 -25  14  -9 1544.71 223.337   9 
 -14  25  -9 1779.55 283.368   9 
 -25  14  -9 1441.03 252.724   6 
 -11 -14  -9 1556.29 233.144   3 
 -25  14  -6 32141.6 1012.89   9 
 -11 -14  -6 30868.3 985.587   3 
 -25  14  -6 31407.7 987.384   6 
 -11 -14  -6 31191.0 1875.70   2 
 -25  14  -6 29587.4 1795.32   2 
 -11 -14  -3 3355.90 316.871   3 
 -25  14  -3 3281.72 544.048   2 
 -11 -14  -3 4059.84 626.839   2 
 -25  14  -3 3506.31 325.226   9 
 -25  14   0 20490.8 1130.14   1 
 -11 -14   0 19839.0 1160.99   2 
 -14  25   3 9706.69 930.672   1 
  11 -25   3 9304.75 482.111  10 
  25 -11   3 9631.88 489.884  10 
  11 -25   3 9313.30 503.003   7 
 -25  14   3 9806.34 501.275   8 
 -11 -14   3 9016.58 505.089   5 
 -25  14   6 9670.05 1017.08   1 
 -25  14   6 9659.34 562.351   8 
  25 -11   6 8931.40 551.591  10 
  25 -11   9 4786.07 386.433  10 
 -11 -14   9 4880.56 364.521   4 
 -15  25 -10 1702.36 234.084   9 
 -25  15 -10 2253.88 246.853   6 
 -25  15 -10 1671.65 187.136   9 
 -10 -15  -7 6061.19 461.667   3 
 -25  15  -7 6531.20 466.853   6 
 -25  15  -7 6031.34 463.430   9 
 -25  15  -4 52983.3 1240.42   9 
 -25  15  -4 50831.9 2098.29   2 
 -10 -15  -4 52965.9 1220.25   3 
 -10 -15  -4 53072.4 2268.96   2 
 -25  15  -4 50716.3 1148.58   6 
 -25  15  -1 54864.0 1796.85   1 
 -10 -15  -1 56636.8 2041.00   2 
 -10 -15   2 1252.37 207.555   5 
  10 -25   2 1009.60 178.208   7 
 -25  15   2 1012.11 335.068   1 
 -15  25   2 387.743 267.240   1 
  25 -10   5 29801.5 937.947  10 
 -15  25   5 30831.6 903.406   8 
 -15  25   5 29026.1 1638.24   1 
 -25  15   5 31923.4 1821.91   1 
 -25  15   5 30278.3 943.868   8 
 -25  15   8 28637.9 927.621   8 
  25 -10   8 28585.2 958.722  10 
 -25  15  11 565.777 93.4807   8 
 -10 -15  11 650.100 104.207   4 
  10 -25  11 509.665 97.6146   4 
 -16  25 -11 1391.72 146.359   6 
 -16  25 -11 1388.79 155.104   9 
 -16  25  -8 2165.78 319.453   9 
 -25  16  -8 1801.48 280.676   9 
 -25  16  -8 2018.09 290.327   6 
  -9 -16  -8 2114.26 274.738   3 
 -25  16  -5 12781.7 635.426   9 
 -25  16  -5 13859.6 1174.76   2 
 -25  16  -5 11901.7 584.978   6 
  -9 -16  -5 12354.9 1148.49   2 
  -9 -16  -5 11849.4 605.761   3 
  -9 -16  -2 16433.0 644.110   3 
  -9 -16  -2 16650.8 1178.88   2 
 -25  16  -2 16064.1 644.290   9 
 -25  16   1 2966.68 491.244   1 
 -16  25   1 3569.99 583.982   1 
 -16  25   4 24086.7 1509.24   1 
 -25  16   4 24399.6 1517.22   1 
  25  -9   4 22138.1 772.460  10 
  -9 -16   4 22278.3 814.762   5 
 -25  16   4 22552.8 791.432   8 
 -25  16   7 190.087 183.862   8 
  25  -9   7 330.131 189.649  10 
 -25  16  10 4687.98 311.049   8 
  25  -9  10 4364.65 327.334  10 
   9 -25  10 4892.76 331.278   4 
  -9 -16  10 4320.85 307.270   4 
  -8 -17  -9 5209.01 358.739   3 
 -25  17  -9 4901.00 375.583   9 
 -17  25  -9 4150.85 374.215   9 
 -25  17  -9 4635.77 371.706   6 
  -8 -17  -6 5663.11 436.519   3 
 -25  17  -6 5520.28 438.569   9 
 -25  17  -6 5792.86 422.286   6 
 -25  17  -3 46217.2 1124.44   9 
  -8 -17  -3 44440.8 2004.89   2 
   8 -25  -3 44114.1 1018.08   7 
  -8 -17  -3 47355.5 1127.96   3 
  -8 -17   0 36947.2 1676.25   2 
 -17  25   0 36010.2 1757.55   1 
 -25  17   0 39511.7 1658.74   1 
 -25  17   3 4878.21 667.321   1 
 -17  25   3 3414.46 577.317   1 
  25  -8   3 4862.04 348.712  10 
 -25  17   3 5469.60 393.853   8 
   8 -25   3 5105.54 388.782   7 
  -8 -17   3 4567.77 345.766   7 
  -8 -17   3 4723.87 373.253   5 
  25  -8   6 30682.6 986.257  10 
 -25  17   6 32660.5 1013.41   8 
 -17  25   6 33194.6 959.504   8 
 -17  25   6 32390.8 1830.33   1 
 -25  17   9 7275.16 444.648   8 
  25  -8   9 6697.39 457.735  10 
  -8 -17   9 6492.83 422.317   4 
 -18  25 -10 8405.27 404.396   6 
 -25  18 -10 7867.92 405.222   6 
 -25  18 -10 8912.76 413.628   9 
 -18  25 -10 9081.05 450.784   9 
 -18  25  -7 922.403 238.515   9 
 -25  18  -7 798.800 234.302   9 
  -7 -18  -7 676.790 200.264   3 
 -25  18  -7 642.507 210.101   6 
 -25  18  -4 854.372 219.093   9 
   7 -25  -4 719.963 144.575   7 
  -7 -18  -4 672.467 255.274   2 
  -7 -18  -4 828.515 195.614   3 
   7 -25  -1 30120.2 861.950   7 
  -7 -18  -1 33902.1 1656.80   2 
 -25  18  -1 34824.3 1539.69   1 
   7 -25   2 21663.0 771.651   7 
  -7 -18   2 21791.8 736.399   7 
 -25  18   2 21527.6 726.048   8 
 -25  18   2 21417.2 1339.38   1 
 -18  25   2 20910.6 1377.63   1 
  -7 -18   2 21515.6 738.027   5 
  25  -7   5 1406.08 231.210  10 
 -25  18   5 1034.02 223.141   8 
 -18  25   5 1888.34 268.596   8 
 -18  25   5 2289.04 518.514   1 
 -25  18   5 1957.84 489.009   1 
 -25  18   8 6283.45 455.251   8 
  25  -7   8 6674.05 478.110  10 
  -7 -18  11 6571.38 293.107   4 
   7 -25  11 6760.71 296.957   4 
 -19  25 -11 143.245 75.4083   9 
  -6 -19  -8 3178.84 318.179   3 
 -25  19  -8 4081.54 385.338   9 
 -19  25  -8 3516.74 372.587   9 
 -25  19  -8 2728.77 313.308   6 
 -25  19  -5 1920.09 251.922   6 
 -19  25  -5 2269.16 312.979   9 
 -25  19  -5 1372.44 255.315   9 
   6 -25  -5 2228.36 261.200   7 
  -6 -19  -5 793.973 319.204   2 
   6 -25  -5 1382.27 365.533   2 
  -6 -19  -5 1481.55 248.213   3 
  -6 -19  -2 6350.23 765.502   2 
   6 -25  -2 6119.82 400.890   7 
 -25  19  -2 7190.74 708.050   1 
 -25  19  -2 6806.01 425.298   9 
 -25  19   1 19697.6 1250.71   1 
 -19  25   1 20026.0 1337.00   1 
   6 -25   1 20498.7 737.081   7 
  -6 -19   1 20191.5 715.996   7 
  25  -6   4 5679.86 396.702  10 
  -6 -19   4 6207.40 416.174   7 
   6 -25   4 5698.58 433.597   7 
 -25  19   4 5630.91 416.794   8 
 -19  25   4 6048.62 423.149   8 
 -25  19   4 5450.14 747.389   1 
 -19  25   4 5767.15 753.740   1 
 -25  19   7 21714.3 827.497   8 
 -19  25   7 21465.4 771.399   8 
  25  -6   7 20612.3 826.464  10 
 -25  19  10 407.176 123.295   8 
   6 -25  10 466.977 136.586   4 
  -6 -19  10 508.611 149.817   4 
 -25  20  -9 11596.0 536.378   6 
 -20  25  -9 11713.0 521.722   6 
 -20  25  -9 12907.8 600.975   9 
 -25  20  -9 13487.0 594.194   9 
 -20  25  -6 1372.53 284.283   9 
 -25  20  -6 1406.47 267.008   9 
  -5 -20  -6 1410.27 251.767   3 
 -25  20  -6 1715.78 267.944   6 
  -5 -20  -3 11654.7 1084.46   2 
   5 -25  -3 10749.0 533.998   7 
 -25  20  -3 13136.4 609.551   9 
 -20  25  -3 11474.9 552.057   9 
   5 -25   0 59652.8 1253.66   7 
  -5 -20   0 62235.2 1264.63   7 
 -20  25   0 61432.4 2329.60   1 
 -25  20   0 64557.8 2240.10   1 
  25  -5   3 22419.7 728.856  10 
   5 -25   3 25089.3 858.633   7 
 -25  20   3 23917.8 807.946   8 
  -5 -20   3 23047.4 791.249   7 
  -5 -20   3 23137.5 793.466   5 
 -25  20   3 23742.5 1488.88   1 
 -20  25   3 24961.7 1549.33   1 
  25  -5   6 2287.06 299.919  10 
 -20  25   6 2329.51 287.625   8 
 -25  20   6 2483.30 324.498   8 
  25  -5   9 13101.6 597.892  10 
 -25  20   9 11842.4 531.203   8 
 -21  25 -10 1157.93 177.696   9 
 -25  21 -10 778.608 147.071   9 
 -21  25 -10 900.498 151.001   6 
 -25  21 -10 863.169 144.946   6 
 -25  21  -7 15978.6 733.757   9 
 -21  25  -7 15288.7 728.570   9 
 -25  21  -7 14279.9 640.284   6 
   4 -25  -4 10628.2 1060.50   2 
  -4 -21  -4 8658.59 966.073   2 
   4 -25  -4 9752.41 525.757   7 
 -21  25  -4 9254.61 530.076   9 
 -25  21  -4 9959.21 558.642   9 
 -25  21  -1 15829.5 1118.38   1 
 -21  25  -1 14667.0 1169.95   1 
  -4 -21  -1 14815.2 1153.34   2 
  -4 -21  -1 13699.7 611.882   7 
   4 -25  -1 13405.5 601.221   7 
 -25  21  -1 12817.0 556.850   9 
 -25  21   2 13293.3 601.318   8 
   4 -25   2 13697.3 633.647   7 
  -4 -21   2 14451.7 632.277   7 
 -25  21   2 13492.0 1123.53   1 
 -21  25   2 12134.3 1071.61   1 
  -4 -21   2 13203.1 574.857   5 
  21   4   5 268.851 138.464  10 
  25  -4   5 455.310 166.660  10 
 -21  25   5 98.5575 144.114   8 
 -25  21   5 78.2473 170.803   8 
 -21  25   8 3284.28 296.814   8 
 -25  21   8 3145.12 324.731   8 
  -4 -21  11 205.940 71.4820   4 
   4 -25  11 254.275 78.8134   4 
 -22  25  -8 3009.82 293.299   6 
 -25  22  -8 2865.39 296.255   6 
 -25  22  -8 2927.97 340.322   9 
 -25  22  -5 1638.10 285.610   9 
 -22  25  -5 1905.17 276.396   9 
   3 -25  -5 1534.55 232.714   7 
  -3 -22  -5 2045.20 530.058   2 
   3 -25  -5 710.785 335.427   2 
  -3 -22  -2 24006.1 1531.06   2 
   3 -25  -2 22191.3 784.319   7 
  -3 -22  -2 22240.0 795.433   7 
 -25  22  -2 24940.5 1424.90   1 
 -22  25  -2 23230.1 1454.37   1 
 -25  22  -2 23298.9 784.290   9 
 -22  25  -2 22049.5 729.900   9 
 -22  25   1 41713.3 1962.84   1 
 -25  22   1 41843.4 1907.92   1 
  -3 -22   1 43116.4 1087.50   7 
   3 -25   1 39811.7 1054.91   7 
  22   3   4 5528.06 388.170  10 
  25  -3   4 5234.21 385.873  10 
 -25  22   4 4754.43 725.294   1 
 -22  25   4 5251.57 769.718   1 
  -3 -22   4 5278.93 406.124   7 
 -22  25   4 5403.40 417.076   8 
   3 -25   4 5667.86 435.178   7 
 -25  22   4 5961.65 442.187   8 
 -25  22   7 250.956 167.695   8 
 -22  25   7 230.723 140.954   8 
  25  -3   7 104.455 160.555  10 
  -3 -22  10 7574.13 382.921   4 
   3 -25  10 8028.87 397.372   4 
 -25  23  -9 2405.73 272.268   9 
 -25  23  -9 1959.75 221.716   6 
 -23  25  -9 2005.02 224.043   6 
 -23  25  -9 1886.34 262.578   9 
   2 -25  -6 46098.4 1137.61   7 
 -25  23  -6 46977.2 1244.01   9 
 -23  25  -6 47312.1 1250.66   9 
  -2 -23  -3 4707.05 389.606   7 
 -23  25  -3 4879.95 377.008   9 
 -25  23  -3 4305.32 369.937   9 
 -25  23  -3 5042.27 663.426   1 
 -23  25  -3 4762.49 663.493   1 
   2 -25  -3 5469.19 764.396   2 
  -2 -23  -3 5535.57 756.029   2 
   2 -25  -3 4859.09 381.892   7 
  -2 -23   0 21389.0 774.258   7 
   2 -25   0 20297.9 759.630   7 
 -23  25   0 21768.4 1417.02   1 
 -25  23   0 21545.4 1375.90   1 
 -25  23   3 16991.7 701.306   8 
 -23  25   3 17297.0 712.165   8 
   2 -25   3 18169.3 745.409   7 
  -2 -23   3 17608.4 719.746   7 
 -25  23   3 17338.2 1329.60   1 
 -23  25   3 16232.2 1302.91   1 
  25  -2   6 17527.8 738.439  10 
  23   2   6 17352.2 732.151  10 
 -23  25   6 17724.9 743.237   8 
 -25  23   6 17216.4 744.308   8 
 -23  25   9 1749.33 193.001   8 
 -25  23   9 1983.92 224.174   8 
 -25  24 -10 1108.84 131.742   6 
 -24  25 -10 1105.69 134.542   6 
 -24  25 -10 1304.48 182.192   9 
 -25  24 -10 1257.85 169.390   9 
 -25  24  -7 351.925 206.903   9 
 -24  25  -7 222.572 203.119   9 
  -1 -24  -7 622.029 174.059   7 
   1 -25  -7 455.350 156.502   7 
 -25  24  -7 386.580 155.219   6 
 -24  25  -4 6920.09 476.664   9 
 -25  24  -4 7127.15 478.854   9 
  -1 -24  -4 7180.67 476.561   7 
   1 -25  -4 6764.90 456.107   7 
   1 -25  -4 5790.55 811.900   2 
  -1 -24  -4 6895.39 870.492   2 
 -24  25  -4 6632.61 789.037   1 
 -25  24  -1 4600.85 636.555   1 
 -24  25  -1 4050.15 590.545   1 
  -1 -24  -1 4546.83 371.396   7 
   1 -25  -1 4235.36 358.537   7 
 -25  24   2 7933.23 886.136   1 
 -24  25   2 7835.86 884.129   1 
  -1 -24   2 7688.78 492.601   7 
   1 -25   2 7746.57 492.730   7 
  24   1   5 6276.97 442.824  10 
  25  -1   5 6072.69 436.334  10 
 -24  25   5 6488.50 470.398   8 
 -25  24   5 5492.29 441.772   8 
 -24  25   8 1143.96 194.583   8 
 -25  24   8 1333.80 216.991   8 
 -25  25  -8 11824.7 593.938   9 
 -25  25  -8 11194.9 502.205   6 
   0 -25  -8 12529.4 504.461   7 
   0 -25  -5 12868.2 627.034   7 
 -25  25  -5 13066.9 662.796   9 
   0 -25  -2 3596.74 340.035   7 
 -25  25  -2 3349.10 301.588   9 
 -25  25  -2 3601.66 577.633   1 
 -25  25   1 55359.6 2299.06   1 
   0 -25   1 53165.4 1246.49   7 
 -25  25   4 42772.6 2149.52   1 
  25   0   4 44176.2 1076.10  10 
   0 -25   4 43944.5 1161.48   7 
 -25  25   4 45290.8 1173.08   8 
 -25  25   7 63.8107 150.063   8 
   0 -25  10 2300.35 207.794   4 
 -26   0  -8 6844.04 421.430   3 
 -26   0  -5 15160.5 652.440   9 
 -26   0  -5 13477.2 624.532   3 
 -26   0  -2 50383.1 1224.91   9 
  26 -26  -2 49537.2 1116.80  10 
 -26   0   1 31462.8 957.420   5 
  26 -26   1 29531.2 913.571  10 
  26 -26   4 19164.9 794.505  10 
 -26   0   4 20072.6 771.103   5 
 -26   0   4 19614.5 708.155   8 
  26 -26   7 22284.5 817.262  10 
 -26   0   7 19999.4 738.150   8 
 -25  -1  -9 1003.77 177.855   3 
 -26   1  -9 826.415 173.390   3 
 -25  -1  -6 9777.53 550.220   3 
 -26   1  -6 9579.29 540.776   3 
 -26   1  -6 9295.39 499.307   9 
 -26   1  -3 6574.77 451.749   9 
 -25  -1  -3 6610.34 452.269   9 
 -25  -1  -3 7572.32 445.198   3 
  26 -25   0 6044.19 408.022  10 
  25 -26   0 6136.24 420.365  10 
 -26   1   0 6226.36 429.697   5 
 -25  -1   0 6329.96 437.898   5 
 -25  -1   3 7275.91 473.977   5 
 -26   1   3 7469.60 472.758   5 
  26 -25   3 7201.74 479.705  10 
  25 -26   3 8093.88 508.053  10 
  25 -26   6 2528.63 328.029  10 
  26 -25   6 2743.38 337.550  10 
 -25  -1   6 2743.24 299.110   8 
 -26   1   6 2826.56 316.325   8 
  26 -25   9 82.3734 109.038  10 
  25 -26   9 215.831 115.319  10 
 -25  -1   9-53.1255 131.280   8 
 -26   1   9 233.011 119.334   8 
 -24  -2 -10 8599.89 367.236   3 
 -26   2 -10 8746.03 367.187   3 
 -24  -2  -7 7627.71 489.287   3 
 -26   2  -7 6902.30 456.016   3 
 -24  -2  -4 19055.8 1374.46   2 
 -26   2  -4 17678.3 1313.87   2 
 -24  -2  -4 17691.0 703.650   3 
 -26   2  -4 17767.9 689.374   3 
 -24  -2  -4 18707.3 723.331   9 
 -26   2  -4 18536.0 744.113   9 
  26 -24  -1 51906.7 1121.96  10 
  24 -26  -1 50521.5 1150.56  10 
 -26   2  -1 50965.5 1222.47   9 
 -26   2  -1 54416.9 1238.17   5 
 -24  -2  -1 53318.0 1245.17   5 
 -24  -2   2 14787.5 661.475   5 
 -26   2   2 13622.4 622.719   5 
  26 -24   2 14854.5 652.262  10 
  24 -26   2 14579.5 652.179  10 
 -24  -2   5 46001.3 1119.46   8 
 -26   2   5 46930.5 1147.55   8 
 -24  -2   5 45204.1 1174.99   5 
 -26   2   5 46070.5 1131.35   5 
  26 -24   5 46829.7 1237.25  10 
  24 -26   5 47272.7 1238.66  10 
  24 -26   8 4807.25 367.759  10 
  26 -24   8 4789.36 382.012  10 
 -24  -2   8 4553.22 363.823   8 
 -26   2   8 5357.77 393.780   8 
 -26   3  -8 5165.37 393.010   3 
 -23  -3  -8 4975.69 392.721   3 
 -26   3  -5 21846.8 788.116   3 
 -23  -3  -5 22184.9 819.872   3 
 -26   3  -5 22285.3 801.236   9 
 -26   3  -2 8208.02 498.462   9 
  26 -23  -2 8280.37 438.674  10 
  23 -26   1 28069.2 871.913  10 
  26 -23   1 26200.9 825.246  10 
 -23  -3   1 28314.7 898.357   5 
 -26   3   1 27991.7 865.102   5 
  23 -26   4 4232.87 382.398  10 
  26 -23   4 4576.67 400.089  10 
 -26   3   4 5425.87 701.782   1 
 -26   3   4 4805.60 362.273   8 
 -23  -3   4 4613.64 349.958   8 
 -26   3   4 4115.53 340.707   5 
 -23  -3   4 4502.51 393.217   5 
  26 -23   7 2177.11 299.374  10 
  23 -26   7 1992.63 286.047  10 
 -23  -3   7 2421.36 292.846   8 
 -26   3   7 2388.27 290.513   8 
  26 -23  10-28.4696 78.2833  10 
 -26   3  10-42.7231 94.2602   8 
 -26   4  -9 9416.04 476.877   3 
 -22  -4  -9 9469.66 480.175   3 
 -26   4  -6 5663.20 431.464   3 
 -22  -4  -6 5292.84 427.081   3 
 -26   4  -6 5339.51 399.674   9 
 -22  -4  -3 60167.3 2313.04   2 
 -26   4  -3 61056.2 2237.14   2 
 -22  -4  -3 61177.8 1269.01   3 
 -22  -4  -3 60492.7 1267.30   9 
 -26   4  -3 60533.5 1332.69   9 
 -26   4   0 7589.60 450.990   5 
  26 -22   0 7330.02 420.517  10 
  22 -26   0 7116.88 439.026  10 
 -26   4   0 7695.64 480.383   9 
 -22  -4   0 8022.73 485.294   5 
  22 -26   3 10988.5 577.660  10 
  26 -22   3 10758.2 561.851  10 
 -26   4   3 10279.0 936.959   1 
 -26   4   3 10761.4 504.037   8 
 -26   4   3 10617.6 534.761   5 
 -22  -4   3 11540.5 595.180   5 
  22 -26   6 22060.7 850.557  10 
  26 -22   6 22362.5 861.440  10 
 -22  -4   6 21633.7 794.024   8 
 -26   4   6 21419.2 804.430   8 
  26 -22   9 5189.47 362.315  10 
  22 -26   9 4497.36 308.040  10 
 -22  -4   9 5575.70 372.463   8 
 -26   4   9 5392.03 367.052   8 
 -26   5 -10 6194.52 341.310   3 
 -21  -5 -10 6213.72 341.725   3 
 -21  -5  -7 11376.7 609.582   3 
 -26   5  -7 11027.8 546.297   9 
 -21  -5  -4 8393.03 927.141   2 
 -26   5  -4 10341.2 1017.61   2 
 -26   5  -4 10396.1 564.252   9 
 -21  -5  -4 10145.1 541.837   3 
 -26   5  -1 10587.4 549.028   9 
  26 -21  -1 11062.8 494.741  10 
 -21  -5  -1 10232.0 547.753   5 
  21 -26   2 28487.6 892.710  10 
  26 -21   2 27810.0 860.546  10 
 -26   5   2 27227.3 819.447   5 
 -21  -5   2 28489.3 905.649   5 
  26 -21   5 4450.83 403.209  10 
  21 -26   5 4756.40 409.124  10 
 -26   5   5 4406.24 657.170   1 
 -21  -5   5 5004.20 388.056   8 
 -26   5   5 4458.89 371.608   8 
 -21  -5   5 4547.16 397.480   5 
 -21  -5   8 2889.50 308.560   8 
 -26   5   8 2946.19 323.605   8 
  26 -21   8 2582.09 311.875  10 
  21 -26   8 2397.50 282.533  10 
  -6  26 -11 4602.60 233.722   9 
 -26   6 -11 5115.95 237.354   3 
 -20  -6  -8 27243.1 901.297   3 
 -26   6  -8 29289.3 816.774   9 
 -26   6  -8 27150.1 870.404   3 
 -26   6  -5 27096.7 898.947   9 
 -20  -6  -5 26520.5 1687.47   2 
 -20  -6  -5 28054.6 922.757   3 
 -26   6  -5 27155.6 1652.01   2 
 -20  -6  -2 54030.4 1132.22   3 
 -26   6  -2 53623.6 1230.78   9 
 -20  -6  -2 54566.9 2068.79   2 
 -20  -6   1 894.110 184.094   5 
 -26   6   1 904.616 156.386   5 
  26 -20   1 1021.56 169.865  10 
  20 -26   1 1269.03 213.853  10 
  26 -20   4 14013.3 648.637  10 
  20 -26   4 14085.7 654.286  10 
 -26   6   4 14341.4 1150.18   1 
 -26   6   4 12634.6 581.218   8 
 -20  -6   4 13396.5 589.657   8 
 -20  -6   4 14431.7 672.006   5 
  20 -26   7 1537.39 248.611  10 
  26 -20   7 2044.34 303.537  10 
 -20  -6   7 1508.41 245.082   8 
 -26   6   7 1943.80 291.326   8 
  26 -20  10 8263.73 383.114  10 
 -26   6  10 7929.58 383.624   8 
 -26   7  -9 3907.78 336.864   3 
 -19  -7  -9 3685.79 322.925   3 
 -26   7  -6 17952.0 737.431   9 
 -19  -7  -6 18486.7 776.045   3 
 -26   7  -6 16755.5 771.631   6 
 -19  -7  -3 8190.34 873.459   2 
 -19  -7  -3 9069.25 497.773   3 
 -26   7  -3 8123.88 492.260   9 
 -26   7   0 11026.8 513.578   5 
 -26   7   0 12148.8 576.276   9 
 -19  -7   0 12215.2 586.132   5 
  26 -19   3 5744.57 411.829  10 
 -26   7   3 5348.89 362.634   8 
  19 -26   3 5271.61 400.097  10 
 -26   7   3 4885.57 666.620   1 
 -19  -7   3 5207.53 406.021   5 
  26 -19   6 158.552 160.277  10 
  19 -26   6 83.9865 123.029  10 
 -26   7   6 124.278 149.481   8 
 -19  -7   6 134.070 142.363   8 
  26 -19   9 1277.62 219.000  10 
 -26   7   9 955.773 207.458   8 
 -26   8 -10 5750.08 341.781   3 
 -18  -8 -10 5584.35 333.377   3 
 -18  -8  -7 53728.8 1308.51   3 
 -26   8  -7 52286.7 1218.16   9 
 -26   8  -7 52932.9 1320.37   6 
 -26   8  -4 47118.6 2048.95   2 
 -18  -8  -4 51232.9 2240.63   2 
 -26   8  -4 51628.5 1233.51   9 
 -18  -8  -4 50835.6 1204.32   3 
 -18  -8  -1 22260.5 1248.19   2 
 -26   8  -1 21733.8 767.792   9 
 -18  -8  -1 21645.5 766.739   5 
 -18  -8   2 1281.84 218.654   5 
 -26   8   2 943.775 289.082   1 
  -8  26   2 1656.05 370.593   1 
  26 -18   2 1286.60 194.665  10 
  18 -26   2 1241.44 202.315  10 
  26 -18   5 3582.91 364.723  10 
  18 -26   5 3492.36 345.507  10 
 -18  -8   5 3224.00 323.136   8 
 -26   8   5 3479.85 334.320   8 
 -26   8   5 2953.53 538.484   1 
 -18  -8   5 3359.95 354.860   5 
 -18  -8   8 8669.39 449.214   4 
  26 -18   8 10661.2 580.651  10 
  18 -26   8 9369.86 486.002  10 
 -18  -8   8 10788.0 559.335   8 
 -26   8   8 10846.0 574.046   8 
 -26   8  11 3476.49 198.841   8 
 -26   9 -11 57.4641 70.2746   3 
  -9  26 -11 83.1683 69.3121   9 
 -17  -9  -8 2718.08 326.823   3 
 -26   9  -8 2701.35 288.982   9 
 -26   9  -8 2813.76 349.742   6 
 -26   9  -5 2825.21 316.647   6 
 -17  -9  -5 3456.63 347.484   3 
 -26   9  -5 3220.28 344.651   9 
 -17  -9  -5 3044.56 586.395   2 
 -26   9  -5 2362.03 522.693   2 
 -17  -9  -2 5288.84 374.768   3 
 -17  -9  -2 4690.25 628.488   2 
 -26   9  -2 6124.27 419.608   9 
 -26   9  -2 5008.69 584.619   2 
 -26   9   1 7025.11 433.780   9 
 -26   9   1 6854.77 687.656   1 
 -17  -9   1 7059.69 445.952   5 
  26 -17   4 10843.0 565.747  10 
  17 -26   4 10141.0 551.833  10 
 -26   9   4 11158.5 1018.67   1 
 -17  -9   4 10619.8 577.871   5 
 -17  -9   4 10947.7 532.148   8 
 -26   9   4 10309.6 535.119   8 
 -17  -9   7 5545.68 430.286   8 
 -26   9   7 5342.42 428.412   8 
  26 -17   7 6267.85 471.917  10 
  17 -26   7 5712.86 414.609  10 
 -26   9  10 148.409 112.520   8 
  26 -17  10 234.785 121.341  10 
 -17  -9  10 76.9156 74.4671   4 
 -26  10  -9 14838.9 558.181   9 
 -26  10  -9 14181.6 626.230   6 
 -16 -10  -9 15264.4 625.291   3 
 -26  10  -6 36287.1 1055.56   9 
 -26  10  -6 36187.0 1081.01   6 
 -16 -10  -6 37469.3 1094.67   3 
 -16 -10  -3 19796.4 1338.65   2 
 -26  10  -3 19309.2 1225.80   2 
 -26  10  -3 20881.2 770.383   9 
 -16 -10  -3 21103.1 751.518   3 
 -16 -10   0 20546.9 727.738   5 
 -16 -10   0 19191.0 1104.32   2 
 -26  10   0 20178.9 726.322   9 
  26 -16   3 11948.5 563.607  10 
 -16 -10   3 13827.3 552.353   8 
 -26  10   3 11373.0 531.758   8 
  16 -26   3 12520.3 580.645  10 
 -10  26   3 12448.3 982.568   1 
 -26  10   3 11877.0 1005.38   1 
 -16 -10   3 11497.5 587.227   5 
  26 -16   6 466.077 197.484  10 
  16 -26   6 745.782 195.292  10 
 -16 -10   6 783.491 212.455   8 
 -26  10   6 491.070 176.552   8 
 -16 -10   9 12713.0 521.633   4 
  26 -16   9 13648.6 605.810  10 
 -26  10   9 14303.3 610.868   8 
 -11  26 -10 3435.32 297.266   9 
 -26  11 -10 3290.11 281.668   3 
 -15 -11 -10 3425.29 265.723   3 
 -15 -11  -7 6659.57 486.961   3 
 -26  11  -7 6218.02 456.745   9 
 -26  11  -7 5734.27 463.641   6 
 -26  11  -4 8050.16 490.565   6 
 -26  11  -4 8255.60 510.986   9 
 -15 -11  -4 7914.30 903.815   2 
 -26  11  -4 6492.95 776.377   2 
 -15 -11  -4 9284.44 530.279   3 
 -15 -11  -1 726.503 156.333   5 
 -15 -11  -1 886.499 287.526   2 
 -26  11  -1 1018.91 192.338   9 
  26 -15   2 3785.51 305.710  10 
 -26  11   2 3779.82 297.385   8 
  15 -26   2 4137.56 341.088  10 
 -26  11   2 3872.80 557.291   1 
 -11  26   2 3757.45 572.366   1 
 -15 -11   2 3887.27 341.578   5 
  15 -26   5 7842.21 477.888  10 
  26 -15   5 9515.52 553.506  10 
 -15 -11   5 8510.16 495.330   8 
 -26  11   5 8898.57 514.892   8 
 -26  11   5 9271.56 977.928   1 
 -15 -11   5 9318.75 568.541   5 
 -26  11   8 1837.08 284.508   8 
 -15 -11   8 952.748 177.718   4 
  26 -15   8 1698.15 280.644  10 
 -26  11  11 1160.31 122.490   8 
 -12  26 -11 1293.49 150.727   9 
 -12  26 -11 953.378 116.729   6 
 -26  12 -11 962.720 131.359   3 
 -26  12  -8 30749.4 983.295   6 
 -14 -12  -8 30580.0 953.806   3 
 -26  12  -8 31923.5 940.564   9 
 -14 -12  -5 7145.04 487.988   3 
 -26  12  -5 7115.71 493.639   9 
 -26  12  -5 7442.16 489.421   6 
 -26  12  -5 7216.52 877.840   2 
 -14 -12  -5 8243.59 961.002   2 
 -14 -12  -2 23251.5 759.283   3 
 -14 -12  -2 24072.1 786.227   5 
 -14 -12  -2 22906.9 1380.06   2 
 -26  12  -2 22763.3 1214.51   2 
 -26  12  -2 23070.5 790.708   9 
 -14 -12   1 31919.8 908.545   5 
 -12  26   1 31316.0 1633.17   1 
 -26  12   1 34933.8 1535.15   1 
 -26  12   1 32511.2 899.378   9 
 -12  26   4 815.551 336.127   1 
 -26  12   4-72.7074 227.889   1 
  26 -14   4 169.664 144.464  10 
 -14 -12   4 457.178 154.666   8 
  14 -26   4 148.073 137.904  10 
 -26  12   4 423.899 147.959   8 
 -14 -12   4 205.776 162.648   5 
 -26  12   7 20354.7 800.090   8 
  26 -14   7 20374.5 824.477  10 
 -26  12  10 4746.12 315.815   8 
  26 -14  10 4397.26 316.042  10 
  14 -26  10 4546.94 285.523   4 
 -14 -12  10 4285.06 278.639   4 
 -13  26  -9 6809.49 468.359   9 
 -13 -13  -9 7481.14 439.464   3 
 -26  13  -9 6683.57 445.708   6 
 -26  13  -9 6538.44 396.180   9 
 -26  13  -6 974.836 229.418   9 
 -13 -13  -6 922.452 240.631   3 
 -26  13  -6 838.465 238.543   6 
 -26  13  -3 30901.4 1559.53   2 
 -13 -13  -3 30540.9 1658.85   2 
 -13 -13  -3 31303.2 916.953   3 
 -26  13  -3 33402.2 977.268   9 
 -26  13   0 13676.4 916.737   1 
 -13 -13   0 14051.1 989.339   2 
 -13 -13   0 14365.7 602.955   5 
  13 -26   3 31127.6 891.662  10 
 -26  13   3 30733.9 879.164   8 
  26 -13   3 30285.3 875.217  10 
 -13 -13   3 31281.0 945.228   5 
 -26  13   3 32046.1 1659.98   1 
 -13  26   3 31512.7 1645.05   1 
 -26  13   6 1827.95 289.768   8 
  26 -13   6 1019.65 242.746  10 
  13 -26   6 1351.57 215.781  10 
 -26  13   9 6569.05 433.076   8 
  26 -13   9 6152.66 428.454  10 
 -13 -13   9 6396.92 393.969   4 
 -12 -14 -10 4736.51 296.828   3 
 -26  14 -10 4890.01 286.891   9 
 -14  26 -10 4762.27 337.993   9 
 -26  14 -10 4374.78 317.616   6 
 -12 -14  -7 17118.1 736.374   3 
 -26  14  -7 17046.0 744.797   9 
 -26  14  -7 17970.2 764.110   6 
 -26  14  -4 217.291 160.233   2 
 -26  14  -4 263.147 140.511   6 
 -12 -14  -4 312.479 165.260   3 
 -12 -14  -4 320.181 288.867   2 
 -26  14  -4-33.8709 149.863   9 
 -12 -14  -1 32990.2 894.793   5 
 -12 -14  -1 32990.0 1583.44   2 
 -26  14  -1 31644.1 899.767   9 
 -14  26   2 22119.4 1381.69   1 
 -26  14   2 22701.8 1334.79   1 
  26 -12   2 24745.3 741.794  10 
  12 -26   2 21882.8 754.800   7 
 -26  14   2 21976.0 712.870   8 
 -12 -14   2 21578.7 763.227   5 
 -26  14   5 7949.74 904.093   1 
 -14  26   5 6554.22 825.470   1 
  12 -26   5 7938.77 461.120  10 
  26 -12   5 7575.80 493.063  10 
 -26  14   5 7479.33 477.266   8 
 -14  26   5 6978.93 443.083   8 
 -12 -14   5 7153.54 499.948   5 
 -26  14   8 33305.4 989.474   8 
  26 -12   8 30504.8 985.716  10 
 -12 -14   8 31942.6 923.225   4 
 -26  14  11 657.978 93.2675   8 
 -26  15 -11 1387.91 150.050   3 
 -15  26 -11 1429.42 156.568   9 
 -26  15  -8 1737.00 281.226   6 
 -11 -15  -8 1873.28 271.371   3 
 -26  15  -8 1833.01 272.415   9 
 -26  15  -5 8657.40 534.485   9 
 -26  15  -5 8551.45 508.163   6 
 -11 -15  -5 8571.46 532.504   3 
 -26  15  -5 7394.78 870.544   2 
 -11 -15  -5 8567.26 987.791   2 
 -26  15  -2 2896.72 297.053   9 
 -26  15  -2 2497.63 424.973   2 
 -11 -15  -2 2271.11 491.994   2 
 -11 -15  -2 3170.07 286.045   5 
 -11 -15   1 1091.52 180.423   5 
  11 -26   1 752.110 154.136   7 
 -26  15   1 792.299 264.604   1 
  26 -11   4 7408.41 458.451  10 
  11 -26   4 8251.48 464.985  10 
 -15  26   4 6897.74 820.143   1 
 -26  15   4 9089.31 936.865   1 
 -11 -15   4 8648.09 520.619   5 
 -26  15   4 7776.95 470.462   8 
 -26  15   7 5720.95 457.427   8 
  26 -11   7 6371.76 479.069  10 
 -26  15  10 3316.91 260.528   8 
  26 -11  10 3141.62 274.876  10 
  11 -26  10 2971.47 249.862   4 
 -11 -15  10 3042.00 245.856   4 
 -16  26  -9 14181.5 645.639   9 
 -10 -16  -9 14209.9 575.908   3 
 -26  16  -9 13665.3 600.257   6 
 -26  16  -9 14012.6 590.111   9 
 -26  16  -6 577.588 204.614   9 
 -26  16  -6 815.052 199.617   6 
 -10 -16  -6 1116.17 228.352   3 
 -10 -16  -3 11342.2 564.400   3 
 -10 -16  -3 10388.9 509.649   5 
 -26  16  -3 10826.7 927.058   2 
 -10 -16  -3 11277.8 1031.57   2 
 -26  16  -3 11285.7 572.385   9 
 -26  16   0 20244.4 1191.64   1 
  10 -26   0 21169.7 720.653   7 
 -10 -16   0 21224.5 719.672   7 
 -10 -16   0 19606.9 1221.53   2 
 -26  16   3 17945.7 1272.77   1 
 -16  26   3 19516.5 1363.32   1 
  26 -10   3 18703.7 677.857  10 
  10 -26   3 19130.0 693.444  10 
 -26  16   3 19463.6 716.887   8 
  10 -26   3 20025.4 751.316   7 
 -10 -16   3 19429.1 745.222   5 
 -16  26   6 37929.6 1004.03   8 
 -26  16   6 36448.7 1065.98   8 
  26 -10   6 38337.4 1103.64  10 
 -26  16   9 15172.6 619.409   8 
  26 -10   9 15023.8 640.223  10 
 -10 -16   9 14097.3 584.625   4 
 -17  26 -10 167.156 124.099   9 
 -26  17 -10 181.476 103.540   6 
 -17  26 -10 294.461 112.267   6 
 -26  17 -10 235.953 104.816   9 
  -9 -17  -7 5175.37 424.231   3 
 -26  17  -7 6255.14 453.559   6 
 -26  17  -7 6062.62 470.590   9 
  -9 -17  -4 9068.72 524.440   3 
 -26  17  -4 8625.97 890.874   2 
 -26  17  -4 9907.87 559.585   9 
  -9 -17  -4 8138.63 912.620   2 
 -26  17  -1 7424.19 704.712   1 
 -26  17  -1 6342.31 406.715   9 
   9 -26  -1 5935.19 385.634   7 
  -9 -17  -1 6381.26 747.687   2 
  -9 -17   2 5593.98 396.366   5 
   9 -26   2 5317.93 390.225   7 
  -9 -17   2 5501.66 374.538   7 
 -26  17   2 4915.81 363.785   8 
 -17  26   2 5662.62 753.003   1 
 -26  17   2 6581.56 739.903   1 
  26  -9   5 3642.01 351.591  10 
 -17  26   5 3196.24 312.533   8 
 -26  17   5 3348.52 603.501   1 
 -17  26   5 1983.02 493.543   1 
 -26  17   5 3049.12 332.748   8 
 -26  17   8 1936.53 288.075   8 
  26  -9   8 2248.41 316.961  10 
  -9 -17  11 248.860 78.0568   4 
 -18  26 -11 3574.34 213.707   9 
 -18  26  -8 9537.44 574.954   9 
  -8 -18  -8 8744.81 493.697   3 
 -26  18  -8 8532.51 502.150   6 
 -26  18  -8 9960.83 556.647   9 
 -26  18  -5 3977.51 390.303   9 
 -26  18  -5 2533.17 579.195   2 
 -26  18  -5 3262.61 329.657   6 
  -8 -18  -5 2613.83 555.721   2 
  -8 -18  -5 3450.91 348.223   3 
   8 -26  -2 1552.29 217.806   7 
  -8 -18  -2 1801.30 454.118   2 
 -26  18  -2 1744.30 236.397   9 
 -26  18   1 21568.4 709.186   8 
  -8 -18   1 21408.9 741.334   7 
   8 -26   1 20042.2 737.012   7 
 -26  18   1 22898.9 1352.43   1 
 -18  26   1 21752.6 1414.52   1 
  -8 -18   1 21418.3 719.593   5 
 -18  26   4 47574.3 2160.19   1 
 -26  18   4 49700.3 2223.60   1 
  26  -8   4 50752.4 1172.55  10 
 -26  18   4 50543.2 1205.06   8 
  -8 -18   4 50047.8 1130.29   7 
 -18  26   4 52254.0 1208.02   8 
  -8 -18   4 52344.7 1257.95   5 
 -18  26   7 53570.4 1178.49   8 
 -26  18   7 57093.3 1330.38   8 
  26  -8   7 54405.1 1318.98  10 
 -26  18  10 5330.30 308.700   8 
   8 -26  10 5989.43 349.862   4 
  -8 -18  10 5573.07 331.516   4 
 -26  19  -9 1041.26 196.134   6 
 -19  26  -9 1368.95 237.126   9 
 -26  19  -9 1053.23 203.442   9 
 -19  26  -6 501.590 217.091   9 
 -26  19  -6 342.450 198.478   9 
 -26  19  -6 497.511 170.772   6 
  -7 -19  -6 437.892 195.225   3 
 -26  19  -3 6487.77 446.935   9 
 -19  26  -3 5219.55 379.453   9 
   7 -26  -3 5737.63 390.522   7 
  -7 -19  -3 6046.14 786.639   2 
   7 -26   0 11664.1 561.383   7 
  -7 -19   0 12021.3 566.918   7 
 -19  26   0 11733.4 1052.85   1 
 -26  19   0 12298.7 977.167   1 
 -19  26   3 8660.46 936.407   1 
 -26  19   3 9814.26 986.004   1 
  26  -7   3 8968.10 477.715  10 
 -26  19   3 9232.09 507.170   8 
  -7 -19   3 8813.01 493.834   7 
   7 -26   3 8962.13 526.599   7 
  -7 -19   3 9493.67 522.282   5 
 -19  26   6 17254.5 710.461   8 
 -26  19   6 16804.0 733.404   8 
  26  -7   6 16453.7 725.900  10 
 -26  19   9 4340.99 336.739   8 
  26  -7   9 4032.39 339.873  10 
  -7 -19   9 4532.96 348.171   4 
 -20  26 -10 8219.43 406.018   9 
 -26  20 -10 7872.21 373.194   9 
 -26  20 -10 7651.83 369.001   6 
 -20  26 -10 7845.77 349.446   6 
 -20  26  -7 1583.70 296.450   9 
 -26  20  -7 2215.70 313.723   9 
 -26  20  -7 1585.10 261.237   6 
 -26  20  -4 13490.6 650.129   9 
 -20  26  -4 13799.7 638.038   9 
   6 -26  -4 13590.8 602.675   7 
  -6 -20  -4 15717.7 1284.74   2 
  -6 -20  -1 1464.86 220.799   7 
 -20  26  -1 2018.76 506.198   1 
 -26  20  -1 1074.63 297.467   1 
 -26  20  -1 1276.50 197.866   9 
   6 -26  -1 1193.77 202.362   7 
  -6 -20  -1 1199.91 343.854   2 
 -26  20   2 56483.7 2239.17   1 
 -20  26   2 55879.5 2300.17   1 
 -26  20   2 53241.3 1173.90   8 
  -6 -20   2 54966.2 1217.29   7 
   6 -26   2 51138.9 1218.84   7 
  -6 -20   2 52788.8 1171.93   5 
 -26  20   5 27134.5 920.746   8 
 -26  20   5 25950.5 1693.49   1 
 -20  26   5 24916.9 1639.78   1 
 -20  26   5 26673.6 882.807   8 
  26  -6   5 25753.9 868.102  10 
 -20  26   8 28001.7 794.643   8 
 -26  20   8 29319.7 899.354   8 
  26  -6   8 30374.1 950.921  10 
 -26  21  -8 2285.50 298.790   9 
 -21  26  -8 1995.69 306.999   9 
 -21  26  -8 2196.73 242.183   6 
 -26  21  -8 2202.10 260.632   6 
  -5 -21  -5 5698.72 838.270   2 
   5 -26  -5 5187.44 385.391   7 
 -21  26  -5 5362.43 434.600   9 
 -26  21  -5 5591.99 450.978   9 
 -26  21  -2 29659.3 886.653   9 
  -5 -21  -2 29493.2 914.467   7 
   5 -26  -2 28363.0 880.003   7 
  -5 -21  -2 29948.4 1703.32   2 
 -26  21  -2 29050.5 1491.76   1 
  -5 -21   1 11749.9 571.276   7 
   5 -26   1 11384.6 574.391   7 
 -21  26   1 9997.83 985.054   1 
 -26  21   1 9296.31 901.883   1 
  26  -5   4 9939.74 520.789  10 
  -5 -21   4 10349.3 553.922   7 
 -26  21   4 11015.6 585.110   8 
 -21  26   4 11246.7 583.982   8 
   5 -26   4 9737.37 563.995   7 
 -21  26   4 11579.0 1111.88   1 
 -26  21   4 9011.04 991.495   1 
  26  -5   7 10996.8 596.080  10 
 -21  26   7 10354.7 538.690   8 
 -26  21   7 10614.0 585.310   8 
 -26  21  10 5934.33 300.396   8 
  -5 -21  10 6608.81 347.373   4 
   5 -26  10 6622.46 357.147   4 
  -4 -22  -9 5172.74 311.187   7 
 -22  26  -9 5211.37 325.714   6 
 -26  22  -9 4756.50 328.282   6 
 -22  26  -9 5281.06 382.747   9 
 -26  22  -9 5357.89 378.677   9 
   4 -26  -6 21132.4 745.354   7 
 -26  22  -6 21033.1 755.432   6 
 -26  22  -6 21139.6 843.904   9 
 -22  26  -6 21037.8 845.372   9 
 -26  22  -3 11811.1 590.774   9 
 -22  26  -3 12028.1 576.518   9 
   4 -26  -3 11040.7 567.314   7 
  -4 -22  -3 11097.1 1071.91   2 
 -22  26   0 5649.16 737.384   1 
 -26  22   0 6846.64 792.757   1 
  -4 -22   0 7191.23 461.674   7 
   4 -26   0 6899.67 454.968   7 
 -26  22   3 66774.8 2566.89   1 
 -22  26   3 64675.9 2572.01   1 
  -4 -22   3 62591.2 1343.45   7 
 -26  22   3 62325.7 1330.29   8 
   4 -26   3 62417.6 1378.43   7 
  -4 -22   3 62769.3 1311.16   5 
 -26  22   6 6077.38 458.008   8 
  26  -4   6 6523.71 462.471  10 
 -22  26   6 6149.92 442.790   8 
 -22  26   9 5355.90 300.677   8 
 -26  22   9 9102.54 441.931   8 
 -23  26 -10 32.2760 95.7048   9 
 -26  23 -10 150.481 86.8786   9 
 -26  23 -10 190.361 73.5847   6 
 -23  26 -10 29.1147 34.3872   6 
 -26  23  -7 1954.41 303.198   9 
 -23  26  -7 2037.99 297.621   9 
   3 -26  -7 2323.85 257.064   7 
 -26  23  -7 1397.74 235.053   6 
  -3 -23  -4 4207.94 694.486   2 
   3 -26  -4 5069.52 400.403   7 
 -26  23  -4 4963.30 410.101   9 
 -23  26  -4 5605.23 424.178   9 
   3 -26  -1 28690.2 905.223   7 
  -3 -23  -1 30430.7 931.149   7 
 -26  23  -1 28427.2 1572.29   1 
 -23  26  -1 29019.7 1660.31   1 
 -26  23  -1 27033.1 815.546   9 
 -26  23   2 9678.47 531.938   8 
  -3 -23   2 9462.94 533.763   7 
   3 -26   2 9225.31 542.533   7 
  -3 -23   2 8762.40 472.765   5 
 -26  23   2 9486.49 953.134   1 
 -23  26   2 8375.09 919.728   1 
  26  -3   5 22090.4 802.184  10 
  23   3   5 21080.0 788.591  10 
 -26  23   5 21562.9 829.307   8 
 -23  26   5 21385.9 817.924   8 
 -26  23   8 5034.69 373.427   8 
 -23  26   8 4491.77 336.279   8 
  26  -3   8 5120.40 398.756  10 
 -24  26  -8 4349.61 315.816   6 
 -26  24  -8 4769.60 333.674   6 
  -2 -24  -8 4797.31 341.194   7 
 -26  24  -8 4887.15 397.954   9 
 -24  26  -8 4618.51 386.171   9 
   2 -26  -5 44080.5 1130.50   7 
 -26  24  -5 46385.1 1216.92   9 
 -24  26  -5 43732.5 1185.99   9 
  -2 -24  -2 15844.5 1301.12   2 
  -2 -24  -2 15303.0 671.046   7 
   2 -26  -2 15738.2 679.801   7 
 -24  26  -2 15719.6 1233.90   1 
 -26  24  -2 15110.8 1168.97   1 
 -26  24  -2 15423.8 650.397   9 
 -24  26  -2 14596.9 613.675   9 
 -26  24   1 52678.9 2246.73   1 
 -24  26   1 53989.5 2315.64   1 
  -2 -24   1 55538.3 1269.55   7 
   2 -26   1 53000.6 1258.03   7 
  26  -2   4 17878.8 692.192  10 
  24   2   4 16505.4 666.343  10 
 -26  24   4 18392.2 757.862   8 
  -2 -24   4 17733.6 734.339   7 
   2 -26   4 19164.9 779.640   7 
 -24  26   4 18441.1 752.899   8 
 -24  26   4 17371.7 1386.50   1 
 -26  24   4 16624.0 1363.83   1 
  26  -2   7 8092.79 502.383  10 
 -26  24   7 8395.77 508.249   8 
 -24  26   7 7705.84 473.445   8 
  -2 -24  10 8824.49 377.508   4 
   2 -26  10 9339.50 394.979   4 
 -26  25  -9 263.256 91.4951   6 
 -25  26  -9 144.247 136.744   9 
 -26  25  -9 470.473 158.429   9 
 -25  26  -6 2379.06 336.903   9 
   1 -26  -6 2398.77 284.600   7 
  -1 -25  -6 3092.96 319.530   7 
 -26  25  -6 2464.50 326.920   9 
 -25  26  -3 7878.97 490.680   9 
 -26  25  -3 7621.24 483.617   9 
  -1 -25  -3 7317.85 931.317   2 
  -1 -25  -3 7801.73 496.371   7 
   1 -26  -3 8075.58 501.472   7 
 -25  26  -3 7983.56 863.366   1 
 -26  25  -3 8882.20 917.958   1 
   1 -26   0 6533.48 452.122   7 
  -1 -25   0 6655.03 457.735   7 
 -26  25   0 5694.57 736.385   1 
 -25  26   0 5645.05 752.946   1 
 -26  25   3 6617.37 461.978   8 
   1 -26   3 6380.45 469.935   7 
 -25  26   3 7213.61 480.460   8 
  -1 -25   3 6332.82 463.820   7 
 -25  26   3 7865.38 954.555   1 
 -26  25   3 5969.18 826.810   1 
 -26  25   6 10225.5 583.386   8 
 -25  26   6 8890.00 537.679   8 
  26  -1   6 10193.1 553.539  10 
  25   1   6 10012.9 552.317  10 
 -26  25   9 1291.40 171.200   8 
 -25  26   9 1351.74 171.897   8 
 -26  26 -10 594.935 116.297   9 
   0 -26  -7 21240.0 722.953   7 
 -26  26  -7 21232.1 806.839   9 
   0 -26  -4 20807.1 799.784   7 
 -26  26  -4 19943.3 785.471   9 
 -26  26  -1 30611.4 1754.92   1 
   0 -26  -1 31391.9 968.757   7 
 -26  26   2 51714.4 2317.52   1 
   0 -26   2 54447.3 1295.83   7 
 -26  26   5 14630.8 693.038   8 
  26   0   5 14771.4 647.727  10 
 -26  26   8 7159.72 411.492   8 
 -27   0  -9 5951.51 330.953   3 
 -27   0  -6 372.236 176.355   3 
 -27   0  -6 803.071 179.756   9 
  27 -27  -3 50839.6 1120.91  10 
 -27   0  -3 52372.3 1249.62   9 
  27 -27   0 33328.5 959.759  10 
 -27   0   0 33822.5 999.326   5 
 -27   0   3 15359.6 682.020   5 
  27 -27   3 16722.5 728.404  10 
  27 -27   6 22961.7 863.062  10 
 -27   0   6 23714.4 788.279   8 
  27 -27   9 1272.35 164.765  10 
 -27   0   9 1300.06 171.556   8 
 -26  -1 -10 1592.49 153.170   3 
 -27   1 -10 1591.68 152.917   3 
 -26  -1  -7 725.485 186.779   3 
 -27   1  -7 500.318 172.353   3 
 -27   1  -4 13510.7 604.352   3 
 -26  -1  -4 12990.7 617.879   9 
 -27   1  -4 14380.3 654.008   9 
 -26  -1  -4 14045.8 624.195   3 
  27 -26  -1 2077.46 248.472  10 
  26 -27  -1 2428.91 280.361  10 
 -26  -1  -1 2186.37 293.832   5 
 -27   1  -1 2111.40 288.390   5 
  27 -26   2 4760.42 388.586  10 
  26 -27   2 4919.14 401.137  10 
 -26  -1   2 5169.14 405.038   5 
 -27   1   2 4989.13 398.808   5 
  27 -26   5 7993.05 539.858  10 
  26 -27   5 7971.29 535.676  10 
 -26  -1   5 7779.27 491.941   5 
 -27   1   5 7259.86 464.105   5 
 -26  -1   5 7777.13 466.779   8 
 -27   1   5 8135.06 482.033   8 
  27 -26   8-62.3182 123.349  10 
  26 -27   8-1.65095 114.249  10 
 -26  -1   8 366.322 153.672   8 
 -27   1   8 97.1093 124.418   8 
 -25  -2  -8 660.780 181.465   3 
 -27   2  -8 841.863 192.968   3 
 -25  -2  -5 30283.7 935.356   3 
 -27   2  -5 28560.7 891.958   3 
 -25  -2  -5 29168.1 881.613   9 
 -27   2  -5 27844.8 891.703   9 
  25 -27  -2 59916.1 1257.08  10 
  27 -25  -2 58364.6 1182.80  10 
 -27   2  -2 59368.9 1341.87   9 
  25 -27   1 7927.04 482.357  10 
 -25  -2   1 8002.60 497.719   5 
 -27   2   1 8383.16 496.810   5 
  27 -25   1 8854.83 500.520  10 
 -25  -2   4 6489.48 413.374   8 
 -27   2   4 7409.69 448.147   8 
 -27   2   4 6436.62 434.822   5 
 -25  -2   4 6547.96 467.308   5 
  25 -27   4 6717.46 487.436  10 
  27 -25   4 6105.11 463.653  10 
  27 -25   7 25222.8 867.894  10 
  25 -27   7 24825.3 849.267  10 
 -25  -2   7 26772.1 842.614   8 
 -27   2   7 25876.0 835.973   8 
  27 -25  10 348.213 80.6700  10 
 -27   3  -9 6375.73 374.424   3 
 -24  -3  -9 6482.53 377.632   3 
 -24  -3  -6 494.030 183.566   3 
 -27   3  -6 741.600 201.297   3 
 -27   3  -6 376.743 159.875   9 
 -24  -3  -3 7168.69 801.344   2 
 -27   3  -3 8605.16 520.486   9 
 -24  -3  -3 8107.68 467.294   3 
  27 -24   0 6817.73 430.183  10 
  24 -27   0 6813.49 446.284  10 
 -24  -3   0 7617.33 484.565   5 
 -27   3   0 6622.49 440.853   5 
  27 -24   3 17280.7 722.886  10 
  24 -27   3 17500.3 736.802  10 
 -27   3   3 17154.9 691.673   5 
 -24  -3   3 17594.1 740.620   5 
  24 -27   6 8106.74 526.639  10 
  27 -24   6 8129.32 531.020  10 
 -24  -3   6 7206.61 465.694   8 
 -27   3   6 7154.38 462.303   8 
  27 -24   9 3826.81 292.509  10 
  24 -27   9 3528.32 263.824  10 
 -27   3   9 4429.96 316.977   8 
 -23  -4 -10 1310.38 159.015   3 
 -27   4 -10 1406.30 164.401   3 
 -27   4  -7 2627.40 313.168   3 
 -23  -4  -7 2390.31 302.585   3 
 -27   4  -7 1641.20 226.629   9 
 -23  -4  -4 4897.18 730.441   2 
 -27   4  -4 4524.89 665.446   2 
 -27   4  -4 5017.15 376.700   3 
 -27   4  -4 4857.21 398.698   9 
 -23  -4  -4 5639.98 413.273   3 
  27 -23  -1 26170.2 785.441  10 
 -27   4  -1 26612.9 889.065   9 
 -23  -4  -1 27344.6 899.708   5 
  23 -27   2 2387.65 289.863  10 
 -23  -4   2 2541.46 306.830   5 
 -27   4   2 2790.93 292.621   5 
  27 -23   2 2564.71 284.542  10 
 -23  -4   5 8808.07 499.875   8 
 -27   4   5 8353.67 497.324   8 
 -23  -4   5 8353.57 518.510   5 
  27 -23   5 8865.81 555.493  10 
  23 -27   5 8869.37 550.910  10 
  27 -23   8 6197.04 428.763  10 
  23 -27   8 6596.46 410.717  10 
 -23  -4   8 6997.89 437.495   8 
 -27   4   8 6808.22 431.806   8 
 -27   5  -8 4779.69 374.090   3 
 -22  -5  -8 4908.49 389.262   3 
 -27   5  -5 11762.3 577.561   3 
 -22  -5  -5 12769.6 632.009   3 
 -27   5  -5 11288.3 586.732   9 
 -22  -5  -2 13634.4 1054.40   2 
 -27   5  -2 13209.6 634.088   9 
 -22  -5  -2 13564.4 574.467   3 
  27 -22   1 8171.96 462.542  10 
 -27   5   1 8693.12 487.022   5 
 -22  -5   1 8268.04 498.567   5 
  22 -27   1 8824.91 509.489  10 
 -22  -5   4 2516.01 263.433   8 
 -27   5   4 2476.54 276.374   8 
  27 -22   4 2388.69 304.736  10 
  22 -27   4 2382.98 295.460  10 
 -27   5   4 2150.68 476.398   1 
 -22  -5   4 2895.87 335.311   5 
  27 -22   7 1406.72 265.457  10 
  22 -27   7 1411.82 244.275  10 
 -27   5   7 1390.27 244.025   8 
 -22  -5   7 1524.43 248.399   8 
  27 -22  10 8324.01 351.933  10 
 -27   5  10 8602.40 367.915   8 
 -21  -6  -9 1441.59 220.730   3 
 -27   6  -9 1280.06 199.619   3 
 -21  -6  -6 820.754 224.714   3 
 -27   6  -6 1203.78 229.436   9 
 -21  -6  -3 4148.38 650.282   2 
 -27   6  -3 3844.64 365.139   9 
 -21  -6  -3 4712.83 361.487   3 
  21 -27   0 18620.9 715.389  10 
 -27   6   0 19520.4 749.550   9 
 -27   6   0 19086.1 701.511   5 
  27 -21   0 17729.0 643.331  10 
 -21  -6   0 19612.5 752.311   5 
 -27   6   3 471.682 134.682   8 
  27 -21   3 496.592 150.537  10 
  21 -27   3 555.079 180.344  10 
 -27   6   3 434.627 200.768   1 
 -21  -6   3 687.413 216.465   5 
  21 -27   6 8601.51 526.790  10 
  27 -21   6 9157.29 567.203  10 
 -21  -6   6 9613.48 539.947   8 
 -27   6   6 8985.71 527.618   8 
  27 -21   9 2909.15 281.730  10 
  21 -27   9 2893.59 239.087  10 
 -27   6   9 2830.72 275.473   8 
 -20  -7 -10 5877.43 321.802   3 
 -27   7 -10 6007.81 328.845   3 
 -20  -7  -7 572.564 227.351   3 
 -27   7  -7 440.758 169.525   9 
 -20  -7  -4 3805.41 352.784   3 
 -27   7  -4 3925.66 600.021   2 
 -27   7  -4 3994.50 364.625   9 
 -20  -7  -4 4564.08 727.530   2 
 -20  -7  -1 25105.0 847.394   5 
 -27   7  -1 24347.0 836.625   9 
  27 -20   2 18174.7 691.433  10 
  20 -27   2 19801.7 746.652  10 
 -27   7   2 18350.8 1164.83   1 
  -7  27   2 18774.3 1245.97   1 
 -20  -7   2 18443.2 738.562   5 
 -27   7   5 4151.23 357.947   8 
 -20  -7   5 4095.66 350.498   8 
 -20  -7   5 3741.04 372.549   5 
  20 -27   5 4371.18 390.773  10 
  27 -20   5 3483.11 363.483  10 
 -20  -7   8 3325.06 329.862   8 
 -27   7   8 3093.29 319.854   8 
  27 -20   8 2551.40 306.856  10 
  20 -27   8 2793.86 276.409  10 
 -19  -8  -8 10692.3 565.251   3 
 -27   8  -8 9806.06 484.812   9 
 -27   8  -5 11820.7 1104.12   2 
 -19  -8  -5 11072.0 1128.74   2 
 -19  -8  -5 11143.1 598.918   3 
 -27   8  -5 11173.9 593.467   9 
 -19  -8  -2 200.361 179.275   2 
 -19  -8  -2 551.840 151.845   3 
 -27   8  -2 70.7998 134.476   9 
  19 -27   1 19347.2 731.460  10 
 -27   8   1 18938.8 730.994   9 
  27 -19   1 18925.4 673.893  10 
 -19  -8   1 19550.6 744.427   5 
  19 -27   4 5386.70 420.646  10 
  27 -19   4 5093.57 403.450  10 
 -27   8   4 5754.51 772.072   1 
 -19  -8   4 4834.86 363.423   8 
 -27   8   4 5409.44 395.971   8 
 -19  -8   4 6275.47 459.072   5 
 -19  -8   7 5537.72 420.192   8 
 -27   8   7 5512.40 428.750   8 
  19 -27   7 5501.97 401.993  10 
  27 -19   7 4852.61 419.460  10 
 -27   8  10 605.083 133.631   8 
  27 -19  10 946.156 153.198  10 
 -27   9  -9 4338.23 333.683   3 
 -27   9  -9 4430.96 288.553   9 
 -18  -9  -9 4642.25 353.773   3 
 -27   9  -6 2427.51 309.567   9 
 -18  -9  -6 2351.87 318.218   3 
 -27   9  -6 1906.08 306.923   6 
 -27   9  -3 27813.6 1478.73   2 
 -18  -9  -3 29051.9 1641.20   2 
 -18  -9  -3 30449.1 911.577   3 
 -27   9  -3 30257.5 942.769   9 
 -18  -9   0 8397.25 488.499   5 
 -27   9   0 9219.74 503.392   9 
  18 -27   3 3605.45 340.828  10 
 -27   9   3 3452.19 302.799   8 
  27 -18   3 3187.84 314.140  10 
  -9  27   3 2737.25 493.660   1 
 -27   9   3 3982.39 583.150   1 
 -18  -9   3 3152.20 327.481   5 
  18 -27   6 1387.53 233.673  10 
  27 -18   6 1225.81 251.405  10 
 -27   9   6 1615.68 258.453   8 
 -18  -9   6 1247.37 228.345   8 
  27 -18   9 4282.58 349.669  10 
 -27   9   9 4368.71 347.018   8 
 -27  10 -10 1419.11 182.290   3 
 -17 -10 -10 1444.27 180.192   3 
 -10  27 -10 1484.76 207.681   9 
 -17 -10  -7 45857.1 1194.81   3 
 -27  10  -7 44467.6 1132.60   9 
 -27  10  -7 43961.1 1191.16   6 
 -17 -10  -4 3488.24 345.188   3 
 -27  10  -4 3411.19 348.402   9 
 -17 -10  -4 2856.60 558.193   2 
 -27  10  -4 2682.23 539.805   2 
 -27  10  -1 5330.71 397.106   9 
 -17 -10  -1 5601.27 368.837   3 
 -17 -10  -1 5026.94 380.746   5 
  27 -17   2 22843.1 756.022  10 
 -27  10   2 22048.2 701.307   8 
  17 -27   2 24269.2 820.110  10 
 -27  10   2 23186.5 1323.63   1 
 -10  27   2 24418.0 1439.57   1 
 -17 -10   2 23293.8 823.365   5 
  17 -27   5 21879.4 812.291  10 
  27 -17   5 21705.5 829.703  10 
 -17 -10   5 20595.6 762.567   8 
 -27  10   5 23334.1 821.858   8 
 -27  10   5 21608.5 1471.66   1 
 -17 -10   5 20154.3 822.599   5 
 -17 -10   8 3942.88 309.388   4 
  27 -17   8 2967.51 335.314  10 
 -27  10   8 4074.27 376.541   8 
 -27  11 -11 866.511 113.036   3 
 -11  27 -11 501.380 95.6797   9 
 -16 -11  -8 7522.46 482.088   3 
 -27  11  -8 6868.22 478.749   6 
 -27  11  -8 7050.56 443.055   9 
 -27  11  -5 6281.48 462.530   9 
 -27  11  -5 6494.72 466.908   6 
 -16 -11  -5 6735.06 476.176   3 
 -16 -11  -5 5281.25 798.920   2 
 -27  11  -5 6256.22 830.976   2 
 -16 -11  -2 21235.7 736.779   3 
 -16 -11  -2 21100.0 762.840   5 
 -27  11  -2 21697.7 784.566   9 
 -16 -11  -2 20985.4 1317.83   2 
 -27  11   1 890.985 188.266   9 
 -27  11   1 986.026 316.283   1 
 -11  27   1 1011.74 370.047   1 
  16 -27   1 560.599 144.369   7 
 -16 -11   1 769.353 200.005   5 
  16 -27   4 7512.26 477.814  10 
  27 -16   4 6743.23 456.472  10 
 -27  11   4 6371.89 797.239   1 
 -16 -11   4 7039.01 485.261   5 
 -27  11   4 7543.61 471.898   8 
 -16 -11   4 6573.31 417.105   8 
 -27  11   7 6698.44 473.978   8 
  27 -16   7 5969.64 453.871  10 
  16 -27   7 6380.72 423.334  10 
 -27  11  10 270.507 117.977   8 
  27 -16  10 290.255 121.964  10 
 -16 -11  10 201.631 66.0319   4 
 -15 -12  -9 6006.10 392.698   3 
 -27  12  -9 5910.37 406.868   6 
 -27  12  -9 5854.01 359.238   9 
 -15 -12  -6 60804.4 1384.56   3 
 -27  12  -6 60386.7 1386.45   6 
 -27  12  -6 57596.6 1340.80   9 
 -15 -12  -3 2525.98 284.719   3 
 -27  12  -3 1624.41 412.329   2 
 -15 -12  -3 2996.78 578.809   2 
 -27  12  -3 2560.15 302.139   9 
 -15 -12   0 28567.7 869.460   5 
 -27  12   0 28187.9 863.183   9 
  15 -27   0 26123.8 773.303   7 
 -15 -12   0 27781.8 1388.55   2 
  27 -15   3 46767.9 1109.15  10 
 -27  12   3 45983.1 1085.72   8 
  15 -27   3 47390.0 1139.07  10 
 -12  27   3 43848.3 1973.87   1 
 -27  12   3 49234.8 2084.51   1 
 -15 -12   3 46551.1 1169.45   5 
  15 -27   6 10863.1 561.035  10 
  27 -15   6 11008.3 607.885  10 
 -15 -12   6 12064.1 603.697   8 
 -27  12   6 11266.4 597.350   8 
 -27  12   9 9015.95 485.384   8 
 -15 -12   9 7488.60 396.108   4 
  27 -15   9 8146.73 470.249  10 
 -27  13 -10 1377.22 148.008   9 
 -13  27 -10 1635.87 212.827   9 
 -14 -13 -10 1522.50 182.743   3 
 -27  13  -7 1504.41 282.781   6 
 -27  13  -7 1644.38 263.766   9 
 -14 -13  -7 1444.05 265.532   3 
 -27  13  -4 1142.78 409.538   2 
 -27  13  -4 1396.93 245.967   6 
 -14 -13  -4 1920.69 268.711   3 
 -14 -13  -4 2004.57 503.392   2 
 -27  13  -4 1941.12 276.321   9 
 -14 -13  -1 35801.2 963.943   5 
 -14 -13  -1 35796.4 1655.29   2 
 -27  13  -1 36183.1 984.400   9 
 -13  27   2 558.153 264.772   1 
 -27  13   2 1023.59 312.774   1 
  14 -27   2 747.442 176.348  10 
  27 -14   2 655.722 145.792  10 
 -27  13   2 472.149 146.809   8 
  14 -27   2 597.051 135.118   7 
 -14 -13   2 803.072 168.113   5 
  14 -27   5 41980.2 1081.39  10 
  27 -14   5 41006.2 1117.20  10 
 -27  13   5 42336.0 1118.67   8 
 -27  13   5 43828.3 2142.51   1 
 -14 -13   5 43556.1 1196.40   5 
 -14 -13   8 10621.5 510.168   4 
  27 -14   8 10743.7 590.179  10 
 -27  13   8 10965.9 576.791   8 
 -27  14 -11 106.787 71.9323   3 
 -14  27 -11 207.091 81.6017   9 
 -27  14  -8 9878.48 533.350   9 
 -13 -14  -8 10210.3 552.075   3 
 -27  14  -5 40572.5 1134.49   9 
 -13 -14  -5 40698.0 1127.46   3 
 -27  14  -5 40094.9 1092.93   6 
 -27  14  -5 37728.1 1961.26   2 
 -13 -14  -5 38855.2 2072.05   2 
 -13 -14  -2 661.954 153.481   5 
 -27  14  -2 11.9265 211.052   2 
 -13 -14  -2 113.598 189.361   2 
 -13 -14  -2 457.430 142.890   3 
 -27  14  -2 727.247 173.243   9 
 -13 -14   1 34527.4 957.887   5 
 -13 -14   1 33241.2 876.993   7 
  13 -27   1 32919.6 919.070   7 
 -14  27   1 38825.5 1867.67   1 
 -27  14   1 37109.2 1633.81   1 
 -27  14   1 33586.3 919.647   9 
 -27  14   4 375.670 248.123   1 
 -14  27   4 580.043 372.511   1 
  27 -13   4 1364.90 232.317  10 
  13 -27   4 1449.01 213.655  10 
 -27  14   4 1657.23 236.494   8 
 -13 -14   4 1413.05 239.850   5 
 -27  14   7 1975.80 299.873   8 
  27 -13   7 1848.20 287.612  10 
 -27  14  10 1712.75 195.260   8 
  27 -13  10 1695.24 202.675  10 
  13 -27  10 1642.82 181.265   4 
 -13 -14  10 1554.49 166.065   4 
 -15  27  -9 8473.10 499.245   9 
 -27  15  -9 7620.88 452.536   6 
 -27  15  -9 8136.32 440.018   9 
 -12 -15  -9 7764.58 434.275   3 
 -27  15  -6 11013.1 592.985   6 
 -12 -15  -6 11406.0 614.963   3 
 -27  15  -6 11485.3 625.511   9 
 -12 -15  -3 46852.8 1143.16   3 
 -12 -15  -3 42299.3 1043.72   5 
 -12 -15  -3 45485.3 2067.65   2 
 -27  15  -3 41996.9 1829.64   2 
 -27  15  -3 47106.6 1172.44   9 
 -27  15   0 28042.0 847.327   9 
 -12 -15   0 27785.4 843.736   5 
 -27  15   0 27952.7 1376.58   1 
  12 -27   0 27442.8 824.464   7 
 -12 -15   0 28952.9 843.791   7 
 -12 -15   0 28250.1 1466.17   2 
 -15  27   3 1957.80 518.133   1 
 -27  15   3 2147.50 468.580   1 
  27 -12   3 2546.42 274.948  10 
  12 -27   3 2024.25 253.714  10 
 -27  15   3 1797.41 239.260   8 
 -12 -15   3 2564.09 292.183   5 
 -27  15   6 58926.1 1350.26   8 
  27 -12   6 61811.1 1393.49  10 
 -27  15   9 6532.70 413.607   8 
  27 -12   9 6288.02 420.013  10 
 -12 -15   9 5806.07 368.124   4 
 -16  27 -10 205.099 128.343   9 
 -27  16 -10 287.224 107.943   9 
 -27  16  -7 6309.05 470.558   9 
 -27  16  -7 5810.89 448.261   6 
 -11 -16  -7 6142.73 455.012   3 
 -11 -16  -4 7452.92 486.203   3 
 -11 -16  -4 6462.46 411.475   5 
 -27  16  -4 6924.06 448.167   6 
 -11 -16  -4 7581.18 897.218   2 
 -27  16  -4 7821.60 847.557   2 
 -27  16  -4 7040.81 483.028   9 
 -11 -16  -1 468.142 137.849   5 
 -27  16  -1 728.711 168.881   9 
  11 -27  -1 759.607 166.085   7 
 -11 -16  -1 840.538 299.704   2 
 -16  27   2 18814.3 1327.96   1 
 -27  16   2 21056.5 1329.99   1 
  11 -27   2 19539.9 737.082   7 
 -11 -16   2 18857.2 676.831   7 
 -27  16   2 19836.1 701.183   8 
 -11 -16   2 19949.0 744.106   5 
  27 -11   5 6594.34 461.497  10 
 -27  16   5 6075.56 451.779   8 
 -16  27   5 5647.03 408.581   8 
 -27  16   5 7608.41 897.039   1 
 -16  27   5 4653.85 672.270   1 
 -11 -16   8 7775.68 456.518   4 
  27 -11   8 7282.80 481.787  10 
 -27  16   8 6108.88 436.163   8 
 -27  17 -11-63.0903 64.8705   3 
 -17  27  -8 3152.64 351.690   9 
 -27  17  -8 4051.82 361.235   9 
 -27  17  -8 3744.31 344.830   6 
 -10 -17  -8 3918.37 351.295   3 
 -10 -17  -5 21365.3 818.106   3 
 -27  17  -5 24104.1 883.787   9 
 -27  17  -5 22333.5 796.294   6 
 -10 -17  -5 19863.1 1495.93   2 
 -27  17  -5 19899.3 1427.31   2 
 -10 -17  -2 20922.2 708.183   5 
 -27  17  -2 22521.6 1275.52   2 
 -27  17  -2 22665.6 795.840   9 
  10 -27  -2 20928.9 714.918   7 
 -10 -17  -2 22237.7 1419.83   2 
 -27  17   1 5065.15 363.882   9 
 -10 -17   1 4647.31 353.285   5 
 -27  17   1 5311.85 358.794   8 
 -10 -17   1 5309.50 381.428   7 
  10 -27   1 4446.54 352.447   7 
 -27  17   1 4883.34 634.186   1 
 -17  27   1 4145.87 624.949   1 
  27 -10   4 2867.29 301.170  10 
  10 -27   4 2944.30 292.890  10 
 -17  27   4 2849.54 527.824   1 
 -27  17   4 3204.40 621.565   1 
 -10 -17   4 3333.37 348.688   5 
 -27  17   4 3281.44 329.524   8 
 -27  17   7 47506.5 1205.12   8 
  27 -10   7 47402.3 1220.55  10 
 -27  17  10 1352.56 172.260   8 
  10 -27  10 1353.80 175.993   4 
 -10 -17  10 1474.77 168.192   4 
 -27  18  -9 4415.82 339.486   6 
 -27  18  -9 4548.30 344.228   9 
 -18  27  -9 4774.98 373.922   9 
 -18  27  -6 1683.72 295.213   9 
 -27  18  -6 1430.14 271.863   9 
 -27  18  -6 1800.68 251.071   6 
  -9 -18  -6 1445.94 256.450   3 
 -27  18  -3 4277.74 367.891   9 
 -18  27  -3 3827.91 331.847   9 
   9 -27  -3 3267.97 299.470   7 
  -9 -18  -3 3931.66 656.389   2 
 -27  18   0 8453.88 468.817   9 
  -9 -18   0 8673.63 463.934   5 
 -27  18   0 8546.12 809.812   1 
 -18  27   0 8758.50 913.265   1 
  -9 -18   0 8078.59 473.127   7 
 -27  18   0 7879.17 423.325   8 
   9 -27   0 8596.42 482.114   7 
  -9 -18   0 8361.23 833.626   2 
 -18  27   3 27785.5 1660.93   1 
 -27  18   3 27703.0 1622.69   1 
  27  -9   3 29069.8 848.808  10 
   9 -27   3 29465.6 932.722   7 
  -9 -18   3 28937.8 866.084   7 
 -27  18   3 29290.2 892.580   8 
  -9 -18   3 30093.5 943.219   5 
   9 -27   3 29420.4 854.485  10 
 -27  18   6 2073.63 312.890   8 
 -18  27   6 2201.26 283.360   8 
  27  -9   6 2275.33 306.947  10 
 -27  18   9 3982.94 323.468   8 
  27  -9   9 4984.60 374.085  10 
  -9 -18   9 4497.80 328.416   4 
 -19  27 -10 1011.78 171.257   9 
 -27  19 -10 1124.25 155.675   9 
  -8 -19 -10 687.397 113.822   7 
 -27  19 -10 573.163 125.085   6 
 -19  27 -10 973.412 127.778   6 
 -19  27  -7 5360.87 458.679   9 
  -8 -19  -7 5900.33 436.176   3 
 -27  19  -7 6673.67 482.302   9 
 -27  19  -7 6131.67 437.875   6 
 -27  19  -4 5280.23 423.349   9 
  -8 -19  -4 5147.08 421.154   3 
 -19  27  -4 4903.38 400.551   9 
   8 -27  -4 6158.14 411.530   7 
  -8 -19  -4 5356.54 769.448   2 
 -27  19  -1 21752.7 1243.64   1 
 -27  19  -1 20647.1 732.823   9 
  -8 -19  -1 21323.9 767.248   7 
   8 -27  -1 20355.1 739.163   7 
  -8 -19  -1 21292.0 1365.17   2 
  -8 -19   2 274.267 128.492   5 
 -27  19   2 633.021 164.390   8 
  -8 -19   2 57.9733 119.574   7 
   8 -27   2 255.752 121.553   7 
 -19  27   2 480.372 271.549   1 
  27  -8   5 10357.5 559.024  10 
 -19  27   5 10433.9 558.185   8 
 -27  19   5 10756.3 590.109   8 
 -27  19   5 9731.53 1051.62   1 
 -19  27   5 10627.2 1064.10   1 
  27  -8   8 10189.6 565.304  10 
 -27  19   8 10434.6 552.450   8 
 -27  20  -8 2756.62 311.939   9 
 -20  27  -8 2761.68 332.698   9 
 -27  20  -8 2435.17 268.407   6 
 -27  20  -5 3099.28 344.578   9 
  -7 -20  -5 3437.71 350.803   3 
 -20  27  -5 3366.38 346.559   9 
   7 -27  -5 3518.29 309.707   7 
 -27  20  -5 2159.97 485.340   2 
  -7 -20  -2 20653.7 1422.82   2 
   7 -27  -2 20567.1 741.595   7 
 -27  20  -2 20121.0 745.086   9 
  -7 -20   1 25797.9 838.802   7 
   7 -27   1 24080.5 828.348   7 
 -27  20   1 24230.2 779.712   8 
 -27  20   1 23877.7 1431.91   1 
 -20  27   1 24867.5 1552.09   1 
  -7 -20   1 23808.1 772.983   5 
  27  -7   4 4246.81 352.976  10 
 -27  20   4 3911.41 657.164   1 
 -20  27   4 3929.32 642.990   1 
 -20  27   4 4021.62 364.306   8 
 -27  20   4 3598.74 352.552   8 
  -7 -20   4 3545.52 335.847   7 
 -27  20   7 300.239 186.199   8 
 -20  27   7 395.584 168.606   8 
  27  -7   7 566.754 201.882  10 
 -27  20  10 5290.46 285.970   8 
   7 -27  10 5872.28 327.824   4 
  -7 -20  10 5302.17 299.217   4 
 -21  27  -9 2465.85 223.116   6 
  -6 -21  -9 2894.70 241.388   7 
 -27  21  -9 2367.33 240.301   6 
 -27  21  -9 2813.73 276.366   9 
 -21  27  -9 2813.70 291.868   9 
 -27  21  -6 9111.31 509.676   6 
 -21  27  -6 9123.09 561.415   9 
 -27  21  -6 9240.98 572.652   9 
 -27  21  -3 424.013 178.082   9 
 -21  27  -3 696.435 167.595   9 
   6 -27  -3 773.008 166.217   7 
  -6 -21  -3 260.069 301.767   2 
   6 -27   0 20263.8 756.324   7 
  -6 -21   0 18774.5 728.731   7 
 -27  21   0 19900.9 1294.66   1 
 -21  27   0 20599.6 1435.73   1 
   6 -27   3 3293.36 356.099   7 
 -27  21   3 3394.61 337.528   8 
  -6 -21   3 4054.47 353.476   7 
 -27  21   3 2942.22 565.041   1 
  -6 -21   3 3704.48 346.742   5 
 -27  21   6 1532.49 271.480   8 
 -21  27   6 882.191 207.814   8 
  27  -6   6 1485.76 254.774  10 
  -6 -21   9 1285.43 195.553   4 
 -27  21   9 1215.46 192.805   8 
 -27  22 -10 8631.87 370.088   9 
 -22  27 -10 8551.09 383.848   9 
 -27  22 -10 7843.44 331.585   6 
 -27  22  -7 1582.04 280.320   9 
 -22  27  -7 1309.69 256.624   9 
 -27  22  -7 972.144 203.598   6 
 -27  22  -4 3018.71 329.581   9 
 -22  27  -4 3263.29 332.721   9 
   5 -27  -4 3309.77 314.322   7 
  -5 -22  -4 3453.11 636.321   2 
  -5 -22  -1 8889.78 514.490   7 
   5 -27  -1 8620.57 501.707   7 
 -27  22  -1 8800.67 474.347   9 
 -22  27  -1 8360.77 949.669   1 
 -27  22  -1 8894.06 881.579   1 
 -27  22   2 14523.9 1180.99   1 
 -22  27   2 14939.5 1250.01   1 
   5 -27   2 14062.2 658.863   7 
 -27  22   2 13894.3 628.260   8 
  -5 -22   2 13608.5 635.342   7 
  -5 -22   2 13429.2 601.951   5 
 -27  22   5 13449.3 668.319   8 
  27  -5   5 12063.9 601.123  10 
 -22  27   5 13354.5 645.126   8 
 -27  22   8 5268.19 385.034   8 
 -22  27   8 4897.21 339.204   8 
  27  -5   8 5642.46 411.010  10 
 -27  23  -8 6598.43 395.759   6 
  -4 -23  -8 6932.20 406.123   7 
 -23  27  -8 6707.24 459.458   9 
 -27  23  -8 6444.12 440.445   9 
   4 -27  -5 7698.43 474.552   7 
 -23  27  -5 8361.24 538.485   9 
 -27  23  -5 8018.44 528.819   9 
  -4 -23  -2 2909.20 550.634   2 
  -4 -23  -2 3199.37 328.416   7 
   4 -27  -2 2921.34 308.390   7 
 -23  27  -2 2558.76 526.663   1 
 -27  23  -2 3403.98 541.624   1 
 -27  23  -2 3312.46 317.941   9 
 -23  27   1 28408.4 1681.69   1 
 -27  23   1 29553.8 1670.17   1 
  -4 -23   1 29138.8 920.800   7 
   4 -27   1 26341.2 893.277   7 
  27  -4   4 5315.50 386.381  10 
  -4 -23   4 5014.29 408.819   7 
 -23  27   4 5210.31 419.524   8 
   4 -27   4 5042.15 417.859   7 
 -27  23   4 5047.95 409.113   8 
 -27  23   4 6637.55 848.496   1 
 -27  23   7 1982.72 288.633   8 
 -23  27   7 2168.00 277.914   8 
  27  -4   7 2736.50 314.731  10 
  -4 -23  10 1607.65 167.233   4 
   4 -27  10 1281.32 168.060   4 
 -27  23  10 1234.45 128.026   8 
 -27  24  -9 4013.00 317.746   9 
 -24  27  -9 3877.97 311.297   9 
 -27  24  -9 3562.64 255.232   6 
   3 -27  -6 6577.88 432.751   7 
 -24  27  -6 6870.06 494.422   9 
 -27  24  -6 7466.90 511.773   9 
 -24  27  -3 17731.5 1345.98   1 
 -24  27  -3 17891.7 718.529   9 
 -27  24  -3 18151.4 739.612   9 
   3 -27  -3 18017.3 730.381   7 
  -3 -24  -3 17113.4 727.648   7 
  -3 -24  -3 18402.0 1454.51   2 
 -24  27   0 8227.96 928.035   1 
 -27  24   0 8466.02 892.668   1 
  -3 -24   0 7771.99 483.121   7 
   3 -27   0 7562.03 479.667   7 
 -27  24   3 8019.18 927.437   1 
 -24  27   3 8828.31 995.899   1 
   3 -27   3 8444.87 533.073   7 
 -27  24   3 7977.16 501.714   8 
  -3 -24   3 7997.35 501.593   7 
 -24  27   3 9282.06 540.432   8 
  27  -3   6 502.461 168.123  10 
 -24  27   6 349.188 197.226   8 
 -27  24   6 444.677 208.639   8 
 -27  24   9 6855.26 358.863   8 
 -24  27   9 6063.39 307.317   8 
 -25  27 -10 220.225 87.0535   9 
 -27  25 -10 288.143 90.9046   9 
  -2 -25  -7 27410.0 834.227   7 
   2 -27  -7 27515.9 794.375   7 
 -25  27  -7 26412.0 901.560   9 
 -27  25  -7 26922.0 907.818   9 
   2 -27  -4 8169.12 500.231   7 
  -2 -25  -4 8591.92 528.199   7 
 -25  27  -4 8498.33 519.971   9 
 -27  25  -4 8621.45 534.577   9 
 -25  27  -1 7983.95 933.570   1 
 -27  25  -1 9005.17 924.288   1 
   2 -27  -1 8965.68 529.926   7 
  -2 -25  -1 8615.75 521.834   7 
 -27  25   2 59040.8 2471.72   1 
 -25  27   2 60892.5 2531.24   1 
  -2 -25   2 60588.0 1362.08   7 
 -27  25   2 58747.4 1310.22   8 
   2 -27   2 60087.4 1370.52   7 
 -27  25   5 29258.0 966.706   8 
 -25  27   5 30714.4 975.322   8 
  27  -2   5 28712.6 899.249  10 
 -25  27   8 916.207 166.997   8 
 -27  25   8 463.783 154.838   8 
 -27  26  -8 71.6388 148.319   9 
 -26  27  -8 67.4628 133.937   9 
  -1 -26  -8-30.2542 105.037   7 
   1 -27  -5 7743.07 496.703   7 
  -1 -26  -5 7878.80 505.430   7 
 -26  27  -5 7514.66 507.610   9 
 -27  26  -5 7420.49 505.253   9 
  -1 -26  -2 4544.05 394.803   7 
   1 -27  -2 4742.32 397.702   7 
 -27  26  -2 5615.48 733.217   1 
 -26  27  -2 4415.77 681.151   1 
 -26  27  -2 4770.97 359.622   9 
 -27  26  -2 4731.64 364.635   9 
 -27  26   1 1338.18 418.648   1 
 -26  27   1 2472.87 559.694   1 
   1 -27   1 2036.33 295.380   7 
  -1 -26   1 1702.08 280.489   7 
  27  -1   4 13827.7 600.226  10 
 -26  27   4 12959.0 656.029   8 
 -27  26   4 13255.2 655.637   8 
   1 -27   4 13062.2 654.466   7 
  -1 -26   4 13628.4 657.078   7 
 -27  26   7 673.802 192.063   8 
 -26  27   7 532.946 182.590   8 
  -1 -26  10 1140.31 132.361   4 
   1 -27  10 1249.15 138.590   4 
 -27  27  -9 1295.35 188.478   9 
 -27  27  -6 22058.3 836.238   9 
   0 -27  -6 22376.3 780.146   7 
 -27  27  -3 16191.7 691.121   9 
   0 -27  -3 17597.7 745.479   7 
   0 -27   0 36455.2 1066.76   7 
 -27  27   0 36140.2 1936.75   1 
 -27  27   3 52499.3 1278.55   8 
   0 -27   3 54612.3 1317.29   7 
 -27  27   6 224.331 163.937   8 
 -27  27   9 6099.46 300.999   8 
 -28   0  -7 6906.16 416.507   3 
 -28   0  -4 16756.2 656.064   3 
  28 -28  -1 100111. 1657.14  10 
 -28   0  -1 100145. 1746.32   5 
  28 -28   2 43253.8 1145.73  10 
 -28   0   2 43911.0 1140.74   5 
  28 -28   5 23961.1 883.702  10 
 -28   0   5 23635.0 806.986   5 
 -28   0   5 23163.7 762.546   8 
 -28   0   8 10141.5 454.179   8 
  28 -28   8 10003.8 473.440  10 
 -28   1  -8 2669.92 257.460   3 
 -27  -1  -8 2539.27 256.830   3 
 -28   1  -5 18964.0 723.461   9 
 -27  -1  -5 17584.3 696.072   3 
 -28   1  -5 17283.5 681.404   3 
  28 -27  -2 2578.92 269.678  10 
  27 -28  -2 2068.03 260.161  10 
 -27  -1  -2 2329.82 300.865   5 
 -28   1  -2 1774.08 273.373   5 
  28 -27   1 15356.7 680.538  10 
  27 -28   1 17023.2 713.795  10 
 -27  -1   1 16695.5 716.480   5 
 -28   1   1 17352.2 718.037   5 
  28 -27   4 16137.8 738.617  10 
  27 -28   4 17066.6 757.416  10 
 -28   1   4 16111.0 681.555   5 
 -27  -1   4 16400.4 703.048   5 
 -28   1   4 15567.2 622.087   8 
  28 -27   7 523.938 172.407  10 
  27 -28   7 398.247 183.885  10 
 -27  -1   7 387.559 143.121   8 
 -28   1   7 273.643 142.201   8 
 -28   2  -9 10153.9 419.642   3 
 -26  -2  -9 9643.69 414.195   3 
 -28   2  -6 12082.5 576.114   3 
 -28   2  -6 11615.3 552.601   9 
 -26  -2  -6 12296.3 593.424   3 
  26 -28  -3 57672.7 1226.32  10 
 -28   2  -3 56766.4 1311.26   9 
 -26  -2  -3 54686.5 1166.49   3 
  26 -28   0 55061.6 1250.95  10 
  28 -26   0 55348.5 1225.52  10 
 -28   2   0 57319.6 1294.68   5 
 -26  -2   0 56722.3 1308.33   5 
  28 -26   3 21313.9 820.490  10 
  26 -28   3 20316.2 808.405  10 
 -28   2   3 19557.0 750.198   5 
 -26  -2   3 22090.4 820.162   5 
  26 -28   6 22070.4 838.324  10 
  28 -26   6 21017.1 824.915  10 
 -26  -2   6 20275.0 733.047   8 
 -28   2   6 20745.5 745.877   8 
  26 -28   9 2221.29 199.618  10 
  28 -26   9 2445.02 220.352  10 
 -28   2   9 2502.37 222.264   8 
 -28   3 -10 2860.12 190.456   3 
 -25  -3 -10 2623.24 185.401   3 
 -28   3  -7 11969.3 565.839   3 
 -25  -3  -7 11649.4 571.218   3 
 -28   3  -7 11207.2 499.855   9 
 -28   3  -4 14513.0 616.691   3 
 -28   3  -4 14209.3 657.764   9 
 -25  -3  -4 15474.7 656.739   3 
  25 -28  -1 8425.39 498.787  10 
  28 -25  -1 8088.19 460.853  10 
 -25  -3  -1 9558.70 554.522   5 
 -28   3  -1 8831.53 513.949   5 
 -25  -3   2 31860.0 990.601   5 
 -28   3   2 31311.8 934.778   5 
  25 -28   2 31811.1 980.693  10 
  28 -25   2 30857.4 953.516  10 
 -25  -3   5 15152.3 634.840   8 
 -28   3   5 15089.0 644.251   8 
 -28   3   5 14528.7 625.161   5 
 -25  -3   5 15010.4 680.065   5 
  25 -28   5 14432.0 700.503  10 
  28 -25   5 15289.6 718.771  10 
  28 -25   8-49.0841 145.360  10 
  25 -28   8-28.6375 119.345  10 
 -25  -3   8-22.8470 126.082   8 
 -28   3   8 104.550 131.407   8 
 -28   4  -8 5642.55 383.551   3 
 -24  -4  -8 6403.13 410.215   3 
 -28   4  -5 13753.0 618.033   3 
 -28   4  -5 14136.8 656.269   9 
 -24  -4  -5 13547.6 641.153   3 
 -28   4  -2 40203.2 1114.45   9 
 -24  -4  -2 41758.3 1136.73   5 
  24 -28   1 29844.8 931.431  10 
 -24  -4   1 31860.8 985.437   5 
 -28   4   1 30400.2 913.289   5 
  28 -24   1 30907.6 917.703  10 
 -24  -4   4 14068.3 594.745   8 
 -28   4   4 13670.4 598.983   8 
 -24  -4   4 14024.2 671.106   5 
 -28   4   4 12843.6 586.478   5 
  24 -28   4 13835.4 682.820  10 
  28 -24   4 12672.9 642.067  10 
  24 -28   7 2581.42 302.486  10 
 -24  -4   7 2843.22 301.458   8 
 -28   4   7 3094.47 324.371   8 
  28 -24  10 2898.66 188.870  10 
 -28   4  10 3631.39 219.727   8 
 -28   5  -9 7127.60 382.197   3 
 -23  -5  -9 6914.38 387.260   3 
 -28   5  -6 22120.4 787.586   3 
 -23  -5  -6 21543.0 807.667   3 
 -28   5  -6 22251.7 792.083   9 
 -23  -5  -3 2509.31 540.978   2 
 -28   5  -3 3033.70 327.687   9 
 -23  -5  -3 2702.15 286.821   3 
  23 -28   0 15982.5 674.010  10 
  28 -23   0 17641.1 666.943  10 
 -23  -5   0 18889.7 752.388   5 
 -28   5   0 17637.6 700.820   5 
  23 -28   3 30999.8 983.513  10 
  28 -23   3 31159.8 963.248  10 
 -28   5   3 31581.8 904.701   5 
 -23  -5   3 31451.6 991.958   5 
  23 -28   6 1736.34 277.056  10 
  28 -23   6 2021.07 294.244  10 
 -28   5   6 1391.05 237.485   8 
 -23  -5   6 2046.81 263.565   8 
  28 -23   9 325.944 137.335  10 
  23 -28   9 315.169 100.918  10 
 -28   5   9 166.190 121.129   8 
  -6  28 -10 7078.52 343.137   9 
 -22  -6 -10 7055.67 320.252   3 
 -28   6 -10 7230.03 323.671   3 
 -28   6  -7 32061.8 934.109   3 
 -22  -6  -7 31688.4 965.441   3 
 -28   6  -7 32250.6 906.503   9 
 -28   6  -4 45631.9 1073.94   3 
 -28   6  -4 46038.4 2072.66   2 
 -22  -6  -4 43473.3 2086.78   2 
 -28   6  -4 46182.9 1186.80   9 
 -22  -6  -4 45860.2 1147.68   3 
 -28   6  -1 13478.0 644.937   9 
 -22  -6  -1 13745.9 645.948   5 
  22 -28   2 18444.2 741.328  10 
 -28   6   2 17798.7 670.758   5 
 -22  -6   2 18815.8 757.917   5 
  28 -22   2 19067.6 728.070  10 
 -22  -6   5 13163.3 602.790   8 
 -28   6   5 13441.5 624.367   8 
 -22  -6   5 13987.1 685.054   5 
  28 -22   5 13594.8 673.602  10 
  22 -28   5 13541.0 665.883  10 
 -22  -6   8 5233.15 378.274   8 
 -28   6   8 5529.83 392.387   8 
  28 -22   8 5619.95 407.474  10 
  22 -28   8 5599.95 373.441  10 
 -28   7  -8 5908.97 403.071   3 
 -21  -7  -8 5874.76 414.755   3 
 -28   7  -8 5853.57 365.753   9 
 -21  -7  -5 18256.4 755.487   3 
 -28   7  -5 19711.7 780.603   9
[truncated: 392,018 more chars]
