# Supplementary material for: Reactions of a Zn–Zn bond with main group carbene analogues as a prototypical case of reductive addition
Source: Nat Synth. 2025 Apr 29;4(8):995–1000. doi: 10.1038/s44160-025-00790-y (PMC12334357; doi:10.1038/s44160-025-00790-y)
Supplement: Supplementary file 5 — X-ray crystallographic data for 3, CCDC 2410821. [file 44160_2025_790_MOESM5_ESM.cif]

 

data_3
  
_audit_creation_method            'SHELXL-2019/3' 
_shelx_SHELXL_version_number      '2019/3' 
_chemical_name_systematic         ? 
_chemical_name_common             ? 
_chemical_melting_point           ? 
_chemical_formula_moiety
 'C66 H88 In2 N4 Zn2, C7 H8'
_chemical_formula_sum 
 'C73 H96 In2 N4 Zn2' 
_chemical_formula_weight          1389.91 
  
loop_ 
 _atom_type_symbol 
 _atom_type_description 
 _atom_type_scat_dispersion_real 
 _atom_type_scat_dispersion_imag 
 _atom_type_scat_source 
 'C'  'C'   0.0181   0.0091 
 'International Tables Vol C Tables 4.2.6.8 and 6.1.1.4' 
 'H'  'H'   0.0000   0.0000 
 'International Tables Vol C Tables 4.2.6.8 and 6.1.1.4' 
 'In'  'In'   0.0822   5.0449 
 'International Tables Vol C Tables 4.2.6.8 and 6.1.1.4' 
 'N'  'N'   0.0311   0.0180 
 'International Tables Vol C Tables 4.2.6.8 and 6.1.1.4' 
 'Zn'  'Zn'  -1.5491   0.6778 
 'International Tables Vol C Tables 4.2.6.8 and 6.1.1.4' 
  
_space_group_crystal_system       monoclinic 
_space_group_IT_number            15 
_space_group_name_H-M_alt         'C 2/c' 
_space_group_name_Hall            '-C 2yc' 
  
_shelx_space_group_comment 
; 
The symmetry employed for this shelxl refinement is uniquely defined 
by the following loop, which should always be used as a source of 
symmetry information in preference to the above space-group names. 
They are only intended as comments. 
; 
  
loop_ 
 _space_group_symop_operation_xyz 
 'x, y, z' 
 '-x, y, -z+1/2' 
 'x+1/2, y+1/2, z' 
 '-x+1/2, y+1/2, -z+1/2' 
 '-x, -y, -z' 
 'x, -y, z-1/2' 
 '-x+1/2, -y+1/2, -z' 
 'x+1/2, -y+1/2, z-1/2' 
  
_cell_length_a                    22.8976(2) 
_cell_length_b                    19.6820(2) 
_cell_length_c                    15.26125(14) 
_cell_angle_alpha                 90 
_cell_angle_beta                  92.6250(9) 
_cell_angle_gamma                 90 
_cell_volume                      6870.59(12) 
_cell_formula_units_Z             4 
_cell_measurement_temperature     173(2) 
_cell_measurement_reflns_used     11485 
_cell_measurement_theta_min       3.8530 
_cell_measurement_theta_max       73.4490 
  
_exptl_crystal_description        blocks 
_exptl_crystal_colour             Yellow 
_exptl_crystal_density_meas       ? 
_exptl_crystal_density_method     ? 
_exptl_crystal_density_diffrn     1.344 
_exptl_crystal_F_000              2880 
_exptl_transmission_factor_min    ? 
_exptl_transmission_factor_max    ? 
_exptl_crystal_size_max           0.213 
_exptl_crystal_size_mid           0.190 
_exptl_crystal_size_min           0.096 
_exptl_absorpt_coefficient_mu     6.398 
_shelx_estimated_absorpt_T_min    ? 
_shelx_estimated_absorpt_T_max    ? 
_exptl_absorpt_correction_type    analytical 
_exptl_absorpt_correction_T_min   0.379 
_exptl_absorpt_correction_T_max   0.640 
_exptl_absorpt_process_details     
; 
CrysAlisPro 1.171.42.49 (Rigaku Oxford Diffraction, 2022) 
Analytical numeric absorption correction using a multifaceted crystal 
model based on expressions derived by R.C. Clark & J.S. Reid. 
(Clark, R. C. & Reid, J. S. (1995). Acta Cryst. A51, 887-897) 
Empirical absorption correction using spherical harmonics, 
implemented in SCALE3 ABSPACK scaling algorithm. 
; 
_exptl_absorpt_special_details    ? 
_diffrn_ambient_temperature       173(2) 
_diffrn_radiation_wavelength      1.54184 
_diffrn_radiation_type            CuK\a 
_diffrn_source                    'Enhance Ultra (Cu) X-ray Source' 
_diffrn_measurement_device_type   'Agilent Xcalibur PX Ultra A' 
_diffrn_measurement_method        'omega scans' 
_diffrn_detector_area_resol_mean  10.4115 
_diffrn_reflns_number             20880 
_diffrn_reflns_av_unetI/netI      0.0305 
_diffrn_reflns_av_R_equivalents   0.0311 
_diffrn_reflns_limit_h_min        -28 
_diffrn_reflns_limit_h_max        27 
_diffrn_reflns_limit_k_min        -23 
_diffrn_reflns_limit_k_max        24 
_diffrn_reflns_limit_l_min        -18 
_diffrn_reflns_limit_l_max        18 
_diffrn_reflns_theta_min          3.865 
_diffrn_reflns_theta_max          73.617 
_diffrn_reflns_theta_full         67.684 
_diffrn_measured_fraction_theta_max   0.980 
_diffrn_measured_fraction_theta_full  0.999 
_diffrn_reflns_Laue_measured_fraction_max    0.980 
_diffrn_reflns_Laue_measured_fraction_full   0.999 
_diffrn_reflns_point_group_measured_fraction_max   0.980 
_diffrn_reflns_point_group_measured_fraction_full  0.999 
_reflns_number_total              6800 
_reflns_number_gt                 5941 
_reflns_threshold_expression      'I > 2\s(I)' 
_reflns_Friedel_coverage          0.000 
_reflns_Friedel_fraction_max      . 
_reflns_Friedel_fraction_full     . 
  
_reflns_special_details 
; 
 Reflections were merged by SHELXL according to the crystal 
 class for the calculation of statistics and refinement. 
  
 _reflns_Friedel_fraction is defined as the number of unique 
 Friedel pairs measured divided by the number that would be 
 possible theoretically, ignoring centric projections and 
 systematic absences. 
; 
  
_computing_data_collection        'CrysAlisPro, Rigaku OD' 
_computing_cell_refinement        'CrysAlisPro, Rigaku OD' 
_computing_data_reduction         'CrysAlisPro, Rigaku OD' 
_computing_structure_solution     'SHELXS-2014 (Sheldrick, 2017)' 
_computing_structure_refinement 'SHELXL-2019/2 (Sheldrick, 2019)' 
_computing_molecular_graphics     'Bruker SHELXTL' 
_computing_publication_material   'CIFTAB-2014 (Sheldrick, 2017)' 
_refine_special_details           ? 
_refine_ls_structure_factor_coef  Fsqd 
_refine_ls_matrix_type            full 
_refine_ls_weighting_scheme       calc 
_refine_ls_weighting_details 
'w=1/[\s^2^(Fo^2^)+(0.0349P)^2^+7.3282P] where P=(Fo^2^+2Fc^2^)/3' 
_atom_sites_solution_primary      ? 
_atom_sites_solution_secondary    ? 
_atom_sites_solution_hydrogens    geom 
_refine_ls_hydrogen_treatment     constr 
_refine_ls_extinction_method      none 
_refine_ls_extinction_coef        . 
_refine_ls_number_reflns          6800 
_refine_ls_number_parameters      380 
_refine_ls_number_restraints      16 
_refine_ls_R_factor_all           0.0345 
_refine_ls_R_factor_gt            0.0279 
_refine_ls_wR_factor_ref          0.0729 
_refine_ls_wR_factor_gt           0.0680 
_refine_ls_goodness_of_fit_ref    1.043 
_refine_ls_restrained_S_all       1.046 
_refine_ls_shift/su_max           0.003 
_refine_ls_shift/su_mean          0.000 
  
loop_ 
 _atom_site_label 
 _atom_site_type_symbol 
 _atom_site_fract_x 
 _atom_site_fract_y 
 _atom_site_fract_z 
 _atom_site_U_iso_or_equiv 
 _atom_site_adp_type 
 _atom_site_occupancy 
 _atom_site_site_symmetry_order 
 _atom_site_calc_flag 
 _atom_site_refinement_flags_posn 
 _atom_site_refinement_flags_adp 
 _atom_site_refinement_flags_occupancy 
 _atom_site_disorder_assembly 
 _atom_site_disorder_group 
In1 In 0.30044(2) 0.22833(2) 0.54449(2) 0.02302(6) Uani 1 1 d . . . . . 
Zn1 Zn 0.38722(2) 0.15933(2) 0.49776(2) 0.03216(9) Uani 1 1 d . . . . . 
N1 N 0.27273(9) 0.17561(11) 0.66400(14) 0.0272(4) Uani 1 1 d . . . . . 
C1 C 0.30806(13) 0.17549(14) 0.73444(18) 0.0337(6) Uani 1 1 d . . . . . 
C2 C 0.35506(14) 0.21990(15) 0.7499(2) 0.0413(7) Uani 1 1 d . . . . . 
H2A H 0.383843 0.205213 0.792551 0.050 Uiso 1 1 calc R U . . . 
C3 C 0.36567(13) 0.28315(14) 0.71120(19) 0.0341(6) Uani 1 1 d . . . . . 
N3 N 0.34189(9) 0.30507(11) 0.63549(14) 0.0268(4) Uani 1 1 d . . . . . 
C4 C 0.29644(16) 0.12569(17) 0.8082(2) 0.0479(8) Uani 1 1 d . . . . . 
H4A H 0.260216 0.138392 0.835788 0.072 Uiso 1 1 calc R U . . . 
H4B H 0.329068 0.127011 0.851985 0.072 Uiso 1 1 calc R U . . . 
H4C H 0.292575 0.079671 0.784077 0.072 Uiso 1 1 calc R U . . . 
C5 C 0.40562(16) 0.33015(17) 0.7655(2) 0.0498(8) Uani 1 1 d . . . . . 
H5A H 0.438140 0.344730 0.730402 0.075 Uiso 1 1 calc R U . . . 
H5B H 0.421004 0.305991 0.817771 0.075 Uiso 1 1 calc R U . . . 
H5C H 0.383485 0.370039 0.783395 0.075 Uiso 1 1 calc R U . . . 
C6 C 0.22005(11) 0.13602(14) 0.66384(16) 0.0286(5) Uani 1 1 d . . . . . 
C7 C 0.16949(12) 0.16519(15) 0.69599(18) 0.0339(6) Uani 1 1 d . . . . . 
C8 C 0.11904(12) 0.12572(17) 0.69736(19) 0.0393(7) Uani 1 1 d . . . . . 
H8A H 0.084484 0.145340 0.718498 0.047 Uiso 1 1 calc R U . . . 
C9 C 0.11750(13) 0.05861(16) 0.66888(18) 0.0370(6) Uani 1 1 d . . . . . 
C10 C 0.16760(13) 0.03174(15) 0.63605(19) 0.0361(6) Uani 1 1 d . . . . . 
H10A H 0.167074 -0.013850 0.615576 0.043 Uiso 1 1 calc R U . . . 
C11 C 0.21923(12) 0.06945(14) 0.63192(18) 0.0326(6) Uani 1 1 d . . . . . 
C12 C 0.16995(15) 0.23694(17) 0.7294(2) 0.0478(8) Uani 1 1 d . . . . . 
H12A H 0.201686 0.242413 0.774126 0.072 Uiso 1 1 calc R U . . . 
H12B H 0.132484 0.247003 0.755122 0.072 Uiso 1 1 calc R U . . . 
H12C H 0.175990 0.268258 0.680699 0.072 Uiso 1 1 calc R U . . . 
C13 C 0.06293(15) 0.0164(2) 0.6756(2) 0.0531(8) Uani 1 1 d . . . . . 
H13A H 0.059881 0.000715 0.736176 0.080 Uiso 1 1 calc R U . . . 
H13B H 0.064806 -0.022871 0.636432 0.080 Uiso 1 1 calc R U . . . 
H13C H 0.028632 0.044038 0.658657 0.080 Uiso 1 1 calc R U . . . 
C14 C 0.27244(14) 0.03758(16) 0.5947(2) 0.0476(8) Uani 1 1 d . . . . . 
H14A H 0.283409 0.063090 0.542835 0.071 Uiso 1 1 calc R U . . . 
H14B H 0.263723 -0.009568 0.578155 0.071 Uiso 1 1 calc R U . . . 
H14C H 0.304841 0.038471 0.638945 0.071 Uiso 1 1 calc R U . . . 
C15 C 0.35170(11) 0.37483(13) 0.61261(16) 0.0268(5) Uani 1 1 d . . . . . 
C16 C 0.40197(12) 0.39376(14) 0.56963(18) 0.0312(5) Uani 1 1 d . . . . . 
C17 C 0.41292(13) 0.46196(14) 0.55532(18) 0.0351(6) Uani 1 1 d . . . . . 
H17A H 0.447618 0.474637 0.527667 0.042 Uiso 1 1 calc R U . . . 
C18 C 0.37452(14) 0.51247(15) 0.58031(19) 0.0378(6) Uani 1 1 d . . . . . 
C19 C 0.32408(14) 0.49229(15) 0.6196(2) 0.0385(6) Uani 1 1 d . . . . . 
H19A H 0.296933 0.526027 0.635756 0.046 Uiso 1 1 calc R U . . . 
C20 C 0.31158(12) 0.42420(14) 0.63625(18) 0.0338(6) Uani 1 1 d . . . . . 
C21 C 0.44478(14) 0.34110(17) 0.5407(2) 0.0478(8) Uani 1 1 d . . . . . 
H21A H 0.451559 0.307540 0.587484 0.072 Uiso 1 1 calc R U . . . 
H21B H 0.481809 0.363179 0.527986 0.072 Uiso 1 1 calc R U . . . 
H21C H 0.428813 0.318323 0.487735 0.072 Uiso 1 1 calc R U . . . 
C22 C 0.38815(18) 0.58622(16) 0.5646(2) 0.0523(8) Uani 1 1 d . . . . . 
H22A H 0.355561 0.614368 0.582824 0.078 Uiso 1 1 calc R U . . . 
H22B H 0.393907 0.593442 0.502004 0.078 Uiso 1 1 calc R U . . . 
H22C H 0.423838 0.598835 0.598587 0.078 Uiso 1 1 calc R U . . . 
C23 C 0.25688(15) 0.40501(17) 0.6813(2) 0.0487(8) Uani 1 1 d . . . . . 
H23A H 0.238221 0.446089 0.703141 0.073 Uiso 1 1 calc R U . . . 
H23B H 0.266908 0.374606 0.730581 0.073 Uiso 1 1 calc R U . . . 
H23C H 0.229882 0.381826 0.639550 0.073 Uiso 1 1 calc R U . . . 
C31 C 0.43785(12) 0.10268(15) 0.39527(19) 0.0351(6) Uani 1 1 d . . . . . 
C32 C 0.42444(12) 0.05578(14) 0.4617(2) 0.0367(6) Uani 1 1 d . . . . . 
C33 C 0.45278(13) 0.07660(16) 0.5415(2) 0.0390(7) Uani 1 1 d . . . . . 
C34 C 0.48425(12) 0.13739(16) 0.5243(2) 0.0380(7) Uani 1 1 d . . . . . 
C35 C 0.47514(11) 0.15301(15) 0.43393(19) 0.0344(6) Uani 1 1 d . . . . . 
C36 C 0.41978(16) 0.0966(2) 0.2993(2) 0.0524(9) Uani 1 1 d . . . . . 
H36A H 0.381448 0.074581 0.293054 0.079 Uiso 1 1 calc R U . . . 
H36B H 0.448678 0.069394 0.269426 0.079 Uiso 1 1 calc R U . . . 
H36C H 0.417484 0.142041 0.272951 0.079 Uiso 1 1 calc R U . . . 
C37 C 0.39016(16) -0.00861(17) 0.4473(3) 0.0600(10) Uani 1 1 d . . . . . 
H37A H 0.376924 -0.025202 0.503586 0.090 Uiso 1 1 calc R U . . . 
H37B H 0.415003 -0.043022 0.421288 0.090 Uiso 1 1 calc R U . . . 
H37C H 0.356179 0.000357 0.407594 0.090 Uiso 1 1 calc R U . . . 
C38 C 0.45231(19) 0.0401(2) 0.6279(3) 0.0643(11) Uani 1 1 d . . . . . 
H38A H 0.441920 0.072135 0.673878 0.096 Uiso 1 1 calc R U . . . 
H38B H 0.491184 0.021227 0.642140 0.096 Uiso 1 1 calc R U . . . 
H38C H 0.423530 0.003294 0.624095 0.096 Uiso 1 1 calc R U . . . 
C39 C 0.52256(16) 0.1758(2) 0.5897(3) 0.0631(11) Uani 1 1 d . . . . . 
H39A H 0.531214 0.220801 0.566177 0.095 Uiso 1 1 calc R U . . . 
H39B H 0.559142 0.150758 0.601021 0.095 Uiso 1 1 calc R U . . . 
H39C H 0.502323 0.180752 0.644525 0.095 Uiso 1 1 calc R U . . . 
C40 C 0.50268(16) 0.21102(19) 0.3856(3) 0.0570(9) Uani 1 1 d . . . . . 
H40A H 0.474794 0.228314 0.340319 0.085 Uiso 1 1 calc R U . . . 
H40B H 0.537917 0.194821 0.358055 0.085 Uiso 1 1 calc R U . . . 
H40C H 0.513161 0.247511 0.427077 0.085 Uiso 1 1 calc R U . . . 
C50 C 0.2486(11) 0.1713(10) 1.0589(18) 0.087(8) Uiso 0.255(8) 1 d D . P A -1 
H50A H 0.290830 0.163497 1.057758 0.131 Uiso 0.255(8) 1 calc R U P A -1 
H50B H 0.237246 0.174847 1.119893 0.131 Uiso 0.255(8) 1 calc R U P A -1 
H50C H 0.227725 0.133359 1.030190 0.131 Uiso 0.255(8) 1 calc R U P A -1 
C51 C 0.2346(6) 0.2306(8) 1.0154(12) 0.097(8) Uiso 0.255(8) 1 d DG U P A -1 
C52 C 0.1776(5) 0.2547(7) 1.0065(8) 0.048(3) Uiso 0.255(8) 1 d DG U P A -1 
H52A H 0.146939 0.231044 1.033144 0.058 Uiso 0.255(8) 1 calc R U P A -1 
C53 C 0.1655(4) 0.3135(7) 0.9585(9) 0.068(4) Uiso 0.255(8) 1 d G U P A -1 
H53A H 0.126553 0.329998 0.952434 0.081 Uiso 0.255(8) 1 calc R U P A -1 
C54 C 0.2104(7) 0.3481(6) 0.9195(9) 0.065(4) Uiso 0.255(8) 1 d G U P A -1 
H54A H 0.202138 0.388304 0.886766 0.077 Uiso 0.255(8) 1 calc R U P A -1 
C55 C 0.2674(5) 0.3240(8) 0.9285(10) 0.065(5) Uiso 0.255(8) 1 d G U P A -1 
H55A H 0.298109 0.347658 0.901807 0.078 Uiso 0.255(8) 1 calc R U P A -1 
C56 C 0.2795(4) 0.2652(10) 0.9764(14) 0.075(6) Uiso 0.255(8) 1 d DG U P A -1 
H56A H 0.318496 0.248704 0.982516 0.090 Uiso 0.255(8) 1 calc R U P A -1 
C50' C 0.2954(10) 0.1833(12) 1.0438(18) 0.105(9) Uiso 0.245(8) 1 d D . P A -2 
H50D H 0.335641 0.190691 1.026425 0.158 Uiso 0.245(8) 1 calc R U P A -2 
H50E H 0.294420 0.184001 1.107881 0.158 Uiso 0.245(8) 1 calc R U P A -2 
H50F H 0.281537 0.139145 1.021692 0.158 Uiso 0.245(8) 1 calc R U P A -2 
C51' C 0.2600(7) 0.2340(7) 1.0090(11) 0.096(7) Uiso 0.245(8) 1 d DG U P A -2 
C52' C 0.2007(7) 0.2338(7) 1.0253(11) 0.063(5) Uiso 0.245(8) 1 d DG U P A -2 
H52B H 0.185110 0.199224 1.060827 0.076 Uiso 0.245(8) 1 calc R U P A -2 
C53' C 0.1644(5) 0.2841(10) 0.9894(13) 0.118(8) Uiso 0.245(8) 1 d G U P A -2 
H53B H 0.123868 0.283935 1.000501 0.141 Uiso 0.245(8) 1 calc R U P A -2 
C54' C 0.1872(7) 0.3346(9) 0.9374(12) 0.072(5) Uiso 0.245(8) 1 d G U P A -2 
H54B H 0.162358 0.368998 0.912884 0.086 Uiso 0.245(8) 1 calc R U P A -2 
C55' C 0.2465(8) 0.3348(7) 0.9212(10) 0.128(11) Uiso 0.245(8) 1 d G U P A -2 
H55B H 0.262089 0.369351 0.885594 0.153 Uiso 0.245(8) 1 calc R U P A -2 
C56' C 0.2828(5) 0.2845(8) 0.9570(11) 0.060(4) Uiso 0.245(8) 1 d DG U P A -2 
H56B H 0.323332 0.284641 0.945919 0.072 Uiso 0.245(8) 1 calc R U P A -2 
  
loop_ 
 _atom_site_aniso_label 
 _atom_site_aniso_U_11 
 _atom_site_aniso_U_22 
 _atom_site_aniso_U_33 
 _atom_site_aniso_U_23 
 _atom_site_aniso_U_13 
 _atom_site_aniso_U_12 
In1 0.01890(8) 0.02406(9) 0.02609(9) 0.00025(6) 0.00103(6) 0.00376(6) 
Zn1 0.02462(18) 0.0330(2) 0.0391(2) -0.00460(15) 0.00454(14) 0.00902(14) 
N1 0.0255(10) 0.0276(11) 0.0286(10) 0.0034(8) 0.0005(8) -0.0003(8) 
C1 0.0350(14) 0.0316(14) 0.0340(14) 0.0078(11) -0.0053(11) -0.0003(11) 
C2 0.0394(16) 0.0398(16) 0.0431(16) 0.0127(13) -0.0159(13) -0.0059(12) 
C3 0.0328(14) 0.0305(14) 0.0384(14) 0.0045(11) -0.0063(11) -0.0028(11) 
N3 0.0253(10) 0.0236(11) 0.0316(11) -0.0010(8) 0.0011(8) -0.0011(8) 
C4 0.056(2) 0.0436(18) 0.0420(17) 0.0188(14) -0.0155(14) -0.0123(15) 
C5 0.056(2) 0.0473(19) 0.0441(17) 0.0086(14) -0.0222(15) -0.0191(15) 
C6 0.0269(13) 0.0335(14) 0.0252(12) 0.0053(10) 0.0000(10) -0.0022(10) 
C7 0.0297(14) 0.0388(15) 0.0333(14) 0.0043(11) 0.0032(11) 0.0014(11) 
C8 0.0272(14) 0.0519(18) 0.0393(15) 0.0078(13) 0.0059(11) 0.0039(12) 
C9 0.0315(14) 0.0458(17) 0.0336(14) 0.0083(12) 0.0014(11) -0.0088(12) 
C10 0.0351(15) 0.0359(15) 0.0373(14) 0.0021(12) 0.0001(11) -0.0077(11) 
C11 0.0314(14) 0.0331(14) 0.0332(13) 0.0045(11) 0.0025(11) -0.0030(11) 
C12 0.0450(18) 0.0418(18) 0.057(2) -0.0054(14) 0.0122(15) 0.0041(14) 
C13 0.0376(17) 0.063(2) 0.059(2) 0.0107(17) 0.0028(15) -0.0142(15) 
C14 0.0403(17) 0.0363(17) 0.068(2) -0.0090(15) 0.0159(15) -0.0029(13) 
C15 0.0294(13) 0.0233(12) 0.0274(12) 0.0000(10) -0.0024(10) -0.0017(9) 
C16 0.0294(13) 0.0312(14) 0.0330(13) -0.0020(11) 0.0007(10) 0.0003(10) 
C17 0.0372(15) 0.0336(15) 0.0346(14) 0.0028(11) 0.0036(11) -0.0059(11) 
C18 0.0491(17) 0.0301(15) 0.0340(14) 0.0014(11) -0.0008(12) -0.0021(12) 
C19 0.0428(16) 0.0291(14) 0.0438(16) -0.0041(12) 0.0035(13) 0.0073(12) 
C20 0.0351(14) 0.0308(14) 0.0357(14) -0.0026(11) 0.0034(11) 0.0034(11) 
C21 0.0364(16) 0.0401(17) 0.069(2) -0.0023(15) 0.0188(15) 0.0030(13) 
C22 0.072(2) 0.0328(17) 0.0517(19) 0.0035(14) 0.0044(17) -0.0042(15) 
C23 0.0414(17) 0.0409(17) 0.065(2) -0.0041(15) 0.0188(15) 0.0048(13) 
C31 0.0271(13) 0.0366(15) 0.0420(15) -0.0125(12) 0.0058(11) 0.0094(11) 
C32 0.0271(13) 0.0296(14) 0.0537(17) -0.0072(12) 0.0060(12) 0.0087(10) 
C33 0.0308(14) 0.0420(16) 0.0445(16) 0.0017(13) 0.0037(12) 0.0212(12) 
C34 0.0237(13) 0.0433(16) 0.0465(16) -0.0130(13) -0.0030(11) 0.0117(11) 
C35 0.0223(12) 0.0361(15) 0.0453(16) -0.0087(12) 0.0071(11) 0.0065(10) 
C36 0.0482(19) 0.067(2) 0.0422(17) -0.0180(16) 0.0019(14) 0.0128(16) 
C37 0.0445(19) 0.0328(17) 0.104(3) -0.0175(18) 0.0179(19) 0.0004(14) 
C38 0.064(2) 0.070(3) 0.060(2) 0.0226(19) 0.0087(18) 0.029(2) 
C39 0.044(2) 0.070(2) 0.073(2) -0.030(2) -0.0232(18) 0.0171(17) 
C40 0.0466(19) 0.052(2) 0.074(2) -0.0049(18) 0.0270(18) -0.0024(16) 
  
_geom_special_details 
; 
 All esds (except the esd in the dihedral angle between two l.s. planes) 
 are estimated using the full covariance matrix.  The cell esds are taken 
 into account individually in the estimation of esds in distances, angles 
 and torsion angles; correlations between esds in cell parameters are only 
 used when they are defined by crystal symmetry.  An approximate (isotropic) 
 treatment of cell esds is used for estimating esds involving l.s. planes. 
; 
  
loop_ 
 _geom_bond_atom_site_label_1 
 _geom_bond_atom_site_label_2 
 _geom_bond_distance 
 _geom_bond_site_symmetry_2 
 _geom_bond_publ_flag 
In1 N1 2.216(2) . ? 
In1 N3 2.234(2) . ? 
In1 Zn1 2.5360(4) . ? 
In1 In1 2.7604(3) 7_556 ? 
Zn1 C35 2.280(3) . ? 
Zn1 C31 2.280(3) . ? 
Zn1 C34 2.281(3) . ? 
Zn1 C32 2.286(3) . ? 
Zn1 C33 2.293(3) . ? 
N1 C1 1.315(3) . ? 
N1 C6 1.436(3) . ? 
C1 C2 1.398(4) . ? 
C1 C4 1.525(4) . ? 
C2 C3 1.404(4) . ? 
C3 N3 1.327(4) . ? 
C3 C5 1.520(4) . ? 
N3 C15 1.437(3) . ? 
C6 C11 1.398(4) . ? 
C6 C7 1.401(4) . ? 
C7 C8 1.393(4) . ? 
C7 C12 1.501(4) . ? 
C8 C9 1.391(4) . ? 
C9 C10 1.378(4) . ? 
C9 C13 1.508(4) . ? 
C10 C11 1.400(4) . ? 
C11 C14 1.504(4) . ? 
C15 C20 1.396(4) . ? 
C15 C16 1.401(4) . ? 
C16 C17 1.385(4) . ? 
C16 C21 1.507(4) . ? 
C17 C18 1.392(4) . ? 
C18 C19 1.383(4) . ? 
C18 C22 1.506(4) . ? 
C19 C20 1.396(4) . ? 
C20 C23 1.504(4) . ? 
C31 C32 1.415(4) . ? 
C31 C35 1.418(4) . ? 
C31 C36 1.509(4) . ? 
C32 C33 1.414(4) . ? 
C32 C37 1.502(4) . ? 
C33 C34 1.427(5) . ? 
C33 C38 1.501(5) . ? 
C34 C35 1.419(4) . ? 
C34 C39 1.502(4) . ? 
C35 C40 1.513(5) . ? 
C50 C51 1.372(9) . ? 
C51 C52 1.3900 . ? 
C51 C56 1.3900 . ? 
C52 C53 1.3900 . ? 
C53 C54 1.3900 . ? 
C54 C55 1.3900 . ? 
C55 C56 1.3900 . ? 
C50' C51' 1.377(10) . ? 
C51' C52' 1.3900 . ? 
C51' C56' 1.3900 . ? 
C52' C53' 1.3900 . ? 
C53' C54' 1.3900 . ? 
C54' C55' 1.3900 . ? 
C55' C56' 1.3900 . ? 
  
loop_ 
 _geom_angle_atom_site_label_1 
 _geom_angle_atom_site_label_2 
 _geom_angle_atom_site_label_3 
 _geom_angle 
 _geom_angle_site_symmetry_1 
 _geom_angle_site_symmetry_3 
 _geom_angle_publ_flag 
N1 In1 N3 86.24(8) . . ? 
N1 In1 Zn1 103.78(6) . . ? 
N3 In1 Zn1 102.75(5) . . ? 
N1 In1 In1 106.56(6) . 7_556 ? 
N3 In1 In1 114.77(6) . 7_556 ? 
Zn1 In1 In1 132.528(13) . 7_556 ? 
C35 Zn1 C31 36.25(10) . . ? 
C35 Zn1 C34 36.25(11) . . ? 
C31 Zn1 C34 60.50(10) . . ? 
C35 Zn1 C32 60.15(10) . . ? 
C31 Zn1 C32 36.11(11) . . ? 
C34 Zn1 C32 60.21(10) . . ? 
C35 Zn1 C33 60.43(11) . . ? 
C31 Zn1 C33 60.39(10) . . ? 
C34 Zn1 C33 36.36(11) . . ? 
C32 Zn1 C33 35.98(11) . . ? 
C35 Zn1 In1 150.24(8) . . ? 
C31 Zn1 In1 152.17(7) . . ? 
C34 Zn1 In1 145.16(7) . . ? 
C32 Zn1 In1 148.28(7) . . ? 
C33 Zn1 In1 144.02(8) . . ? 
C1 N1 C6 119.1(2) . . ? 
C1 N1 In1 119.00(18) . . ? 
C6 N1 In1 121.65(16) . . ? 
N1 C1 C2 125.2(3) . . ? 
N1 C1 C4 118.9(3) . . ? 
C2 C1 C4 115.9(2) . . ? 
C1 C2 C3 129.1(3) . . ? 
N3 C3 C2 125.6(3) . . ? 
N3 C3 C5 119.3(2) . . ? 
C2 C3 C5 114.9(3) . . ? 
C3 N3 C15 117.4(2) . . ? 
C3 N3 In1 117.86(18) . . ? 
C15 N3 In1 124.17(16) . . ? 
C11 C6 C7 120.5(2) . . ? 
C11 C6 N1 120.5(2) . . ? 
C7 C6 N1 119.0(2) . . ? 
C8 C7 C6 118.4(3) . . ? 
C8 C7 C12 120.8(3) . . ? 
C6 C7 C12 120.7(3) . . ? 
C9 C8 C7 122.3(3) . . ? 
C10 C9 C8 118.0(3) . . ? 
C10 C9 C13 121.3(3) . . ? 
C8 C9 C13 120.7(3) . . ? 
C9 C10 C11 122.1(3) . . ? 
C6 C11 C10 118.6(3) . . ? 
C6 C11 C14 121.6(3) . . ? 
C10 C11 C14 119.7(3) . . ? 
C20 C15 C16 120.0(2) . . ? 
C20 C15 N3 119.4(2) . . ? 
C16 C15 N3 120.6(2) . . ? 
C17 C16 C15 119.3(3) . . ? 
C17 C16 C21 119.7(3) . . ? 
C15 C16 C21 120.9(2) . . ? 
C16 C17 C18 121.9(3) . . ? 
C19 C18 C17 117.6(3) . . ? 
C19 C18 C22 121.9(3) . . ? 
C17 C18 C22 120.4(3) . . ? 
C18 C19 C20 122.5(3) . . ? 
C15 C20 C19 118.6(3) . . ? 
C15 C20 C23 121.0(3) . . ? 
C19 C20 C23 120.4(3) . . ? 
C32 C31 C35 107.7(3) . . ? 
C32 C31 C36 125.8(3) . . ? 
C35 C31 C36 126.3(3) . . ? 
C32 C31 Zn1 72.17(15) . . ? 
C35 C31 Zn1 71.85(15) . . ? 
C36 C31 Zn1 125.4(2) . . ? 
C33 C32 C31 108.8(3) . . ? 
C33 C32 C37 125.9(3) . . ? 
C31 C32 C37 125.1(3) . . ? 
C33 C32 Zn1 72.29(15) . . ? 
C31 C32 Zn1 71.73(15) . . ? 
C37 C32 Zn1 126.1(2) . . ? 
C32 C33 C34 107.4(3) . . ? 
C32 C33 C38 126.6(3) . . ? 
C34 C33 C38 125.9(3) . . ? 
C32 C33 Zn1 71.73(15) . . ? 
C34 C33 Zn1 71.37(15) . . ? 
C38 C33 Zn1 124.3(2) . . ? 
C35 C34 C33 107.9(3) . . ? 
C35 C34 C39 126.3(3) . . ? 
C33 C34 C39 125.7(3) . . ? 
C35 C34 Zn1 71.81(15) . . ? 
C33 C34 Zn1 72.27(15) . . ? 
C39 C34 Zn1 123.9(2) . . ? 
C31 C35 C34 108.2(3) . . ? 
C31 C35 C40 125.5(3) . . ? 
C34 C35 C40 126.3(3) . . ? 
C31 C35 Zn1 71.90(15) . . ? 
C34 C35 Zn1 71.94(15) . . ? 
C40 C35 Zn1 124.3(2) . . ? 
C50 C51 C52 122.3(7) . . ? 
C50 C51 C56 117.6(8) . . ? 
C52 C51 C56 120.0 . . ? 
C53 C52 C51 120.0 . . ? 
C54 C53 C52 120.0 . . ? 
C53 C54 C55 120.0 . . ? 
C56 C55 C54 120.0 . . ? 
C55 C56 C51 120.0 . . ? 
C50' C51' C52' 119.5(8) . . ? 
C50' C51' C56' 120.5(8) . . ? 
C52' C51' C56' 120.0 . . ? 
C53' C52' C51' 120.0 . . ? 
C52' C53' C54' 120.0 . . ? 
C55' C54' C53' 120.0 . . ? 
C54' C55' C56' 120.0 . . ? 
C55' C56' C51' 120.0 . . ? 
  
_refine_diff_density_max    0.806 
_refine_diff_density_min   -0.489 
_refine_diff_density_rms    0.068 
  
_shelx_res_file 
; 
TITL MRC2466 in C2/c 
    MRC2466.res 
    created by SHELXL-2019/3 at 09:55:00 on 17-Oct-2024 
REM C2/c (#15 in standard setting) 
REM In-Zn-Zn-02 
CELL 1.54184  22.897647  19.681971  15.261253  90.0000  92.6250  90.0000 
ZERR    4.00   0.000221   0.000196   0.000145   0.0000   0.0009   0.0000 
LATT  7 
SYMM -x, y,-z+1/2 
SFAC C H In N Zn 
UNIT 292 384 8 16 8 
TEMP -100 
  
L.S. 6 
OMIT    -1   1   1 
FMAP 2 
PLAN 10 
  
ACTA 
  
REM 'C66 H88 In2 N4 Zn2, C7 H8' 
REM C73 H96 In2 N4 Zn2 
  
DFIX 1.40 0.01 C50  C51  C50' C51' 
SADI C50  C52  C50  C56 
SADI C50' C52' C50' C56' 
SIMU 0.02 0.02 1 C50 > C56' 
  
REM C50-based toluene disordered across Ci 
  
WGHT    0.034900    7.328200 
FVAR       1.75869   0.51026 
IN1   3    0.300436    0.228328    0.544489    11.00000    0.01890    0.02406 = 
         0.02609    0.00025    0.00103    0.00376 
ZN1   5    0.387220    0.159332    0.497756    11.00000    0.02462    0.03303 = 
         0.03911   -0.00460    0.00454    0.00902 
N1    4    0.272731    0.175610    0.664003    11.00000    0.02549    0.02760 = 
         0.02856    0.00343    0.00052   -0.00030 
C1    1    0.308062    0.175492    0.734435    11.00000    0.03498    0.03157 = 
         0.03401    0.00778   -0.00528   -0.00026 
C2    1    0.355058    0.219895    0.749891    11.00000    0.03936    0.03977 = 
         0.04312    0.01267   -0.01588   -0.00591 
AFIX  43 
H2A   2    0.383843    0.205213    0.792551    11.00000   -1.20000 
AFIX   0 
C3    1    0.365669    0.283146    0.711197    11.00000    0.03278    0.03050 = 
         0.03841    0.00448   -0.00635   -0.00279 
N3    4    0.341892    0.305071    0.635492    11.00000    0.02527    0.02364 = 
         0.03155   -0.00104    0.00110   -0.00105 
C4    1    0.296443    0.125694    0.808155    11.00000    0.05650    0.04363 = 
         0.04205    0.01875   -0.01553   -0.01229 
AFIX 137 
H4A   2    0.260216    0.138392    0.835788    11.00000   -1.50000 
H4B   2    0.329068    0.127011    0.851985    11.00000   -1.50000 
H4C   2    0.292575    0.079671    0.784077    11.00000   -1.50000 
AFIX   0 
C5    1    0.405623    0.330152    0.765516    11.00000    0.05576    0.04726 = 
         0.04412    0.00857   -0.02225   -0.01910 
AFIX 137 
H5A   2    0.438140    0.344730    0.730402    11.00000   -1.50000 
H5B   2    0.421004    0.305991    0.817771    11.00000   -1.50000 
H5C   2    0.383485    0.370039    0.783395    11.00000   -1.50000 
AFIX   0 
C6    1    0.220052    0.136021    0.663844    11.00000    0.02689    0.03354 = 
         0.02517    0.00525    0.00002   -0.00221 
C7    1    0.169486    0.165186    0.695992    11.00000    0.02970    0.03879 = 
         0.03329    0.00431    0.00321    0.00141 
C8    1    0.119039    0.125724    0.697365    11.00000    0.02721    0.05194 = 
         0.03925    0.00782    0.00586    0.00386 
AFIX  43 
H8A   2    0.084484    0.145340    0.718498    11.00000   -1.20000 
AFIX   0 
C9    1    0.117504    0.058614    0.668875    11.00000    0.03153    0.04584 = 
         0.03357    0.00830    0.00144   -0.00884 
C10   1    0.167598    0.031737    0.636054    11.00000    0.03510    0.03589 = 
         0.03729    0.00214    0.00009   -0.00765 
AFIX  43 
H10A  2    0.167074   -0.013850    0.615576    11.00000   -1.20000 
AFIX   0 
C11   1    0.219233    0.069451    0.631921    11.00000    0.03141    0.03314 = 
         0.03321    0.00454    0.00246   -0.00299 
C12   1    0.169952    0.236944    0.729383    11.00000    0.04503    0.04180 = 
         0.05734   -0.00539    0.01223    0.00412 
AFIX 137 
H12A  2    0.201686    0.242413    0.774126    11.00000   -1.50000 
H12B  2    0.132484    0.247003    0.755122    11.00000   -1.50000 
H12C  2    0.175990    0.268258    0.680699    11.00000   -1.50000 
AFIX   0 
C13   1    0.062930    0.016433    0.675626    11.00000    0.03756    0.06278 = 
         0.05888    0.01069    0.00283   -0.01421 
AFIX 137 
H13A  2    0.059881    0.000715    0.736176    11.00000   -1.50000 
H13B  2    0.064806   -0.022871    0.636432    11.00000   -1.50000 
H13C  2    0.028632    0.044038    0.658657    11.00000   -1.50000 
AFIX   0 
C14   1    0.272438    0.037584    0.594723    11.00000    0.04025    0.03628 = 
         0.06755   -0.00902    0.01588   -0.00293 
AFIX 137 
H14A  2    0.283409    0.063090    0.542835    11.00000   -1.50000 
H14B  2    0.263723   -0.009568    0.578155    11.00000   -1.50000 
H14C  2    0.304841    0.038471    0.638945    11.00000   -1.50000 
AFIX   0 
C15   1    0.351703    0.374828    0.612606    11.00000    0.02940    0.02328 = 
         0.02738    0.00005   -0.00235   -0.00168 
C16   1    0.401972    0.393755    0.569634    11.00000    0.02940    0.03122 = 
         0.03304   -0.00202    0.00070    0.00033 
C17   1    0.412917    0.461958    0.555324    11.00000    0.03721    0.03361 = 
         0.03456    0.00280    0.00362   -0.00585 
AFIX  43 
H17A  2    0.447618    0.474637    0.527667    11.00000   -1.20000 
AFIX   0 
C18   1    0.374518    0.512465    0.580312    11.00000    0.04912    0.03006 = 
         0.03399    0.00135   -0.00081   -0.00206 
C19   1    0.324082    0.492292    0.619557    11.00000    0.04278    0.02914 = 
         0.04376   -0.00411    0.00345    0.00735 
AFIX  43 
H19A  2    0.296933    0.526027    0.635756    11.00000   -1.20000 
AFIX   0 
C20   1    0.311582    0.424201    0.636254    11.00000    0.03513    0.03077 = 
         0.03567   -0.00265    0.00336    0.00342 
C21   1    0.444779    0.341098    0.540680    11.00000    0.03638    0.04009 = 
         0.06854   -0.00234    0.01883    0.00295 
AFIX 137 
H21A  2    0.451559    0.307540    0.587484    11.00000   -1.50000 
H21B  2    0.481809    0.363179    0.527986    11.00000   -1.50000 
H21C  2    0.428813    0.318323    0.487735    11.00000   -1.50000 
AFIX   0 
C22   1    0.388146    0.586221    0.564555    11.00000    0.07245    0.03280 = 
         0.05168    0.00354    0.00444   -0.00417 
AFIX 137 
H22A  2    0.355561    0.614368    0.582824    11.00000   -1.50000 
H22B  2    0.393907    0.593442    0.502004    11.00000   -1.50000 
H22C  2    0.423838    0.598835    0.598587    11.00000   -1.50000 
AFIX   0 
C23   1    0.256882    0.405008    0.681308    11.00000    0.04138    0.04090 = 
         0.06544   -0.00409    0.01878    0.00478 
AFIX 137 
H23A  2    0.238221    0.446089    0.703141    11.00000   -1.50000 
H23B  2    0.266908    0.374606    0.730581    11.00000   -1.50000 
H23C  2    0.229882    0.381826    0.639550    11.00000   -1.50000 
AFIX   0 
C31   1    0.437852    0.102678    0.395275    11.00000    0.02709    0.03664 = 
         0.04200   -0.01255    0.00583    0.00938 
C32   1    0.424438    0.055781    0.461702    11.00000    0.02715    0.02958 = 
         0.05373   -0.00722    0.00598    0.00872 
C33   1    0.452775    0.076603    0.541519    11.00000    0.03083    0.04195 = 
         0.04447    0.00170    0.00371    0.02118 
C34   1    0.484249    0.137388    0.524284    11.00000    0.02368    0.04332 = 
         0.04648   -0.01295   -0.00297    0.01171 
C35   1    0.475139    0.153005    0.433933    11.00000    0.02233    0.03612 = 
         0.04533   -0.00867    0.00708    0.00649 
C36   1    0.419782    0.096645    0.299263    11.00000    0.04817    0.06695 = 
         0.04220   -0.01799    0.00189    0.01282 
AFIX 137 
H36A  2    0.381448    0.074581    0.293054    11.00000   -1.50000 
H36B  2    0.448678    0.069394    0.269426    11.00000   -1.50000 
H36C  2    0.417484    0.142041    0.272951    11.00000   -1.50000 
AFIX   0 
C37   1    0.390159   -0.008614    0.447291    11.00000    0.04447    0.03280 = 
         0.10398   -0.01748    0.01792    0.00042 
AFIX 137 
H37A  2    0.376924   -0.025202    0.503586    11.00000   -1.50000 
H37B  2    0.415003   -0.043022    0.421288    11.00000   -1.50000 
H37C  2    0.356179    0.000357    0.407594    11.00000   -1.50000 
AFIX   0 
C38   1    0.452312    0.040149    0.627909    11.00000    0.06357    0.06979 = 
         0.06016    0.02258    0.00869    0.02901 
AFIX 137 
H38A  2    0.441920    0.072135    0.673878    11.00000   -1.50000 
H38B  2    0.491184    0.021227    0.642140    11.00000   -1.50000 
H38C  2    0.423530    0.003294    0.624095    11.00000   -1.50000 
AFIX   0 
C39   1    0.522560    0.175758    0.589684    11.00000    0.04401    0.06952 = 
         0.07340   -0.03010   -0.02324    0.01712 
AFIX 137 
H39A  2    0.531214    0.220801    0.566177    11.00000   -1.50000 
H39B  2    0.559142    0.150758    0.601021    11.00000   -1.50000 
H39C  2    0.502323    0.180752    0.644525    11.00000   -1.50000 
AFIX   0 
C40   1    0.502677    0.211020    0.385590    11.00000    0.04661    0.05201 = 
         0.07447   -0.00486    0.02700   -0.00238 
AFIX 137 
H40A  2    0.474794    0.228314    0.340319    11.00000   -1.50000 
H40B  2    0.537917    0.194821    0.358055    11.00000   -1.50000 
H40C  2    0.513161    0.247511    0.427077    11.00000   -1.50000 
AFIX   0 
PART  -1 
C50   1    0.248607    0.171336    1.058923    20.50000    0.08716 
AFIX  33 
H50A  2    0.290830    0.163497    1.057758    20.50000   -1.50000 
H50B  2    0.237246    0.174847    1.119893    20.50000   -1.50000 
H50C  2    0.227725    0.133359    1.030190    20.50000   -1.50000 
AFIX  66 
C51   1    0.234634    0.230570    1.015419    20.50000    0.09695 
C52   1    0.177626    0.254715    1.006484    20.50000    0.04822 
AFIX  43 
H52A  2    0.146939    0.231044    1.033144    20.50000   -1.20000 
AFIX  65 
C53   1    0.165516    0.313495    0.958541    20.50000    0.06778 
AFIX  43 
H53A  2    0.126553    0.329998    0.952434    20.50000   -1.20000 
AFIX  65 
C54   1    0.210415    0.348131    0.919533    20.50000    0.06453 
AFIX  43 
H54A  2    0.202138    0.388304    0.886766    20.50000   -1.20000 
AFIX  65 
C55   1    0.267423    0.323986    0.928467    20.50000    0.06489 
AFIX  43 
H55A  2    0.298109    0.347658    0.901807    20.50000   -1.20000 
AFIX  65 
C56   1    0.279533    0.265206    0.976410    20.50000    0.07525 
AFIX  43 
H56A  2    0.318496    0.248704    0.982516    20.50000   -1.20000 
AFIX   0 
PART  -2 
C50'  1    0.295450    0.183301    1.043762   -20.50000    0.10534 
AFIX  33 
H50D  2    0.335641    0.190691    1.026425   -20.50000   -1.50000 
H50E  2    0.294420    0.184001    1.107881   -20.50000   -1.50000 
H50F  2    0.281537    0.139145    1.021692   -20.50000   -1.50000 
AFIX  66 
C51'  1    0.259979    0.233968    1.009045   -20.50000    0.09589 
C52'  1    0.200737    0.233759    1.025256   -20.50000    0.06345 
AFIX  43 
H52B  2    0.185110    0.199224    1.060827   -20.50000   -1.20000 
AFIX  65 
C53'  1    0.164358    0.284078    0.989421   -20.50000    0.11762 
AFIX  43 
H53B  2    0.123868    0.283935    1.000501   -20.50000   -1.20000 
AFIX  65 
C54'  1    0.187221    0.334607    0.937375   -20.50000    0.07165 
AFIX  43 
H54B  2    0.162358    0.368998    0.912884   -20.50000   -1.20000 
AFIX  65 
C55'  1    0.246463    0.334817    0.921164   -20.50000    0.12754 
AFIX  43 
H55B  2    0.262089    0.369351    0.885594   -20.50000   -1.20000 
AFIX  65 
C56'  1    0.282843    0.284498    0.956999   -20.50000    0.05988 
AFIX  43 
H56B  2    0.323332    0.284641    0.945919   -20.50000   -1.20000 
PART   0 
AFIX   0 
HKLF 4 
  
  
  
  
REM  MRC2466 in C2/c 
REM wR2 = 0.0729, GooF = S = 1.043, Restrained GooF = 1.046 for all data 
REM R1 = 0.0279 for 5941 Fo > 4sig(Fo) and 0.0345 for all 6800 data 
REM 380 parameters refined using 16 restraints 
  
END 
  
WGHT      0.0349      7.3409 
  
REM Highest difference peak  0.806,  deepest hole -0.489,  1-sigma level  0.068 
Q1    1   0.2817  0.2190  1.0233  11.00000  0.05    0.81 
Q2    1   0.4009  0.2692  0.6341  11.00000  0.05    0.44 
Q3    1   0.1807  0.3533  0.9147  11.00000  0.05    0.43 
Q4    1   0.4878  0.3423  0.5874  11.00000  0.05    0.40 
Q5    1   0.2983  0.3141  0.5448  11.00000  0.05    0.39 
Q6    1   0.3692  0.2222  0.8169  11.00000  0.05    0.36 
Q7    1   0.3869  0.2915  0.4954  11.00000  0.05    0.36 
Q8    1   0.2500  0.2500  0.5000  10.50000  0.05    0.33 
Q9    1   0.2168  0.1589  0.5860  11.00000  0.05    0.30 
Q10   1   0.1525  0.3267  0.9364  11.00000  0.05    0.30 
; 
_shelx_res_checksum   30036 
  
_shelx_hkl_file 
; 
   0   0   2 827246. 2651.14  14 
   0   0   2 817910. 4575.93  12 
   0   0  -3-83.5887 250.710  11 
   0   0   3 140.723 101.376  14 
   0   0   3 439.823 318.929  12 
   0   0   4 125619. 1379.35  14 
   0   0  -4 129692. 2639.90  11 
   0   0   4 123251. 2572.67  12 
   0   0  -5 456.136 345.636  11 
   0   0   5 248.097 365.886  12 
   0   0  -6 19317.9 1356.00  11 
   0   0   6 21920.2 1404.12  12 
   0   0  -7-1068.64 538.947  11 
   0   0   7-305.702 370.692  12 
   0   0   8 15279.2 1457.08  12 
   0   0   9 159.435 478.612  12 
   0   0  10 56544.4 3228.72  12 
   0   0  11 479.564 634.913  12 
   0   0 -11 397.672 529.201  10 
   0   0 -11-558.982 370.275   4 
   0   0 -11-17.6210 474.417  13 
   0   0  12 50298.8 3446.36  12 
   0   0 -12 53349.3 2298.03  13 
   0   0 -12 52045.7 2345.15   4 
   0   0 -12 50602.1 2196.76  10 
   0   0 -13 26.4685 390.990   4 
   0   0 -13-628.148 547.435  10 
   0   0 -14 8410.74 1068.06   4 
   0   0 -14 8750.38 1104.92  10 
   0   0 -15 177.555 541.531  10 
   0   0 -16 4989.36 884.233  10 
   0   0 -17 217.523 475.355  10 
   0   0 -18 9422.57 794.048  10 
   0  -2   0 409791. 2984.56  14 
   0  -2   0 433789. 2457.19  12 
   0   2  -1 19874.3 777.549  11 
   0  -2  -1 19742.7 603.149  14 
   0  -2   1 21948.8 775.459  14 
   0  -2   1 20824.4 746.533  12 
   0   2  -2 152891. 2389.84  11 
   0  -2   2 157141. 2209.12  14 
   0  -2   2 159937. 2445.89  12 
   0   2  -3 20306.9 1023.90  11 
   0  -2   3 20095.2 879.196  14 
   0   2   3 19372.7 768.347  12 
   0  -2   3 19085.2 1036.83  12 
   0   2  -4 695276. 6470.11  11 
   0   2   4 697520. 5465.27  12 
   0  -2   4 695653. 6772.67  12 
   0   2  -5 8525.47 906.986  11 
   0  -2   5 9537.64 687.748  14 
   0   2   5 9328.20 751.463  12 
   0  -2   5 8408.35 887.825  12 
   0   2  -6-159.950 324.279  11 
   0  -2   6 517.808 237.366  14 
   0   2   6-177.413 307.125  12 
   0   2  -7 61524.6 2657.08  11 
   0   2   7 59493.8 2361.16  12 
   0  -2   7 60508.8 2732.49  12 
   0   2  -8 5663.26 921.034  11 
   0   2   8 6502.34 941.477  12 
   0  -2   8 5500.96 1037.72  12 
   0   2  -9 1524.08 644.864  11 
   0   2   9-709.978 394.724  12 
   0  -2   9 506.610 581.854  12 
   0  -2  10 60495.2 3472.34  12 
   0   2  10 55582.7 3001.52  12 
   0   2  11 2812.51 833.982  12 
   0  -2  11 2125.99 764.068  12 
   0  -2 -11 1263.65 466.628  10 
   0   2 -11 2221.38 560.933  10 
   0  -2 -11 3604.95 704.267   4 
   0   2 -11 2231.91 607.806   4 
   0   2 -11 3110.03 707.994  13 
   0  -2 -11 1993.51 547.522  13 
   0  -2  12 35512.4 3161.24  12 
   0  -2 -12 36275.1 1873.47  10 
   0   2 -12 33875.3 1792.38  10 
   0   2 -12 38010.5 2044.27   4 
   0  -2 -12 33428.6 1903.79   4 
   0  -2 -12 33772.3 1833.44  13 
   0  -2  13 106.075 347.924  12 
   0  -2 -13 354.864 587.786  13 
   0   2 -13-419.090 447.995   4 
   0  -2 -13-210.087 453.561  10 
   0   2 -13 147.194 525.546  10 
   0   2 -14 14520.5 1331.75   4 
   0  -2 -14 16140.6 1368.97  10 
   0   2 -14 16624.0 1406.34  10 
   0   2 -15 1508.25 650.370   4 
   0  -2 -15 3271.07 738.765  10 
   0   2 -15 2715.50 674.862  10 
   0  -2 -16 968.888 541.067  10 
   0   2 -16 851.045 525.456  10 
   0   2 -17 4959.47 716.302  10 
   0  -2 -17 3983.66 667.947  10 
   0   2 -18 5499.41 621.779  10 
   0  -2 -18 5033.62 602.163  10 
   0  -4   0 32645.4 1216.70  14 
   0  -4   0 31228.9 980.479  12 
   0   4  -1-59.7388 339.680  11 
   0  -4  -1 573.907 293.109  14 
   0  -4   1 76.4680 287.716  14 
   0  -4   1 246.219 291.392  12 
   0   4  -2 93243.5 2309.67  11 
   0  -4   2 97312.3 2280.37  14 
   0  -4  -2 92358.9 1835.77  14 
   0  -4   2 96381.9 2263.14  12 
   0   4  -3 26137.6 1386.15  11 
   0  -4   3 28601.9 1322.62  14 
   0  -4   3 29528.2 1442.31  12 
   0   4   3 27300.6 725.423  12 
   0   4  -4 516.184 467.708  11 
   0  -4   4 384.518 349.993  14 
   0   4   4 473.548 165.051  12 
   0  -4   4 512.502 539.001  12 
   0   4  -5 71945.9 2594.67  11 
   0  -4   5 71549.5 2276.14  14 
   0  -4   5 68819.2 2647.46  12 
   0   4   5 68472.2 1772.38  12 
   0   4  -6 78547.4 2935.06  11 
   0  -4   6 80701.6 2563.09  14 
   0   4   6 79406.8 2238.20  12 
   0  -4   6 76399.7 3040.75  12 
   0   4  -7 42361.8 2347.81  11 
   0  -4   7 45552.3 2043.69  14 
   0  -4   7 43995.3 2500.24  12 
   0   4   7 48542.5 1960.57  12 
   0   4  -8 33198.9 2258.81  11 
   0   4   8 30165.2 1735.19  12 
   0  -4   8 32214.2 2346.10  12 
   0   4  -9 1879.24 588.232  11 
   0  -4   9 808.215 587.378  12 
   0   4 -10 200013. 6368.27  11 
   0  -4  10 215915. 6936.52  12 
   0  -4 -10 214245. 3998.65  10 
   0   4 -10 202442. 4109.68   4 
   0  -4 -10 210006. 4015.15  13 
   0  -4 -11 837.818 416.225  13 
   0   4 -11 921.697 412.968  10 
   0  -4 -11 380.418 317.252  10 
   0   4 -11 286.487 382.227   4 
   0  -4  12 116090. 5722.10  12 
   0  -4 -12 111561. 3245.89  10 
   0  -4 -12 111335. 3261.03  13 
   0   4 -12 112407. 3431.21   4 
   0   4 -12 110572. 3185.41  10 
   0  -4 -13 762.934 559.867  13 
   0   4 -13 49.2015 431.148  10 
   0  -4 -13 215.904 458.678  10 
   0   4 -13-98.5603 494.673   4 
   0   4 -14 38315.1 1961.40  10 
   0  -4 -14 38762.5 2022.90  10 
   0  -4 -14 40896.1 2140.74  13 
   0   4 -14 39711.6 2139.22   4 
   0   4 -14 37168.8 2032.71   3 
   0   4 -15 13905.1 1307.82   4 
   0  -4 -15 14147.6 1266.86  10 
   0   4 -15 17205.3 1351.27  10 
   0   4 -16 6719.01 949.715   4 
   0   4 -16 7725.22 901.503  10 
   0  -4 -16 7622.56 918.480  10 
   0  -4 -17 14712.7 1053.49  10 
   0   4 -17 14097.2 1019.75  10 
   0  -4 -18 198.719 262.596  10 
   0   4 -18 373.683 284.403  10 
   0   6   0 19776.9 1198.45  11 
   0  -6   0 20644.2 1241.13  14 
   0  -6   0 20486.7 1001.60  12 
   0   6  -1 53682.6 2020.86  11 
   0   6   1 53427.7 1872.41  11 
   0  -6   1 56011.4 2056.33  14 
   0  -6  -1 52994.0 1859.91  14 
   0  -6   1 54519.7 1801.18  12 
   0   6  -2 1284.02 522.988  11 
   0  -6  -2 1224.63 397.837  14 
   0  -6   2 978.001 502.334  14 
   0  -6   2 1018.26 431.632  12 
   0   6  -3 130037. 3484.35  11 
   0  -6   3 129119. 3360.29  14 
   0  -6   3 131034. 3357.62  12 
   0   6  -4 760.878 471.682  11 
   0  -6   4 119.269 422.031  14 
   0  -6   4-279.667 416.500  12 
   0   6  -5 106265. 3558.50  11 
   0  -6   5 112633. 3412.49  14 
   0  -6   5 114138. 3727.53  12 
   0   6  -6 34477.6 2184.99  11 
   0  -6   6 38119.7 2090.52  14 
   0  -6   6 34360.5 2260.39  12 
   0   6  -7 10626.3 1346.82  11 
   0  -6   7 8076.87 1066.11  14 
   0  -6   7 8429.71 1394.18  12 
   0   6  -8 106165. 4307.47  11 
   0  -6   8 109414. 4613.09  12 
   0   6  -9 13868.7 1777.94  11 
   0  -6   9 19778.5 2103.65  12 
   0  -6  10 119525. 5495.58  12 
   0   6 -10 114252. 5103.20  11 
   0  -6 -10 112331. 2985.22  10 
   0   6 -10 109068. 2854.34  10 
   0   6 -10 121696. 3275.87   4 
   0  -6 -10 124799. 3151.64  13 
   0  -6  11 5262.46 1295.41  12 
   0  -6 -11 4290.25 700.465  13 
   0  -6 -11 4313.33 677.663  10 
   0   6 -11 3587.61 682.167  10 
   0   6 -11 4390.75 753.852   4 
   0   6 -12 125349. 3391.93  10 
   0  -6 -12 130310. 3493.40  10 
   0  -6  12 128607. 6327.96  12 
   0   6 -12 128238. 3731.24   4 
   0  -6 -12 125495. 3494.60  13 
   0  -6 -13 1633.71 584.357  13 
   0  -6 -13 2825.89 632.324  10 
   0   6 -13 2826.94 678.066  10 
   0   6 -13 2143.79 682.340   4 
   0   6 -14 36582.6 2060.55   4 
   0  -6 -14 38450.0 2084.89  13 
   0   6 -14 37257.6 1920.18  10 
   0  -6 -14 38943.5 1964.12  10 
   0   6 -15 20785.2 1563.33   4 
   0   6 -15 19914.2 1444.92   3 
   0  -6 -15 20533.4 1440.09  10 
   0   6 -15 20495.7 1350.20  10 
   0   6 -16 8878.16 786.765  10 
   0  -6 -16 5890.85 736.967  10 
   0   6 -16 7079.07 958.238   4 
   0   6 -17 15236.3 950.721  10 
   0  -6 -17 13294.3 926.158  10 
   0  -6  18 678.788 295.989   8 
   0  -6 -18 19.7052 194.801  10 
   0   8   0 32799.3 1807.87  11 
   0  -8   0 33636.4 1848.82  14 
   0  -8   0 32420.5 1454.20  12 
   0   8   1 26343.8 1593.63  11 
   0   8  -1 22652.0 1568.46  11 
   0  -8   1 27440.8 1721.26  14 
   0  -8  -1 26182.8 1627.84  14 
   0  -8   1 27902.3 1505.52  12 
   0   8   2 28077.1 1602.71  11 
   0   8  -2 24503.6 1695.38  11 
   0  -8  -2 24433.7 1490.54  14 
   0  -8   2 27331.2 1817.98  14 
   0  -8   2 23830.3 1506.10  12 
   0   8  -3 71004.4 2950.94  11 
   0   8   3 76894.3 2600.08  11 
   0  -8   3 77296.2 3039.79  14 
   0  -8   3 78085.0 2937.22  12 
   0   8  -4 13417.0 1440.67  11 
   0  -8   4 13267.6 1373.40  14 
   0  -8   4 13872.0 1380.34  12 
   0   8  -5 542630. 8924.55  11 
   0  -8   5 539619. 8644.98  14 
   0  -8   5 537446. 8901.86  12 
   0   8  -6 6677.41 1216.16  11 
   0  -8   6 7760.51 1082.56  14 
   0  -8   6 7375.98 1172.78  12 
   0   8  -7 107118. 4471.27  11 
   0  -8   7 108744. 4206.74  14 
   0  -8   7 109803. 4627.07  12 
   0   8  -8 30488.7 2509.72  11 
   0  -8   8 27029.2 2558.57  12 
   0  -8  -9 65707.6 2202.54  13 
   0  -8   9 64559.6 4098.80  12 
   0   8  -9 63933.6 2256.90   6 
   0   8  -9 65904.3 2427.86   5 
   0   8  -9 71631.3 4055.13  11 
   0   8  -9 68156.4 2426.52   4 
   0  -8  -9 65492.7 2540.32   8 
   0  -8  10 2476.20 1272.72  12 
   0   8 -10 1518.63 401.873   6 
   0   8 -10 1309.98 697.769  11 
   0   8 -10 1908.02 611.163   4 
   0  -8 -10 371.733 348.306  13 
   0  -8  11 3632.90 1213.91  12 
   0  -8 -11 2457.92 614.067  13 
   0  -8 -11 2673.55 555.496  10 
   0   8 -11 1995.76 685.934   4 
   0  -8 -12 14613.4 1197.82  10 
   0  -8 -12 13793.5 1211.21  13 
   0   8 -12 14490.6 1325.23   4 
   0   8 -13 13650.5 1181.28  10 
   0  -8 -13 14198.4 1205.21  10 
   0  -8 -13 13768.6 1242.00  13 
   0   8 -13 12879.5 1359.55   4 
   0   8 -14 10626.1 926.474  10 
   0  -8 -14 8784.13 966.191  10 
   0  -8 -14 8365.43 1006.95  13 
   0   8 -14 8154.38 1035.15   4 
   0   8 -15 30805.6 1819.40   4 
   0   8 -15 30563.3 1723.81   3 
   0   8 -15 31227.6 1505.39  10 
   0  -8 -15 30759.5 1544.29  10 
   0  -8 -16 645.674 349.151  10 
   0   8 -16 342.840 243.633   3 
   0   8 -16 423.733 552.329   4 
   0  -8  17 18671.4 1170.83   8 
   0 -10   0 87455.2 3422.51  14 
   0  10   0 92320.3 3477.52  11 
   0  10   1 36206.8 2167.20  11 
   0  10  -1 37303.3 2293.66  11 
   0 -10   1 37164.4 2313.29  14 
   0 -10  -1 35120.9 2200.27  14 
   0 -10   1 34118.7 1894.69  12 
   0  10   2 97174.4 3439.42  11 
   0  10  -2 108471. 4006.23  11 
   0 -10   2 99575.1 3832.02  14 
   0 -10   2 106834. 3528.91  12 
   0  10  -3 66514.9 3256.38  11 
   0  10   3 65808.9 2776.86  11 
   0 -10   3 67439.9 3307.72  14 
   0 -10   3 57291.6 2815.57  12 
   0  10   4 116570. 3668.46  11 
   0  10  -4 123404. 4619.03  11 
   0 -10   4 114762. 4406.13  14 
   0 -10   4 112227. 4219.33  12 
   0  10  -5 156739. 5441.15  11 
   0  10   5 156405. 4205.19  11 
   0 -10   5 149749. 5178.49  14 
   0 -10   5 153365. 5286.82  12 
   0  10  -6 48186.7 3149.08  11 
   0 -10   6 49212.3 3186.46  12 
   0 -10   6 49145.3 3099.15  14 
   0  10  -7 126515. 5348.49  11 
   0  10  -7 133564. 3260.96   5 
   0 -10   7 123268. 5343.02  12 
   0 -10  -8 6128.78 710.930  13 
   0 -10   8 10282.1 1822.93  12 
   0  10  -8 7376.42 867.878   5 
   0  10  -8 7337.73 1545.23  11 
   0  10  -8 7460.16 867.001   4 
   0 -10  -8 7788.91 960.615   8 
   0 -10  -9 41076.4 1800.52  13 
   0 -10   9 44792.6 3660.69  12 
   0  10  -9 43843.0 2061.25   5 
   0  10  -9 48965.7 2083.49   6 
   0  10  -9 43312.5 3530.59  11 
   0  10  -9 43841.7 2050.28   4 
   0 -10  -9 44443.9 2170.73   8 
   0 -10 -10-600.616 339.836  13 
   0  10 -10 365.139 789.655  11 
   0  10 -10 138.905 459.318   4 
   0 -10 -10-419.817 417.470   8 
   0  10 -10 856.879 422.510   6 
   0  10 -11 481.057 549.046   4 
   0 -10 -11 449.310 328.156  13 
   0  10 -11 132.482 205.625   6 
   0  10 -12 2930.06 771.086   4 
   0 -10 -12 1624.27 603.000  13 
   0  10 -13 6028.41 1013.81   4 
   0 -10 -13 5998.06 822.970  13 
   0  10 -14 1235.74 583.018   4 
   0 -10 -14 1623.69 587.319  13 
   0  10 -15 21944.6 1462.19   4 
   0 -10  15 18466.0 1451.33   8 
   0  10 -15 19393.2 1317.46   3 
   0  10 -16 630.685 451.045   4 
   0 -10  16 836.773 414.130   8 
   0  10 -16-189.856 283.389   3 
   0 -10  17 7577.51 641.527   8 
   0  12   0 47897.0 2830.57  11 
   0  12   1 32189.9 2339.86  11 
   0  12  -1 31696.6 2425.75  11 
   0 -12   1 33666.8 2540.99  14 
   0  12  -2 31934.1 2517.06  11 
   0  12   2 31928.3 2261.80  11 
   0 -12   2 29419.2 2388.42  14 
   0  12  -3 59684.1 3453.75  11 
   0  12   3 61289.3 3108.00  11 
   0 -12   3 60871.0 3203.23  12 
   0 -12   3 61771.2 3585.25  14 
   0  12  -4 49354.0 3301.42  11 
   0  12   4 42625.1 2515.05  11 
   0 -12   4 46097.9 3176.17  14 
   0 -12   4 40969.8 2799.78  12 
   0  12  -5 85839.4 4461.59  11 
   0  12  -5 86109.2 2621.08   5 
   0 -12   5 80355.0 4176.44  12 
   0 -12   5 82077.7 2957.93   8 
   0 -12  -5 83666.1 2783.64   8 
   0 -12   6 6767.16 1519.56  12 
   0 -12   6 8660.19 1103.72   8 
   0  12  -6 8950.98 921.777   5 
   0  12  -6 8386.13 1636.18  11 
   0  12  -6 9286.77 861.757   4 
   0 -12  -6 7769.30 951.779   8 
   0 -12   7 66901.8 4288.73  12 
   0  12  -7 72283.2 2577.93   5 
   0 -12   7 78617.5 3047.24   8 
   0  12  -7 71498.4 4360.36  11 
   0  12  -7 76118.5 2557.76   4 
   0 -12  -7 74893.7 2737.96   8 
   0 -12   8 4478.34 1468.51  12 
   0 -12   8 7217.69 1074.64   8 
   0  12  -8 6469.58 1408.30  11 
   0  12  -8 6364.08 891.297   4 
   0  12  -8 4615.50 792.588   5 
   0 -12  -8 6045.07 876.942   8 
   0 -12  -9 35230.6 1663.32  13 
   0 -12   9 32610.4 3365.81  12 
   0  12  -9 28371.6 2964.79  11 
   0  12  -9 36957.7 1951.34   4 
   0 -12  -9 33205.8 1946.15   8 
   0  12  -9 34567.4 1859.69   6 
   0  12  -9 33371.7 1886.59   5 
   0 -12   9 37800.0 2278.55   8 
   0 -12 -10 5364.45 687.056  13 
   0  12 -10 6343.39 921.978   4 
   0 -12 -10 4556.47 866.911   8 
   0 -12  10 5086.10 1097.83   8 
   0  12 -10 4364.79 760.763   6 
   0  12 -11 389.747 376.058   6 
   0 -12  11 347.307 569.840   8 
   0 -12 -11 185.640 324.830  13 
   0  12 -11 223.797 613.153   4 
   0 -12  12 14881.4 1466.33   8 
   0  12 -12 15383.2 1208.87   6 
   0 -12 -12 15218.2 1178.56  13 
   0  12 -12 16963.2 1420.58   4 
   0 -12  13 8888.80 1092.30   8 
   0 -12 -13 9194.99 928.548  13 
   0  12 -13 7733.28 1014.93   4 
   0 -12  14 6946.56 907.136   8 
   0  12 -14 6918.32 892.250   4 
   0  12 -15 28737.7 1428.67   3 
   0  12 -15 32101.4 1575.42   4 
   0 -12  15 29154.5 1543.64   8 
   0  12 -16 2113.10 424.687   4 
   0  12 -16 1336.32 345.437   3 
   0 -12  16 1618.94 381.268   8 
   0 -14   0 20055.8 1425.39   8 
   0  14   0 18114.6 2116.14  11 
   0 -14   1 7879.47 977.517   8 
   0  14  -1 7669.68 1435.96  11 
   0  14   1 8554.92 1325.69  11 
   0 -14  -1 7720.40 984.872   8 
   0  14  -2 21681.3 2379.87  11 
   0  14   2 21215.2 2100.23  11 
   0 -14   2 22309.9 1583.10   8 
   0 -14  -2 19629.2 1442.22   8 
   0  14  -3 71715.4 4189.57  11 
   0  14   3 68496.0 3677.12  11 
   0 -14   3 74514.0 2854.79   8 
   0 -14  -3 67988.8 2597.40   8 
   0  14  -3 70049.2 2440.62   5 
   0  14  -4 7276.62 1393.79  11 
   0 -14  -4 5671.77 828.731   8 
   0 -14   4 7175.39 1020.30   8 
   0  14  -4 6113.09 800.043   5 
   0  14  -5 100670. 5325.50  11 
   0 -14  -5 104375. 3263.84   8 
   0 -14   5 106007. 3562.97   8 
   0  14  -5 100458. 3044.72   5 
   0  14  -5 95385.3 2772.78   4 
   0  14  -6 522.158 550.504  11 
   0 -14  -6 4173.19 710.507   8 
   0 -14   6 1434.99 640.278   8 
   0  14  -6 2720.51 636.140   4 
   0  14  -6 2857.67 611.827   5 
   0  14  -7 33876.6 3348.19  11 
   0  14  -7 31343.8 1812.72   5 
   0  14  -7 32420.4 1765.91   4 
   0 -14  -7 32830.9 1898.36   8 
   0 -14   7 35245.6 2206.44   8 
   0 -14   8-4.44835 537.314   8 
   0  14  -8 498.515 485.056   4 
   0  14  -8 828.958 605.042   5 
   0 -14  -8 639.633 560.825   8 
   0  14  -9 25934.5 1664.43   6 
   0  14  -9 24877.5 1752.02   5 
   0  14  -9 25098.5 1653.00   4 
   0 -14   9 24979.5 1871.61   8 
   0 -14  -9 26903.2 1758.08   8 
   0 -14  10 6386.31 1108.49   8 
   0  14 -10 6272.02 862.131   6 
   0  14 -10 7312.35 886.909   4 
   0 -14 -10 6017.09 900.443   8 
   0 -14  11-168.830 581.661   8 
   0  14 -11-19.0017 448.997   6 
   0  14 -11 114.588 524.378   4 
   0  14 -12 6276.50 823.048   6 
   0 -14  12 6602.50 991.200   8 
   0  14 -12 7360.39 962.574   4 
   0  14 -13 12208.7 1033.36   4 
   0 -14  13 12200.4 1130.39   8 
   0 -14  14 2217.56 532.452   8 
   0  14 -14 2383.22 552.022   4 
   0 -14  15 19652.2 1023.26   8 
   0  14 -15 20986.6 1048.75   3 
   0  14 -15 23063.2 1116.95   4 
   0  16   0 102589. 5203.58  11 
   0 -16   0 109595. 3486.19   8 
   0  16  -1 10410.9 1736.66  11 
   0  16   1 10449.0 1800.08  11 
   0  16  -1 10710.9 992.489   5 
   0 -16   1 8262.70 1067.84   8 
   0 -16  -1 8787.07 1044.98   8 
   0  16  -2 80934.2 4849.47  11 
   0 -16   2 82946.0 3114.14   8 
   0 -16  -2 83075.6 2996.28   8 
   0  16  -2 86260.1 2801.58   5 
   0 -16  -3 10838.1 1188.07   8 
   0 -16   3 13090.8 1290.92   8 
   0  16  -3 13378.2 2107.87  11 
   0  16  -3 12843.6 1189.63   5 
   0 -16  -4 59917.6 2589.77   8 
   0 -16   4 59609.6 2702.00   8 
   0  16  -4 59719.7 4287.65  11 
   0  16  -4 57826.7 2390.87   5 
   0 -16  -5 14343.1 1274.44   8 
   0 -16   5 15829.5 1440.91   8 
   0  16  -5 14256.3 1296.23   5 
   0 -16  -6 1372.09 536.387   8 
   0  16  -6 1561.08 627.404   5 
   0  16  -6 724.577 529.009   4 
   0 -16   6 2091.80 628.757   8 
   0 -16   7 8506.50 1140.97   8 
   0 -16  -7 8866.10 1047.62   8 
   0  16  -7 10780.1 1040.63   4 
   0  16  -7 10814.0 1205.29   5 
   0 -16  -8 704.983 585.518   8 
   0  16  -8 435.693 437.514   4 
   0  16  -8 278.162 534.041   5 
   0 -16   8 311.917 565.959   8 
   0  16  -8 1176.95 514.644   6 
   0 -16   9 11872.7 1224.10   8 
   0 -16  -9 12531.9 1189.85   8 
   0  16  -9 12713.8 1164.43   4 
   0  16  -9 14539.8 1249.36   6 
   0  16 -10 698.712 425.749   4 
   0 -16  10 466.815 578.708   8 
   0  16 -10 376.630 457.412   6 
   0  16 -11 188.744 331.537   4 
   0  16 -11-443.823 396.105   6 
   0 -16  11 118.353 416.318   8 
   0  16 -12 2418.88 514.632   4 
   0 -16  12 1767.43 488.390   8 
   0  16 -12 1120.28 531.017   6 
   0 -16  13 7891.10 732.894   8 
   0  16 -13 7725.22 775.733   4 
   0  16 -14 79.3385 243.675   4 
   0 -18   0 107141. 3505.88   8 
   0  18   0 105422. 3000.62   5 
   0 -18   1 21151.7 1622.07   8 
   0 -18  -1 20760.3 1579.67   8 
   0  18  -1 21565.6 1441.85   5 
   0 -18  -2 45967.9 2317.51   8 
   0 -18   2 43349.9 2284.53   8 
   0  18  -2 44126.7 2051.57   5 
   0 -18   3 16240.7 1477.67   8 
   0 -18  -3 14855.1 1310.52   8 
   0  18  -3 13791.5 1223.63   5 
   0 -18  -4 40876.1 2132.62   8 
   0 -18   4 40537.9 2199.31   8 
   0  18  -4 37743.8 1952.24   5 
   0 -18   5 40681.4 2186.47   8 
   0 -18  -5 46858.5 2221.20   8 
   0  18  -5 45141.0 2137.72   5 
   0 -18  -6-220.094 451.201   8 
   0  18  -6 742.365 561.846   5 
   0 -18   6-140.472 525.044   8 
   0 -18  -7 41026.1 2007.01   8 
   0 -18   7 41503.9 2137.15   8 
   0  18  -7 39809.7 2000.44   5 
   0  18  -7 42389.1 2097.36   6 
   0 -18  -8 3939.59 788.044   8 
   0  18  -8 3053.40 503.256   4 
   0  18  -8 3459.80 768.673   6 
   0 -18   8 3156.04 754.491   8 
   0  18  -9 886.426 385.364   4 
   0 -18   9 818.143 502.311   8 
   0  18  -9 1258.74 597.690   6 
   0  18 -10 5612.96 686.713   4 
   0 -18  10 5931.88 781.271   8 
   0  18 -10 4730.99 733.363   6 
   0  18 -11 689.574 300.274   4 
   0  18 -11 191.770 326.410   6 
   0 -18  11 411.175 374.849   8 
   0 -18  12 5201.16 537.603   8 
   0 -20   0 39734.6 2051.44   8 
   0 -20  -1 1878.13 720.634   8 
   0 -20   1 983.753 621.216   8 
   0  20  -1 1534.55 525.054   5 
   0 -20   2 4258.00 851.500   8 
   0 -20  -2 3903.60 775.245   8 
   0  20  -2 4670.84 676.543   5 
   0 -20   3 9229.22 1027.36   8 
   0 -20  -3 8501.30 913.774   8 
   0  20  -3 9334.63 927.861   5 
   0 -20   4 3955.07 721.725   8 
   0 -20  -4 3160.87 718.442   8 
   0  20  -4 3064.59 641.914   5 
   0 -20   5 12438.5 1143.30   8 
   0 -20  -5 12273.1 1081.83   8 
   0  20  -5 13548.5 1142.65   5 
   0 -20   6 1232.47 498.646   8 
   0 -20  -6 2060.44 545.614   8 
   0  20  -6 1781.39 586.045   6 
   0 -20  -7 2004.46 459.411   8 
   0 -20   7 3105.42 609.074   8 
   0  20  -7 3928.72 744.823   6 
   0 -20   8 10546.9 925.661   8 
   0  20  -8 10248.3 930.902   6 
   0 -20   9 2875.22 467.814   8 
   0  20  -9 4459.07 633.346   6 
   0  20 -10 28659.8 1218.99   6 
   0 -22   0 18854.1 1161.42   8 
   0 -22  -1 524.734 354.383   8 
   0 -22   1-32.8026 315.780   8 
   0 -22   2 5599.23 679.002   8 
   0 -22  -2 5342.02 663.150   8 
   0 -22  -3 663.433 305.196   8 
   0 -22   3 297.994 306.677   8 
   0  22  -3 153.082 366.649   6 
   0 -22  -4 1682.86 317.412   8 
   0 -22   4 908.388 286.998   8 
   0  22  -4 878.682 446.454   6 
   0 -22  -5 1809.99 321.044   8 
   0 -22   5 1244.17 359.364   8 
   0  22  -5 1743.51 490.434   6 
   0 -22   6 4276.98 498.547   8 
   0  22  -6 5400.93 652.296   6 
   0  22  -7-163.111 285.548   6 
   0  22  -8 24119.8 1062.72   6 
   1   1 -18 2012.91 487.980  10 
   1  -1 -18 1617.46 420.091  10 
   1   1 -17 212.658 402.589  10 
   1  -1 -17-219.629 439.977  10 
   1  -1 -16 1849.28 644.661  10 
   1   1 -16 1339.97 521.656  10 
   1  -1 -15 17453.2 1415.98  10 
   1   1 -15 16624.2 1423.45  10 
   1  -1 -14 698.219 536.032  10 
   1   1 -14 375.458 489.183  10 
   1   1 -14 581.641 604.031   4 
   1   1 -13 41647.5 2106.02  10 
   1  -1 -13 43217.4 2110.20  10 
   1   1 -13 42857.2 2226.28   4 
   1  -1 -13 42136.2 2225.48   4 
  -1  -1  13 36137.0 3283.65  12 
   1   1 -12 35.2402 355.555   3 
   1  -1 -12 107.195 378.200  10 
   1   1 -12 1082.08 433.439  10 
   1  -1 -12 918.509 475.430   4 
   1   1 -12 523.128 476.634   4 
   1  -1 -12 474.611 495.458  13 
  -1   1  11 90126.1 4231.92  12 
  -1  -1  11 88281.9 4385.22  12 
   1   1 -11 93213.7 2814.24  10 
   1  -1 -11 92897.6 2801.75  10 
   1   1 -11 87699.8 2902.69   4 
   1  -1 -11 87063.9 2911.74   4 
   1   1 -11 88243.4 2789.96  13 
   1  -1 -11 88171.9 2771.56  13 
  -1  -1  10 8052.16 1187.97  12 
  -1   1  10 6355.34 1213.87  12 
  -1   1   9 258.959 439.278  12 
  -1  -1   9 1520.46 628.029  12 
  -1  -1   8 377.327 427.126  12 
  -1   1   8 671.770 527.436  12 
   1   1  -8 19.5443 262.898  11 
  -1   1   7 10752.9 1084.40  12 
   1   1  -7 9181.93 1183.70  11 
  -1  -1   7 10596.8 1180.85  12 
  -1  -1   6 7220.20 911.746  12 
  -1   1   6 8186.52 850.698  12 
   1   1  -6 7788.72 971.667  11 
  -1  -1   6 7013.33 549.617  14 
  -1  -1   5 350249. 5213.48  12 
  -1   1   5 359854. 4747.85  12 
   1   1  -5 362008. 5384.64  11 
  -1  -1   5 356659. 3629.61  14 
  -1  -1   4 125889. 2764.49  12 
  -1   1   4 119736. 2409.93  12 
  -1  -1   4 127475. 2025.05  14 
  -1   1   4 122844. 1349.46  14 
   1   1  -4 128594. 2879.36  11 
  -1   1   3 37459.7 1175.77  12 
  -1  -1   3 41389.4 1414.57  12 
  -1  -1   3 40655.9 1083.76  14 
   1   1  -3 41523.3 1452.34  11 
  -1   1   2 123995. 1661.44  12 
  -1  -1   2 123008. 2064.80  12 
  -1  -1   2 124858. 1741.72  14 
   1   1  -2 125364. 2131.20  11 
   1   1  -1 877520. 4559.58  11 
  -1  -1   1 877140. 4185.14  14 
  -1  -1   1 852612. 4704.55  12 
   1  -1   1 596178. 3523.87  12 
  -1   1  -1 602532. 3262.42  11 
  -1   1  -2 117644. 1720.27  11 
   1  -1   2 115127. 1572.23  14 
   1  -1   2 113112. 1959.88  12 
   1   1   2 117168. 1442.74   1 
  -1   1  -3 11770.7 697.219  11 
   1  -1   3 11732.8 567.456  14 
   1   1   3 11544.3 442.067   1 
   1   1   3 10942.8 668.327  12 
   1  -1   3 11698.7 795.066  12 
  -1   1  -4 16205.2 928.359  11 
   1  -1   4 17634.2 1092.66  12 
   1   1   4 16275.2 944.178  12 
  -1   1  -5 3594.11 590.450  11 
   1   1   5 3301.20 568.080  12 
   1  -1   5 3446.18 644.002  12 
  -1   1  -6 4778.14 693.346  11 
   1   1   6 5541.25 729.090  12 
   1  -1   6 4896.92 837.375  12 
   1  -1   7 8537.55 1095.21  12 
   1   1   7 9935.99 1027.62  12 
  -1   1  -7 9978.62 1047.12  11 
  -1   1  -8 51110.1 2517.98  11 
   1  -1   8 57155.6 2837.62  12 
   1   1   8 54498.8 2581.22  12 
   1  -1   9 121607. 4433.00  12 
   1   1   9 120178. 4139.64  12 
   1  -1  10 7649.74 1249.56  12 
   1   1  10 10388.0 1342.76  12 
   1   1  11 70079.3 3760.24  12 
   1  -1  11 68043.4 3882.90  12 
  -1   1 -11 65340.5 2328.16  10 
  -1  -1 -11 65698.6 2330.39  10 
  -1  -1 -11 64628.2 2449.98   4 
  -1   1 -11 67977.0 2492.67   4 
  -1  -1 -11 64202.4 2393.58  13 
  -1   1 -11 68275.3 2452.68  13 
   1   1  12 782.498 718.755  12 
   1  -1  12 295.622 299.530  12 
  -1  -1 -12-93.9863 371.733  10 
  -1   1 -12 388.993 497.887  10 
  -1   1 -12 786.658 457.183   4 
  -1  -1 -12-126.017 478.174   4 
  -1   1 -12 629.457 555.117  13 
  -1  -1 -12 61.6721 515.555  13 
   1  -1  13 12221.8 1947.81  12 
  -1  -1 -13 13218.1 1275.04  13 
  -1  -1 -13 11460.1 1176.82  10 
  -1   1 -13 13912.5 1255.14  10 
  -1  -1 -13 13807.2 1329.08   4 
  -1   1 -13 13689.8 1284.13   4 
  -1  -1 -14-609.614 594.341  10 
  -1   1 -14 419.359 515.518  10 
  -1   1 -14 1155.34 534.504   4 
  -1   1 -15-444.744 595.799  10 
  -1  -1 -15 23.7424 394.887  10 
  -1  -1 -16 2130.70 608.538  10 
  -1   1 -16 2426.09 705.621  10 
  -1  -1 -17 12364.1 1054.70  10 
  -1   1 -17 11072.5 996.787  10 
  -1  -1 -18 136.921 275.213  10 
  -1   1 -18 177.443 320.967  10 
   1   3 -18 12892.7 856.404  10 
   1  -3 -18 10554.8 781.146  10 
   1  -3 -17 2531.51 635.774  10 
   1   3 -17 2143.98 586.943  10 
   1   3 -16 28472.9 1625.13  10 
   1  -3 -16 27276.4 1620.48  10 
   1   3 -15 23308.9 1662.04   4 
   1  -3 -15 25219.8 1623.68  10 
   1   3 -15 23698.7 1572.07  10 
   1   3 -14 6506.69 936.083  10 
   1  -3 -14 7394.51 979.913  10 
   1   3 -14 6516.56 1009.66   3 
   1   3 -14 6736.88 1008.22   4 
   1  -3 -13 44163.2 2159.61  13 
   1   3 -13 41473.5 2055.37  10 
   1  -3 -13 46116.3 2165.77  10 
   1   3 -13 42193.7 2224.06   4 
   1   3 -13 42593.7 2150.36   3 
  -1  -3  12 38951.0 3328.23  12 
   1  -3 -12 38785.1 1969.02  13 
   1  -3 -12 43614.8 2050.48  10 
   1   3 -12 42455.1 2019.15  10 
   1   3 -12 41950.1 2121.44   4 
  -1  -3  11 90013.5 4673.46  12 
   1  -3 -11 96611.6 2899.91  13 
   1   3 -11 92068.0 2780.79  10 
   1  -3 -11 98631.6 2904.16  10 
   1   3 -11 94510.6 2992.23   4 
   1  -3 -11 88810.4 2955.06   4 
  -1  -3  10 10474.7 1509.66  12 
   1   3 -10 10327.2 1513.38  11 
  -1   3   9 81595.8 3244.95  12 
  -1  -3   9 83959.4 3970.92  12 
  -1   3   8 756.081 403.228  12 
  -1  -3   8 692.467 655.661  12 
   1   3  -8-363.723 480.166  11 
  -1   3   7 22863.5 1419.67  12 
   1   3  -7 19815.4 1619.31  11 
  -1  -3   7 22658.9 1811.64  12 
  -1  -3   7 20979.3 1273.05  14 
  -1   3   6 51569.7 1868.53  12 
  -1  -3   6 48976.2 2389.08  12 
  -1  -3   6 50635.7 1851.16  14 
   1   3  -6 50669.0 2342.24  11 
  -1   3   5 42351.9 1485.52  12 
  -1  -3   5 42244.7 2022.29  12 
  -1  -3   5 41182.3 1601.80  14 
   1   3  -5 40559.4 1924.97  11 
  -1   3   4 13062.8 708.048  12 
  -1  -3   4 14179.3 1094.11  12 
  -1  -3   4 13082.7 916.714  14 
   1   3  -4 12295.7 1021.36  11 
  -1  -3   3 177398. 3334.65  12 
  -1   3   3 171914. 1968.53  12 
  -1  -3   3 174178. 2925.49  14 
   1   3  -3 177175. 3278.57  11 
  -1  -3   2 64547.0 1814.36  12 
  -1  -3   2 60060.8 1629.81  14 
   1   3  -2 61426.8 1755.39  11 
  -1  -3   1 82195.4 1826.06  12 
  -1  -3   1 82360.7 1791.21  14 
   1   3  -1 80547.9 1783.31  11 
  -1  -3   0 243368. 2789.03  12 
   1  -3   0 238255. 2921.90  14 
  -1  -3   0 243819. 2885.12  14 
   1   3   0 238981. 2747.86  11 
   1  -3   1 16629.9 746.643  12 
  -1  -3  -1 17363.9 739.403  14 
   1  -3   1 15493.3 803.703  14 
  -1   3  -1 15624.8 836.399  11 
   1   3   1 15959.7 665.160  11 
   1  -3   2 327486. 3807.82  12 
  -1  -3  -2 319714. 2823.73  14 
   1  -3   2 330302. 3743.74  14 
  -1   3  -2 323822. 3866.79  11 
   1  -3   3 209536. 3495.80  12 
   1  -3   3 208137. 3144.43  14 
  -1   3  -3 209632. 3372.98  11 
  -1   3  -4 135082. 2991.33  11 
   1  -3   4 135571. 2705.55  14 
   1  -3   4 138261. 3209.00  12 
   1   3   4 129267. 2350.77  12 
   1   3   4 134260. 1468.48   1 
  -1   3  -5 3366.80 638.399  11 
   1  -3   5 3190.77 493.678  14 
   1   3   5 3631.26 512.894  12 
   1  -3   5 3093.66 661.089  12 
  -1   3  -6 287131. 5204.88  11 
   1  -3   6 283828. 5599.02  12 
   1   3   6 286154. 4525.26  12 
  -1   3  -7 194071. 4675.23  11 
   1   3   7 201184. 4216.18  12 
   1  -3   7 195892. 5073.48  12 
  -1   3  -8 53379.3 2678.23  11 
   1  -3   8 62692.1 3161.15  12 
   1   3   8 59906.9 2567.79  12 
   1   3   9 68271.6 3002.28  12 
   1  -3   9 72985.3 3658.99  12 
  -1   3  -9 63898.8 3210.02  11 
   1  -3  10 4735.04 1221.20  12 
   1   3  10 7099.70 1051.20  12 
  -1  -3 -10 6889.83 752.567  13 
   1  -3  11 95254.6 4836.02  12 
  -1  -3 -11 97312.8 2866.67  10 
  -1   3 -11 93642.2 2809.23  10 
  -1   3 -11 91017.4 2924.67   4 
  -1  -3 -11 85043.8 2743.86  13 
   1  -3  12 5285.66 1203.37  12 
  -1   3 -12 4004.03 682.766  10 
  -1  -3 -12 3121.08 666.284  10 
  -1   3 -12 3076.13 643.096   4 
  -1  -3 -12 3707.15 756.216  13 
   1  -3  13 24854.2 2799.18  12 
  -1  -3 -13 24942.3 1694.45  13 
  -1   3 -13 26022.9 1745.51   4 
  -1  -3 -13 26728.6 1669.32  10 
  -1   3 -13 28111.8 1716.04  10 
  -1  -3 -14 876.864 624.700  13 
  -1   3 -14-352.563 477.587  10 
  -1  -3 -14 582.290 582.689  10 
  -1   3 -14 305.819 434.743   4 
  -1   3 -15 4256.39 798.799  10 
  -1  -3 -15 3808.78 752.130  10 
  -1   3 -15 4024.82 847.709   4 
  -1   3 -16 4224.32 722.487  10 
  -1  -3 -16 3142.85 686.552  10 
  -1   3 -16 3364.15 651.830   4 
  -1   3 -17 2468.74 512.440  10 
  -1  -3 -17 1694.02 508.303  10 
  -1   3 -18 552.630 307.095  10 
  -1  -3 -18 544.289 354.975  10 
   1   5 -18 10474.3 683.302  10 
   1  -5 -18 11298.4 743.211  10 
   1   5 -17 2340.89 520.597  10 
   1  -5 -17 3153.65 537.854  10 
   1  -5 -16 29070.8 1565.61  10 
   1   5 -16 29700.2 1537.30  10 
   1   5 -16 31312.5 1773.87   4 
   1  -5 -15 22853.9 1511.49  10 
   1   5 -15 24382.3 1546.30  10 
   1   5 -15 21713.5 1607.20   4 
   1   5 -15 20044.7 1448.95   3 
   1   5 -14 8239.03 1043.54  10 
   1   5 -14 6428.71 985.343   4 
   1  -5 -14 6291.50 928.804  10 
   1   5 -14 7050.58 976.829   3 
   1   5 -13 110991. 3272.14  10 
   1  -5 -13 117337. 3421.70  10 
   1   5 -13 110900. 3552.09   4 
   1  -5 -13 104092. 3284.55  13 
  -1  -5  12 1834.53 1048.38  12 
   1  -5 -12 2599.32 749.347  13 
   1   5 -12 2541.20 642.145  10 
   1  -5 -12 2168.52 635.770  10 
   1   5 -12 1456.41 608.286   4 
   1  -5 -11 134795. 3422.95  13 
   1  -5 -11 144424. 3539.02  10 
   1   5 -11 135836. 3379.61  10 
   1   5 -11 137966. 3671.08   4 
  -1  -5  10 7958.56 1394.05  12 
   1  -5 -10 7299.83 786.133  13 
   1   5 -10 8284.17 1344.97  11 
   1  -5 -10 7301.56 828.732  10 
   1   5 -10 6547.36 843.091   4 
   1   5 -10 6618.79 810.377  10 
   1   5  -9 92394.4 4254.18  11 
  -1  -5   9 97102.6 4497.45  12 
   1   5  -8 26180.9 2127.47  11 
  -1  -5   8 29219.2 1857.32  14 
  -1  -5   8 28341.7 2347.70  12 
   1   5  -7 26907.8 2003.09  11 
  -1  -5   7 28993.6 1759.02  14 
  -1  -5   7 24606.5 1979.48  12 
   1   5  -6 169423. 4609.38  11 
  -1  -5   6 177242. 4164.49  14 
  -1   5   6 175427. 2981.64  12 
  -1  -5   6 172931. 4795.80  12 
   1   5  -5 8699.49 1044.97  11 
  -1  -5   5 7823.73 898.229  14 
  -1   5   5 11009.0 644.742  12 
  -1  -5   5 8951.46 1062.23  12 
   1   5  -4 34700.2 1838.55  11 
  -1  -5   4 35754.0 1732.23  14 
  -1   5   4 33800.7 762.234  12 
  -1  -5   4 33801.9 1834.11  12 
   1   5  -3 7496.60 930.570  11 
  -1  -5   3 8662.74 851.996  14 
  -1  -5   3 7905.40 878.180  12 
   1   5  -2 5347.37 706.858  11 
  -1  -5   2 5893.79 757.252  14 
  -1  -5   2 5506.06 716.498  12 
   1   5  -1 60429.6 1926.03  11 
  -1  -5   1 62887.6 1990.17  14 
   1  -5  -1 63147.4 1866.72  14 
  -1  -5   1 64948.2 1930.54  12 
   1   5   0 19260.8 1060.22  11 
   1  -5   0 21931.9 1181.67  14 
  -1  -5   0 22370.9 1167.20  14 
   1  -5   0 21776.0 850.676  12 
  -1  -5   0 21465.7 1043.25  12 
   1   5   1 128329. 2499.04  11 
  -1   5  -1 129685. 2870.40  11 
   1  -5   1 131206. 2874.34  14 
  -1  -5  -1 128596. 2587.28  14 
   1  -5   1 136890. 2469.62  12 
  -1   5  -2 397166. 5279.56  11 
  -1  -5  -2 412732. 4380.97  14 
   1  -5   2 409363. 5231.84  14 
   1  -5   2 411278. 4903.65  12 
  -1   5  -3 23902.1 1427.47  11 
   1  -5   3 26256.1 1426.85  14 
  -1  -5  -3 22908.6 1010.24  14 
   1  -5   3 23698.6 1353.52  12 
  -1   5  -4 62180.2 2396.57  11 
   1  -5   4 69633.8 2388.70  14 
   1  -5   4 64932.4 2459.22  12 
   1   5   4 65236.5 1480.84  12 
  -1   5  -5 131860. 3683.51  11 
   1  -5   5 133933. 3443.63  14 
   1  -5   5 137820. 3868.13  12 
   1   5   5 129286. 2446.70  12 
  -1   5  -6 118321. 3741.69  11 
   1  -5   6 121991. 3415.60  14 
   1   5   6 121408. 2667.33  12 
   1  -5   6 112193. 3846.41  12 
  -1   5  -7 157271. 4622.75  11 
   1   5   7 164911. 3560.63  12 
   1  -5   7 162070. 4945.76  12 
  -1   5  -8 28129.1 2147.60  11 
   1  -5   8 32916.5 2473.51  12 
  -1   5  -9 119020. 4638.42  11 
   1  -5   9 131614. 5218.77  12 
   1  -5  10-305.456 673.833  12 
  -1  -5 -10 249.751 342.223  13 
  -1   5 -10 1116.99 502.908  11 
  -1  -5 -10-235.072 340.455  10 
  -1   5 -10 132.399 317.893  10 
  -1   5 -10-557.702 440.880   4 
   1  -5  11 162445. 6645.47  12 
  -1  -5 -11 163872. 3745.82  10 
  -1   5 -11 153817. 3581.78  10 
  -1   5 -11 162119. 3916.21   4 
  -1  -5 -11 158619. 3728.56  13 
  -1  -5 -12 298.149 366.684  13 
  -1   5 -12 593.696 495.208  10 
  -1  -5 -12 139.910 409.089  10 
  -1   5 -12 221.480 415.110   4 
  -1  -5 -13 30494.4 1790.34  10 
  -1  -5 -13 29027.3 1774.44  13 
  -1   5 -13 32664.4 1854.91  10 
  -1   5 -13 30023.5 1855.63   4 
  -1  -5 -14 7828.57 996.591  10 
  -1   5 -14 10139.2 1089.95  10 
  -1   5 -14 8473.17 973.673   3 
  -1   5 -14 7147.02 1022.17   4 
  -1  -5 -14 6891.28 992.149  13 
  -1   5 -15 3124.20 796.593   4 
  -1   5 -15 2695.46 634.095  10 
  -1  -5 -15 2094.31 668.295  10 
  -1   5 -16 12194.2 1129.22   4 
  -1  -5 -16 13502.0 1079.25  10 
  -1   5 -16 13704.5 1082.32  10 
  -1  -5 -17 144.445 350.261  10 
  -1   5 -17 419.944 353.594  10 
  -1   5 -18 1850.88 348.108  10 
  -1  -5 -18 2494.32 378.148  10 
  -1  -7  18 3567.59 475.080   8 
   1  -7 -17 1309.90 340.091  10 
   1   7 -16 11585.0 919.806  10 
   1  -7 -16 9260.93 876.920  10 
   1   7 -16 9438.80 1041.77   4 
   1   7 -16 10220.9 950.657   3 
   1   7 -15 10705.6 963.082  10 
   1  -7 -15 10864.9 1020.52  10 
   1   7 -15 9570.75 1078.18   3 
   1   7 -15 8107.70 1092.84   4 
   1   7 -14 429.604 460.914  10 
   1  -7 -14 428.949 535.559  10 
   1   7 -14 557.525 614.427   4 
   1   7 -13 25242.1 1791.95   4 
   1  -7 -13 24581.4 1638.80  13 
   1   7 -13 27483.8 1627.14  10 
   1  -7 -13 29121.5 1694.69  10 
  -1  -7  12 20972.0 2717.83  12 
   1   7 -12 18579.5 1490.92   4 
   1  -7 -12 19541.8 1402.66  13 
   1   7 -12 23140.2 1476.62  10 
   1  -7 -12 19414.8 1384.19  10 
  -1  -7  11 39199.3 3508.36  12 
   1   7 -11 42631.9 3500.28  11 
   1  -7 -11 42225.0 1963.10  10 
   1   7 -11 39981.9 1841.66  10 
   1   7 -11 39938.3 2037.24   4 
   1  -7 -11 41690.0 1927.92  13 
  -1  -7  10 71758.6 4385.69  12 
   1   7 -10 66647.5 4105.73  11 
   1   7 -10 75877.5 2508.22   6 
   1  -7 -10 72401.1 2423.43  10 
   1   7 -10 72721.0 2599.16   4 
   1  -7 -10 71731.5 2398.38  13 
   1   7  -9 37907.9 2923.57  11 
  -1  -7   9 36052.5 3037.54  12 
   1   7  -9 36016.2 1733.12   4 
   1  -7  -9 33592.0 1756.63   8 
   1   7  -8 157166. 5487.65  11 
  -1  -7   8 157569. 4923.85  14 
  -1  -7   8 163400. 5841.71  12 
   1   7  -7 13013.6 1637.05  11 
  -1  -7   7 12295.1 1344.10  14 
  -1  -7   7 13509.3 1650.92  12 
   1   7  -6 218099. 5746.13  11 
  -1  -7   6 208691. 5186.14  14 
  -1  -7   6 214989. 5843.64  12 
   1   7  -5 2789.00 885.586  11 
  -1  -7   5 3300.55 747.338  14 
  -1  -7   5 3730.73 906.600  12 
   1   7  -4 378121. 6713.24  11 
  -1  -7   4 377240. 6409.56  14 
  -1  -7   4 379660. 6754.00  12 
   1   7  -3 41438.2 2123.80  11 
  -1  -7   3 42153.2 2112.90  14 
  -1  -7   3 40662.7 2074.20  12 
   1   7  -2 94875.0 3019.33  11 
  -1  -7   2 98492.3 3079.85  14 
  -1  -7   2 97280.6 2920.08  12 
   1   7  -1 6511.34 887.502  11 
   1  -7  -1 5245.64 701.493  14 
  -1  -7   1 5037.28 778.824  14 
  -1  -7   1 4730.96 726.600  12 
  -1   7   0 10573.7 1041.69  11 
   1   7   0 9793.27 929.412  11 
  -1  -7   0 9053.50 909.548  14 
   1  -7   0 9373.21 987.910  14 
   1  -7   0 9404.22 706.209  12 
  -1  -7   0 9465.05 838.359  12 
  -1   7  -1 28633.1 1667.96  11 
   1   7   1 29877.2 1520.45  11 
   1  -7   1 28717.6 1688.66  14 
  -1  -7  -1 28994.9 1530.54  14 
   1  -7   1 31983.3 1438.69  12 
  -1   7  -2 6243.05 833.913  11 
   1   7   2 7418.67 755.999  11 
   1  -7   2 7011.70 921.578  14 
  -1  -7  -2 6224.95 768.782  14 
   1  -7   2 6776.73 777.419  12 
   1   7   3 6146.08 641.712  11 
  -1   7  -3 4843.26 880.745  11 
   1  -7   3 5623.24 894.469  14 
  -1  -7  -3 5823.10 689.459  14 
   1  -7   3 5860.69 781.623  12 
   1   7   4 188066. 3464.07  11 
  -1   7  -4 189841. 4736.77  11 
   1  -7   4 188338. 4616.90  14 
   1  -7   4 183792. 4562.85  12 
  -1   7  -5 27160.9 1969.84  11 
   1  -7   5 29531.1 1916.65  14 
  -1   7  -6 18306.5 1695.43  11 
   1  -7   6 19721.0 1660.46  14 
   1  -7   6 17692.8 1717.78  12 
  -1   7  -7 220406. 6019.73  11 
   1  -7   7 210552. 6165.73  12 
  -1   7  -8 11362.2 1458.84  11 
   1  -7   8 8353.79 1420.70  12 
  -1  -7  -9 69164.7 2242.03  13 
   1  -7   9 65539.3 3973.05  12 
  -1   7  -9 64837.2 2312.66   5 
  -1   7  -9 66840.2 3776.07  11 
  -1  -7  -9 68370.4 2575.50   8 
  -1   7  -9 64546.7 2303.05   4 
   1  -7  10-135.861 294.307  12 
  -1  -7 -10-317.996 333.827  13 
  -1   7 -10-159.589 275.926  11 
  -1  -7 -10 738.825 282.885  10 
  -1   7 -10 418.507 471.764  10 
  -1   7 -10-96.5187 364.553   4 
   1  -7  11 37319.1 3386.78  12 
  -1  -7 -11 43342.8 2018.69  13 
  -1  -7 -11 40368.6 1885.97  10 
  -1   7 -11 37695.3 1814.72  10 
  -1   7 -11 40808.6 2042.30   4 
   1  -7  12 24454.4 2910.89  12 
  -1  -7 -12 25087.4 1547.11  10 
  -1  -7 -12 24342.9 1596.81  13 
  -1   7 -12 24202.7 1498.40  10 
  -1   7 -12 23688.2 1684.66   4 
  -1   7 -13 31139.9 1706.79  10 
  -1  -7 -13 32326.9 1792.87  10 
  -1  -7 -13 29754.8 1782.56  13 
  -1   7 -13 29375.7 1900.03   4 
  -1  -7 -14 70734.1 2532.95  10 
  -1   7 -14 72088.1 2531.05  10 
  -1  -7 -14 68592.2 2644.36  13 
  -1   7 -14 65215.3 2736.13   4 
  -1   7 -15 6775.30 962.226   4 
  -1  -7 -15 5251.44 736.199  10 
  -1   7 -15 4457.29 754.121   3 
  -1   7 -15 5968.08 756.923  10 
  -1   7 -16 40970.6 1924.44   4 
  -1   7 -16 39021.3 1576.84  10 
  -1  -7 -16 39413.6 1643.47  10 
  -1   7 -17 159.633 220.749  10 
  -1  -7 -17 375.926 270.152  10 
   1  -7  18 8812.42 641.043   8 
  -1  -9  17 52.3339 266.318   8 
  -1  -9  16 7149.24 852.517   8 
   1   9 -16 7717.37 780.422   3 
   1   9 -16 7559.64 867.202   4 
   1  -9 -15 5257.21 632.178  10 
   1   9 -15 4463.66 712.519   3 
   1   9 -15 5293.11 838.968   4 
   1   9 -14 74.5629 585.434   4 
   1  -9 -14 948.957 422.892  10 
   1  -9 -13 2723.82 669.897  13 
   1   9 -13 1994.08 724.559   4 
   1  -9 -13 2285.66 605.000  10 
   1   9 -12 17520.3 1494.63   4 
   1  -9 -12 15877.3 1266.28  13 
  -1  -9  11 199.962 1185.99  12 
   1   9 -11 19.4083 320.698   6 
   1   9 -11 577.425 1003.89  11 
   1   9 -11-436.001 527.770   4 
   1  -9 -11 711.743 418.650  13 
   1   9 -10 108037. 5520.03  11 
  -1  -9  10 109441. 5734.38  12 
   1   9 -10 109131. 3155.09   6 
   1   9 -10 106985. 3245.37   4 
   1  -9 -10 109122. 2997.37  13 
   1  -9  -9 167.329 340.901  13 
  -1  -9   9 1375.22 754.002  12 
   1   9  -9 605.964 301.057   6 
   1   9  -9 377.160 433.990   4 
   1  -9  -9 487.592 396.683   8 
  -1  -9   8 228764. 6693.45  14 
  -1  -9   8 237300. 7602.68  12 
   1   9  -8 236397. 4414.78   5 
   1   9  -8 219931. 4133.49   6 
   1   9  -8 226753. 7153.93  11 
   1   9  -8 238261. 4331.67   4 
   1  -9  -8 227247. 4492.99   8 
   1   9  -7-48.8068 448.190  11 
  -1  -9   7 1001.70 579.619  14 
  -1  -9   7 109.643 682.936  12 
   1   9  -6 232542. 6596.88  11 
  -1  -9   6 238247. 6358.19  14 
  -1  -9   6 239746. 6748.26  12 
   1   9  -5 11912.2 1501.77  11 
  -1  -9   5 10496.1 1348.34  14 
  -1  -9   5 13468.7 1583.08  12 
   1   9  -4 271945. 6447.49  11 
  -1  -9   4 269022. 6268.61  14 
  -1  -9   4 271514. 6276.72  12 
   1   9  -3 119124. 4071.68  11 
  -1  -9   3 120583. 4099.42  14 
  -1  -9   3 119179. 3911.65  12 
  -1   9   2 5447.04 813.549  11 
   1   9  -2 7337.17 1099.90  11 
  -1  -9   2 4535.64 904.016  14 
  -1  -9   2 6024.58 805.882  12 
  -1   9   1 25811.9 1814.69  11 
   1   9  -1 25142.5 1738.70  11 
  -1  -9   1 25447.5 1829.22  14 
  -1  -9   1 27610.2 1677.81  12 
   1   9   0 8424.76 1095.23  11 
  -1   9   0 8371.05 1063.83  11 
  -1  -9   0 7558.39 1017.01  14 
   1  -9   0 6816.61 983.805  14 
   1  -9   0 7345.59 757.980  12 
  -1   9  -1 56670.0 2663.75  11 
   1   9   1 56334.2 2432.23  11 
   1  -9   1 55899.4 2644.95  14 
  -1  -9  -1 57691.9 2513.53  14 
   1  -9   1 60910.3 2264.82  12 
   1   9   2 43169.1 2091.98  11 
  -1   9  -2 43534.5 2405.55  11 
  -1  -9  -2 43866.0 2142.90  14 
   1  -9   2 40876.2 2384.11  14 
   1  -9   2 37966.3 2007.62  12 
  -1   9  -3 6347.30 1070.30  11 
   1   9   3 10048.6 1031.43  11 
   1  -9   3 7736.11 1124.73  14 
  -1  -9  -3 7418.56 886.092  14 
   1  -9   3 8181.52 971.744  12 
   1   9   4 134747. 3499.88  11 
  -1   9  -4 134344. 4529.55  11 
   1  -9   4 132140. 4413.03  14 
   1  -9   4 127083. 4232.96  12 
  -1   9  -5 2526.98 810.094  11 
   1  -9   5 1237.06 717.987  14 
   1  -9   5 1727.47 588.399  12 
  -1   9  -6 67960.7 3561.19  11 
   1  -9   6 70901.7 3655.74  12 
  -1   9  -7 7471.54 1363.83  11 
   1  -9   7 7568.89 1355.81  12 
  -1  -9  -8 33751.4 1565.00  13 
   1  -9   8 36132.1 3015.11  12 
  -1   9  -8 33804.3 1682.85   5 
  -1   9  -8 36665.7 2897.74  11 
  -1   9  -8 36374.8 1746.18   4 
  -1  -9  -8 38322.5 1936.23   8 
  -1  -9  -9 6883.38 797.405  13 
   1  -9   9 6247.90 1418.40  12 
  -1   9  -9 8603.05 947.222   5 
  -1   9  -9 6713.06 804.696   6 
  -1   9  -9 8173.77 1385.97  11 
  -1   9  -9 6823.12 878.109   4 
  -1  -9  -9 8558.57 1036.63   8 
  -1  -9 -10 3331.92 633.108  13 
   1  -9  10 4531.09 1377.81  12 
  -1   9 -10 2899.73 665.762   6 
  -1   9 -10 2239.38 1031.79  11 
  -1   9 -10 2788.42 692.648   4 
  -1  -9 -10 2065.14 649.726   8 
   1  -9  11 13786.2 2106.75  12 
  -1   9 -11 12753.5 1279.38   4 
  -1  -9 -11 11840.4 1121.69  13 
  -1   9 -12 34022.2 1993.34   4 
  -1  -9 -12 37181.5 1912.03  13 
  -1   9 -13 1669.69 659.947   4 
  -1  -9 -13 1826.97 605.583  13 
  -1   9 -14 58869.4 2538.93   4 
  -1  -9 -14 63122.8 2427.57  13 
  -1  -9 -14 56632.3 2098.68  10 
  -1   9 -15-34.6300 550.278   4 
  -1   9 -15-402.927 419.574   3 
  -1   9 -16 34008.0 1656.04   4 
   1  -9  16 31031.3 1658.59   8 
  -1   9 -16 30887.4 1375.95   3 
   1  -9  17 2156.33 457.576   8 
  -1 -11  16 13631.0 1000.98   8 
   1  11 -16 15291.7 1032.41   4 
   1  11 -16 15098.4 951.625   3 
   1  11 -15 471.122 397.672   4 
   1  11 -15-313.737 366.574   3 
  -1 -11  15 477.429 490.298   8 
   1  11 -14 7422.59 973.900   4 
  -1 -11  14 5506.39 918.684   8 
   1  11 -13 3317.35 791.265   4 
   1 -11 -13 4261.64 724.980  13 
  -1 -11  13 2264.29 875.737   8 
   1  11 -12 1040.00 548.996   4 
   1 -11 -12 744.987 504.411  13 
   1  11 -12 116.797 360.962   6 
  -1 -11  12-119.302 504.592   8 
   1  11 -11 4598.11 877.516   4 
   1 -11 -11 4081.91 736.936  13 
   1  11 -11 5359.68 770.863   6 
   1  11 -10 38824.9 3502.90  11 
  -1 -11  10 38636.0 3744.45  12 
   1  11 -10 39783.2 2018.19   6 
   1  11 -10 40886.8 2062.95   4 
   1 -11 -10 41455.2 1851.29  13 
   1 -11  -9 1132.59 312.029  13 
  -1 -11   9-10.4999 468.152  12 
   1  11  -9 143.960 257.275   6 
   1  11  -9 1264.38 673.943  11 
   1  11  -9 1020.97 512.725   4 
   1  11  -9 939.604 525.478   5 
   1 -11  -9 1674.62 569.999   8 
  -1 -11   8 70663.8 4493.04  12 
   1  11  -8 78278.0 2697.09   5 
  -1 -11   8 73145.4 2968.46   8 
   1  11  -8 70474.4 4352.85  11 
   1  11  -8 74858.1 2576.52   4 
   1 -11  -8 76015.8 2704.69   8 
  -1 -11   7 7297.90 1372.15  14 
  -1 -11   7 5979.19 1391.74  12 
  -1 -11   7 6695.74 944.406   8 
   1  11  -7 6303.57 1396.37  11 
   1  11  -7 6550.23 770.295   4 
   1  11  -7 5945.25 818.753   5 
   1 -11  -7 5978.71 819.913   8 
   1  11  -6 91466.6 4575.54  11 
  -1 -11   6 89498.9 3078.95   8 
   1  11  -6 88236.1 2660.17   5 
  -1 -11   6 88171.8 4507.38  12 
  -1 -11   6 88351.1 4364.42  14 
   1  11  -5 21600.7 2201.34  11 
  -1  11   5 28006.5 2023.82  11 
  -1 -11   5 23628.8 2194.64  12 
  -1 -11   5 25492.5 2336.65  14 
  -1  11   4 112929. 4041.13  11 
   1  11  -4 110464. 4610.09  11 
  -1 -11   4 111872. 4455.03  12 
  -1 -11   4 113385. 4679.16  14 
  -1  11   3 16023.7 1593.09  11 
   1  11  -3 22106.0 1959.54  11 
  -1 -11   3 18030.1 1703.91  12 
  -1 -11   3 21279.0 2066.60  14 
  -1  11   2 27382.7 2041.75  11 
   1  11  -2 29602.5 2277.37  11 
  -1 -11   2 24378.8 1911.09  12 
  -1 -11   2 24447.8 2053.42  14 
   1  11  -1 22097.4 1910.22  11 
  -1  11   1 21212.7 1848.98  11 
  -1 -11   1 20638.4 1896.59  14 
  -1  11   0 24556.3 2000.78  11 
   1  11   0 21654.2 1878.24  11 
  -1 -11   0 20667.6 1851.31  14 
   1  11   1 34409.0 2169.25  11 
  -1  11  -1 33585.6 2387.82  11 
  -1 -11  -1 34922.1 2308.09  14 
  -1  11  -2 240439. 6379.19  11 
   1  11   2 241940. 5625.15  11 
   1 -11   2 227195. 5350.37  12 
  -1 -11  -2 231249. 5707.69  14 
   1 -11   2 239307. 6366.54  14 
  -1  11  -3 26133.0 2223.58  11 
   1  11   3 24071.3 1756.85  11 
   1 -11   3 22725.8 1859.70  12 
   1 -11   3 28185.8 2274.46  14 
   1 -11   4 182089. 5547.34  12 
  -1  11  -4 174079. 5825.13  11 
   1  11   4 178374. 4669.54  11 
   1 -11   5 52659.0 3201.69  12 
  -1  11  -5 53786.5 3345.99  11 
  -1  11  -6 74084.7 4110.94  11 
  -1  11  -6 72434.8 2438.47   5 
   1 -11   6 74124.1 4052.52  12 
  -1 -11  -6 71619.4 2590.89   8 
   1 -11   7 13430.2 1943.71  12 
  -1  11  -7 13727.0 1137.84   5 
   1 -11   7 16062.5 1395.89   8 
  -1  11  -7 12432.2 1851.24  11 
  -1  11  -7 13799.0 1115.25   4 
  -1 -11  -7 15186.2 1314.09   8 
  -1 -11  -8 57075.4 2062.27  13 
   1 -11   8 57518.5 4062.26  12 
  -1  11  -8 56837.3 2312.70   5 
  -1  11  -8 52700.1 3727.25  11 
  -1  11  -8 55113.8 2244.84   4 
  -1 -11  -8 55474.1 2394.80   8 
  -1 -11  -9 524.250 326.695  13 
   1 -11   9-270.571 900.425  12 
  -1  11  -9 436.151 476.894   6 
  -1  11  -9 927.188 879.484  11 
  -1  11  -9 421.560 504.488   5 
  -1  11  -9 13.1375 464.842   4 
  -1 -11  -9 641.805 489.983   8 
  -1 -11 -10 159.099 327.661  13 
   1 -11  10 1373.50 911.461  12 
  -1  11 -10 76.7239 435.647   4 
  -1  11 -10 1139.51 337.361   6 
  -1 -11 -10 1110.08 570.847   8 
  -1  11 -11 358.058 589.713   4 
  -1  11 -11 1104.32 363.841   6 
  -1 -11 -11 609.285 400.509  13 
  -1  11 -12 10010.4 1140.26   4 
   1 -11  12 10066.4 1239.16   8 
  -1 -11 -12 8328.69 952.449  13 
  -1  11 -13-45.2898 534.551   4 
   1 -11  13 189.859 611.272   8 
  -1 -11 -13 981.994 458.177  13 
  -1  11 -14 26796.3 1658.34   4 
   1 -11  14 24775.5 1666.49   8 
  -1 -11 -14 27798.2 1485.97  13 
  -1  11 -15 1357.55 570.859   4 
  -1  11 -15 428.141 373.781   3 
   1 -11  15 1442.41 523.450   8 
   1 -11  16 9773.45 825.009   8 
  -1  11 -16 10580.4 885.406   4 
  -1  11 -16 9088.61 708.768   3 
   1  13 -15-27.3819 234.273   4 
   1  13 -15 264.085 286.775   3 
  -1 -13  15 693.775 373.229   8 
  -1 -13  14 19013.4 1369.30   8 
   1  13 -14 19676.0 1293.87   4 
  -1 -13  13 371.830 648.831   8 
   1  13 -13 1353.73 499.309   4 
  -1 -13  12 73.3966 535.425   8 
   1  13 -12 1743.63 553.055   6 
   1  13 -12 870.394 528.615   4 
  -1 -13  11 2438.76 747.917   8 
   1  13 -11 1091.98 523.472   6 
   1  13 -11 2940.14 749.548   4 
   1  13 -10 13447.1 1236.67   6 
  -1 -13  10 13830.8 1515.31   8 
   1  13 -10 17135.0 1381.08   4 
   1  13  -9 5819.55 875.385   6 
  -1 -13   9 5784.47 1009.18   8 
   1  13  -9 5100.81 923.723   4 
   1 -13  -9 5629.18 806.572   8 
  -1 -13   8 40279.3 3666.14  12 
   1  13  -8 45156.6 2149.60   6 
  -1 -13   8 41042.6 2367.68   8 
   1  13  -8 41670.9 2077.07   5 
   1  13  -8 48549.6 3809.57  11 
   1  13  -8 42463.5 2023.95   4 
   1 -13  -8 43213.0 2125.87   8 
  -1 -13   7 3456.20 1138.12  12 
  -1 -13   7 1242.71 533.671   8 
   1  13  -7 3188.66 1087.65  11 
   1  13  -7 1169.61 542.844   4 
   1  13  -7 962.957 579.948   5 
   1 -13  -7 1236.84 467.155   8 
  -1 -13   6 51538.6 3684.38  12 
   1  13  -6 54422.7 2220.10   5 
   1  13  -6 52956.9 3784.93  11 
   1  13  -6 52709.6 2089.96   4 
  -1 -13   6 56506.6 2653.62   8 
   1 -13  -6 57571.0 2352.70   8 
  -1 -13   5 5784.38 1318.88  14 
   1  13  -5 4115.91 1126.86  11 
  -1 -13   5 5068.62 845.443   8 
   1  13  -5 2295.09 587.224   4 
   1  13  -5 4755.32 784.248   5 
   1 -13  -5 3810.61 692.064   8 
  -1  13   4 11810.9 1468.53  11 
   1  13  -4 9174.57 1647.45  11 
   1  13  -4 10330.2 1018.46   5 
  -1 -13   4 10472.1 1689.99  14 
   1 -13  -4 8793.60 953.848   8 
  -1 -13   4 12120.5 1250.86   8 
  -1 -13   3 1525.65 777.697  14 
  -1  13   3 3556.14 879.801  11 
   1  13  -3 2302.10 964.433  11 
  -1 -13   3 2854.80 730.746   8 
  -1 -13   2 10339.3 1619.50  14 
   1  13  -2 11383.5 1619.47  11 
  -1  13   2 13481.7 1753.12  11 
  -1 -13   1 6408.07 1447.57  14 
  -1  13   1 6551.08 1219.36  11 
   1  13  -1 7620.02 1360.18  11 
  -1 -13   0 73115.4 3837.98  14 
  -1  13   0 68632.7 3707.46  11 
   1  13   0 73087.3 3719.37  11 
  -1  13  -1 2543.67 821.929  11 
   1  13   1 770.002 617.344  11 
   1  13   2 197296. 5826.52  11 
  -1  13  -2 202625. 6619.85  11 
  -1 -13  -3 3849.41 651.254   8 
   1  13   3 4193.21 971.073  11 
  -1  13  -3 2006.14 693.142  11 
  -1  13  -4 191757. 3953.85   5 
  -1  13  -4 183107. 3667.22   4 
   1 -13   4 190632. 4427.22   8 
  -1 -13  -4 197576. 4424.10   8 
  -1  13  -4 198264. 6916.16  11 
  -1  13  -5 8928.61 1012.11   5 
   1 -13   5 8024.46 918.294   8 
  -1  13  -5 10805.1 1700.60  11 
  -1  13  -5 8149.57 857.529   4 
  -1 -13  -5 9039.89 1052.02   8 
   1 -13   6 151911. 6199.74  12 
  -1  13  -6 158195. 3821.15   5 
  -1  13  -6 165987. 6734.14  11 
  -1  13  -6 156418. 3661.75   4 
  -1 -13  -6 162362. 4096.67   8 
   1 -13   6 162554. 4300.69   8 
   1 -13   7 4828.72 1350.03  12 
  -1  13  -7 6417.91 906.529   5 
   1 -13   7 7352.68 967.297   8 
  -1  13  -7 7415.70 1655.92  11 
  -1  13  -7 5559.76 807.440   4 
  -1 -13  -7 7942.41 1049.57   8 
   1 -13   8 37104.3 3498.71  12 
  -1  13  -8 45497.2 3910.57  11 
  -1  13  -8 42490.0 2030.45   4 
  -1 -13  -8 47826.2 2316.44   8 
   1 -13   8 44569.4 2429.59   8 
  -1  13  -8 41397.8 2073.43   5 
  -1  13  -9 4052.84 802.607   5 
  -1  13  -9 4694.30 785.074   4 
  -1 -13  -9 3772.04 859.740   8 
  -1  13  -9 4320.19 784.169   6 
   1 -13   9 3076.83 796.567   8 
  -1 -13 -10 2398.32 525.873  13 
  -1  13 -10 2906.72 718.313   4 
  -1 -13 -10 2247.79 679.582   8 
   1 -13  10 2527.44 785.885   8 
  -1  13 -10 2821.17 611.210   6 
  -1  13 -11 16351.7 1403.49   4 
  -1 -13 -11 14187.5 1101.60  13 
  -1  13 -11 13872.3 1186.50   6 
   1 -13  11 12600.8 1334.67   8 
  -1  13 -12 2139.23 664.153   4 
  -1 -13 -12 1083.40 496.078  13 
  -1  13 -12 2488.80 633.409   6 
   1 -13  12 1640.15 635.053   8 
  -1  13 -13 1158.15 537.218   4 
  -1 -13 -13 1255.98 358.040  13 
   1 -13  13 1254.56 621.266   8 
  -1  13 -14 15216.5 1149.89   4 
   1 -13  14 14631.5 1180.47   8 
  -1  13 -15 1016.99 346.232   3 
  -1  13 -15 1373.62 425.774   4 
   1 -13  15 1711.71 433.085   8 
  -1  13 -16 8996.51 657.132   4 
   1  15 -14 10116.6 784.728   4 
  -1 -15  14 10641.3 872.931   8 
   1  15 -13 4515.78 650.233   4 
  -1 -15  13 5512.56 787.714   8 
   1  15 -12 3366.01 636.988   4 
  -1 -15  12 2467.60 771.549   8 
   1  15 -12 2268.44 504.568   6 
   1  15 -11 195.952 356.896   4 
   1  15 -11 277.666 485.984   6 
  -1 -15  11 486.474 613.963   8 
   1  15 -10 3553.28 752.235   4 
   1  15 -10 2295.03 626.976   6 
  -1 -15  10 3582.03 862.670   8 
   1 -15  -9 1308.97 521.860   8 
   1  15  -9 2857.93 657.632   4 
   1  15  -9 2032.46 637.827   6 
  -1 -15   9 1412.01 687.401   8 
   1 -15  -8 5190.22 783.461   8 
   1  15  -8 5966.89 886.520   4 
   1  15  -8 5418.78 917.939   5 
  -1 -15   8 5553.51 1029.51   8 
   1  15  -8 4687.59 957.101   6 
   1 -15  -7 9954.67 1058.56   8 
  -1 -15   7 9020.79 1171.40   8 
   1  15  -7 10377.1 1098.48   5 
   1  15  -7 10487.5 1046.33   4 
   1  15  -6 13921.3 2155.26  11 
  -1 -15   6 15690.1 1485.69   8 
   1 -15  -6 17774.3 1414.11   8 
   1  15  -6 16179.4 1352.54   5 
   1  15  -6 15991.1 1193.48   4 
   1  15  -5 30009.4 1709.47   5 
  -1 -15   5 33619.1 2111.97   8 
   1 -15  -5 31927.5 1825.92   8 
   1  15  -5 26668.5 2840.85  11 
   1  15  -4 37182.6 1870.35   5 
   1 -15  -4 33371.1 1902.01   8 
  -1 -15   4 37297.7 2195.15   8 
   1  15  -4 35423.8 3304.81  11 
   1  15  -3 15551.7 1222.32   5 
   1 -15  -3 13615.8 1236.23   8 
  -1 -15   3 14136.2 1384.83   8 
   1  15  -3 12143.1 1818.09  11 
  -1  15   3 17207.0 2035.98  11 
  -1  15   2 10458.5 1639.04  11 
   1  15  -2 8982.57 1692.90  11 
   1 -15  -2 10559.3 1077.29   8 
  -1 -15   2 7548.18 1081.46   8 
   1  15  -2 8380.06 914.197   5 
   1  15  -1 24743.2 2563.98  11 
  -1  15   1 21823.3 2255.59  11 
   1  15  -1 23285.2 1389.89   5 
  -1 -15   1 22397.9 1624.07   8 
   1 -15  -1 23277.8 1543.46   8 
   1  15   0 27927.3 2513.91  11 
  -1  15   0 28930.2 2798.61  11 
  -1 -15   0 28690.9 1826.88   8 
   1 -15   0 28987.5 1763.53   8 
   1  15   1 28818.8 2591.93  11 
  -1  15  -1 30434.3 2876.75  11 
   1 -15   1 26471.8 1710.58   8 
  -1 -15  -1 25109.9 1691.05   8 
  -1  15  -2 100498. 5223.94  11 
   1  15   2 96859.7 4560.22  11 
   1 -15   2 94578.8 3156.91   8 
  -1 -15  -2 95909.1 3258.44   8 
  -1  15  -3 28787.2 2878.20  11 
   1 -15   3 24116.6 1674.32   8 
  -1 -15  -3 28344.1 1820.93   8 
  -1  15  -3 24430.4 1509.19   5 
  -1  15  -4 63798.5 4352.62  11 
  -1 -15  -4 67905.2 2775.76   8 
   1 -15   4 67083.1 2778.91   8 
  -1  15  -4 64851.5 2477.69   5 
  -1  15  -4 66774.9 2357.86   4 
  -1  15  -5 3617.25 1328.57  11 
  -1 -15  -5 2820.54 735.277   8 
   1 -15   5 3409.16 753.491   8 
  -1  15  -5 3981.67 728.715   4 
  -1  15  -5 4182.18 778.564   5 
  -1  15  -6 73612.5 4801.84  11 
  -1 -15  -6 74571.8 2908.62   8 
   1 -15   6 79508.9 3120.07   8 
  -1  15  -6 69971.3 2521.34   4 
  -1  15  -6 72189.2 2750.45   5 
  -1 -15  -7 1469.85 684.422   8 
  -1  15  -7 1322.61 700.035   5 
  -1  15  -7 2700.10 642.748   4 
   1 -15   7 335.820 606.923   8 
  -1 -15  -8 35111.9 2034.48   8 
   1 -15   8 34803.8 2119.42   8 
  -1  15  -8 38688.4 1989.18   4 
  -1  15  -8 37344.1 2059.27   5 
   1 -15   9 8133.08 1176.63   8 
  -1 -15  -9 9818.53 1124.47   8 
  -1  15  -9 7325.31 1007.94   4 
  -1  15  -9 9192.05 1107.49   6 
  -1  15  -9 7932.70 1030.90   5 
   1 -15  10 20704.9 1578.35   8 
  -1 -15 -10 20660.5 1514.56   8 
  -1  15 -10 20138.0 1493.11   4 
  -1  15 -10 18617.7 1375.03   6 
   1 -15  11 10510.0 1161.20   8 
  -1  15 -11 9070.85 1012.97   4 
  -1  15 -11 8317.68 922.955   6 
  -1  15 -12 2336.27 568.741   4 
  -1  15 -12 2289.90 501.044   6 
   1 -15  12 1717.95 615.262   8 
  -1  15 -13 3125.77 573.691   4 
   1 -15  13 3140.39 639.996   8 
  -1  15 -14 11847.9 864.875   4 
   1 -15  14 10014.6 774.544   8 
  -1 -17  13 5041.56 545.547   8 
   1  17 -12 299.084 217.977   4 
  -1 -17  12 262.867 290.311   8 
  -1 -17  11 6202.94 827.195   8 
   1  17 -11 6136.16 738.864   4 
   1  17 -11 6362.16 809.346   6 
  -1 -17  10 12446.9 1229.04   8 
   1  17 -10 14905.4 1118.92   4 
   1  17 -10 13385.9 1180.77   6 
   1 -17  -9 5705.34 804.669   8 
   1  17  -9 6363.90 788.026   4 
   1  17  -9 8004.20 1012.95   6 
  -1 -17   9 6412.22 1010.75   8 
  -1 -17   8 41035.2 2246.12   8 
   1 -17  -8 38565.2 1903.07   8 
   1  17  -8 42342.3 1865.26   4 
   1  17  -8 44166.7 2160.73   6 
   1 -17  -7 1969.97 552.497   8 
   1  17  -7 1035.01 532.056   5 
   1  17  -7 872.454 536.294   6 
   1  17  -6 57822.1 2432.52   5 
  -1 -17   6 53843.0 2643.08   8 
   1 -17  -6 55251.5 2360.73   8 
   1  17  -5 40541.5 2049.52   5 
   1 -17  -5 40469.5 2083.12   8 
  -1 -17   5 41881.9 2358.15   8 
   1  17  -4 11028.3 1110.20   5 
  -1 -17   4 10312.9 1236.63   8 
   1 -17  -4 10590.4 1140.44   8 
   1  17  -3 51994.0 2246.73   5 
   1 -17  -3 48770.9 2307.27   8 
  -1 -17   3 51179.1 2574.46   8 
   1  17  -2 2861.84 1502.29  11 
   1 -17  -2 2440.79 671.814   8 
  -1 -17   2 4591.19 938.125   8 
   1  17  -2 4197.75 726.952   5 
   1  17  -1 80367.6 2646.39   5 
   1  17  -1 74670.1 4706.06  11 
  -1 -17   1 83344.9 3187.62   8 
   1 -17  -1 81987.9 2977.84   8 
   1  17   0 1003.43 751.699  11 
   1 -17   0 325.469 555.632   8 
  -1 -17   0 1743.35 686.680   8 
  -1  17  -1 56506.7 4091.91  11 
  -1  17  -1 60336.1 2373.53   5 
  -1 -17  -1 56598.4 2596.36   8 
   1 -17   1 61245.5 2623.17   8 
  -1  17  -2 30166.2 1720.03   5 
   1 -17   2 27694.5 1795.19   8 
  -1 -17  -2 29473.5 1892.88   8 
  -1  17  -3 50937.6 2275.07   5 
   1 -17   3 51371.3 2465.22   8 
  -1 -17  -3 53437.3 2492.76   8 
  -1  17  -4 16516.2 1390.27   5 
  -1 -17  -4 16938.3 1477.79   8 
   1 -17   4 17323.8 1438.48   8 
   1 -17   5 1798.05 595.993   8 
  -1  17  -5 2754.37 712.061   5 
  -1 -17  -5 2291.63 682.020   8 
  -1  17  -6 36789.2 2032.08   5 
  -1  17  -6 39374.6 1840.21   4 
   1 -17   6 36650.4 2072.54   8 
  -1 -17  -6 35792.1 2028.28   8 
  -1  17  -7 12002.3 1245.59   5 
  -1  17  -7 12425.7 1103.29   4 
  -1 -17  -7 12031.1 1194.09   8 
   1 -17   7 11872.3 1249.79   8 
  -1  17  -8 3436.00 741.566   6 
   1 -17   8 3032.55 762.761   8 
  -1  17  -8 4928.23 813.059   4 
  -1  17  -8 4333.89 864.165   5 
  -1 -17  -8 3183.53 775.607   8 
   1 -17   9 4203.80 799.522   8 
  -1  17  -9 3703.47 698.401   6 
  -1  17  -9 5033.42 670.101   4 
  -1 -17  -9 4359.89 827.403   8 
   1 -17  10 2041.84 582.986   8 
  -1  17 -10 2979.71 612.035   6 
  -1  17 -10 2174.01 610.420   4 
  -1  17 -11 502.523 468.416   6 
   1 -17  11-20.6052 372.753   8 
  -1  17 -11 706.739 449.016   4 
  -1  17 -12 14459.1 969.974   4 
   1 -17  12 12081.7 905.154   8 
  -1  17 -13 1862.46 362.878   4 
  -1 -19  11 16909.2 949.253   8 
   1  19 -10 14596.0 1036.26   6 
  -1 -19  10 14503.9 1012.90   8 
   1  19  -9 6518.11 803.248   6 
  -1 -19   9 6733.58 834.553   8 
   1  19  -8 32875.9 1724.90   6 
  -1 -19   8 33664.3 1775.16   8 
   1 -19  -8 29648.1 1481.98   8 
  -1 -19   7 399.713 448.661   8 
   1  19  -7 706.854 561.865   6 
   1 -19  -7 619.881 488.342   8 
   1  19  -6 33442.7 1884.78   6 
   1  19  -6 33258.7 1757.34   5 
   1 -19  -6 32339.7 1711.13   8 
  -1 -19   6 34393.2 1955.64   8 
   1  19  -5 17356.3 1283.30   5 
   1 -19  -5 15558.0 1216.19   8 
   1  19  -4 17774.7 1324.46   5 
  -1 -19   4 17831.8 1501.64   8 
   1 -19  -4 14936.5 1220.87   8 
   1  19  -3 21025.7 1426.58   5 
  -1 -19   3 22204.1 1660.13   8 
   1 -19  -3 20429.7 1441.77   8 
   1  19  -2 14169.7 1188.04   5 
   1 -19  -2 12656.0 1233.47   8 
  -1 -19   2 12894.8 1272.86   8 
  -1 -19   1 46007.6 2386.00   8 
   1 -19  -1 46872.4 2205.43   8 
  -1  19   0 4395.32 758.083   5 
   1 -19   0 4007.72 769.704   8 
  -1 -19   0 3664.51 933.668   8 
  -1  19  -1 21643.0 1469.19   5 
   1 -19   1 21841.9 1584.32   8 
  -1 -19  -1 20778.3 1645.06   8 
  -1  19  -2 4011.34 761.681   5 
  -1 -19  -2 2882.01 770.190   8 
   1 -19   2 2366.22 615.958   8 
  -1  19  -3 6535.46 861.734   5 
   1 -19   3 6581.26 904.615   8 
  -1 -19  -3 6609.64 894.643   8 
  -1  19  -4 8138.98 1012.78   5 
  -1 -19  -4 6312.76 897.973   8 
   1 -19   4 6672.32 900.034   8 
   1 -19   5 277.082 485.246   8 
  -1  19  -5 795.107 517.509   5 
  -1 -19  -5 729.789 572.418   8 
   1 -19   6 6429.81 836.636   8 
  -1  19  -6 6485.08 878.074   5 
  -1 -19  -6 4905.48 765.046   8 
   1 -19   7 3203.12 655.920   8 
  -1  19  -7 3050.13 709.984   6 
  -1  19  -7 3626.25 672.506   5 
  -1 -19  -7 3150.38 707.962   8 
   1 -19   8 494.355 354.745   8 
  -1  19  -8 510.654 497.565   6 
  -1 -19  -8 52.7617 417.543   8 
  -1  19  -9 14806.8 1114.45   6 
   1 -19   9 13797.1 1038.90   8 
  -1  19 -10 877.711 428.130   6 
   1 -19  10 1040.84 296.107   8 
  -1  19 -11 16149.3 886.374   6 
   1  21  -9 13018.4 850.110   6 
   1  21  -8 5264.21 649.520   6 
  -1 -21   8 4270.14 498.786   8 
   1  21  -7 1779.53 569.477   6 
  -1 -21   7 2730.27 502.602   8 
   1  21  -6 5361.84 735.576   6 
   1 -21  -6 5514.70 616.527   8 
  -1 -21   6 5265.52 713.463   8 
   1  21  -5 3058.16 652.555   6 
   1 -21  -5 2813.64 543.016   8 
  -1 -21   5 2755.05 559.267   8 
   1  21  -4 5176.10 769.002   6 
  -1 -21   4 4737.26 762.741   8 
   1 -21  -4 4254.99 542.865   8 
   1  21  -3 15492.2 1068.35   5 
  -1 -21   3 15579.1 1231.23   8 
   1 -21  -3 14293.8 1058.71   8 
   1 -21  -2 66.5323 314.657   8 
  -1 -21   2-511.477 486.415   8 
  -1 -21   1 37596.4 1891.30   8 
   1 -21  -1 39050.7 1792.25   8 
  -1 -21   0 34.5044 396.435   8 
   1 -21   0-678.576 503.457   8 
  -1  21  -1 9701.11 851.817   5 
  -1 -21  -1 8693.07 944.814   8 
   1 -21   1 7950.50 871.317   8 
  -1  21  -2 850.117 437.006   5 
   1 -21   2 770.369 486.439   8 
  -1 -21  -2-97.4418 389.759   8 
  -1  21  -3 352.800 317.989   5 
  -1 -21  -3 224.696 436.439   8 
   1 -21   3-96.3615 365.005   8 
  -1  21  -4 1417.51 515.393   5 
  -1 -21  -4 1373.87 471.950   8 
   1 -21   4 1118.89 435.672   8 
  -1  21  -5 7497.14 928.461   6 
  -1  21  -5 7462.38 794.943   5 
  -1 -21  -5 7131.92 799.854   8 
   1 -21   5 8308.52 774.168   8 
  -1  21  -6 199.976 404.759   6 
   1 -21   6 582.120 288.904   8 
  -1  21  -7 19858.2 1225.86   6 
  -1 -21  -7 18850.4 1054.59   8 
   1 -21   7 16673.7 957.904   8 
  -1  21  -8 151.457 368.341   6 
  -1  21  -9 27784.1 1174.03   6 
   1  23  -6-294.523 224.392   6 
   1  23  -5 4229.01 514.606   6 
   1  23  -4 696.120 330.080   6 
  -1 -23   4 577.397 274.239   8 
   1  23  -3 9166.22 756.499   6 
  -1 -23   3 7144.27 623.009   8 
   1  23  -2 616.993 356.028   6 
  -1 -23   2 1623.30 367.095   8 
  -1  23   1 11300.8 756.615   6 
   1  23  -1 11215.5 820.113   6 
  -1 -23   1 9996.43 753.674   8 
  -1  23   0-1.80725 302.723   6 
   1  23   0 376.231 286.179   6 
  -1 -23   0 253.416 300.096   8 
  -1  23  -1 10560.4 786.339   6 
  -1 -23  -1 9810.26 768.988   8 
  -1  23  -2 756.786 356.423   6 
  -1 -23  -2 529.989 274.197   8 
  -1  23  -3 1070.02 386.573   6 
  -1 -23  -3 1484.92 333.846   8 
  -1  23  -4 1545.42 377.724   6 
  -1  23  -5 307.495 265.737   6 
  -1  23  -6 470.823 247.326   6 
   2   0 -18 3499.74 552.175  10 
   2   0 -17-412.454 463.063  10 
   2   0 -16 27331.8 1656.35  10 
   2   0 -15 412.809 546.524  10 
   2   0 -14 78687.3 2883.35  10 
   2   0 -13 323.107 534.791  10 
   2   0 -13 190.526 230.669   3 
   2   0 -12 132045. 3527.64  10 
   2   0 -12 133999. 3803.45   4 
   2   0 -12 133168. 3768.96   3 
  -2   0  12 140786. 5768.69  12 
   2   0 -11 930.802 347.159   3 
   2   0 -11 119.671 467.312  10 
   2   0 -11 244.172 378.186  13 
  -2   0  10 57012.4 3232.09  12 
  -2   0   9-629.069 516.807  12 
  -2   0   8-286.882 467.125  12 
  -2   0   7 7.36696 486.743  12 
  -2   0   6 37662.9 1853.60  12 
   2   0  -6 37316.2 2030.68  11 
  -2   0   6 38643.7 1166.64  14 
  -2   0   5-153.067 396.771  12 
  -2   0   5 253.683 186.675  14 
   2   0  -5 76.8073 488.635  11 
  -2   0   4 676907. 6273.28  12 
  -2   0   4 698590. 4794.36  14 
  -2   0   3 150.108 288.657  12 
  -2   0   3 34.3142 180.873  14 
   2   0  -3-165.084 390.609  11 
  -2   0   2 67616.8 1567.15  12 
   2   0  -2 73968.5 1902.19  11 
   2   0  -1 80.8573 306.564  11 
  -2   0   1 842.833 293.609  12 
   2   0   0 392682. 3482.24   1 
   2   0   1 205.958 222.812   1 
  -2   0  -2 104958. 1199.80  11 
   2   0   2 98802.9 1747.37   1 
  -2   0  -3 176.599 179.843  11 
   2   0   3 231.546 231.414   1 
   2   0   3 234.583 291.889  12 
  -2   0  -4 599405. 4608.23  11 
   2   0   4 603368. 5990.39  12 
  -2   0  -5 72.2441 224.530  11 
   2   0   5-20.1564 338.286  12 
  -2   0  -6 2001.28 453.177  11 
   2   0   6 2385.63 608.027  12 
  -2   0  -7-1005.11 295.066  11 
   2   0   7-67.2238 331.082  12 
   2   0   8 125494. 4061.08  12 
   2   0   9-365.091 550.806  12 
   2   0  10 175519. 5650.44  12 
   2   0  11-511.878 573.161  12 
  -2   0 -11 47.4860 336.940  10 
  -2   0 -11 6.19919 399.253   4 
  -2   0 -11 235.664 355.498  13 
   2   0  12 7822.24 1351.08  12 
  -2   0 -12 7705.22 945.248  10 
  -2   0 -12 8293.00 951.915   4 
  -2   0 -12 8677.43 993.002  13 
   2   0  13-89.8757 335.448  12 
  -2   0 -13 1105.21 595.977  13 
  -2   0 -13-87.7911 548.337  10 
  -2   0 -13 231.464 393.378   4 
  -2   0 -14 386.412 617.049  10 
  -2   0 -14-223.880 428.842   4 
  -2   0 -15 158.357 669.494  10 
  -2   0 -16 7621.49 935.110  10 
  -2   0 -17 121.083 361.365  10 
  -2   0 -18 13148.3 892.380  10 
   2  -2 -18 3077.97 559.614  10 
   2   2 -18 3543.05 522.550  10 
   2  -2 -17 11339.7 999.038  10 
   2   2 -17 12103.0 992.478  10 
   2  -2 -16 31133.7 1737.77  10 
   2   2 -16 31247.4 1713.81  10 
   2   2 -15 2066.25 769.677   4 
   2  -2 -15 3429.17 661.113  10 
   2   2 -15 3498.38 810.530  10 
   2   2 -15 2443.08 602.019   3 
   2   2 -14 76103.0 2825.53  10 
   2  -2 -14 78181.9 2909.20  10 
   2   2 -14 75900.8 2912.77   3 
   2   2 -14 74933.6 2962.86   4 
   2  -2 -13 16000.4 1351.12  10 
   2   2 -13 19699.9 1479.61  10 
   2   2 -13 16692.0 1511.36   4 
   2   2 -13 16863.3 1455.96   3 
  -2  -2  12 62991.0 4077.59  12 
   2  -2 -12 68969.4 2598.82  13 
   2   2 -12 70903.7 2587.93  10 
   2  -2 -12 72316.5 2614.47  10 
   2  -2 -12 69883.7 2785.42   4 
   2   2 -12 71201.2 2756.72   4 
   2   2 -12 67782.4 2692.99   3 
  -2  -2  11 13366.6 1979.29  12 
   2  -2 -11 12896.1 1122.30  13 
   2  -2 -11 13477.9 1118.33  10 
   2   2 -11 13261.0 1237.91   4 
   2  -2 -11 12762.7 1162.44   4 
   2   2 -11 13346.1 1107.72  10 
  -2   2  10 65949.5 3267.84  12 
  -2  -2  10 67021.7 3689.95  12 
  -2   2   9 22826.4 1816.20  12 
  -2  -2   9 21734.5 1987.52  12 
   2   2  -9 18844.8 1943.53  11 
  -2   2   8-697.608 471.391  12 
  -2  -2   8-65.0875 576.223  12 
   2   2  -8-881.939 531.953  11 
  -2  -2   7 2606.19 820.041  12 
  -2   2   7 2123.58 482.848  12 
  -2  -2   7 2599.64 456.471  14 
   2   2  -7 2256.37 696.115  11 
   2   2  -6 104014. 3390.20  11 
  -2   2   6 107508. 2860.41  12 
  -2  -2   6 110834. 2577.57  14 
  -2   2   5 31122.5 1387.58  12 
  -2  -2   5 27796.9 1623.55  12 
   2   2  -5 29361.6 1717.21  11 
  -2  -2   5 29461.4 1290.62  14 
  -2   2   5 29206.7 884.539  14 
  -2   2   4 310245. 3807.08  12 
  -2  -2   4 318910. 4840.36  12 
  -2  -2   4 318230. 4010.96  14 
   2   2  -4 314814. 4867.96  11 
  -2   2   3 397336. 3673.29  12 
  -2  -2   3 404402. 4901.61  12 
  -2  -2   3 413112. 4270.43  14 
   2   2  -3 397217. 4868.29  11 
  -2  -2   2 321099. 3573.32  14 
  -2   2   2 320032. 2829.63  12 
   2   2  -1 683.435 288.598  11 
  -2  -2   1 817.916 272.203  14 
  -2  -2   1 656.434 295.364  12 
   2  -2  -1 687.499 245.771   1 
   2   2   0 411167. 3223.13  11 
  -2  -2   0 416634. 3586.14  14 
  -2  -2  -1 265888. 2660.65  14 
   2  -2   1 270123. 3156.96   1 
   2  -2   2 25370.2 1056.44  12 
  -2  -2  -2 25495.8 744.652  14 
  -2   2  -2 26052.6 986.596  11 
  -2   2  -3 369217. 3960.83  11 
  -2  -2  -3 355412. 2190.73  14 
   2  -2   3 365014. 4495.53  12 
  -2   2  -4 125711. 2594.31  11 
   2   2   4 125107. 1878.29   1 
   2  -2   4 121285. 2917.72  12 
   2   2   4 118565. 2497.96  12 
  -2   2  -5 125433. 2899.46  11 
   2   2   5 132234. 2950.13  12 
   2  -2   5 121091. 3256.97  12 
  -2   2  -6 55887.9 2111.91  11 
   2  -2   6 55639.7 2437.92  12 
   2   2   6 56837.9 2154.42  12 
  -2   2  -7 48718.8 2204.28  11 
   2  -2   7 49819.3 2521.06  12 
   2   2   7 52345.8 2296.96  12 
   2  -2   8 328586. 6953.98  12 
   2   2   8 342954. 6350.84  12 
   2  -2   9 30224.1 2346.69  12 
   2   2   9 24545.7 1882.23  12 
   2   2  10 182948. 5495.66  12 
   2  -2  10 185764. 6127.58  12 
   2  -2  11 775.714 435.014  12 
  -2  -2 -11 2224.46 548.680  10 
  -2   2 -11 1823.83 497.882  10 
  -2   2 -11 683.090 390.005   4 
  -2   2 -11 1113.77 471.374  13 
  -2  -2 -11 1653.40 535.085  13 
   2  -2  12 31256.7 2944.03  12 
  -2  -2 -12 33272.5 1778.51  10 
  -2   2 -12 36313.3 1854.02  10 
  -2   2 -12 33581.1 1883.52   4 
  -2  -2 -12 34156.1 1850.97  13 
  -2   2 -12 31833.2 1824.25  13 
   2  -2  13 6658.17 1607.28  12 
  -2  -2 -13 6179.09 927.213  13 
  -2   2 -13 6241.62 915.418   4 
  -2   2 -13 8101.30 1010.71  10 
  -2  -2 -13 6552.92 928.505  10 
  -2  -2 -14 3225.90 807.585  13 
  -2  -2 -14 2428.51 652.134  10 
  -2   2 -14 3570.02 770.248  10 
  -2   2 -14 1177.77 551.490   4 
  -2   2 -15 1248.05 635.678  10 
  -2  -2 -15 1958.04 628.840  10 
  -2   2 -15 312.308 395.450   4 
  -2   2 -16 5058.56 807.220  10 
  -2  -2 -16 5605.99 850.704  10 
  -2  -2 -17 157.336 467.623  10 
  -2   2 -17 378.443 421.356  10 
  -2   2 -18 26536.0 1213.74  10 
  -2  -2 -18 27243.9 1231.60  10 
   2   4 -18 3433.17 491.549  10 
   2  -4 -18 3792.69 471.906  10 
   2  -4 -17 29549.1 1460.48  10 
   2   4 -17 31038.6 1439.07  10 
   2  -4 -16 9988.83 1010.89  10 
   2   4 -16 9844.80 965.007  10 
   2   4 -15 9864.68 1087.29   3 
   2   4 -15 9097.76 1156.68   4 
   2   4 -15 12233.9 1155.45  10 
   2  -4 -15 10966.6 1080.91  10 
   2   4 -14 40309.1 2124.69   3 
   2   4 -14 44522.2 2136.33  10 
   2  -4 -14 41418.9 2069.54  10 
   2   4 -14 42188.4 2282.81   4 
   2  -4 -13 9158.30 1052.76  10 
   2   4 -13 8893.34 1029.23  10 
   2  -4 -13 9407.88 1115.89  13 
   2   4 -13 9642.31 1148.59   4 
   2  -4 -12 40216.3 1983.17  10 
   2   4 -12 37416.0 1870.35  10 
   2  -4 -12 38881.4 1961.24  13 
   2   4 -12 39480.5 2090.47   4 
  -2  -4  12 40146.3 3421.61  12 
  -2  -4  11 4247.28 1319.87  12 
   2  -4 -11 3279.28 596.758  13 
   2   4 -11 853.628 843.140  11 
   2  -4 -11 2391.69 480.629  10 
   2   4 -11 2432.56 564.364  10 
   2   4 -11 2632.60 632.578   4 
   2  -4 -10 18548.3 1238.72  10 
   2  -4 -10 16922.2 1148.05  13 
  -2  -4  10 19002.7 2137.79  12 
   2   4 -10 17714.5 2009.11  11 
   2   4 -10 19146.9 1325.00   4 
   2   4  -9 13077.3 1684.64  11 
  -2  -4   9 13062.6 1773.34  12 
  -2   4   8 6.62833 126.092  12 
  -2  -4   8 97.3392 565.076  12 
  -2  -4   8 812.421 290.105  14 
   2   4  -8-486.886 707.258  11 
  -2  -4   7 2196.78 693.311  12 
  -2   4   7 1250.46 405.002  12 
  -2  -4   7 2387.79 552.763  14 
   2   4  -7 1942.03 663.644  11 
  -2   4   6 12657.1 915.897  12 
  -2  -4   6 13795.2 1410.39  12 
  -2  -4   6 14738.1 1133.78  14 
   2   4  -6 10890.7 1251.61  11 
  -2   4   5 17851.9 922.746  12 
  -2  -4   5 14714.7 1331.45  12 
  -2  -4   5 17301.0 1197.62  14 
   2   4  -5 14955.1 1333.77  11 
  -2   4   4 189632. 2397.00  12 
  -2  -4   4 194767. 4203.93  12 
  -2  -4   4 190637. 3688.03  14 
   2   4  -4 190322. 4092.95  11 
  -2  -4   3 112680. 2961.67  12 
  -2  -4   3 111614. 2732.38  14 
   2   4  -3 112870. 2933.91  11 
  -2  -4   2 729249. 6924.91  12 
  -2  -4   2 736069. 6621.49  14 
   2  -4  -1 740.910 107.510  12 
  -2  -4   1 643.146 376.757  12 
  -2  -4   1 845.129 445.880  14 
   2   4  -1 773.597 383.397  11 
   2  -4   0 274806. 2618.98  12 
  -2  -4   0 277519. 3773.82  12 
  -2  -4   0 274574. 3632.90  14 
   2   4   0 266340. 3369.12  11 
   2  -4   1 269782. 3251.18  12 
  -2  -4  -1 258497. 3372.57  14 
   2   4   1 263628. 3041.40  11 
   2  -4   2 210705. 3306.40  12 
   2  -4   2 209201. 3486.82  14 
  -2  -4  -2 206250. 2817.89  14 
   2   4   2 197103. 2406.36  11 
  -2   4  -2 205973. 3507.37  11 
   2  -4   3 63803.1 2088.93  12 
  -2  -4  -3 60415.9 1400.59  14 
   2  -4   3 66811.8 2075.97  14 
   2   4   3 61538.2 1238.41  11 
  -2   4  -3 63139.7 2064.80  11 
  -2   4  -4 112524. 2941.48  11 
  -2  -4  -4 106196. 1584.71  14 
   2   4   4 111583. 2337.84   1 
   2  -4   4 117215. 3136.69  12 
  -2   4  -5 124458. 3267.21  11 
   2   4   5 117646. 1775.18   1 
   2  -4   5 122204. 3534.03  12 
   2   4   5 126400. 2742.26  12 
  -2   4  -6 176515. 4290.10  11 
   2   4   6 181499. 3617.56  12 
   2  -4   6 184376. 4723.13  12 
  -2   4  -7 190348. 4750.03  11 
   2   4   7 188126. 4086.99  12 
  -2   4  -8 19936.3 1664.98  11 
   2  -4   8 22101.8 1958.38  12 
   2   4   8 20807.8 1516.86  12 
  -2   4  -9 15370.8 1680.86  11 
   2  -4   9 16494.2 1837.95  12 
   2   4   9 17025.6 1452.84  12 
  -2  -4 -10 69029.3 2323.17  13 
  -2  -4 -10 65502.8 2234.61  10 
  -2   4 -10 65887.1 2201.91  10 
  -2   4 -10 68296.7 2374.29   4 
   2  -4  10 68952.0 3952.81  12 
  -2  -4 -11 1496.30 482.853  13 
  -2  -4 -11 1754.70 475.888  10 
  -2   4 -11 603.463 433.973  10 
  -2   4 -11 1452.34 480.520   4 
  -2  -4 -12 51625.0 2279.77  13 
  -2   4 -12 58825.8 2346.45  10 
  -2  -4 -12 55696.8 2297.32  10 
  -2   4 -12 57578.4 2450.14   4 
   2  -4  12 53320.1 3986.91  12 
  -2  -4 -13 2531.39 780.665  13 
  -2   4 -13 2886.01 733.254   4 
  -2  -4 -13 2498.34 684.986  10 
  -2   4 -13 2302.96 692.875  10 
  -2  -4 -14 295.270 608.660  13 
  -2   4 -14-1282.50 605.117   4 
  -2   4 -14-954.467 532.971  10 
  -2  -4 -14-57.4830 453.272  10 
  -2   4 -15 8859.12 1090.44   4 
  -2   4 -15 11585.7 1108.59  10 
  -2  -4 -15 9889.12 1099.86  10 
  -2   4 -16 268.692 508.604   4 
  -2  -4 -16-283.744 441.819  10 
  -2   4 -16 859.625 459.928  10 
  -2  -4 -17 406.599 411.554  10 
  -2   4 -17 345.761 359.306  10 
  -2   4 -18 11464.2 742.788  10 
  -2  -4 -18 12243.1 768.188  10 
   2  -6 -18 656.713 244.684  10 
  -2  -6  18 721.875 320.533   8 
   2  -6 -17 9604.72 800.656  10 
   2   6 -17 8561.67 712.903  10 
   2   6 -16 1487.63 603.754   4 
   2   6 -16 1462.18 536.584   3 
   2   6 -16 2414.84 548.999  10 
   2  -6 -16 1352.79 414.934  10 
   2   6 -15 227.532 593.604   4 
   2   6 -15 1050.16 507.410  10 
   2  -6 -15 1666.71 466.946  10 
   2   6 -15 732.187 535.581   3 
   2   6 -14 14552.5 1338.01   3 
   2  -6 -14 16596.6 1330.20  10 
   2   6 -14 18415.7 1339.86  10 
   2   6 -14 15187.3 1369.55   4 
   2  -6 -13 9124.81 1042.75  10 
   2   6 -13 8161.81 998.738  10 
   2  -6 -13 9041.74 1127.30  13 
   2   6 -13 9110.21 1147.71   4 
   2  -6 -12 29306.3 1686.49  10 
   2   6 -12 27247.5 1620.96  10 
   2  -6 -12 27471.9 1664.25  13 
  -2  -6  12 25062.0 3101.01  12 
   2   6 -12 28327.1 1788.91   4 
   2   6 -11 21481.6 1390.02  10 
   2  -6 -11 22373.1 1436.26  10 
   2  -6 -11 23075.0 1461.86  13 
  -2  -6  11 17160.9 2260.01  12 
   2   6 -11 22781.6 2459.72  11 
   2   6 -11 19926.3 1519.66   4 
   2   6 -10 15741.4 1108.75  10 
   2   6 -10 13553.1 1917.97  11 
   2  -6 -10 15801.4 1182.78  10 
   2  -6 -10 15346.5 1160.97  13 
  -2  -6  10 12793.8 1923.03  12 
   2   6 -10 13960.1 1230.14   4 
  -2  -6   9 122750. 5269.71  12 
   2   6  -9 123735. 5144.06  11 
  -2  -6   8 11813.6 1640.44  12 
  -2  -6   8 10132.7 1270.20  14 
   2   6  -8 10917.7 1550.21  11 
  -2  -6   7 110478. 4402.71  12 
  -2  -6   7 110203. 3716.76  14 
   2   6  -7 110793. 4292.33  11 
  -2  -6   6 85335.6 3600.46  12 
  -2  -6   6 88783.5 3208.57  14 
   2   6  -6 82535.9 3459.57  11 
  -2  -6   5 158464. 4546.66  12 
  -2  -6   5 152912. 4056.56  14 
   2   6  -5 155491. 4422.71  11 
  -2  -6   4 232355. 5098.96  12 
  -2  -6   4 232146. 4802.40  14 
   2   6  -4 227392. 5025.95  11 
  -2  -6   3 16794.0 1338.42  12 
  -2  -6   3 17301.9 1316.95  14 
   2   6  -3 18415.3 1378.37  11 
  -2  -6   2 206045. 4191.49  12 
  -2  -6   2 202181. 4133.23  14 
   2   6  -2 200808. 4089.37  11 
  -2  -6   1 1284.75 496.703  12 
   2  -6  -1 1366.18 156.941  12 
  -2  -6   1 862.153 484.394  14 
   2   6  -1 1002.91 534.276  11 
   2  -6   0 167634. 2486.99  12 
  -2  -6   0 166823. 3352.44  12 
  -2  -6   0 161883. 3441.57  14 
   2  -6   1 33407.7 1346.54  12 
   2  -6   1 30487.9 1588.19  14 
  -2  -6  -1 30774.3 1478.60  14 
  -2   6  -1 33468.7 1679.57  11 
   2   6   1 31553.5 1382.00  11 
   2  -6   2 57109.7 1972.77  12 
  -2  -6  -2 54949.2 1851.96  14 
   2  -6   2 53176.2 2145.88  14 
  -2   6  -2 51891.3 2161.57  11 
   2   6   2 56394.7 1736.64  11 
   2  -6   3 132565. 3339.37  12 
  -2  -6  -3 141647. 2791.23  14 
   2  -6   3 135970. 3495.36  14 
   2   6   3 130028. 2491.60  11 
  -2   6  -3 136091. 3557.71  11 
   2  -6   4-44.2280 388.011  12 
  -2  -6  -4 50.3441 194.708  14 
   2  -6   4 215.749 439.404  14 
  -2   6  -4 161.659 385.581  11 
   2   6   4 783.912 235.123  11 
  -2   6  -5 67877.7 2833.94  11 
   2   6   5 75113.2 1692.92  11 
   2   6   5 72476.0 2038.68   1 
   2  -6   5 76730.4 3044.00  12 
   2   6   5 81046.5 1981.81  12 
  -2   6  -6 54112.0 2645.99  11 
   2  -6   6 61918.6 2984.08  12 
   2   6   6 60306.6 1910.26  12 
  -2   6  -7 1648.02 663.704  11 
   2  -6   7 1606.45 768.702  12 
  -2   6  -8 41354.9 2644.54  11 
   2  -6   8 41085.0 2846.17  12 
  -2   6  -9 651.695 670.239  11 
   2  -6   9 548.387 570.240  12 
  -2  -6 -10 26045.5 1482.85  13 
  -2   6 -10 26186.8 1432.26  10 
  -2  -6 -10 24456.6 1378.91  10 
  -2   6 -10 24072.5 1492.90   4 
   2  -6  10 26851.3 2626.39  12 
  -2  -6 -11 7250.32 890.445  13 
  -2   6 -11 6417.80 831.472  10 
  -2  -6 -11 6956.96 879.099  10 
  -2   6 -11 6704.40 907.991   4 
   2  -6  11 8004.68 1474.89  12 
  -2  -6 -12 10389.1 1079.32  13 
   2  -6  12 10980.7 1821.40  12 
  -2  -6 -12 12003.6 1115.73  10 
  -2   6 -12 10912.6 1069.28  10 
  -2   6 -12 11903.8 1230.56   4 
  -2  -6 -13 41397.0 2124.68  13 
  -2   6 -13 42375.3 2049.13  10 
  -2   6 -13 39582.7 2131.07   4 
  -2  -6 -13 40540.8 2020.22  10 
  -2  -6 -14 676.602 633.091  13 
  -2   6 -14 217.436 471.397  10 
  -2  -6 -14 1058.33 524.055  10 
  -2   6 -14 332.185 590.717   4 
  -2  -6 -15 40821.2 2021.15  13 
  -2   6 -15 36947.4 2023.60   4 
  -2  -6 -15 38167.0 1860.12  10 
  -2   6 -15 40027.9 1887.00  10 
  -2   6 -16 1466.73 577.047   4 
  -2   6 -16 2145.63 555.027  10 
  -2  -6 -16 1705.63 543.317  10 
  -2  -6 -17 12723.5 869.449  10 
  -2   6 -17 12608.0 851.142  10 
   2  -6  18 2576.99 382.845   8 
  -2  -8  17 4047.47 601.440   8 
   2  -8 -17 3924.83 431.292  10 
   2   8 -17 4026.32 492.149   3 
   2   8 -16 3213.39 634.801   3 
   2   8 -16 3583.86 676.719   4 
   2   8 -15-248.105 524.732   4 
   2  -8 -15-12.6885 344.500  10 
   2   8 -15 700.452 580.750   3 
   2   8 -14 9579.15 1185.12   4 
   2  -8 -14 7763.48 900.712  10 
   2  -8 -13 38047.6 1952.55  13 
   2   8 -13 34272.5 2042.35   4 
   2  -8 -13 35510.0 1807.83  10 
   2  -8 -12 3492.16 712.434  13 
   2  -8 -12 3547.08 669.714  10 
   2   8 -12 2529.53 673.345   4 
  -2  -8  11 101110. 5647.26  12 
   2   8 -11 101732. 5525.29  11 
   2   8 -11 99112.0 3071.84   6 
   2  -8 -11 104229. 3019.20  10 
   2  -8 -11 98953.1 2960.34  13 
   2   8 -11 99385.4 3209.04   4 
   2  -8 -10 3686.57 610.937  13 
  -2  -8  10 4918.49 1448.59  12 
   2   8 -10 3844.49 737.852   6 
   2   8 -10 4404.05 1224.89  11 
   2  -8 -10 4595.84 660.709  10 
   2   8 -10 3060.10 652.537   4 
   2  -8  -9 237326. 4124.79  13 
  -2  -8   9 241968. 7905.83  12 
   2   8  -9 239541. 4431.41   6 
   2   8  -9 250457. 7757.03  11 
   2   8  -9 237555. 4532.71   4 
   2  -8  -9 226691. 4500.72   8 
   2   8  -8 2542.87 942.804  11 
  -2  -8   8 2816.01 757.247  14 
  -2  -8   8 2146.03 883.293  12 
   2   8  -7 157337. 5543.69  11 
  -2  -8   7 157918. 5059.28  14 
  -2  -8   7 156883. 5698.81  12 
   2   8  -6 1139.98 509.968  11 
  -2  -8   6 137.809 609.788  14 
  -2  -8   6 1784.60 852.020  12 
   2   8  -5 202537. 5614.27  11 
  -2  -8   5 196653. 5245.07  14 
  -2  -8   5 191420. 5546.90  12 
   2   8  -4 111056. 3957.71  11 
  -2  -8   4 110518. 3837.81  14 
  -2  -8   4 108978. 3920.49  12 
   2   8  -3 77215.3 3116.72  11 
  -2  -8   3 83149.8 3190.85  14 
  -2  -8   3 80159.1 3130.29  12 
   2   8  -2 47332.5 2298.79  11 
  -2  -8   2 45653.3 2354.98  14 
  -2  -8   2 44344.7 2256.61  12 
   2   8  -1 4322.58 774.306  11 
  -2  -8   1 4815.60 864.930  14 
  -2  -8   1 3527.74 673.122  12 
   2   8   0 44611.6 2052.41  11 
  -2   8   0 45408.9 2229.42  11 
  -2  -8   0 47255.7 2198.45  14 
   2  -8   0 46468.2 1554.07  12 
  -2   8  -1 16167.5 1438.25  11 
   2   8   1 16161.7 1207.14  11 
  -2  -8  -1 13745.3 1180.98  14 
   2  -8   1 12288.2 973.434  12 
  -2   8  -2 21308.4 1656.77  11 
   2   8   2 22997.5 1366.14  11 
  -2  -8  -2 21398.6 1400.87  14 
   2  -8   2 23612.8 1732.18  14 
   2  -8   2 24271.6 1464.89  12 
  -2   8  -3 35865.9 2128.85  11 
   2   8   3 38912.7 1702.43  11 
   2  -8   3 40235.9 2230.19  14 
  -2  -8  -3 36102.1 1764.66  14 
   2  -8   3 39254.5 2035.79  12 
  -2   8  -4 7944.02 1132.62  11 
   2   8   4 9167.86 779.174  11 
  -2  -8  -4 7262.40 788.816  14 
   2  -8   4 6297.66 954.931  12 
  -2   8  -5 10978.3 1343.21  11 
   2  -8   5 10549.6 1444.82  12 
  -2   8  -6 4302.71 917.825  11 
   2  -8   6 3960.20 1059.38  12 
  -2   8  -7 17882.8 1947.68  11 
   2  -8   7 22561.4 2207.99  12 
  -2   8  -8 22574.1 2183.45  11 
   2  -8   8 20551.1 2236.39  12 
  -2  -8  -9 70144.2 2338.27  13 
   2  -8   9 67309.9 4172.85  12 
  -2   8  -9 68439.6 2424.53   5 
  -2   8  -9 66807.5 3907.81  11 
  -2   8  -9 65223.9 2424.81   4 
  -2  -8  -9 65638.9 2609.48   8 
   2  -8  10 8257.55 1619.93  12 
  -2  -8 -10 6502.04 768.955  13 
  -2   8 -10 4595.14 1110.13  11 
  -2   8 -10 6256.59 779.859   4 
  -2  -8 -10 6374.43 956.578   8 
  -2  -8 -11 38070.6 1831.06  10 
  -2  -8 -11 37965.8 1891.51  13 
  -2   8 -11 38293.8 2008.22   4 
   2  -8  11 37214.8 3403.76  12 
  -2  -8 -12 14758.9 1268.31  13 
  -2   8 -12 15673.5 1236.84  10 
  -2   8 -12 12995.4 1289.06   4 
  -2  -8 -12 15126.6 1207.62  10 
  -2  -8 -13 129377. 3580.97  13 
  -2   8 -13 119770. 3702.71   4 
  -2   8 -13 122498. 3243.78  10 
  -2  -8 -13 123192. 3346.47  10 
  -2  -8 -14 2183.93 747.009  13 
  -2  -8 -14 3308.24 617.572  10 
  -2   8 -14 2563.81 612.477  10 
  -2   8 -14 3614.45 840.758   4 
  -2  -8 -15 62074.7 2136.61  10 
  -2   8 -15 59222.7 2053.43  10 
  -2   8 -15 57492.3 2173.48   3 
  -2   8 -15 57031.4 2368.58   4 
  -2  -8 -15 58055.9 2266.24  13 
  -2  -8 -16 1135.30 385.652  10 
  -2   8 -16 2161.01 546.373   4 
   2  -8  17 18933.6 1091.90   8 
  -2 -10  17 4891.58 545.482   8 
   2  10 -16 3692.69 589.071   4 
   2  10 -16 3363.20 557.017   3 
  -2 -10  16 3591.08 688.813   8 
   2  10 -15 3664.07 720.268   4 
   2  10 -15 2248.52 614.129   3 
  -2 -10  15 3383.95 789.401   8 
  -2 -10  14 4607.15 969.955   8 
   2  10 -14 4825.66 849.746   4 
   2  10 -13 3393.44 844.027   4 
   2  10 -12 485.071 423.476   6 
   2 -10 -12-371.096 408.825  13 
   2  10 -12 263.498 578.389   4 
   2  10 -11 30262.2 1786.45   6 
   2  10 -11 28747.8 1810.01   4 
   2 -10 -11 31089.5 1687.33  13 
  -2 -10  10-523.797 914.861  12 
   2  10 -10-147.691 436.391   6 
   2  10 -10-236.973 647.014  11 
   2  10 -10-573.290 472.854   4 
   2 -10 -10 676.723 324.172  13 
   2 -10  -9 110361. 2889.55  13 
  -2 -10   9 117537. 5889.83  12 
   2  10  -9 112874. 3227.75   6 
   2  10  -9 110694. 5556.94  11 
   2  10  -9 112599. 3228.10   4 
   2 -10  -9 113774. 3326.06   8 
  -2 -10   8-322.047 559.288  14 
  -2 -10   8 469.868 903.733  12 
   2  10  -8 1249.55 433.911   6 
   2  10  -8 1595.83 975.130  11 
   2  10  -8 633.565 406.580   4 
   2  10  -8 493.959 501.296   5 
   2 -10  -8 287.585 393.870   8 
   2  10  -7 105332. 4920.57  11 
   2  10  -7 108358. 2962.03   5 
  -2 -10   7 106028. 4679.79  14 
  -2 -10   7 110858. 5189.00  12 
   2  10  -6 1021.88 814.603  11 
  -2 -10   6-863.648 432.480  14 
  -2 -10   6 696.928 707.019  12 
   2  10  -5 211973. 6362.06  11 
  -2 -10   5 219912. 6288.54  14 
  -2 -10   5 221281. 6488.30  12 
   2  10  -4 880.696 664.280  11 
  -2 -10   4-34.2364 509.109  14 
  -2 -10   4-211.912 492.575  12 
   2  10  -3 64752.9 3194.56  11 
  -2 -10   3 58948.4 3077.26  14 
  -2 -10   3 59725.2 3022.08  12 
  -2  10   2 19611.3 1691.17  11 
   2  10  -2 20843.1 1762.63  11 
  -2 -10   2 17035.5 1678.96  14 
  -2 -10   2 14857.8 1467.38  12 
   2  10  -1 6827.21 1072.41  11 
  -2  10   1 5885.28 990.392  11 
  -2 -10   1 5399.16 961.944  14 
  -2 -10   1 6274.62 900.838  12 
  -2 -10   0 766.604 470.794  14 
   2  10   0 2425.14 669.966  11 
  -2  10   0 666.658 606.877  11 
  -2 -10  -1 13799.8 1431.86  14 
  -2  10  -1 18224.4 1752.05  11 
   2  10   1 17303.7 1479.76  11 
   2  10   2 6165.66 957.064  11 
  -2  10  -2 4341.71 1029.88  11 
  -2 -10  -2 3772.02 756.647  14 
   2 -10   2 4119.26 713.696  12 
  -2  10  -3 170418. 5277.13  11 
   2  10   3 165506. 4126.09  11 
  -2 -10  -3 165152. 4398.69  14 
   2 -10   3 169288. 4686.46  12 
  -2  10  -4 12141.1 1560.53  11 
   2  10   4 12527.5 1129.63  11 
   2 -10   4 11707.7 1383.71  12 
  -2  10  -5 24261.4 2205.26  11 
   2 -10   5 22268.7 1991.45  12 
  -2  10  -6 8072.12 1339.59  11 
   2 -10   6 8805.45 1463.20  12 
   2 -10   7 23557.2 2427.34  12 
  -2  10  -7 21331.7 1335.46   5 
  -2  10  -7 22160.2 1388.23   4 
  -2 -10  -7 19662.4 1413.53   8 
  -2  10  -7 21844.4 2320.08  11 
  -2 -10  -8 4707.35 642.703  13 
  -2  10  -8 5877.16 1331.85  11 
  -2  10  -8 4722.21 702.534   5 
  -2  10  -8 3934.37 674.002   4 
  -2 -10  -8 4337.94 781.257   8 
  -2 -10  -9 17368.2 1214.83  13 
   2 -10   9 17041.2 2277.31  12 
  -2  10  -9 15973.2 1286.40   5 
  -2  10  -9 16727.6 1232.96   6 
  -2  10  -9 17210.7 2273.56  11 
  -2  10  -9 16684.0 1304.58   4 
  -2 -10  -9 18116.0 1487.91   8 
  -2 -10 -10 590.271 408.503  13 
  -2  10 -10 508.347 462.275   4 
  -2  10 -10 461.644 206.229   6 
  -2 -10 -10 322.108 506.220   8 
  -2  10 -11 38877.8 2089.31   4 
  -2 -10 -11 38373.0 1893.71  13 
  -2  10 -12 751.161 567.627   4 
  -2 -10 -12 2074.48 619.706  13 
  -2  10 -13 72501.1 2827.44   4 
  -2 -10 -13 69601.4 2534.50  13 
  -2  10 -14 143.877 576.693   4 
   2 -10  14 1121.86 593.489   8 
  -2 -10 -14 224.902 399.651  13 
  -2  10 -15 40539.0 1898.15   4 
   2 -10  15 39358.5 1911.37   8 
  -2  10 -15 41462.7 1759.54   3 
  -2  10 -16 361.000 375.585   4 
   2 -10  16 557.274 425.321   8 
  -2 -12  16 132.139 284.363   8 
   2  12 -16 258.219 255.610   3 
  -2 -12  15 21234.8 1353.53   8 
   2  12 -15 23761.5 1340.60   4 
   2  12 -15 22831.6 1282.70   3 
  -2 -12  14-865.009 594.079   8 
   2  12 -14-245.755 447.233   4 
  -2 -12  13 992.647 645.129   8 
   2  12 -13-333.975 352.635   4 
   2  12 -12 1025.84 383.707   6 
  -2 -12  12 1978.20 756.361   8 
   2 -12 -12 2053.17 564.561  13 
   2  12 -12 1547.90 621.518   4 
   2  12 -11 12657.6 1245.80   4 
  -2 -12  11 13599.4 1447.04   8 
   2  12 -11 12694.2 1171.56   6 
   2  12 -10 3780.14 814.297   4 
  -2 -12  10 6078.60 1105.12   8 
   2  12 -10 3715.06 770.532   6 
  -2 -12   9 58339.5 4515.23  12 
   2  12  -9 56871.6 2412.28   6 
  -2 -12   9 60681.3 2859.40   8 
   2  12  -9 57718.7 4320.48  11 
   2  12  -9 57945.5 2382.17   4 
   2 -12  -9 63369.0 2555.52   8 
  -2 -12   8 1417.86 1315.90  12 
   2  12  -8 4165.42 712.475   6 
  -2 -12   8 3342.08 820.911   8 
   2  12  -8 3390.52 983.272  11 
   2  12  -8 3539.43 770.468   5 
   2  12  -8 3338.81 713.421   4 
   2 -12  -8 2708.97 581.761   8 
  -2 -12   7 48716.8 3583.41  14 
  -2 -12   7 45196.6 3588.58  12 
  -2 -12   7 45714.3 2327.72   8 
   2  12  -7 46535.5 2082.21   5 
   2  12  -7 48967.6 3636.36  11 
   2  12  -7 45001.2 1980.45   4 
   2 -12  -7 46476.5 2082.01   8 
  -2 -12   6-1770.71 890.828  14 
  -2 -12   6 393.251 1113.07  12 
  -2 -12   6-808.117 547.854   8 
   2  12  -6-204.597 550.517  11 
   2  12  -6 239.673 346.585   5 
   2  12  -6 276.651 217.503   4 
   2 -12  -6-405.753 302.517   8 
  -2 -12   5 28534.0 2585.81  12 
   2  12  -5 25295.0 1413.36   5 
  -2  12   5 26157.9 2156.20  11 
   2  12  -5 27895.5 2509.88  11 
  -2 -12   5 29597.9 2639.87  14 
  -2 -12   5 28049.1 1790.21   8 
  -2  12   4 6025.11 1088.51  11 
   2  12  -4 6369.92 1251.85  11 
  -2 -12   4 4653.14 1093.19  12 
  -2 -12   4 8195.07 1464.22  14 
   2  12  -3 8425.16 1422.85  11 
  -2  12   3 8862.73 1407.14  11 
  -2 -12   3 5964.78 1212.45  12 
  -2 -12   3 7710.79 1425.51  14 
   2  12  -2 7628.86 1334.19  11 
  -2  12   2 6410.06 1102.74  11 
  -2 -12   2 7492.99 1230.10  14 
   2  12  -1 58125.7 3224.89  11 
  -2  12   1 64651.0 3450.90  11 
  -2 -12   1 62794.5 3431.38  14 
   2  12   0 538.956 596.890  11 
  -2  12   0 30.9550 663.890  11 
  -2 -12   0 210.413 548.845  14 
  -2  12  -1 240347. 6713.55  11 
   2  12   1 246724. 6156.98  11 
  -2 -12  -1 247982. 6476.37  14 
  -2  12  -2 919.625 712.640  11 
   2  12   2 3350.39 1034.42  11 
  -2 -12  -2 3859.14 928.847  14 
   2  12   3 338022. 6867.72  11 
  -2  12  -3 338353. 8348.88  11 
   2 -12   4 1435.32 527.021  12 
  -2  12  -4 238.208 634.129  11 
   2 -12   5 135653. 5290.60  12 
  -2  12  -5 132024. 5595.21  11 
  -2  12  -5 125224. 3209.23   5 
  -2  12  -5 130274. 3193.14   4 
  -2 -12  -5 131140. 3627.42   8 
   2 -12   6 2879.91 1169.53  12 
   2 -12   6 1770.57 545.194   8 
  -2  12  -6 2215.88 900.787  11 
  -2  12  -6 1798.24 541.405   5 
  -2  12  -6 2541.60 614.921   4 
  -2 -12  -6 1371.64 557.862   8 
  -2 -12  -7 80989.4 2431.61  13 
   2 -12   7 84991.5 4795.50  12 
   2 -12   7 84387.1 3091.02   8 
  -2  12  -7 88760.4 2885.13   5 
  -2  12  -7 81759.5 4747.36  11 
  -2  12  -7 81773.2 2727.83   4 
  -2 -12  -7 81030.3 2938.30   8 
  -2 -12  -8-462.646 269.749  13 
   2 -12   8 1203.90 954.044  12 
   2 -12   8 386.229 524.402   8 
  -2  12  -8 883.840 642.429  11 
  -2  12  -8 384.058 449.233   5 
  -2  12  -8 129.852 462.332   4 
  -2 -12  -8 18.9716 333.681   8 
  -2 -12  -9 156.238 197.007  13 
   2 -12   9-407.103 778.881  12 
  -2  12  -9-316.732 454.951   5 
  -2  12  -9 102.814 477.119   4 
  -2 -12  -9 223.357 509.440   8 
  -2  12  -9-687.251 537.078   6 
   2 -12   9 461.982 695.585   8 
  -2 -12 -10 517.213 406.751  13 
  -2  12 -10 875.253 594.365   4 
  -2 -12 -10 1660.03 723.797   8 
  -2  12 -10 1239.30 573.341   6 
   2 -12  10 539.793 557.921   8 
  -2  12 -11 20177.0 1399.81   6 
   2 -12  11 17144.5 1560.06   8 
  -2 -12 -11 16563.2 1276.51  13 
  -2  12 -11 19400.6 1530.18   4 
   2 -12  12 31.7145 422.462   8 
  -2 -12 -12 79.7070 397.212  13 
  -2  12 -12 454.388 627.331   4 
   2 -12  13 32021.8 1878.46   8 
  -2 -12 -13 30276.4 1581.88  13 
  -2  12 -13 33957.5 1905.87   4 
   2 -12  14 274.382 471.917   8 
  -2  12 -14 614.741 502.024   4 
  -2 -12 -14 633.785 468.749  13 
  -2  12 -15 16474.8 1141.88   4 
   2 -12  15 15748.8 1060.13   8 
  -2  12 -15 16252.8 1027.63   3 
  -2  12 -16 210.642 306.615   4 
   2  14 -15 11106.7 775.315   4 
  -2 -14  15 10813.9 835.802   8 
   2  14 -15 11423.9 802.615   3 
  -2 -14  14 2110.75 602.552   8 
   2  14 -14 2151.56 514.246   4 
  -2 -14  13 5437.22 858.062   8 
   2  14 -13 4790.77 752.702   4 
  -2 -14  12 2238.17 762.141   8 
   2  14 -12 2326.16 570.203   6 
   2  14 -12 2717.30 638.965   4 
   2  14 -11 503.665 483.802   6 
  -2 -14  11 341.820 567.836   8 
   2  14 -11 408.850 551.940   4 
  -2 -14  10 314.001 663.413   8 
   2  14 -10 913.612 553.233   6 
   2  14 -10 670.919 449.462   4 
   2  14  -9 20077.6 1533.32   6 
  -2 -14   9 18884.9 1719.94   8 
   2 -14  -9 18244.2 1403.47   8 
   2  14  -9 20160.5 1447.12   4 
   2  14  -8 245.359 501.202   6 
  -2 -14   8 806.197 626.513   8 
   2  14  -8-818.016 527.953   5 
   2  14  -8 615.901 575.567   4 
   2 -14  -8-57.1175 387.157   8 
   2  14  -7 18789.0 2436.99  11 
   2  14  -7 17723.4 1390.57   5 
   2  14  -7 15451.4 1249.15   4 
   2 -14  -7 14265.5 1256.16   8 
  -2 -14   7 14873.8 1485.21   8 
   2  14  -6 1224.23 586.280  11 
  -2 -14   6 761.497 622.303   8 
   2  14  -6 367.057 188.590   4 
   2  14  -6 159.547 469.826   5 
   2 -14  -6 959.445 410.453   8 
   2  14  -5 14660.9 2219.31  11 
   2  14  -5 14047.7 1167.17   5 
  -2 -14   5 14580.9 2094.46  14 
  -2 -14   5 16465.1 1464.90   8 
   2 -14  -5 14167.6 1205.20   8 
  -2 -14   4 1169.91 903.779  14 
  -2  14   4-85.9466 579.128  11 
   2  14  -4-1027.17 1018.33  11 
  -2 -14   4 427.427 497.978   8 
   2  14  -4 419.339 378.780   5 
   2 -14  -4 505.382 472.843   8 
  -2 -14   3 5413.34 1162.47  14 
   2  14  -3 5113.44 1272.60  11 
  -2  14   3 3167.08 889.215  11 
  -2 -14   3 5097.75 942.125   8 
   2  14  -3 3486.67 637.804   5 
   2 -14  -3 3244.70 538.005   8 
   2  14  -2 9652.63 1526.22  11 
  -2  14   2 11216.7 1646.61  11 
   2  14  -2 11716.2 1021.99   5 
   2 -14  -2 11001.3 1024.78   8 
  -2 -14   2 10141.5 1136.23   8 
  -2 -14   2 12169.1 1744.42  14 
   2  14  -1 102085. 4730.88  11 
  -2  14   1 106916. 4873.05  11 
  -2 -14   1 105626. 5047.66  14 
   2 -14  -1 103762. 3005.52   8 
  -2 -14   1 111543. 3473.35   8 
  -2 -14   0 3419.15 891.159  14 
  -2  14   0 2055.35 700.790  11 
   2  14   0 2971.97 785.039  11 
   2 -14   0 3215.19 679.083   8 
  -2 -14   0 3465.17 641.525   8 
  -2  14  -1 218963. 7162.76  11 
   2  14   1 224214. 6645.56  11 
   2 -14   1 204421. 4279.47   8 
  -2 -14  -1 216665. 4760.88   8 
   2  14   2 435.267 529.108  11 
  -2  14  -2 1373.97 948.542  11 
   2 -14   2 98.5089 208.052   8 
  -2 -14  -2 1152.53 569.099   8 
  -2  14  -3 157683. 6334.23  11 
  -2  14  -3 148140. 3367.68   4 
  -2 -14  -3 155819. 4083.57   8 
   2 -14   3 147044. 3802.39   8 
  -2  14  -4 1696.80 969.788  11 
   2 -14   4 2286.89 564.446   8 
  -2  14  -4 2515.19 644.031   5 
  -2  14  -4 1460.90 481.028   4 
  -2 -14  -4 1861.89 551.093   8 
  -2  14  -5 161253. 6757.48  11 
  -2  14  -5 159753. 3894.39   5 
  -2  14  -5 153123. 3651.42   4 
   2 -14   5 164233. 4233.11   8 
  -2 -14  -5 168614. 4338.81   8 
  -2  14  -6 1590.74 794.748  11 
   2 -14   6 3954.69 849.623   8 
  -2  14  -6 2823.65 663.753   4 
  -2  14  -6 3361.87 733.153   5 
  -2 -14  -6 3088.31 670.291   8 
  -2  14  -7 46788.6 3908.39  11 
  -2  14  -7 49936.0 2219.77   4 
  -2 -14  -7 50237.5 2469.08   8 
   2 -14   7 44194.8 2297.17   8 
  -2  14  -7 50859.1 2357.36   5 
  -2  14  -8 1003.90 519.243   4 
  -2  14  -8 732.417 597.979   5 
  -2 -14  -8 817.231 587.024   8 
   2 -14   8 1197.62 553.542   8 
  -2  14  -9 13373.2 1234.88   4 
  -2 -14  -9 12126.4 1325.45   8 
   2 -14   9 14330.3 1365.39   8 
  -2  14  -9 14557.8 1264.33   6 
  -2  14  -9 13834.3 1277.89   5 
  -2 -14 -10 15827.1 1141.16  13 
  -2  14 -10 16399.3 1418.55   4 
   2 -14  10 16609.1 1487.92   8 
  -2 -14 -10 16061.9 1424.63   8 
  -2  14 -10 14783.3 1277.23   6 
  -2  14 -11 802.099 575.790   4 
  -2 -14 -11 89.6706 331.814  13 
  -2  14 -11 285.933 302.200   6 
   2 -14  11-256.709 495.178   8 
  -2 -14 -12 6933.70 726.872  13 
   2 -14  12 7554.29 935.341   8 
  -2  14 -12 7204.04 931.760   4 
  -2 -14 -13 11612.7 869.345  13 
  -2  14 -13 11366.5 1066.21   4 
   2 -14  13 9076.72 928.402   8 
   2 -14  14 571.458 383.092   8 
  -2  14 -14-523.006 278.216   4 
  -2  14 -15 5672.34 608.507   4 
   2  16 -14 11598.7 791.322   3 
  -2 -16  14 11393.6 771.655   8 
   2  16 -13 137.078 205.117   4 
  -2 -16  13 1243.20 417.047   8 
   2  16 -12 12811.3 993.426   4 
  -2 -16  12 11837.7 1101.18   8 
  -2 -16  11 15580.7 1356.46   8 
   2  16 -11 15163.9 1112.45   4 
   2  16 -11 13671.1 1099.73   6 
  -2 -16  10 13452.9 1377.76   8 
   2  16 -10 12892.2 1100.02   4 
   2  16 -10 13258.8 1214.32   6 
   2 -16  -9 15474.8 1234.03   8 
  -2 -16   9 17465.8 1565.25   8 
   2  16  -9 15911.9 1208.41   4 
   2  16  -9 17991.1 1412.58   6 
   2 -16  -8 367.599 376.291   8 
   2  16  -8 475.134 411.483   4 
  -2 -16   8 444.771 649.942   8 
   2  16  -8 945.499 548.416   6 
   2  16  -7 12654.2 1246.30   6 
   2  16  -7 13543.6 1236.58   5 
   2 -16  -7 11415.1 1090.49   8 
  -2 -16   7 13139.2 1375.14   8 
   2  16  -6 23337.9 1594.83   5 
  -2 -16   6 23984.9 1790.16   8 
   2 -16  -6 22525.4 1533.84   8 
   2  16  -5 21086.6 1482.85   5 
   2 -16  -5 21482.8 1479.37   8 
  -2 -16   5 24269.5 1830.98   8 
   2  16  -4 27356.0 1648.36   5 
   2 -16  -4 28450.1 1697.41   8 
  -2 -16   4 28563.5 1962.04   8 
   2  16  -4 29799.3 3014.94  11 
   2 -16  -3 4506.24 738.241   8 
  -2 -16   3 5759.04 1004.81   8 
   2  16  -3 4035.62 708.643   5 
   2  16  -2 23116.1 1448.33   5 
   2 -16  -2 19120.9 1401.93   8 
  -2 -16   2 21529.5 1668.94   8 
  -2  16   2 16944.3 2069.07  11 
   2  16  -2 19647.8 2395.34  11 
  -2 -16   1 5409.81 1022.98   8 
   2 -16  -1 6080.63 760.702   8 
   2  16  -1 5809.03 1447.19  11 
  -2  16   1 2493.33 857.772  11 
   2 -16   0 3794.51 642.713   8 
  -2 -16   0 2956.10 735.458   8 
  -2  16   0 5247.06 1380.74  11 
   2 -16   1 92538.0 3063.43   8 
  -2 -16  -1 93950.2 3362.44   8 
  -2  16  -1 91861.8 5189.32  11 
   2 -16   2 1599.26 596.545   8 
  -2  16  -2 3028.69 1197.92  11 
  -2 -16  -2 2694.34 795.770   8 
  -2  16  -3 47665.5 3874.81  11 
  -2 -16  -3 51578.0 2515.71   8 
   2 -16   3 46610.1 2252.73   8 
  -2  16  -3 46630.3 2166.14   5 
  -2  16  -4-1046.84 1019.07  11 
   2 -16   4 824.305 513.604   8 
  -2  16  -4-85.6392 615.965   5 
  -2  16  -4 801.831 446.016   4 
  -2 -16  -4 682.853 477.955   8 
  -2  16  -5 75479.6 2835.89   5 
  -2  16  -5 81265.6 2725.72   4 
   2 -16   5 80838.9 3040.75   8 
  -2 -16  -5 78663.7 3096.37   8 
  -2  16  -6 37379.9 2075.42   5 
  -2  16  -6 38388.5 1940.89   4 
   2 -16   6 39453.2 2136.22   8 
  -2 -16  -6 36318.4 2096.04   8 
  -2  16  -7 50092.1 2365.04   5 
  -2  16  -7 47313.4 2177.51   4 
   2 -16   7 47544.1 2310.21   8 
  -2 -16  -7 46995.0 2383.40   8 
  -2  16  -8 26433.2 1766.37   5 
  -2  16  -8 28541.4 1674.66   4 
   2 -16   8 27715.5 1795.83   8 
  -2 -16  -8 26573.1 1806.60   8 
   2 -16   9 4676.88 852.423   8 
  -2  16  -9 7781.35 1003.59   6 
  -2  16  -9 7953.13 991.239   4 
  -2  16  -9 6054.18 940.074   5 
  -2 -16  -9 7100.49 986.785   8 
   2 -16  10 5835.41 873.449   8 
  -2  16 -10 5996.16 846.072   6 
  -2  16 -10 5991.36 883.763   4 
  -2 -16 -10 5402.47 902.707   8 
  -2  16 -11 7066.93 815.065   6 
  -2  16 -11 7560.43 899.432   4 
   2 -16  11 7307.13 862.350   8 
   2 -16  12 2318.92 509.533   8 
  -2  16 -12 2015.74 520.281   4 
  -2  16 -13 16219.3 1035.23   4 
   2 -16  13 11710.2 776.297   8 
  -2  16 -14 74.0730 175.056   4 
  -2 -18  12 17314.0 1004.47   8 
   2  18 -11 10314.7 888.752   6 
  -2 -18  11 9595.16 897.748   8 
   2  18 -10 10586.3 955.231   6 
  -2 -18  10 10387.5 1027.07   8 
   2  18  -9 49289.0 2122.80   6 
  -2 -18   9 49232.2 2284.47   8 
   2  18  -8 4449.03 810.301   6 
  -2 -18   8 2523.03 730.859   8 
   2 -18  -8 3902.59 695.107   8 
   2  18  -7 55050.9 2399.06   6 
   2 -18  -7 51509.3 2103.35   8 
  -2 -18   7 48755.5 2465.89   8 
   2  18  -6 2804.71 761.921   6 
  -2 -18   6 2211.02 703.832   8 
   2  18  -6 1896.63 623.486   5 
   2 -18  -6 2504.80 564.627   8 
   2  18  -5 17792.4 1339.20   5 
   2 -18  -5 15891.5 1254.79   8 
  -2 -18   5 15585.1 1475.63   8 
   2  18  -4 32437.3 1757.61   5 
  -2 -18   4 30418.3 2032.48   8 
   2 -18  -4 30191.1 1724.21   8 
  -2 -18   3 629.398 715.236   8 
   2  18  -3 209.044 472.638   5 
   2 -18  -3 82.0400 473.930   8 
   2  18  -2 24268.7 1452.55   5 
  -2 -18   2 24158.5 1871.71   8 
   2 -18  -2 24092.4 1605.39   8 
   2 -18  -1 3354.31 734.423   8 
  -2 -18   1 2303.98 862.243   8 
   2 -18   0 18322.0 1423.03   8 
  -2 -18   0 17537.2 1602.98   8 
  -2  18  -1 1496.71 594.161   5 
   2 -18   1 784.266 531.514   8 
  -2 -18  -1 867.720 710.357   8 
  -2  18  -2 11051.2 1132.74   5 
   2 -18   2 9210.07 1077.93   8 
  -2 -18  -2 7336.90 1105.46   8 
  -2  18  -3 2089.96 689.739   5 
  -2 -18  -3 2479.66 739.876   8 
   2 -18   3 2367.28 615.536   8 
   2 -18   4 1684.58 624.654   8 
  -2  18  -4 790.872 549.106   5 
  -2 -18  -4 1114.09 539.709   8 
   2 -18   5 1731.51 591.041   8 
  -2  18  -5 977.786 580.794   5 
  -2 -18  -5 661.728 652.419   8 
  -2  18  -6 11780.0 1226.00   5 
  -2  18  -6 10509.2 1014.07   4 
  -2 -18  -6 9225.43 1078.03   8 
   2 -18   6 11554.7 1158.63   8 
   2 -18   7 498.908 358.350   8 
  -2  18  -7-172.631 578.827   5 
  -2  18  -7-419.902 383.717   4 
  -2 -18  -7 841.273 540.827   8 
  -2  18  -8 19052.2 1409.57   6 
  -2  18  -8 20597.2 1467.95   5 
  -2  18  -8 20721.5 1314.37   4 
   2 -18   8 18749.8 1367.46   8 
  -2 -18  -8 18915.5 1363.84   8 
  -2  18  -9 6105.49 796.888   6 
   2 -18   9 6168.03 775.695   8 
  -2  18  -9 6398.07 775.821   4 
  -2 -18  -9 5365.05 802.428   8 
  -2  18 -10 13450.1 1053.27   6 
  -2  18 -10 13676.0 1029.57   4 
   2 -18  10 12844.0 976.434   8 
  -2  18 -11 16238.1 1000.99   6 
  -2  18 -11 17174.4 1038.75   4 
   2 -18  11 14551.1 907.782   8 
  -2  18 -12 6612.53 562.137   4 
   2  20 -10 8646.84 718.948   6 
  -2 -20  10 6747.46 656.962   8 
   2  20  -9 14211.1 990.318   6 
  -2 -20   9 11777.7 917.472   8 
   2  20  -8-340.765 452.637   6 
  -2 -20   8 124.556 396.350   8 
   2  20  -7 21889.3 1377.59   6 
  -2 -20   7 20351.5 1386.12   8 
   2  20  -6 10454.8 1046.40   6 
  -2 -20   6 8742.96 995.604   8 
   2  20  -5 9185.73 1003.51   6 
  -2 -20   5 10204.5 1116.59   8 
   2 -20  -5 8600.02 886.186   8 
   2  20  -4 31679.4 1734.54   6 
   2 -20  -4 31439.9 1579.31   8 
  -2 -20   4 30417.1 1856.63   8 
   2  20  -3 6605.56 729.237   5 
   2 -20  -3 5376.85 780.019   8 
  -2 -20   3 6276.61 903.152   8 
   2 -20  -2 36625.8 1747.97   8 
  -2 -20   2 40674.1 2132.04   8 
   2 -20  -1 639.505 521.060   8 
  -2 -20   1-478.972 587.999   8 
  -2  20   0 55927.1 2136.21   5 
  -2 -20   0 50034.8 2392.16   8 
   2 -20   0 52338.1 2169.53   8 
  -2  20  -1 306.800 258.481   5 
  -2 -20  -1-674.633 574.936   8 
   2 -20   1 71.1663 474.813   8 
  -2  20  -2 3977.80 670.848   5 
   2 -20   2 3841.91 701.815   8 
  -2 -20  -2 2874.09 731.797   8 
  -2  20  -3-41.9925 380.548   5 
   2 -20   3 539.320 412.932   8 
  -2 -20  -3 369.071 501.789   8 
  -2  20  -4 4130.18 764.692   5 
  -2 -20  -4 3374.66 818.339   8 
   2 -20   4 3841.18 681.394   8 
  -2  20  -5 717.523 392.356   5 
  -2 -20  -5-208.658 312.495   8 
   2 -20   5 270.399 313.852   8 
  -2  20  -6 12150.8 1151.76   6 
  -2  20  -6 15611.7 1194.40   5 
   2 -20   6 12542.5 980.258   8 
  -2 -20  -6 14011.7 1138.77   8 
  -2  20  -7 2428.70 656.275   6 
   2 -20   7 1840.14 419.968   8 
  -2 -20  -7 2892.13 577.529   8 
  -2  20  -8 22074.2 1309.59   6 
  -2 -20  -8 20115.6 1197.12   8 
  -2  20  -9 6107.74 670.045   6 
  -2  20 -10 20966.8 1001.86   6 
   2  22  -8 213.923 264.290   6 
   2  22  -7 1309.83 420.471   6 
  -2 -22   7 1166.20 333.459   8 
   2  22  -6 10059.7 824.580   6 
  -2 -22   6 8436.25 742.625   8 
   2  22  -5 1843.54 520.058   6 
  -2 -22   5 2144.71 464.799   8 
   2  22  -4 27375.7 1404.36   6 
  -2 -22   4 27001.2 1407.42   8 
   2  22  -3 1277.24 503.410   6 
  -2 -22   3 1146.72 480.321   8 
   2  22  -2 40634.2 1679.34   6 
  -2 -22   2 37023.2 1724.02   8 
   2  22  -1 1487.11 500.975   6 
  -2 -22   1 1721.48 588.012   8 
   2  22   0 37290.4 1510.43   6 
  -2 -22   0 35874.5 1716.59   8 
  -2 -22  -1-625.975 520.136   8 
  -2  22  -2 3877.82 564.632   5 
  -2 -22  -2 3271.62 644.913   8 
  -2  22  -3 756.438 320.142   5 
  -2 -22  -3 1346.66 502.547   8 
  -2  22  -4 261.092 397.189   6 
  -2  22  -4-202.786 364.894   5 
  -2 -22  -4 237.239 383.168   8 
  -2  22  -5 2072.75 509.960   6 
  -2 -22  -5 3395.59 508.727   8 
  -2  22  -6 10342.9 883.492   6 
  -2 -22  -6 10776.3 760.326   8 
  -2  22  -7-1.81139 252.839   6 
  -2  24  -2 6369.97 548.147   6 
   3  -1 -18 2228.58 466.616  10 
   3   1 -18 2084.71 467.878  10 
   3   1 -17 27870.0 1466.23  10 
   3  -1 -17 27786.6 1476.94  10 
   3  -1 -16 459.599 576.884  10 
   3   1 -16 377.103 529.203  10 
   3   1 -15 118791. 3364.50   3 
   3  -1 -15 124170. 3529.17  10 
   3   1 -15 118091. 3439.78  10 
   3   1 -14 348.170 589.219   4 
   3   1 -14 287.932 496.599  10 
   3  -1 -14 357.223 577.389  10 
   3   1 -14-216.113 518.385   3 
   3  -1 -13 88581.4 3020.40  10 
   3   1 -13 85242.3 2962.66  10 
   3   1 -13 81920.4 3096.15   4 
   3   1 -13 90757.7 3245.76   3 
   3  -1 -13 86829.4 3043.65   3 
  -3  -1  13 85921.1 4884.33  12 
   3   1 -12 13693.4 1231.90  10 
   3  -1 -12 16231.6 1314.55  10 
   3  -1 -12 15263.1 1387.01   4 
   3   1 -12 14288.4 1339.77   4 
   3   1 -12 13178.4 1253.15   3 
   3  -1 -12 12593.9 1180.88   3 
  -3  -1  12 14983.2 1986.25  12 
  -3  -1  11 95172.4 4568.67  12 
  -3   1  11 93119.0 4305.11  12 
   3  -1 -11 89380.3 2810.51  13 
   3  -1 -11 88372.6 2761.67  10 
   3   1 -11 83922.5 2698.55  10 
   3  -1 -11 88270.9 3002.06   4 
   3   1 -11 86590.6 2952.81   4 
   3  -1 -11 82070.4 2887.71   3 
   3   1 -11 84799.5 2896.95   3 
  -3   1  10 1906.74 615.365  12 
  -3  -1  10 1687.50 800.753  12 
  -3   1   9 12605.7 1444.65  12 
  -3  -1   9 13524.8 1541.03  12 
  -3  -1   8-460.913 631.310  12 
  -3   1   8 29.9801 434.550  12 
   3   1  -8 401.868 588.571  11 
  -3   1   7 649.483 463.349  12 
  -3  -1   7 722.728 557.061  12 
  -3  -1   7 410.905 307.337  14 
   3   1  -7 464.176 459.913  11 
  -3  -1   6 4695.64 784.340  12 
  -3   1   6 5012.74 734.095  12 
  -3  -1   6 4612.48 549.988  14 
  -3   1   6 5521.54 518.779  14 
   3   1  -6 4341.33 903.205  11 
  -3  -1   5 14398.6 919.618  14 
  -3   1   5 14119.5 828.748  14 
   3  -1  -5 15721.7 629.599   1 
  -3   1   5 14137.4 1056.19  12 
  -3  -1   5 15632.3 1256.74  12 
   3   1  -5 12221.1 1245.70  11 
  -3  -1   4 14185.4 879.039  14 
   3  -1  -4 14055.6 699.708   1 
  -3  -1   4 13769.4 1061.18  12 
   3   1  -4 13364.7 1147.34  11 
  -3   1   4 15234.7 991.440  12 
  -3  -1   3 19807.7 1015.55  14 
   3  -1  -3 21793.8 914.378   1 
   3   1  -3 20720.0 1239.50  11 
  -3  -1   3 20323.2 1197.83  12 
  -3   1   3 21070.8 1042.48  12 
   3  -1  -2 46151.0 1373.92   1 
  -3   1   2 47139.6 1433.05  12 
  -3  -1   2 48023.0 1649.10  12 
   3   1  -2 49742.7 1693.97  11 
   3  -1  -1 17964.1 888.195   1 
  -3  -1   1 17637.8 997.409  12 
   3   1  -1 19059.7 944.890  11 
   3  -1   0 181615. 2746.28   1 
   3   1   0 173345. 2420.16  11 
   3  -1   1 226861. 3176.81   1 
   3   1   1 219447. 3266.86   1 
   3   1   2 160583. 2875.44   1 
   3  -1   2 157056. 2695.97   1 
  -3   1  -3 312242. 3168.59  11 
   3  -1   3 307259. 3845.53   1 
  -3   1  -4 953737. 6297.02  11 
   3   1   4 950459. 6459.17   1 
  -3   1  -5 302134. 4012.43  11 
   3   1   5 299381. 3550.42   1 
   3   1   5 311296. 4877.33  12 
   3  -1   5 307291. 5142.68  12 
   3  -1   6 38534.0 2031.97  12 
   3   1   6 40323.2 1959.66  12 
  -3   1  -6 42290.2 1684.45  11 
  -3   1  -7 135064. 3334.53  11 
   3  -1   7 142716. 4183.38  12 
   3   1   7 132109. 3824.62  12 
   3  -1   8 6368.53 991.818  12 
   3   1   8 5933.00 882.823  12 
   3   1   9 363357. 7426.15  12 
   3  -1   9 332410. 7519.88  12 
  -3   1 -10 39.5244 380.985  10 
  -3  -1 -10 203.770 399.703  10 
   3   1  10-1044.42 621.394  12 
   3  -1  10-213.972 387.616  12 
   3  -1  11 73762.8 4098.84  12 
   3   1  11 78208.8 4031.99  12 
  -3  -1 -11 84785.4 2650.71  10 
  -3   1 -11 77847.3 2537.74  10 
  -3   1 -11 78889.6 2678.28   4 
  -3  -1 -11 78670.2 2640.45  13 
  -3   1 -11 76801.5 2603.81  13 
   3  -1  12 773.190 948.218  12 
   3   1  12 1097.93 704.328  12 
  -3   1 -12 744.845 505.615  10 
  -3  -1 -12 541.258 476.647  10 
  -3   1 -12 1239.51 387.181   4 
  -3  -1 -12 1228.97 508.662  13 
  -3   1 -12 715.918 522.692  13 
   3  -1  13 1512.43 1086.08  12 
  -3  -1 -13 293.789 539.443  13 
  -3   1 -13 1155.12 580.708  13 
  -3   1 -13-123.632 388.378   4 
  -3   1 -13 741.917 506.706  10 
  -3  -1 -13 84.6665 484.856  10 
  -3  -1 -14 1037.06 660.426  13 
  -3   1 -14-298.100 628.037  10 
  -3  -1 -14-955.872 642.561  10 
  -3   1 -14 283.009 323.782   4 
  -3  -1 -15 514.505 514.453  10 
  -3   1 -15-146.644 580.472  10 
  -3   1 -15 3.45948 537.562   4 
  -3  -1 -16-373.114 563.234  10 
  -3   1 -16-44.9478 447.745  10 
  -3  -1 -17 14861.2 1108.13  10 
  -3   1 -17 15894.4 1137.79  10 
  -3  -1 -18 367.700 289.357  10 
  -3   1 -18 306.782 345.125  10 
   3  -3 -18 3548.75 554.137  10 
   3   3 -18 3987.34 501.675  10 
   3   3 -17 10384.3 917.507  10 
   3  -3 -17 11423.4 979.898  10 
   3   3 -16 6334.11 828.884   3 
   3  -3 -16 6724.57 896.217  10 
   3   3 -16 5934.88 796.378  10 
   3   3 -15 43153.3 2272.74   4 
   3   3 -15 38873.2 2044.70   3 
   3   3 -15 41466.4 2025.67  10 
   3  -3 -15 40657.3 2043.16  10 
   3   3 -14 937.258 726.423   4 
   3  -3 -14 909.748 500.751  10 
   3   3 -14 989.900 595.330  10 
   3   3 -14 443.513 587.881   3 
   3   3 -13 74136.6 2744.49  10 
   3  -3 -13 73952.1 2751.38  10 
   3   3 -13 69964.8 2883.59   4 
   3   3 -13 73540.7 2888.83   3 
  -3  -3  12 242.866 779.827  12 
   3  -3 -12 1326.69 720.356  13 
   3  -3 -12-380.928 439.508  10 
   3   3 -12-62.9178 439.576  10 
   3   3 -12-296.973 455.372   4 
   3   3 -11 23435.1 1450.70  10 
   3  -3 -11 24114.4 1476.06  10 
   3  -3 -11 21559.1 1409.69  13 
  -3  -3  11 20336.6 2318.13  12 
   3   3 -11 22458.5 1503.07   4 
   3   3 -10 12478.8 1749.51  11 
   3  -3 -10 15102.6 1104.92  10 
   3  -3 -10 15892.4 1113.64  13 
  -3  -3  10 13946.5 1892.41  12 
   3   3 -10 12756.5 1092.65   4 
  -3   3   9 3258.89 637.070  12 
  -3  -3   9 3599.42 1097.71  12 
   3   3  -9 4350.66 905.161  11 
  -3   3   8 5164.25 734.015  12 
  -3  -3   8 6794.66 1122.55  12 
  -3  -3   8 5591.49 719.981  14 
   3   3  -8 4066.21 995.994  11 
  -3   3   7 43579.5 2008.68  12 
  -3  -3   7 47028.0 2610.02  12 
   3   3  -7 40913.7 2486.92  11 
  -3  -3   7 47235.3 2015.19  14 
  -3   3   6 4632.71 592.684  12 
  -3  -3   6 3237.54 858.625  12 
  -3  -3   6 3893.37 646.664  14 
  -3   3   6 4839.32 479.257  14 
   3   3  -6 3430.58 786.291  11 
  -3   3   5 267065. 3963.24  12 
  -3  -3   5 264320. 5203.82  12 
  -3  -3   5 260726. 4352.03  14 
   3   3  -5 269129. 5294.37  11 
  -3  -3   4 50553.5 2171.60  12 
  -3   3   4 49386.0 1520.90  12 
  -3  -3   4 47969.4 1814.23  14 
   3   3  -4 49986.4 2135.64  11 
  -3   3   3 361983. 3565.01  12 
  -3  -3   3 367096. 5286.42  12 
  -3  -3   3 363653. 4740.16  14 
   3   3  -3 368677. 5188.79  11 
   3   3  -2 600.163 386.254  11 
  -3  -3   2 369.508 323.430  14 
  -3  -3   2 126.547 459.715  12 
   3  -3  -2 445.155 258.693   1 
   3   3  -1 486422. 4812.60  11 
  -3  -3   1 484886. 5404.38  12 
   3  -3  -1 477877. 4503.61   1 
   3   3   0 56029.3 1478.64  11 
  -3  -3   0 55308.6 1630.15  14 
  -3  -3  -1 51154.8 1490.99  14 
   3   3   1 49955.6 1203.46  11 
  -3  -3  -2 357281. 3632.91  14 
   3   3   2 363670. 2444.00  11 
  -3   3  -3 28949.4 1318.89  11 
  -3  -3  -3 28645.6 935.557  14 
   3  -3   3 29905.2 1448.71  12 
   3   3   3 28357.7 1350.75   1 
  -3   3  -4 103372. 2568.43  11 
  -3  -3  -4 99573.8 1415.49  14 
   3   3   4 101916. 2319.33   1 
   3  -3   4 98735.5 2846.32  12 
  -3   3  -5 53585.8 2002.40  11 
   3   3   5 51048.9 1440.06   1 
   3   3   5 54251.5 1962.22  12 
   3  -3   5 53039.1 2293.22  12 
  -3   3  -6 30240.2 1652.67  11 
   3   3   6 31991.1 1659.32  12 
   3  -3   6 32326.1 1995.80  12 
  -3   3  -7 305629. 5574.34  11 
   3  -3   7 298391. 6401.32  12 
   3   3   7 313418. 5616.93  12 
  -3   3  -8 61287.3 2737.03  11 
   3   3   8 61672.5 2698.17  12 
   3  -3   9 182264. 5892.40  12 
   3   3   9 175192. 4998.29  12 
   3   3  10 8523.70 1290.61  12 
  -3   3 -10 6361.53 743.530  10 
  -3  -3 -10 7931.54 822.683  10 
  -3   3 -10 6041.30 725.774   4 
  -3  -3 -10 6258.76 772.167  13 
   3  -3  11 23583.4 2462.81  12 
  -3  -3 -11 25931.9 1527.26  10 
  -3   3 -11 24485.6 1443.96  10 
  -3   3 -11 24035.5 1516.79   4 
  -3  -3 -11 22458.5 1441.16  13 
  -3   3 -11 26626.7 1582.72  13 
   3  -3  12 236.625 586.558  12 
  -3  -3 -12 419.720 558.130  13 
  -3   3 -12-117.516 402.408   4 
  -3  -3 -12 44.3735 395.111  10 
  -3   3 -12 683.718 453.248  10 
  -3  -3 -13 3457.21 839.639  13 
  -3   3 -13 3368.89 696.878   4 
  -3   3 -13 3805.58 737.107  10 
  -3  -3 -13 3459.94 743.788  10 
  -3  -3 -14 67.2944 668.258  13 
  -3   3 -14 196.829 366.868   4 
  -3   3 -14 913.095 605.114  10 
  -3  -3 -14-831.183 557.858  10 
  -3  -3 -15 7291.86 1060.74  13 
  -3   3 -15 5300.35 823.348  10 
  -3  -3 -15 5806.29 869.372  10 
  -3   3 -15 4255.31 747.727   4 
  -3  -3 -16 913.782 524.005  10 
  -3   3 -16 157.704 519.914  10 
  -3   3 -16 18.1050 311.611   4 
  -3  -3 -17 17768.6 1168.58  10 
  -3   3 -17 18855.4 1192.37  10 
  -3  -3 -18 549.511 306.794  10 
  -3   3 -18 321.943 259.797  10 
   3   5 -18 10049.3 626.649  10 
   3  -5 -18 11183.5 726.401  10 
   3  -5 -17 4455.31 621.895  10 
   3   5 -17 5091.01 607.093  10 
   3   5 -16 1564.18 460.472   3 
   3   5 -16 1414.27 434.664  10 
   3  -5 -16 1066.52 525.625  10 
   3   5 -15 1264.48 628.256   4 
   3  -5 -15 644.044 502.349  10 
   3   5 -15 370.975 504.223  10 
   3   5 -15 723.925 513.910   3 
   3   5 -14 6231.24 961.795   4 
   3   5 -14 5748.07 944.841   3 
   3  -5 -14 6425.24 844.696  10 
   3   5 -14 6546.87 923.752  10 
   3  -5 -13 6860.51 939.421  10 
   3   5 -13 5495.44 885.453  10 
   3   5 -13 4621.50 891.153   4 
  -3  -5  12 6452.84 1474.40  12 
   3  -5 -12 5278.66 828.228  13 
   3   5 -12 7037.56 889.509  10 
   3  -5 -12 6016.97 841.951  10 
   3   5 -12 6061.17 976.923   4 
   3   5 -11 6693.42 796.724  10 
   3   5 -11 6510.68 1391.58  11 
   3  -5 -11 6945.04 882.533  10 
   3  -5 -11 7860.36 856.060  13 
  -3  -5  11 6403.87 1245.24  12 
   3   5 -11 6379.83 924.293   4 
   3   5 -10 61864.7 2176.55  10 
   3  -5 -10 59206.2 2230.28  10 
   3  -5 -10 60132.4 2179.28  13 
   3   5 -10 57386.6 2287.53   4 
  -3  -5  10 55039.2 3711.70  12 
   3   5 -10 59690.1 3909.18  11 
  -3  -5   9 38617.0 2862.11  12 
   3   5  -9 36725.9 2869.62  11 
  -3  -5   8 117270. 4730.80  12 
   3   5  -8 109386. 4565.22  11 
  -3  -5   8 113173. 3767.04  14 
  -3  -5   7 151961. 5027.26  12 
  -3  -5   7 155469. 4236.20  14 
   3   5  -7 145457. 4851.40  11 
  -3  -5   6 91026.4 3647.19  12 
  -3  -5   6 88616.8 3090.04  14 
   3   5  -6 91945.5 3582.19  11 
  -3  -5   5 239489. 5452.43  12 
  -3  -5   5 230477. 4740.40  14 
   3   5  -5 241052. 5349.63  11 
  -3  -5   4 21438.3 1586.72  12 
  -3  -5   4 22717.2 1496.84  14 
   3   5  -4 20876.3 1525.77  11 
  -3  -5   3 628376. 7735.67  12 
  -3  -5   3 623869. 7191.24  14 
   3   5  -3 614032. 7369.30  11 
  -3  -5   2 40166.9 1909.32  12 
  -3  -5   2 40684.2 1824.85  14 
   3   5  -2 39325.7 1780.69  11 
  -3  -5   1 338632. 5111.04  12 
   3   5  -1 345201. 4715.77  11 
   3  -5   0 138019. 2190.79  12 
  -3  -5   0 140378. 3047.24  14 
   3   5   0 136916. 2776.47  11 
  -3  -5  -1 219428. 3618.45  14 
   3   5   1 224710. 3239.87  11 
   3  -5   2 278346. 4199.08  12 
   3   5   2 280696. 3284.19  11 
  -3   5  -2 272948. 4557.68  11 
   3  -5   3 32056.2 1608.63  12 
  -3  -5  -3 33472.2 1272.41  14 
  -3   5  -3 33554.1 1679.28  11 
   3   5   3 33522.8 1002.95  11 
  -3   5  -4 274777. 4945.72  11 
  -3  -5  -4 274554. 3274.20  14 
   3   5   4 273501. 4424.38   1 
   3  -5   4 267123. 5065.80  12 
  -3   5  -5 81803.2 2874.82  11 
   3   5   5 78227.4 2163.61   1 
   3   5   5 81837.4 2320.33  12 
   3  -5   5 80663.9 3032.79  12 
  -3   5  -6 112679. 3591.65  11 
   3   5   6 109949. 2923.68  12 
   3  -5   6 112674. 3934.60  12 
  -3   5  -7 81024.4 3251.71  11 
   3  -5   7 87461.3 3713.18  12 
   3   5   7 90322.4 2861.02  12 
  -3   5  -8 2179.26 745.518  11 
   3   5   8 3322.59 625.569  12 
   3  -5   8 3341.50 965.189  12 
  -3   5  -9 3507.84 826.279  11 
   3  -5   9 3635.89 922.130  12 
  -3  -5 -10 30296.8 1601.36  13 
  -3   5 -10 30752.9 1543.95  10 
  -3  -5 -10 30031.8 1528.78  10 
  -3   5 -10 31284.2 1697.21   4 
   3  -5  10 31506.3 2755.35  12 
  -3  -5 -11 5354.62 817.094  13 
  -3   5 -11 6557.83 812.086  10 
  -3  -5 -11 4828.45 742.026  10 
   3  -5  11 4571.16 1114.65  12 
  -3  -5 -12 9257.11 1042.84  13 
  -3   5 -12 9444.23 947.250  10 
  -3  -5 -12 8503.52 935.512  10 
  -3   5 -12 8062.33 1032.52   4 
   3  -5  12 5710.06 1243.18  12 
  -3  -5 -13-467.599 495.097  13 
  -3  -5 -13-551.005 384.117  10 
  -3   5 -13-217.887 473.033  10 
  -3   5 -13 599.430 411.540   4 
  -3  -5 -14 30241.3 1848.64  13 
  -3   5 -14 29389.0 1733.77  10 
  -3   5 -14 24947.5 1708.15   4 
  -3  -5 -14 30663.6 1764.34  10 
  -3  -5 -15 29397.2 1772.71  13 
  -3   5 -15 29309.7 1755.50   4 
  -3   5 -15 30545.0 1705.10  10 
  -3  -5 -15 31495.9 1738.41  10 
  -3   5 -16 6185.46 783.796  10 
  -3   5 -16 5085.81 704.316   4 
  -3  -5 -16 4581.80 716.460  10 
  -3   5 -17 16876.5 1013.85  10 
  -3  -5 -17 15924.8 1036.21  10 
  -3  -5 -18-328.004 145.115  10 
  -3  -7  18 5578.24 555.670   8 
   3  -7 -17 268.504 293.548  10 
   3   7 -17 786.396 360.523   3 
  -3  -7  17-11.6264 393.451   8 
   3   7 -16 580.196 513.185   4 
   3   7 -16 374.366 400.374   3 
   3  -7 -16 528.121 378.277  10 
   3   7 -16-34.3658 297.016  10 
   3   7 -15 3621.86 833.671   4 
   3   7 -15 4844.65 765.077   3 
   3  -7 -15 4269.25 755.034  10 
   3   7 -15 3463.25 573.426  10 
   3   7 -14 1582.03 772.146   4 
   3  -7 -14 2708.10 677.367  10 
   3   7 -14 2906.57 660.268  10 
   3   7 -14 3582.39 770.066   3 
   3   7 -13 5784.52 971.870   4 
   3  -7 -13 8461.22 952.486  10 
   3   7 -13 7230.65 879.298  10 
  -3  -7  12 26855.1 3011.26  12 
   3  -7 -12 29084.6 1676.39  10 
   3   7 -12 27969.7 1602.99  10 
   3  -7 -12 26853.8 1604.70  13 
   3   7 -12 25274.5 1720.04   4 
   3  -7 -11 213.511 334.836  13 
  -3  -7  11 1763.93 759.476  12 
   3   7 -11 133.331 334.338   6 
   3   7 -11 3176.41 1274.78  11 
   3   7 -11 1416.04 536.671  10 
   3  -7 -11 1400.58 471.749  10 
   3   7 -11-391.305 414.015   4 
   3   7 -10 96239.7 5099.99  11 
  -3  -7  10 96642.8 5194.44  12 
   3   7 -10 97903.3 2948.58   6 
   3  -7 -10 98337.1 2860.39  10 
   3   7 -10 98805.0 3045.76   4 
   3  -7 -10 99867.8 2820.23  13 
   3   7  -9 676.477 452.169   4 
  -3  -7   9 648.495 617.827  12 
   3   7  -9-40.2571 921.572  11 
  -3  -7   8 99776.3 3999.87  14 
  -3  -7   8 95762.6 4597.29  12 
   3   7  -8 96433.7 4518.54  11 
  -3  -7   7 111151. 4065.54  14 
  -3  -7   7 110364. 4626.63  12 
   3   7  -7 109502. 4496.41  11 
  -3  -7   6 174879. 4911.66  14 
  -3  -7   6 171612. 5435.58  12 
   3   7  -6 172196. 5325.96  11 
  -3  -7   5 124888. 3994.28  14 
  -3  -7   5 127512. 4392.61  12 
   3   7  -5 126482. 4297.06  11 
  -3  -7   4 955.173 576.780  14 
  -3  -7   4 368.531 507.494  12 
   3   7  -4 771.872 630.365  11 
  -3  -7   3 443434. 7010.34  14 
   3   7  -3 427282. 6980.63  11 
  -3  -7   2 5521.90 898.121  14 
  -3  -7   2 5256.61 899.118  12 
   3   7  -2 5833.31 863.582  11 
  -3  -7   1 160916. 3956.71  14 
  -3  -7   1 155614. 3928.50  12 
   3  -7  -1 147071. 1672.22  12 
   3   7  -1 155004. 3707.42  11 
  -3  -7   0 20612.9 1434.74  14 
   3  -7   0 19892.4 937.128  12 
   3   7   0 18544.3 1267.95  11 
  -3  -7  -1 60187.6 2275.08  14 
   3  -7   1 61079.6 1937.79  12 
  -3   7  -1 61230.0 2505.48  11 
   3   7   1 62460.2 2108.59  11 
  -3  -7  -2 86276.7 2635.17  14 
   3  -7   2 91111.3 2666.83  12 
  -3   7  -2 92062.5 3133.90  11 
   3   7   2 89485.9 2385.43  11 
  -3  -7  -3 3050.51 568.145  14 
   3  -7   3 2876.78 652.937  12 
   3   7   3 3169.74 460.521  11 
  -3   7  -3 2682.92 694.792  11 
  -3  -7  -4 52424.5 1847.64  14 
   3   7   4 54991.5 1589.24  11 
  -3   7  -4 50838.3 2486.04  11 
   3  -7   4 58592.9 2608.91  12 
  -3   7  -5 26.7272 582.094  11 
   3   7   5 846.851 260.035   1 
   3  -7   5 31.7673 401.560  12 
  -3   7  -6 3061.90 743.661  11 
   3  -7   6 3632.62 951.714  12 
  -3   7  -7 4852.94 1062.78  11 
   3  -7   7 5378.73 1107.48  12 
  -3   7  -8 16308.6 1718.18  11 
   3  -7   8 17190.0 2013.96  12 
  -3  -7  -9 28695.1 1510.37  13 
   3  -7   9 24820.5 2491.87  12 
  -3   7  -9 24329.7 1460.09   5 
  -3   7  -9 28048.2 2430.93  11 
  -3  -7  -9 24339.9 1624.51   8 
  -3   7  -9 27697.0 1558.29   4 
  -3  -7 -10 9408.97 976.384  13 
  -3  -7 -10 11823.0 992.769  10 
  -3   7 -10 9555.06 951.465  10 
  -3   7 -10 10848.4 1068.18   4 
   3  -7  10 7965.54 1499.89  12 
  -3  -7 -11 16405.5 1330.68  13 
   3  -7  11 16898.9 2227.59  12 
  -3  -7 -11 15587.8 1200.95  10 
  -3   7 -11 18144.1 1267.96  10 
  -3   7 -11 15363.8 1306.80   4 
  -3  -7 -12 34386.6 1886.66  13 
  -3   7 -12 34595.3 1795.53  10 
  -3   7 -12 33481.7 1975.02   4 
  -3  -7 -12 35848.8 1829.56  10 
  -3  -7 -13 550.263 559.199  13 
  -3  -7 -13 569.869 429.646  10 
  -3   7 -13 85.9121 445.651  10 
  -3   7 -13 127.414 452.014   4 
  -3  -7 -14 83901.7 2760.64  10 
  -3   7 -14 85067.1 2741.28  10 
  -3   7 -14 81086.8 2994.67   4 
  -3  -7 -14 82235.4 2890.70  13 
  -3   7 -15 10338.2 976.239  10 
  -3  -7 -15 9070.54 918.093  10 
  -3   7 -15 11276.9 1137.18   4 
  -3  -7 -15 10878.3 1108.61  13 
  -3   7 -16 13243.2 1098.90   4 
  -3  -7 -16 13008.7 945.303  10 
  -3   7 -16 12705.4 952.516  10 
   3  -7  17 9098.83 770.968   8 
  -3   7 -17 8250.87 633.481  10 
  -3  -7 -17 9901.67 670.178  10 
   3   9 -17 7921.15 633.371   3 
  -3  -9  17 10452.8 822.652   8 
   3   9 -16 2586.44 584.101   4 
  -3  -9  16 2758.14 608.214   8 
   3   9 -16 2491.52 501.949   3 
   3  -9 -15 22193.8 1260.50  10 
  -3  -9  15 23332.3 1630.09   8 
   3   9 -15 21721.6 1486.77   3 
   3   9 -15 23050.9 1539.70   4 
   3  -9 -14 3603.00 657.352  10 
   3   9 -14 1014.66 622.287   4 
   3  -9 -13 4856.12 814.918  10 
   3   9 -13 6052.45 911.364   4 
   3  -9 -12 26369.5 1567.13  10 
   3   9 -12 25514.7 1733.49   4 
   3  -9 -12 28020.8 1626.06  13 
  -3  -9  11 6293.59 1654.75  12 
   3   9 -11 6203.14 894.712   6 
   3   9 -11 4199.66 1213.18  11 
   3   9 -11 4723.14 870.415   4 
   3  -9 -11 4278.04 753.192  13 
  -3  -9  10 139355. 6576.58  12 
   3   9 -10 137006. 6336.97  11 
   3   9 -10 137205. 3650.09   6 
   3   9 -10 137778. 3669.60   4 
   3  -9 -10 136338. 3321.21  13 
   3  -9  -9 10743.4 900.777  13 
  -3  -9   9 11483.1 1505.01  14 
  -3  -9   9 10819.9 1744.99  12 
   3   9  -9 12095.7 1034.51   6 
   3   9  -9 9118.63 1626.11  11 
   3   9  -9 12210.9 1087.72   4 
   3  -9  -9 10791.2 1057.32   8 
  -3  -9   8 128057. 5089.97  14 
  -3  -9   8 134871. 5796.99  12 
   3   9  -8 129659. 3271.02   6 
   3   9  -8 128149. 5554.52  11 
   3   9  -8 124649. 3164.86   4 
   3  -9  -8 129361. 3244.30   8 
   3   9  -7-547.911 662.400  11 
  -3  -9   7 83.0314 231.872  14 
  -3  -9   7-122.829 537.415  12 
   3   9  -6 60574.9 3447.39  11 
  -3  -9   6 59048.2 3228.33  14 
  -3  -9   6 58749.1 3497.10  12 
   3   9  -5 7168.69 1310.65  11 
  -3  -9   5 8400.95 1251.52  14 
  -3  -9   5 4783.14 1133.59  12 
   3   9  -4 27743.2 2126.89  11 
  -3  -9   4 26865.6 2108.56  14 
  -3  -9   4 27403.0 2106.16  12 
   3   9  -3 30684.3 2129.17  11 
  -3  -9   3 31504.8 2178.18  14 
  -3  -9   3 28368.1 2085.73  12 
  -3  -9   2 1365.89 665.077  14 
  -3  -9   2 708.415 566.765  12 
   3   9  -1 31527.1 1961.84  11 
  -3  -9   1 31910.6 2066.63  14 
  -3  -9   1 30155.7 1937.94  12 
  -3  -9   0 30520.2 1954.06  14 
  -3   9   0 33173.8 2134.16  11 
   3   9   0 31534.8 1856.81  11 
   3   9   1 1147.77 513.417  11 
  -3   9  -1 954.641 699.080  11 
  -3  -9  -1 853.510 459.022  14 
   3  -9   1 500.820 259.009  12 
  -3   9  -2 72188.2 3222.88  11 
   3   9   2 76424.4 2664.03  11 
  -3  -9  -2 72162.9 2786.86  14 
   3  -9   2 75567.0 2701.39  12 
  -3   9  -3 12597.0 1589.58  11 
   3   9   3 14904.3 1121.19  11 
  -3  -9  -3 13279.2 1196.45  14 
   3  -9   3 13302.3 1316.06  12 
  -3   9  -4 79618.8 3556.36  11 
  -3  -9  -4 85251.1 2829.86  14 
   3  -9   4 77105.5 3257.38  12 
  -3   9  -5 88713.9 3902.60  11 
   3  -9   5 91263.9 3856.85  12 
  -3   9  -6 14314.4 1691.53  11 
   3  -9   6 13489.0 1649.02  12 
  -3   9  -7 57744.5 3444.59  11 
   3  -9   7 54536.4 3446.01  12 
  -3  -9  -8 37323.0 1667.01  13 
   3  -9   8 39583.3 3229.71  12 
  -3   9  -8 39771.3 1851.62   5 
  -3   9  -8 37533.8 1829.07   4 
  -3  -9  -8 40177.4 2052.80   8 
  -3   9  -8 35190.7 2793.78  11 
  -3  -9  -9 3473.00 600.231  13 
   3  -9   9 298.872 525.158  12 
  -3   9  -9 4103.95 1147.51  11 
  -3   9  -9 1596.16 488.169   5 
  -3   9  -9 4082.56 719.964   4 
  -3  -9  -9 2444.22 635.685   8 
  -3  -9 -10 60833.6 2326.87  13 
  -3   9 -10 62724.4 2490.53   5 
  -3   9 -10 60452.6 2481.74   4 
  -3  -9 -10 64898.4 2773.23   8 
  -3  -9 -11 7454.63 893.874  13 
  -3   9 -11 7182.20 984.153   4 
  -3   9 -12 75803.2 2924.03   4 
  -3  -9 -12 76245.5 2746.13  13 
  -3   9 -13 1019.55 622.688   4 
  -3  -9 -13 1579.84 610.153  13 
  -3   9 -14 50798.7 2356.30   4 
  -3  -9 -14 49581.7 2179.72  13 
  -3   9 -15-60.8843 452.239   4 
  -3  -9 -15 979.567 528.853  13 
  -3   9 -16 15762.6 1155.76   4 
   3  -9  16 13693.9 1027.57   8 
   3  -9  17 573.153 306.694   8 
  -3 -11  16 13055.2 941.927   8 
   3  11 -16 13294.3 929.407   3 
   3  11 -15 334.583 377.755   4 
   3  11 -15 198.790 390.444   3 
  -3 -11  15 513.928 516.613   8 
   3  11 -14-248.960 471.881   4 
  -3 -11  14 669.620 575.777   8 
   3  11 -13 6975.48 980.232   4 
  -3 -11  13 6673.54 1147.88   8 
   3  11 -12 22802.1 1633.22   4 
   3  11 -12 21156.0 1512.48   6 
  -3 -11  12 21777.9 1787.33   8 
   3  11 -11 30518.3 1819.45   4 
   3 -11 -11 32090.9 1646.88  13 
  -3 -11  11 34029.4 2172.66   8 
   3  11 -11 28894.2 1753.85   6 
   3  11 -10 77412.2 2808.36   6 
  -3 -11  10 76201.9 3172.60   8 
   3  11 -10 76786.3 2803.74   4 
  -3 -11  10 68876.0 5008.38  12 
   3  11 -10 71656.1 4957.94  11 
  -3 -11   9 6923.80 1514.98  12 
   3  11  -9 4414.81 739.542   6 
  -3 -11   9 5070.03 924.163   8 
   3  11  -9 4075.57 1244.10  11 
   3  11  -9 4937.41 835.073   4 
   3 -11  -9 4481.44 761.590   8 
  -3 -11   8 108475. 5239.48  14 
  -3 -11   8 110940. 5746.00  12 
  -3 -11   8 117299. 3743.69   8 
   3  11  -8 117557. 3291.79   6 
   3  11  -8 114411. 5621.43  11 
   3  11  -8 111962. 3109.31   4 
   3 -11  -8 113790. 3182.72   8 
  -3 -11   7 13633.9 1785.21  14 
  -3 -11   7 13305.9 1937.74  12 
   3  11  -7 15598.2 1198.28   5 
  -3 -11   7 12670.1 1285.40   8 
   3  11  -7 13942.9 1957.73  11 
   3  11  -7 14444.9 1104.92   4 
   3 -11  -7 12950.8 1065.48   8 
   3  11  -6 75531.1 4271.45  11 
   3  11  -6 80478.5 2516.72   5 
  -3 -11   6 80624.0 2932.66   8 
  -3 -11   6 83415.7 4298.68  14 
  -3 -11   6 82022.2 4483.52  12 
   3  11  -5 18044.2 1936.54  11 
  -3 -11   5 18316.0 1990.98  14 
  -3 -11   5 14475.6 1892.90  12 
   3  11  -4 16274.3 1814.36  11 
  -3 -11   4 15988.7 1825.62  14 
  -3 -11   4 13610.9 1788.99  12 
  -3  11   3 88356.2 3853.00  11 
   3  11  -3 92021.5 4095.88  11 
  -3 -11   3 86198.6 4004.86  14 
  -3 -11   3 86613.8 3952.84  12 
  -3  11   2 59346.6 3159.64  11 
   3  11  -2 58948.8 3145.25  11 
  -3 -11   2 55983.5 3169.54  14 
  -3 -11   2 58912.9 3102.51  12 
  -3 -11   1 101800. 4131.65  14 
  -3  11   1 101583. 4116.06  11 
   3  11  -1 100633. 3948.72  11 
  -3 -11   0 98538.8 3961.52  14 
  -3  11   0 94977.7 4028.37  11 
   3  11   0 97913.4 3713.64  11 
  -3 -11  -1 1951.59 643.332  14 
  -3  11  -1 2298.02 747.991  11 
   3  11   1 2383.76 621.585  11 
  -3 -11  -2 158076. 4829.33  14 
   3  11   2 167462. 4559.97  11 
  -3  11  -2 160779. 5407.45  11 
  -3  11  -3 91928.5 4177.17  11 
   3  11   3 85800.2 3133.76  11 
  -3 -11  -3 85085.3 3437.12  14 
   3 -11   3 86269.1 3475.18  12 
  -3  11  -4 75592.6 3958.25  11 
   3 -11   4 81203.5 3696.45  12 
  -3  11  -5 36566.1 2831.61  11 
   3 -11   5 33386.8 2556.98  12 
   3 -11   6 17634.8 2030.67  12 
  -3  11  -6 18753.1 1306.88   5 
  -3  11  -6 18951.2 2150.99  11 
  -3  11  -6 18307.6 1265.88   4 
  -3 -11  -6 20181.5 1482.30   8 
  -3 -11  -7 26887.9 1381.75  13 
   3 -11   7 28848.8 2866.34  12 
   3 -11   7 28053.7 1698.61   8 
  -3  11  -7 28091.8 1634.63   5 
  -3  11  -7 27445.0 2706.08  11 
  -3  11  -7 28164.0 1590.70   4 
  -3 -11  -7 29190.3 1797.66   8 
  -3 -11  -8 145.102 311.037  13 
   3 -11   8 122.801 411.276   8 
  -3  11  -8-270.464 290.487  11 
  -3  11  -8 436.867 441.425   5 
  -3  11  -8 345.890 431.200   4 
  -3 -11  -8 152.205 356.803   8 
  -3 -11  -9 8426.22 917.923  13 
   3 -11   9 8896.08 1717.70  12 
  -3  11  -9 8412.93 982.357   5 
  -3  11  -9 6010.73 1540.21  11 
  -3  11  -9 7579.49 993.600   4 
  -3 -11  -9 6748.60 1038.31   8 
   3 -11  10 9279.00 1781.39  12 
  -3  11 -10 8843.76 1084.74   5 
  -3 -11 -10 11029.3 1066.60  13 
  -3 -11 -10 9837.55 1192.31   8 
  -3  11 -10 10277.2 1181.93   4 
  -3  11 -11 1318.71 736.713   4 
  -3 -11 -11 2359.54 581.664  13 
  -3  11 -12 40328.0 2141.72   4 
   3 -11  12 37189.1 2116.57   8 
  -3 -11 -12 36913.7 1884.63  13 
  -3  11 -13 2435.80 808.167   4 
   3 -11  13 2004.04 760.975   8 
  -3 -11 -13 3118.90 650.505  13 
  -3  11 -14 35435.7 1881.40   4 
   3 -11  14 31895.4 1742.77   8 
  -3 -11 -14 34046.3 1643.97  13 
  -3  11 -15 1562.47 545.885   4 
  -3  11 -15 899.299 289.439   3 
   3 -11  15 1715.91 527.004   8 
  -3  11 -16 16831.6 1030.58   4 
   3 -11  16 10915.1 782.482   8 
  -3 -13  16 1917.07 333.094   8 
   3  13 -15-412.178 338.921   4 
   3  13 -15 455.058 387.345   3 
  -3 -13  15 353.121 356.556   8 
  -3 -13  14-890.084 527.450   8 
   3  13 -14-45.2864 328.835   4 
  -3 -13  13 1131.92 689.591   8 
   3  13 -13 2213.47 538.046   4 
  -3 -13  12 9210.18 1211.81   8 
   3  13 -12 10098.1 1043.71   6 
   3  13 -12 12032.9 1162.25   4 
   3  13 -11 1994.62 584.897   6 
  -3 -13  11 1716.41 757.974   8 
   3  13 -11 2533.06 725.570   4 
  -3 -13  10 39739.1 2346.84   8 
   3  13 -10 40350.5 2088.78   6 
   3  13 -10 41486.2 2054.12   4 
   3  13  -9 570.688 459.542   6 
  -3 -13   9-197.768 394.713   8 
   3  13  -9 1105.04 561.809   4 
   3 -13  -9 1144.48 527.396   8 
  -3 -13   8 29206.8 3293.87  12 
  -3 -13   8 38133.1 2288.20   8 
   3  13  -8 34532.8 1903.63   6 
   3  13  -8 34125.4 3308.58  11 
   3  13  -8 35583.9 1810.30   4 
   3 -13  -8 32972.2 1820.31   8 
  -3 -13   7 3741.40 1007.59  14 
  -3 -13   7 5108.62 1289.38  12 
   3  13  -7 3719.71 754.471   6 
  -3 -13   7 3675.24 768.222   8 
   3  13  -7 2363.53 1136.89  11 
   3  13  -7 3781.85 675.014   4 
   3  13  -7 3995.05 757.974   5 
   3 -13  -7 3362.22 722.938   8 
  -3 -13   6 23859.3 2555.87  12 
   3  13  -6 24694.7 1521.77   5 
   3  13  -6 20410.1 2414.26  11 
  -3 -13   6 23137.3 2439.87  14 
   3 -13  -6 24907.3 1495.13   8 
  -3 -13   6 23820.7 1756.73   8 
  -3 -13   5 8782.78 1662.43  12 
   3  13  -5 7970.44 851.666   5 
   3  13  -5 9471.30 1537.53  11 
  -3  13   5 10124.3 1422.20  11 
  -3 -13   5 8409.54 1711.41  14 
   3 -13  -5 10802.5 960.178   8 
  -3 -13   5 9539.51 1181.27   8 
  -3 -13   4 453.845 855.752  12 
   3  13  -4 553.871 614.331  11 
  -3  13   4 573.544 486.550  11 
  -3 -13   4-299.160 490.815   8 
   3  13  -4 550.004 368.838   5 
  -3 -13   4 1379.76 686.989  14 
  -3 -13   3 25453.9 2528.83  14 
  -3 -13   3 33199.1 1913.41   8 
   3  13  -3 30588.6 2606.37  11 
  -3  13   3 33073.6 2711.41  11 
  -3 -13   2 54836.9 3609.62  14 
  -3 -13   2 58790.8 2491.13   8 
   3  13  -2 59192.6 3519.84  11 
  -3  13   2 59859.5 3576.30  11 
  -3 -13   1 12915.8 1692.29  14 
   3  13  -1 11340.9 1481.58  11 
  -3  13   1 11429.3 1635.22  11 
  -3 -13   0 119489. 4949.54  14 
   3  13   0 118351. 4704.33  11 
  -3  13   0 124831. 5166.73  11 
  -3 -13  -1-206.394 662.204  14 
   3  13   1 376.540 473.690  11 
  -3  13  -1 565.922 579.792  11 
  -3 -13  -2 205406. 6247.62  14 
  -3 -13  -2 195250. 4453.62   8 
   3  13   2 199226. 5703.63  11 
  -3  13  -2 196101. 6652.19  11 
  -3  13  -3 2234.76 591.024   4 
  -3 -13  -3 3228.92 776.783   8 
  -3  13  -3 1786.40 987.742  11 
  -3  13  -4 98705.7 2828.76   4 
  -3 -13  -4 108431. 3431.35   8 
   3 -13   4 104333. 3118.74   8 
  -3  13  -4 114126. 5325.52  11 
   3 -13   5 6116.02 852.796   8 
  -3  13  -5 5771.10 881.049   5 
  -3  13  -5 5461.79 810.909   4 
  -3 -13  -5 5787.70 851.333   8 
  -3  13  -5 3983.77 1181.99  11 
  -3  13  -6 64132.2 2493.20   5 
  -3  13  -6 71824.0 4495.67  11 
  -3  13  -6 63205.8 2405.54   4 
   3 -13   6 67912.1 2664.35   8 
  -3 -13  -6 66006.1 2754.16   8 
   3 -13   7 6338.87 1311.04  12 
  -3 -13  -7 4509.71 629.646  13 
   3 -13   7 2927.69 685.389   8 
  -3  13  -7 2665.38 871.353  11 
  -3  13  -7 4051.76 746.681   4 
  -3  13  -7 4275.31 789.356   5 
  -3 -13  -7 3899.37 847.295   8 
  -3 -13  -8 9753.40 948.559  13 
   3 -13   8 13331.1 2048.32  12 
  -3  13  -8 9401.10 1890.10  11 
  -3  13  -8 8269.25 1075.64   4 
  -3 -13  -8 9875.95 1197.50   8 
  -3  13  -8 9314.82 1078.30   5 
   3 -13   8 9487.51 1120.30   8 
  -3 -13  -9 707.580 436.000  13 
  -3  13  -9 1266.62 705.141   4 
  -3  13  -9 834.267 584.841   5 
  -3 -13  -9 996.796 698.869   8 
   3 -13   9 1491.19 558.998   8 
  -3 -13 -10 9010.87 933.321  13 
  -3  13 -10 10209.6 1138.24   4 
  -3  13 -10 7455.84 1053.51   5 
  -3 -13 -10 8761.42 1179.29   8 
  -3  13 -10 8710.24 970.738   6 
   3 -13  10 8415.33 1012.25   8 
  -3  13 -11-692.548 569.747   4 
  -3 -13 -11-336.308 246.420  13 
   3 -13  11 11.2935 459.118   8 
  -3 -13 -12 18117.5 1229.21  13 
  -3  13 -12 18536.2 1446.41   4 
   3 -13  12 17167.2 1417.01   8 
  -3  13 -13 868.496 509.732   4 
  -3 -13 -13 602.012 370.922  13 
   3 -13  13 728.497 436.768   8 
  -3  13 -14 22441.9 1380.83   4 
   3 -13  14 19029.4 1215.87   8 
  -3  13 -15 3093.76 519.143   4 
   3 -13  15 1929.68 329.629   8 
  -3  13 -15 3330.92 431.731   3 
   3  15 -14 421.583 262.016   4 
  -3 -15  14 301.455 306.822   8 
   3  15 -14 310.818 333.212   3 
  -3 -15  13 17467.1 1279.98   8 
   3  15 -13 18412.7 1130.10   4 
  -3 -15  12 16008.4 1367.46   8 
   3  15 -12 16370.8 1181.26   4 
  -3 -15  11 11057.5 1265.75   8 
   3  15 -11 10100.2 1058.61   6 
   3  15 -11 10926.6 1019.96   4 
  -3 -15  10 27131.3 1946.72   8 
   3  15 -10 28521.4 1722.85   6 
   3  15 -10 26610.8 1580.59   4 
   3 -15  -9 4356.68 726.043   8 
   3  15  -9 3713.89 762.791   6 
  -3 -15   9 4184.50 943.935   8 
   3  15  -9 3421.90 626.088   4 
  -3 -15   8 16451.9 1610.14   8 
   3 -15  -8 14335.5 1236.97   8 
   3  15  -8 15177.8 1378.68   6 
   3  15  -8 16601.8 1259.89   4 
   3 -15  -7 362.906 350.304   8 
   3  15  -7 701.383 510.382   5 
   3  15  -7 1517.92 577.959   6 
  -3 -15   7 225.246 600.016   8 
   3  15  -6 19986.0 2646.32  11 
   3 -15  -6 22629.0 1456.16   8 
  -3 -15   6 22655.2 1759.48   8 
   3  15  -6 23601.3 1572.98   5 
  -3 -15   5 1461.61 596.898   8 
  -3 -15   5 2148.73 1218.68  14 
   3  15  -5 858.110 682.041  11 
   3  15  -5 503.132 508.843   5 
   3 -15  -5 880.400 443.494   8 
   3  15  -4 5642.50 1409.28  11 
  -3 -15   4 4464.60 1137.24  14 
   3 -15  -4 5272.66 769.214   8 
   3  15  -4 7285.17 897.846   5 
  -3 -15   4 6989.56 1062.66   8 
  -3 -15   3 1343.85 632.230   8 
  -3 -15   3 2653.15 959.231  14 
   3  15  -3 1476.78 860.397  11 
  -3  15   3 2667.76 827.341  11 
   3  15  -3 1388.35 661.579   5 
   3 -15  -3 789.993 364.629   8 
  -3  15   2 16781.9 2109.52  11 
   3  15  -2 14939.9 1910.31  11 
  -3 -15   2 15422.8 2224.60  14 
   3  15  -2 16453.8 1196.78   5 
   3 -15  -2 15203.3 1206.26   8 
  -3 -15   2 18350.5 1577.82   8 
   3  15  -1 10843.3 1675.56  11 
  -3  15   1 9993.95 1788.15  11 
   3 -15  -1 10296.9 963.547   8 
  -3 -15   1 10561.4 1204.58   8 
  -3 -15   1 9743.77 1595.99  14 
   3  15   0 132668. 5509.08  11 
  -3  15   0 123262. 5693.16  11 
  -3 -15   0 132495. 5797.72  14 
  -3 -15   0 124956. 3825.33   8 
   3 -15   0 121104. 3305.09   8 
   3 -15   1-630.388 346.893   8 
   3  15   1-1688.86 662.810  11 
  -3  15  -1-331.657 753.685  11 
  -3 -15  -1 122.941 396.033   8 
   3 -15   2 163385. 3900.84   8 
  -3 -15  -2 171775. 4518.30   8 
  -3  15  -2 166878. 3669.65   4 
  -3  15  -3 6158.97 1643.78  11 
  -3 -15  -3 3776.35 875.393   8 
   3 -15   3 4744.42 887.596   8 
  -3  15  -3 5563.40 779.369   4 
  -3  15  -4 77796.9 4823.99  11 
  -3 -15  -4 85820.0 3249.62   8 
   3 -15   4 85936.7 2968.43   8 
  -3  15  -4 84570.6 2901.45   5 
  -3  15  -4 82483.1 2743.85   4 
  -3  15  -5 32737.6 3250.54  11 
  -3 -15  -5 36135.3 2110.90   8 
   3 -15   5 35018.6 1933.31   8 
  -3  15  -5 35021.3 1937.07   5 
  -3  15  -5 34078.4 1834.84   4 
  -3  15  -6 60781.9 4510.74  11 
   3 -15   6 60342.9 2559.92   8 
  -3 -15  -6 60028.3 2697.75   8 
  -3  15  -6 60929.7 2458.14   4 
  -3  15  -6 62353.2 2612.86   5 
  -3 -15  -7 25506.2 1820.87   8 
   3 -15   7 25444.5 1742.67   8 
  -3  15  -7 27229.1 1706.98   4 
  -3  15  -7 25175.8 1746.63   5 
  -3 -15  -8 3650.73 747.496   8 
  -3  15  -8 6574.52 952.695   4 
  -3  15  -8 3975.93 848.445   5 
   3 -15   8 5104.11 867.405   8 
  -3 -15  -9 29877.6 1908.92   8 
   3 -15   9 28050.6 1760.59   8 
  -3  15  -9 28879.7 1781.11   4 
  -3  15  -9 27596.8 1766.80   5 
  -3  15  -9 25551.3 1610.93   6 
  -3 -15 -10 12783.4 1267.52   8 
   3 -15  10 9479.96 1026.77   8 
  -3  15 -10 12809.7 1234.17   4 
  -3  15 -10 11056.5 1094.67   6 
   3 -15  11 9487.48 1000.71   8 
  -3  15 -11 11783.0 1104.86   4 
  -3  15 -11 10178.3 990.636   6 
  -3  15 -12 13231.2 1107.31   4 
   3 -15  12 13330.9 1090.63   8 
  -3  15 -13 1624.15 496.789   4 
   3 -15  13 1633.18 387.801   8 
  -3  15 -14 14977.4 948.505   4 
  -3 -17  13 19092.8 1027.75   8 
  -3 -17  12 11312.0 949.334   8 
  -3 -17  11 14188.7 1155.90   8 
   3  17 -11 13737.4 1057.27   6 
  -3 -17  10 42684.5 2151.96   8 
   3  17 -10 43532.7 1985.24   6 
   3  17  -9 6307.83 941.417   6 
  -3 -17   9 4662.09 846.358   8 
   3 -17  -8 39398.2 1794.33   8 
  -3 -17   8 40089.5 2277.69   8 
   3  17  -8 41154.3 2104.49   6 
   3 -17  -7 210.196 403.688   8 
   3  17  -7-470.254 571.494   6 
  -3 -17   7 537.210 595.505   8 
   3 -17  -6 10203.6 991.998   8 
  -3 -17   6 10904.6 1258.57   8 
   3  17  -6 13054.6 1218.03   5 
   3  17  -6 11122.9 1164.37   6 
   3 -17  -5 29662.7 1648.04   8 
  -3 -17   5 28739.7 2043.81   8 
   3  17  -5 31135.2 1736.79   5 
   3 -17  -4 2745.62 516.608   8 
   3  17  -4 3665.77 752.000   5 
  -3 -17   4 2318.87 770.243   8 
   3 -17  -3 2313.46 605.811   8 
   3  17  -3 1882.99 551.645   5 
  -3 -17   3 2114.27 713.731   8 
  -3 -17   2 3305.11 902.317   8 
   3 -17  -2 2328.86 681.054   8 
  -3 -17   1 1387.99 649.618   8 
   3 -17  -1-80.8083 296.472   8 
  -3  17   0 31005.8 3133.55  11 
  -3 -17   0 30340.6 2028.14   8 
   3 -17   0 29792.4 1684.67   8 
   3 -17   1 11587.0 1100.00   8 
  -3 -17  -1 9904.45 1283.09   8 
  -3 -17  -2 39183.4 2306.36   8 
   3 -17   2 41366.7 2051.51   8 
  -3  17  -3 15282.9 1356.12   5 
  -3  17  -3 16554.8 1263.13   4 
  -3 -17  -3 13541.9 1422.17   8 
  -3 -17  -4 24596.2 1811.29   8 
   3 -17   4 26392.8 1653.07   8 
  -3  17  -4 25880.0 1577.93   4 
  -3  17  -4 26236.6 1752.08   5 
   3 -17   5 60177.6 2490.80   8 
  -3 -17  -5 56156.4 2649.76   8 
  -3  17  -5 60085.0 2383.91   4 
  -3  17  -5 58226.8 2553.60   5 
  -3 -17  -6 4842.39 871.996   8 
  -3  17  -6 4135.34 830.327   5 
  -3  17  -6 4761.01 793.597   4 
   3 -17   6 5280.61 882.138   8 
  -3 -17  -7 46915.1 2350.80   8 
   3 -17   7 46639.8 2155.52   8 
  -3  17  -7 48330.0 2150.91   4 
  -3  17  -7 49998.9 2336.32   5 
  -3 -17  -8 414.343 522.490   8 
  -3  17  -8-261.489 434.038   4 
  -3  17  -8-195.400 655.040   5 
   3 -17   8 759.138 492.237   8 
  -3  17  -8 298.420 517.435   6 
   3 -17   9 22751.5 1453.22   8 
  -3 -17  -9 24913.0 1641.64   8 
  -3  17  -9 28428.5 1595.05   4 
  -3  17  -9 25657.2 1534.93   6 
   3 -17  10 10756.3 920.361   8 
  -3  17 -10 12336.6 1048.40   4 
  -3  17 -10 11645.0 1015.10   6 
  -3  17 -11 6017.49 718.332   4 
   3 -17  11 4997.73 603.400   8 
  -3  17 -11 6086.07 693.435   6 
  -3  17 -12 16548.5 1034.38   4 
  -3  17 -13 6120.96 580.043   4 
  -3 -19  11 10913.7 831.402   8 
  -3 -19  10 5496.14 715.267   8 
   3  19 -10 3885.06 454.943   7 
   3  19 -10 3742.50 634.986   6 
  -3 -19   9 800.849 446.758   8 
   3  19  -9 389.553 478.858   6 
  -3 -19   8 28656.4 1721.74   8 
   3  19  -8 25656.3 1539.66   6 
  -3 -19   7 4473.97 906.620   8 
   3  19  -7 5158.12 871.812   6 
   3  19  -6 4718.31 861.787   6 
  -3 -19   6 5103.88 869.104   8 
  -3 -19   5 15528.2 1466.02   8 
   3  19  -5 17212.3 1377.55   6 
   3  19  -4 367.693 386.112   5 
  -3 -19   4 272.024 540.741   8 
   3  19  -4-243.353 519.670   6 
  -3 -19   3 23146.6 1784.65   8 
   3  19  -3 23342.8 1411.22   5 
  -3 -19   2-595.235 645.044   8 
  -3 -19   1 36214.6 2208.15   8 
  -3  19   0 1360.14 539.121   5 
  -3 -19   0 924.738 706.434   8 
  -3  19  -1 1504.77 604.067   5 
  -3 -19  -1 877.281 743.668   8 
  -3  19  -2 2102.72 714.781   5 
  -3 -19  -2 487.726 655.055   8 
  -3  19  -3 1272.91 668.146   5 
  -3 -19  -3 499.877 581.669   8 
  -3  19  -4 696.782 525.688   5 
  -3 -19  -4 462.395 648.891   8 
  -3 -19  -5 27198.9 1768.21   8 
  -3  19  -5 33621.2 1867.48   5 
  -3  19  -6 2746.81 584.446   4 
  -3  19  -6 1688.34 665.143   5 
  -3 -19  -6 2017.21 728.727   8 
  -3 -19  -7 24120.3 1562.84   8 
  -3  19  -7 25975.7 1382.94   4 
  -3  19  -7 22439.2 1504.77   6 
  -3  19  -7 26099.5 1590.63   5 
  -3 -19  -8 4692.23 757.826   8 
  -3  19  -8 4231.67 581.317   4 
  -3  19  -8 4539.67 699.351   6 
  -3  19  -9 28572.3 1347.11   4 
  -3  19  -9 27868.6 1439.53   6 
  -3  19 -10 5780.63 626.642   4 
  -3  19 -10 4108.04 561.048   6 
  -3 -21   9 458.128 259.768   8 
   3  21  -9-135.565 208.150   6 
  -3 -21   8 2164.28 463.363   8 
   3  21  -8 2064.56 471.682   6 
  -3 -21   7 16226.5 1127.57   8 
   3  21  -7 15057.9 1055.35   6 
  -3 -21   6 4236.61 703.212   8 
   3  21  -6 5364.11 684.338   6 
  -3 -21   5 45011.6 2005.03   8 
   3  21  -5 45641.4 1901.08   6 
  -3 -21   4 3326.69 690.717   8 
   3  21  -4 4119.40 692.367   6 
  -3 -21   3 31517.8 1803.62   8 
   3  21  -3 35632.7 1725.16   6 
  -3 -21   2-323.598 505.402   8 
   3  21  -2-576.811 447.723   6 
  -3 -21   1 58179.0 2470.80   8 
   3  21  -1 58893.3 2126.41   6 
  -3 -21   0-261.167 631.248   8 
  -3  21   0 793.806 407.610   5 
   3  21   0 830.008 373.930   6 
  -3 -21  -1 20729.0 1544.54   8 
  -3  21  -1 18840.6 1210.24   5 
  -3  21  -2 1543.41 484.818   5 
  -3 -21  -2 1612.39 632.269   8 
  -3  21  -3 895.723 417.698   5 
  -3 -21  -3 645.746 504.608   8 
  -3  21  -4-60.3123 322.399   5 
  -3 -21  -4 200.973 390.485   8 
  -3 -21  -5 5651.37 774.842   8 
  -3  21  -5 6498.51 777.769   5 
  -3 -21  -6 88.1822 280.758   8 
  -3  21  -6 425.138 409.752   5 
  -3  21  -6 667.638 462.738   6 
  -3 -21  -7 11623.9 891.042   8 
  -3  21  -7 11672.4 981.614   6 
  -3  21  -8 668.396 350.099   6 
   3  23  -6 1569.57 312.561   6 
  -3 -23   5 32267.6 1207.72   8 
   3  23  -5 39800.4 1354.71   6 
  -3 -23   4 378.056 351.971   8 
   3  23  -4-306.890 206.618   6 
  -3 -23   3 45211.0 1603.52   8 
   3  23  -3 45693.7 1516.51   6 
  -3 -23   2 1839.10 441.058   8 
   3  23  -2 1731.39 382.010   6 
  -3 -23   1 38016.3 1527.40   8 
   3  23  -1 34349.1 1256.38   6 
  -3 -23   0-536.161 370.800   8 
  -3 -23  -1 11114.9 858.187   8 
  -3 -23  -2 737.966 291.233   8 
  -3 -23  -3 274.428 275.701   8 
  -3  23  -3 907.510 341.086   6 
  -3 -23  -4 344.491 262.631   8 
  -3  23  -4 237.364 277.956   6 
  -3  23  -5 4917.30 554.422   6 
  -3  23  -6-40.8226 231.786   6 
   4   0 -18 29098.9 1285.15  10 
   4   0 -17 303.655 392.746  10 
   4   0 -16 118834. 3270.54  10 
   4   0 -15 269.575 532.912  10 
   4   0 -15 467.113 480.171   3 
   4   0 -14 99099.0 3262.32   3 
   4   0 -14 107143. 3348.11  10 
   4   0 -13 302.856 458.168   4 
   4   0 -13 740.610 497.730  10 
   4   0 -13 611.450 401.303   3 
   4   0 -12 47813.9 2160.17  10 
   4   0 -12 44718.8 2299.27   4 
   4   0 -12 45638.0 2285.17   3 
  -4   0  12 42553.8 3226.72  12 
   4   0 -11 128.180 421.338   4 
   4   0 -11 371.573 424.299  10 
  -4   0  11-446.737 433.015  12 
  -4   0  10 20107.1 1931.05  12 
  -4   0   9-449.259 533.838  12 
  -4   0   8 3261.52 810.719  12 
  -4   0   7-54.9850 80.3386  14 
  -4   0   7-149.867 419.695  12 
  -4   0   6 64388.9 2045.49  14 
   4   0  -6 65747.7 1868.67   1 
  -4   0   6 65801.1 2601.69  12 
  -4   0   5 369.738 346.928  14 
   4   0  -5 195.204 225.479   1 
  -4   0   5 510.128 442.299  12 
   4   0  -4 3411.97 771.972  11 
   4   0  -4 3930.41 489.292   1 
  -4   0   4 4891.25 713.464  12 
   4   0  -3 121.582 504.981  11 
   4   0  -3 227.750 308.833   1 
  -4   0   3-19.8992 379.610  12 
   4   0  -2 312522. 4129.10   1 
  -4   0   2 311791. 4307.98  12 
   4   0  -1 7.57387 419.599   1 
   4   0   0 76216.2 2142.33   1 
   4   0   1 93.3376 423.526   1 
   4   0   2 177242. 3341.92   1 
  -4   0  -3 80.7335 96.4841  11 
   4   0   3 204.796 355.147   1 
  -4   0  -4 720040. 4388.37  11 
   4   0   4 692109. 6464.22   1 
  -4   0  -5 380.329 148.483  11 
   4   0   5-18.5652 238.539   1 
   4   0   5 161.456 392.304  12 
  -4   0  -6 198862. 3071.67  11 
   4   0   6 198970. 4552.42  12 
   4   0   7-129.018 447.522  12 
   4   0   8 215334. 5572.24  12 
   4   0   9 177.503 367.869  12 
  -4   0 -10 169735. 3527.84  10 
   4   0  10 173482. 5810.07  12 
   4   0  11 1493.85 590.726  12 
  -4   0 -11 435.461 279.566  10 
  -4   0 -11-199.464 252.837   4 
  -4   0 -11 1039.00 478.824  13 
   4   0  12 10877.5 1768.10  12 
  -4   0 -12 13673.6 1228.50  13 
  -4   0 -12 13355.9 1159.97   4 
  -4   0 -12 14329.6 1197.85  10 
  -4   0 -13-293.809 471.536  13 
  -4   0 -13 1006.07 351.717   4 
  -4   0 -13 213.579 420.162  10 
  -4   0 -14 4239.19 832.904  10 
  -4   0 -14 5511.63 890.308  13 
  -4   0 -15-541.340 549.962  10 
  -4   0 -16 8320.44 959.847  10 
  -4   0 -17-121.572 368.650  10 
  -4   0 -18 13481.9 879.549  10 
   4   2 -18 13315.9 855.943  10 
   4  -2 -18 13048.1 866.646  10 
   4  -2 -17 561.323 484.071  10 
   4   2 -17 326.067 311.845  10 
   4   2 -16 42986.6 1943.59  10 
   4  -2 -16 41899.4 1949.33  10 
   4   2 -16 39478.5 1785.25   3 
   4  -2 -15 11189.1 1142.83  10 
   4   2 -15 12243.1 1145.86  10 
   4   2 -15 9406.74 1031.62   3 
   4  -2 -14 65375.4 2596.48  10 
   4   2 -14 71510.5 2704.74  10 
   4  -2 -14 66570.1 2571.35   3 
   4   2 -14 68411.1 2817.72   3 
   4   2 -14 65695.9 2838.83   4 
  -4  -2  13 2408.81 936.952  12 
   4   2 -13 2271.82 826.976   4 
   4  -2 -13 1987.14 612.306  10 
   4   2 -13 2541.25 676.709  10 
   4  -2 -13 1959.31 521.274   3 
   4   2 -13 3741.19 842.872   3 
   4   2 -12 54719.9 2312.06  10 
   4  -2 -12 55307.3 2346.31  10 
   4   2 -12 53402.2 2435.48   4 
  -4  -2  12 50146.3 3793.53  12 
   4   2 -12 53433.7 2428.76   3 
   4  -2 -12 52631.8 2366.43   3 
   4  -2 -11 20534.4 1351.63  10 
   4   2 -11 18593.1 1327.24  10 
   4   2 -11 21351.1 1488.87   4 
   4  -2 -11 17785.7 1363.66   3 
  -4  -2  11 19452.3 2298.64  12 
  -4   2  10 5423.37 985.174  12 
  -4  -2  10 4664.96 1153.32  12 
   4  -2 -10 3508.05 613.953  10 
   4   2 -10 4321.23 765.014   4 
   4  -2 -10 5648.29 770.516  13 
  -4  -2   9 103793. 4368.01  12 
  -4   2   9 107486. 3984.27  12 
  -4  -2   8 2345.72 672.285  12 
  -4   2   8 2056.36 635.544  12 
   4   2  -8 2570.61 897.192  11 
  -4   2   7 26441.6 1682.01  12 
  -4  -2   7 28159.7 2051.66  12 
   4   2  -7 25054.9 2013.01  11 
  -4  -2   7 26649.2 1523.88  14 
   4   2  -6 73823.5 3153.16  11 
  -4   2   6 73847.6 2551.72  12 
  -4  -2   6 71281.8 2946.29  12 
  -4   2   6 69188.4 2049.17  14 
  -4  -2   6 74715.7 2435.55  14 
   4   2  -5 5585.39 984.336  11 
  -4  -2   5 5983.37 751.232  14 
   4  -2  -5 5881.80 416.568   1 
  -4  -2   5 6388.62 880.171  12 
  -4   2   5 5843.51 687.500  12 
  -4  -2   4 118084. 2867.98  14 
   4  -2  -4 120600. 2125.84   1 
   4   2  -4 118060. 3395.56  11 
  -4  -2   4 114563. 3223.93  12 
  -4   2   4 119534. 2731.41  12 
  -4  -2   3 26125.8 1344.83  14 
   4  -2  -3 25571.1 1097.75   1 
  -4   2   3 26444.7 1236.32  12 
  -4  -2   3 24287.4 1457.55  12 
   4   2  -3 26981.9 1569.56  11 
   4  -2  -2 465324. 4740.07   1 
   4   2  -2 450717. 5530.28  11 
  -4  -2   2 461400. 5765.35  12 
  -4  -2   1 107255. 2463.26  14 
   4   2  -1 105752. 2398.45  11 
   4   2   0 69272.1 1736.35  11 
   4  -2   0 66796.3 1960.85   1 
   4   2   1 14835.6 724.226  11 
   4  -2   1 14667.4 982.145   1 
   4  -2   2 11934.6 930.454   1 
   4   2   2 11098.7 956.700   1 
   4   2   3 148092. 3224.48   1 
   4  -2   3 150296. 3162.51   1 
  -4   2  -3 145162. 2652.42  11 
  -4   2  -4 484692. 5078.29  11 
  -4  -2  -4 486115. 3885.78  14 
   4   2   4 473103. 5488.76   1 
  -4   2  -5 10104.3 829.366  11 
  -4  -2  -5 9044.58 379.964  14 
   4   2   5 9567.02 744.635   1 
   4  -2   5 10769.5 1139.43  12 
  -4   2  -6 258332. 4337.54  11 
   4   2   6 260038. 3574.89   1 
   4   2   6 264777. 5041.20  12 
   4  -2   6 258207. 5445.74  12 
  -4   2  -7 17033.9 1261.30  11 
   4   2   7 18648.9 1476.39  12 
   4  -2   7 20283.6 1703.84  12 
   4  -2   8 375225. 7734.12  12 
   4   2   8 372987. 7018.00  12 
   4   2   9 3837.67 755.814  12 
   4  -2   9 2529.19 819.397  12 
  -4   2 -10 100697. 2757.74  10 
  -4  -2 -10 98778.9 2709.88  10 
   4   2  10 101909. 4282.09  12 
   4  -2  10 103724. 4700.93  12 
  -4  -2 -10 96600.1 2783.08  13 
   4  -2  11 3179.10 985.066  12 
   4   2  11 2639.75 824.809  12 
  -4   2 -11 1284.22 503.818  10 
  -4  -2 -11 2335.89 596.593  10 
  -4   2 -11 1813.40 565.742   4 
  -4   2 -11 1736.81 519.034  13 
  -4  -2 -11 1497.31 555.206  13 
   4  -2  12 1385.90 683.290  12 
  -4   2 -12 1003.34 538.515  13 
  -4  -2 -12 1833.27 575.207  13 
  -4   2 -12 1325.94 440.866   4 
  -4  -2 -12 1351.79 531.104  10 
  -4   2 -12 1617.24 523.421  10 
  -4  -2 -13 203.713 526.231  13 
  -4   2 -13 306.915 384.238   4 
  -4   2 -13 552.476 505.983  10 
  -4  -2 -13-613.114 526.391  10 
  -4  -2 -14 5293.86 932.506  13 
  -4  -2 -14 6576.12 889.226  10 
  -4   2 -14 5649.62 916.998  10 
  -4   2 -14 4207.01 741.801   4 
  -4   2 -15 3751.38 814.748  10 
  -4  -2 -15 3411.20 773.097  10 
  -4   2 -15 4725.92 753.214   4 
  -4  -2 -16 13093.6 1134.91  10 
  -4   2 -16 13550.7 1167.98  10 
  -4   2 -17 973.318 396.696  10 
  -4  -2 -17 1046.17 409.977  10 
  -4  -2 -18 19298.9 1010.29  10 
  -4   2 -18 19780.9 1016.46  10 
   4  -4 -18 6031.36 582.990  10 
   4   4 -18 5407.74 521.823  10 
   4   4 -17-245.612 379.813  10 
   4  -4 -17 130.082 344.217  10 
   4   4 -17-291.710 173.248   3 
   4  -4 -16 11180.7 1058.49  10 
   4   4 -16 12062.7 1054.46  10 
   4   4 -16 10532.3 960.826   3 
   4  -4 -15 11463.7 1127.84  10 
   4   4 -15 10376.5 1103.51  10 
   4   4 -15 10129.4 1129.74   3 
   4   4 -15 9724.14 1178.84   4 
   4  -4 -14 17782.9 1392.43  10 
   4   4 -14 15904.6 1299.51  10 
   4   4 -14 18673.9 1496.33   3 
   4   4 -14 14872.2 1473.62   4 
   4  -4 -13 39835.4 2041.97  10 
   4   4 -13 41613.4 2053.98  10 
   4   4 -13 36917.0 2101.24   3 
   4   4 -13 40873.8 2253.91   4 
   4   4 -12 3709.04 847.343   4 
   4  -4 -12 1663.46 611.892  10 
   4   4 -12 3300.00 740.092  10 
  -4  -4  12 3713.19 1277.95  12 
  -4  -4  11 57329.2 3904.46  12 
   4  -4 -11 54312.7 2203.08  13 
   4  -4 -11 58143.5 2296.49  10 
   4   4 -11 57620.8 2254.49  10 
   4  -4 -11 52912.6 2285.68   3 
   4   4 -11 58876.1 2476.03   4 
   4  -4 -10 20958.2 1329.40  10 
   4   4 -10 19580.0 1265.37  10 
   4  -4 -10 19795.7 1321.37  13 
   4   4 -10 21150.5 1435.82   4 
  -4  -4  10 20901.2 2333.97  12 
   4   4 -10 19936.3 2281.52  11 
  -4  -4   9 46072.5 3128.72  12 
   4   4  -9 49084.2 3317.37  11 
  -4  -4   8 212063. 6233.48  12 
   4   4  -8 211875. 6332.06  11 
  -4  -4   8 219346. 5068.21  14 
  -4   4   7 44756.0 1999.56  12 
   4   4  -7 42582.1 2746.43  11 
  -4  -4   7 44354.9 2711.58  12 
  -4  -4   7 43055.8 2190.63  14 
  -4   4   6 310650. 4727.77  12 
   4   4  -6 310901. 6624.49  11 
  -4  -4   6 311005. 5585.77  14 
  -4   4   5 166.385 341.119  12 
  -4  -4   5 240.040 518.509  12 
  -4  -4   5 414.847 291.552  14 
   4   4  -5-213.419 571.632  11 
  -4  -4   4 277630. 5482.28  12 
  -4  -4   4 276030. 4887.62  14 
   4   4  -4 281059. 5409.93  11 
  -4  -4   3 9615.07 1067.98  12 
  -4  -4   3 11416.2 1016.07  14 
   4   4  -3 10707.8 1100.97  11 
  -4  -4   2 365836. 5709.55  12 
  -4  -4   2 357911. 5166.14  14 
   4   4  -2 346811. 5057.73  11 
  -4  -4   1 77824.9 2564.33  12 
  -4  -4   1 74960.7 2326.87  14 
   4   4  -1 73918.2 2170.74  11 
  -4  -4   0 17222.8 1131.92  14 
   4   4   0 16399.2 963.848  11 
  -4  -4  -1 256729. 3888.37  14 
   4   4   1 252893. 3217.21  11 
   4  -4   2 2344.08 511.858  12 
  -4  -4  -2 3563.31 518.057  14 
   4   4   2 3208.82 360.222  11 
  -4   4  -3 1646.05 469.407  11 
  -4  -4  -3 2657.02 446.868  14 
   4  -4   3 2262.77 525.422  12 
   4   4   3 3029.29 548.884   1 
  -4   4  -4 23360.7 1392.08  11 
  -4  -4  -4 23672.9 954.800  14 
   4   4   4 22837.4 1361.01   1 
   4  -4   4 22371.7 1500.35  12 
  -4   4  -5 12793.8 1131.18  11 
   4   4   5 15121.0 1002.88   1 
   4  -4   5 13917.3 1325.82  12 
  -4   4  -6 109117. 3320.69  11 
   4   4   6 116879. 3271.63  12 
   4  -4   6 109954. 3815.67  12 
  -4   4  -7 4950.85 849.116  11 
   4  -4   7 5705.43 1091.79  12 
   4   4   7 7817.31 894.985  12 
  -4   4  -8 59603.3 2794.22  11 
   4   4   8 65184.7 2850.36  12 
   4  -4   8 64911.2 3417.14  12 
   4   4   9 15840.8 1483.31  12 
   4  -4   9 13282.8 1670.95  12 
  -4  -4 -10 5449.08 782.904  13 
  -4   4 -10 5107.32 714.642  10 
  -4  -4 -10 6546.57 692.233  10 
  -4   4 -10 5902.91 765.591   4 
   4  -4  10 4204.11 1182.75  12 
  -4  -4 -11 74004.2 2615.91  13 
  -4   4 -11 77579.9 2597.48  10 
  -4  -4 -11 73273.6 2529.14  10 
  -4   4 -11 77264.6 2714.45   4 
   4  -4  11 75418.6 4441.21  12 
  -4  -4 -12 688.523 514.960  13 
  -4  -4 -12-15.9332 174.613  10 
  -4   4 -12 617.523 436.467  10 
  -4   4 -12 189.291 401.523   4 
   4  -4  12-420.908 851.454  12 
  -4  -4 -13 16333.1 1387.35  13 
  -4   4 -13 15995.3 1344.99   4 
  -4   4 -13 15622.9 1316.54  10 
  -4  -4 -13 17701.3 1376.80  10 
  -4  -4 -14 23867.2 1663.50  13 
  -4   4 -14 23023.6 1606.82   4 
  -4   4 -14 27593.7 1715.70  10 
  -4  -4 -14 23843.9 1599.28  10 
  -4  -4 -15 3554.03 829.725  13 
  -4   4 -15 5462.55 843.425   4 
  -4   4 -15 5065.41 792.270  10 
  -4  -4 -15 3854.17 751.668  10 
  -4   4 -16 34420.7 1733.28   4 
  -4  -4 -16 38218.2 1809.59  10 
  -4   4 -16 38801.9 1793.69  10 
  -4   4 -17 3684.95 566.727  10 
  -4  -4 -17 3018.73 530.798  10 
  -4  -4 -18 28068.5 1094.29  10 
  -4   4 -18 25648.4 1052.72  10 
  -4  -6  18 10266.6 723.374   8 
   4   6 -17 3564.84 527.415   3 
   4   6 -17 3565.26 492.562  10 
   4  -6 -17 3813.70 521.583  10 
   4   6 -16 850.106 469.165   3 
   4  -6 -16 1058.60 468.481  10 
   4   6 -16 945.689 422.378  10 
   4   6 -15 4084.07 890.548   4 
   4   6 -15 5084.09 752.479  10 
   4  -6 -15 5074.25 767.164  10 
   4   6 -15 4432.85 839.201   3 
   4   6 -14 9060.21 1164.42   4 
   4   6 -14 10094.1 1129.59   3 
   4  -6 -14 9413.33 1020.78  10 
   4   6 -14 9858.82 1001.21  10 
   4   6 -13 5111.06 975.979   4 
   4  -6 -13 4034.09 796.803  10 
   4   6 -13 5099.94 790.743  10 
  -4  -6  12-532.012 763.832  12 
   4  -6 -12 162.795 438.969  10 
   4   6 -12 594.750 586.710   4 
  -4  -6  11 16971.1 2212.22  12 
   4   6 -11 15632.7 2514.68  11 
   4  -6 -11 16774.0 1289.55  10 
   4   6 -11 16565.4 1242.47  10 
   4  -6 -11 14983.3 1189.16  13 
   4   6 -11 15796.4 1363.73   4 
  -4  -6  10 26168.5 2664.93  12 
   4   6 -10 23717.8 2584.52  11 
   4   6 -10 26653.3 1578.02   6 
   4  -6 -10 24758.7 1405.65  13 
   4   6 -10 27428.3 1659.96   4 
   4  -6 -10 24920.5 1488.74  10 
   4   6 -10 23480.9 1389.56  10 
  -4  -6   9 57081.1 3673.14  12 
   4   6  -9 58472.8 3726.87  11 
   4   6  -9 52883.6 2097.75   4 
  -4  -6   8 177970. 6095.33  12 
   4   6  -8 170765. 5937.85  11 
   4   6  -7 91560.7 4097.36  11 
  -4  -6   7 86090.6 3494.30  14 
  -4  -6   7 89123.4 4083.03  12 
   4   6  -6 237048. 6127.80  11 
  -4  -6   6 239253. 5560.20  14 
  -4  -6   6 251741. 6440.68  12 
   4   6  -5 313.789 538.619  11 
  -4  -6   5 774.541 569.417  14 
  -4  -6   5 1004.87 714.069  12 
   4   6  -4 258936. 5611.57  11 
  -4  -6   4 271416. 5461.79  14 
  -4  -6   4 265202. 5902.24  12 
   4   6  -3 25172.8 1707.42  11 
  -4  -6   3 26613.5 1694.50  14 
  -4  -6   3 22520.0 1729.59  12 
   4   6  -2 177463. 4066.85  11 
  -4  -6   2 187570. 4257.07  14 
  -4  -6   2 184769. 4470.14  12 
   4   6  -1 171618. 3738.82  11 
  -4  -6   1 174841. 3982.30  14 
  -4  -6   1 168899. 4128.32  12 
   4  -6  -1 175108. 2151.04  12 
   4   6   0 94498.8 2580.33  11 
  -4  -6   0 95485.7 2851.19  14 
   4  -6   0 97029.8 2056.99  12 
   4   6   1 215048. 3588.62  11 
  -4  -6  -1 210697. 4061.04  14 
   4  -6   1 212348. 3577.19  12 
  -4   6  -2 65745.4 2525.11  11 
   4   6   2 66858.6 1871.30  11 
  -4  -6  -2 65709.6 2185.23  14 
   4  -6   2 68089.4 2258.15  12 
  -4   6  -3 93062.3 3057.46  11 
   4   6   3 94173.1 1936.47  11 
  -4  -6  -3 92088.8 2441.55  14 
   4  -6   3 95732.7 2953.35  12 
  -4   6  -4 2736.45 672.315  11 
   4  -6   4 4769.92 893.520  12 
  -4  -6  -4 4407.89 542.834  14 
  -4   6  -5 32138.0 2011.04  11 
   4  -6   5 34558.3 2147.88  12 
  -4   6  -6 649.638 520.911  11 
   4  -6   6 262.831 716.625  12 
   4   6   6 1531.92 417.988  12 
  -4   6  -7 7283.98 1168.80  11 
   4  -6   7 7562.63 1294.97  12 
   4   6   7 7660.44 852.427  12 
  -4   6  -8 685.719 577.465  11 
   4  -6   8 502.816 706.708  12 
  -4   6  -9 50714.8 2074.47   4 
  -4  -6  -9 48382.1 1929.41  13 
  -4   6  -9 46878.6 1977.53   9 
  -4  -6  -9 45675.2 2221.70   8 
   4  -6   9 43110.7 3184.39  12 
  -4  -6 -10 2184.55 469.974  13 
  -4   6 -10 2565.89 605.128  10 
  -4  -6 -10 2006.27 434.857  10 
  -4   6 -10 1332.52 455.083   4 
   4  -6  10 1965.66 730.216  12 
  -4  -6 -11 6410.89 857.525  13 
  -4  -6 -11 6494.07 830.556  10 
  -4   6 -11 6125.67 797.693  10 
  -4   6 -11 6777.59 906.308   4 
   4  -6  11 6496.26 1650.03  12 
  -4  -6 -12 566.154 501.561  13 
  -4   6 -12 871.695 473.615  10 
  -4  -6 -12 211.691 424.564  10 
  -4   6 -12 293.149 363.697   4 
   4  -6  12 379.736 661.972  12 
  -4  -6 -13 62710.0 2546.29  13 
  -4  -6 -13 65595.9 2506.01  10 
  -4   6 -13 64493.2 2466.53  10 
  -4   6 -13 62140.9 2634.41   4 
  -4  -6 -14 38305.5 2047.41  13 
  -4   6 -14 37225.8 1868.50  10 
  -4   6 -14 34450.1 1990.98   4 
  -4  -6 -14 36765.2 1854.37  10 
  -4  -6 -15 17977.6 1382.96  13 
  -4   6 -15 18904.2 1449.08   4 
  -4  -6 -15 18830.2 1341.56  10 
  -4   6 -15 17538.5 1255.95  10 
  -4   6 -16 23174.6 1422.73   4 
  -4  -6 -16 22585.1 1284.57  10 
  -4   6 -16 24155.4 1329.51  10 
  -4   6 -17 203.624 215.160  10 
  -4  -6 -17-300.275 278.616  10 
   4  -8 -17 2252.35 344.447  10 
  -4  -8  17 3378.64 560.857   8 
   4   8 -17 3281.68 456.584   3 
   4  -8 -16 8750.66 792.436  10 
   4   8 -16 9362.60 892.489   3 
  -4  -8  16 8184.90 951.288   8 
   4   8 -15 353.024 528.467   4 
   4  -8 -15 409.445 408.517  10 
   4   8 -15 86.8523 505.016   3 
   4   8 -14 21259.3 1607.75   4 
   4   8 -14 18910.2 1490.90   3 
   4  -8 -14 17049.3 1241.64  10 
   4  -8 -13 644.275 496.983  10 
   4   8 -13-102.187 626.408   4 
   4  -8 -12 399.115 361.223  10 
   4   8 -12 108.123 448.776   4 
   4   8 -11 39085.0 3724.95  11 
  -4  -8  11 34465.0 3399.14  12 
   4   8 -11 35695.0 1964.77   6 
   4  -8 -11 36394.9 1853.80  10 
   4  -8 -11 38772.0 1862.48  13 
   4   8 -11 36884.6 2009.71   4 
   4  -8 -10 460.207 448.768  13 
  -4  -8  10 384.938 313.641  12 
   4   8 -10 719.950 409.644   6 
   4   8 -10 9.86843 420.669  11 
   4  -8 -10 713.068 282.343  10 
   4   8 -10 830.900 549.311   4 
   4   8  -9 31594.7 2984.29  11 
  -4  -8   9 32903.4 3056.79  12 
   4   8  -9 30776.0 1666.09   6 
   4   8  -9 29636.4 1652.44   4 
   4  -8  -9 30167.7 1501.43  13 
  -4  -8   9 31437.9 2532.83  14 
   4   8  -8 6580.34 1244.48  11 
  -4  -8   8 6544.05 1237.28  14 
  -4  -8   8 5179.26 1197.17  12 
   4   8  -7 18629.3 2076.85  11 
  -4  -8   7 18737.1 1828.87  14 
  -4  -8   7 17061.8 2037.11  12 
   4   8  -6 66646.0 3558.02  11 
  -4  -8   6 66656.3 3300.72  14 
  -4  -8   6 66957.5 3642.34  12 
   4   8  -5 1571.75 755.139  11 
  -4  -8   5-629.678 669.224  14 
  -4  -8   5 532.940 638.846  12 
   4   8  -4 160527. 4830.07  11 
  -4  -8   4 157100. 4775.38  14 
  -4  -8   4 155791. 4969.29  12 
   4   8  -3 70785.4 3085.82  11 
  -4  -8   3 72541.3 3123.75  14 
  -4  -8   3 68588.3 3167.76  12 
   4   8  -2 20789.2 1619.34  11 
  -4  -8   2 19104.6 1645.95  14 
  -4  -8   2 20968.3 1689.43  12 
  -4  -8   1 199078. 4861.65  14 
   4   8  -1 192088. 4498.33  11 
   4   8   0 1083.59 469.268  11 
  -4  -8   0 1301.83 704.056  14 
   4  -8   0 1967.47 338.968  12 
  -4   8  -1 120030. 3878.36  11 
   4   8   1 116878. 3143.70  11 
  -4  -8  -1 108586. 3376.97  14 
   4  -8   1 118673. 2884.39  12 
   4   8   2 251.867 334.987  11 
  -4   8  -2-146.255 536.973  11 
  -4  -8  -2 664.169 402.096  14 
   4  -8   2-181.384 271.069  12 
  -4   8  -3 212928. 5387.78  11 
   4   8   3 204570. 3711.93  11 
  -4  -8  -3 216581. 4410.24  14 
   4  -8   3 207166. 4792.70  12 
  -4   8  -4 5545.54 1040.91  11 
  -4  -8  -4 5311.03 715.308  14 
  -4   8  -5 41941.9 2565.93  11 
   4  -8   5 42890.9 2597.86  12 
  -4   8  -6 1403.98 747.522  11 
   4  -8   6 1914.90 726.515  12 
  -4   8  -7 4971.30 989.617  11 
   4  -8   7 4137.38 1144.38  12 
  -4  -8  -8 8236.49 820.274  13 
   4  -8   8 7073.61 1390.98  12 
  -4   8  -8 11062.6 973.214   5 
  -4   8  -8 8577.99 1310.25  11 
  -4   8  -8 6854.14 820.058   4 
  -4  -8  -8 7240.37 970.593   8 
  -4  -8  -9 49056.1 2016.55  13 
   4  -8   9 48026.5 3559.48  12 
  -4   8  -9 48366.5 2051.91   5 
  -4   8  -9 42304.7 3058.22  11 
  -4   8  -9 49213.9 2136.18   4 
  -4  -8  -9 45059.4 2269.32   8 
   4  -8  10 9778.73 1669.07  12 
  -4  -8 -10 10428.4 997.715  13 
  -4   8 -10 10885.7 1125.25   5 
  -4  -8 -10 9066.37 1171.87   8 
  -4   8 -10 10754.4 1140.61   4 
  -4  -8 -11 37090.0 1938.91  13 
  -4  -8 -11 35641.3 1745.08  10 
  -4   8 -11 37132.4 1802.26  10 
  -4   8 -11 33776.6 1960.80   4 
   4  -8  11 34498.0 3435.62  12 
  -4  -8 -12 185.293 494.418  13 
  -4  -8 -12 105.353 255.089  10 
  -4   8 -12 255.695 440.975  10 
  -4   8 -12 341.106 451.966   4 
  -4  -8 -13 69400.0 2676.14  13 
  -4   8 -13 68327.0 2463.39  10 
  -4   8 -13 68952.4 2777.08   4 
  -4  -8 -13 65940.0 2415.14  10 
  -4  -8 -14 6801.46 940.907  13 
  -4   8 -14 4982.78 801.448   4 
  -4  -8 -14 7046.30 821.557  10 
  -4  -8 -15 5096.73 791.310  13 
  -4  -8 -15 4923.58 649.743  10 
  -4   8 -15 4497.27 658.364  10 
  -4   8 -15 3650.77 716.758   4 
  -4  -8 -16 4819.34 560.620  10 
  -4   8 -16 5351.24 730.800   4 
   4  -8  16 4201.36 705.578   8 
   4  -8  17-265.981 280.420   8 
  -4 -10  17 4765.02 525.925   8 
   4  10 -16 4344.47 634.565   3 
  -4 -10  16 3784.08 659.175   8 
   4  10 -15 349.341 445.516   4 
   4  10 -15 904.476 527.228   3 
  -4 -10  15 605.332 595.768   8 
   4  10 -14 786.176 634.970   4 
  -4 -10  14 900.381 724.464   8 
   4  10 -13 16788.2 1435.64   4 
  -4 -10  13 16593.8 1581.89   8 
   4  10 -12 12577.9 1278.74   4 
   4  10 -11 60969.8 2575.15   4 
   4 -10 -11 63416.7 2273.05  13 
   4  10 -11 59499.3 2505.93   6 
   4  10 -10 25986.6 1647.41   4 
  -4 -10  10 21918.4 2733.38  12 
   4  10 -10 24900.7 1642.44   6 
  -4 -10   9 63217.4 4472.55  12 
   4  10  -9 65588.0 4373.67  11 
   4  10  -9 62155.0 2464.72   6 
   4  10  -9 58729.2 2354.46   4 
  -4 -10   9 61757.4 3968.56  14 
  -4 -10   8 13007.7 1952.99  14 
  -4 -10   8 13582.0 2073.38  12 
   4  10  -8 14455.6 1191.62   6 
   4  10  -8 12571.5 1941.27  11 
   4  10  -8 13280.0 1115.58   4 
   4 -10  -8 13301.5 1061.09   8 
   4  10  -7 56934.9 3694.05  11 
   4  10  -7 60248.2 2244.01   5 
   4  10  -7 59970.3 2226.00   6 
  -4 -10   7 57775.7 2478.38   8 
  -4 -10   7 57697.4 3874.82  12 
  -4 -10   7 64642.0 3741.48  14 
   4  10  -6 12911.6 1833.31  11 
  -4 -10   6 12638.3 1863.42  12 
  -4 -10   6 11780.8 1686.71  14 
   4  10  -5-33.4247 414.114  11 
  -4 -10   5-309.230 490.462  14 
   4  10  -4 880.230 647.425  11 
  -4 -10   4 102.923 752.577  12 
  -4 -10   4-279.354 528.343  14 
   4  10  -3 64056.6 3283.94  11 
  -4 -10   3 55390.5 3162.59  12 
  -4 -10   3 55645.4 3109.97  14 
   4  10  -2 20839.3 1787.32  11 
  -4 -10   2 21012.7 1889.04  14 
   4  10  -1 279412. 6172.84  11 
  -4 -10   1 263778. 6387.26  14 
   4  10   0-635.336 369.488  11 
  -4 -10   0-543.201 296.155  14 
  -4  10  -1 219479. 5944.00  11 
   4  10   1 222159. 5064.81  11 
  -4 -10  -1 219903. 5441.55  14 
   4  10   2 1320.23 404.670  11 
  -4  10  -2 712.855 724.795  11 
   4 -10   2 602.640 307.749  12 
  -4 -10  -2 420.528 464.296  14 
  -4  10  -3 229047. 6297.74  11 
   4 -10   3 246246. 5654.80  12 
  -4 -10  -3 244600. 5427.60  14 
  -4  10  -4 128060. 4844.00  11 
   4 -10   4 126335. 4410.88  12 
  -4 -10  -4 117129. 3665.84  14 
   4 -10   5 39902.3 2740.90  12 
  -4  10  -5 41139.7 2834.76  11 
   4 -10   6 105862. 4753.69  12 
  -4  10  -6 104283. 4678.42  11 
  -4 -10  -7 399.501 280.327  13 
   4 -10   7-1112.04 913.350  12 
  -4  10  -7 754.712 683.232  11 
  -4  10  -7 31.8214 411.022   4 
  -4  10  -7-683.775 310.752   5 
  -4 -10  -7 544.486 567.417   8 
  -4 -10  -8 27536.3 1493.65  13 
   4 -10   8 29188.0 2860.04  12 
  -4  10  -8 29416.5 1629.67   5 
  -4  10  -8 26942.6 2667.76  11 
  -4  10  -8 27973.9 1641.73   4 
  -4 -10  -8 30596.7 1864.32   8 
  -4 -10  -9 77914.6 2593.37  13 
   4 -10   9 81515.2 4965.87  12 
  -4  10  -9 80755.4 2809.48   5 
  -4  10  -9 78416.7 4508.09  11 
  -4  10  -9 76456.8 2773.42   4 
  -4 -10  -9 80980.5 3109.72   8 
   4 -10  10 5380.42 1699.37  12 
  -4 -10 -10 6909.13 876.417  13 
  -4 -10 -10 8134.29 1176.88   8 
  -4  10 -10 6480.54 989.480   4 
  -4  10 -10 6101.20 864.017   5 
  -4  10 -11 54954.3 2479.95   4 
  -4 -10 -11 50892.4 2242.34  13 
  -4  10 -12 2162.73 693.140   4 
  -4 -10 -12 2993.44 708.900  13 
  -4  10 -13 57248.6 2511.43   4 
  -4 -10 -13 60537.9 2375.15  13 
  -4  10 -14 691.631 577.658   4 
  -4 -10 -14-207.267 472.931  13 
   4 -10  14 1068.47 476.659   8 
  -4  10 -15 9784.37 976.810   4 
  -4 -10 -15 10417.2 927.764  13 
   4 -10  15 8573.01 894.038   8 
   4 -10  16 355.705 271.015   8 
  -4  10 -16-354.069 418.795   4 
   4  12 -16 824.819 290.294   3 
  -4 -12  16 756.223 307.768   8 
  -4 -12  15 2110.06 584.039   8 
   4  12 -15 2010.27 542.347   3 
   4  12 -15 1275.80 419.145   4 
   4  12 -14 740.599 392.579   4 
  -4 -12  14 321.674 577.893   8 
   4  12 -13 37691.8 1906.58   4 
  -4 -12  13 38897.7 2157.02   8 
   4  12 -12 11014.3 1195.90   4 
  -4 -12  12 9364.21 1270.20   8 
   4  12 -11 79881.4 2880.94   4 
   4  12 -11 80452.3 2911.84   6 
  -4 -12  11 77639.1 3216.36   8 
   4  12 -10 13744.4 1274.56   4 
   4  12 -10 15098.8 1277.96   6 
  -4 -12  10 13674.5 1482.94   8 
  -4 -12   9 43718.8 4091.74  12 
   4  12  -9 52350.5 4135.44  11 
   4  12  -9 51564.6 2346.47   6 
  -4 -12   9 49114.3 2606.77   8 
   4  12  -9 48534.6 2164.42   4 
  -4 -12   9 48564.3 3813.76  14 
  -4 -12   8 10267.6 1780.23  14 
  -4 -12   8 10275.6 2069.72  12 
  -4 -12   8 11461.6 1305.79   8 
   4  12  -8 12315.5 1105.14   6 
   4  12  -8 13534.9 2149.90  11 
   4  12  -8 11175.3 1078.22   4 
   4 -12  -8 11421.2 1058.66   8 
  -4 -12   7 43783.8 3452.91  14 
  -4 -12   7 47759.0 3827.35  12 
   4  12  -7 49562.6 2137.48   5 
   4  12  -7 49428.6 2170.29   6 
  -4 -12   7 51287.3 2493.85   8 
   4  12  -7 48898.3 3709.73  11 
   4  12  -7 45699.1 1970.88   4 
   4 -12  -7 46238.3 1979.39   8 
  -4 -12   6 24122.2 2652.12  12 
   4  12  -6 19662.3 1332.60   5 
   4  12  -6 25152.4 2650.10  11 
  -4  12   6 21584.2 2213.79  11 
  -4 -12   6 23375.9 2474.40  14 
  -4 -12   6 21992.0 1628.97   8 
  -4 -12   5 7724.40 1579.42  12 
   4  12  -5 8585.69 831.397   5 
   4  12  -5 8360.51 1391.71  11 
  -4  12   5 10475.3 1481.01  11 
  -4 -12   5 10722.3 1560.87  14 
  -4 -12   5 8564.62 1075.20   8 
  -4  12   4 49156.2 3198.62  11 
   4  12  -4 47924.7 3272.20  11 
  -4 -12   4 49773.9 3363.44  12 
  -4 -12   4 52513.5 3459.06  14 
  -4 -12   4 53138.7 2418.27   8 
  -4 -12   3 10408.3 1669.33  14 
   4  12  -3 11818.8 1533.64  11 
  -4  12   3 9500.50 1481.81  11 
  -4 -12   2 23723.5 2236.93  14 
  -4  12   2 23671.7 2243.77  11 
   4  12  -2 24884.1 2185.10  11 
  -4 -12   1 83209.9 4022.26  14 
  -4  12   1 78187.2 3964.61  11 
   4  12  -1 77335.4 3685.93  11 
  -4 -12   0 16653.7 1783.24  14 
  -4  12   0 18353.4 2000.58  11 
   4  12   0 17923.4 1702.24  11 
  -4 -12  -1 71554.7 3574.66  14 
   4  12   1 78796.6 3466.91  11 
  -4  12  -1 77028.5 3977.68  11 
  -4 -12  -2 75849.1 3596.04  14 
   4  12   2 78703.9 3338.12  11 
  -4  12  -2 74717.1 4020.29  11 
  -4 -12  -3 89537.0 3810.27  14 
  -4  12  -3 91740.9 4519.48  11 
  -4  12  -4 9639.59 989.332   4 
  -4 -12  -4 9841.58 1108.84   8 
  -4  12  -4 9028.20 1564.98  11 
   4 -12   5 8049.77 1399.71  12 
  -4  12  -5 6526.86 1326.07  11 
  -4  12  -5 7964.21 855.321   4 
  -4 -12  -5 7738.85 965.360   8 
  -4 -12  -6 1407.14 387.350  13 
   4 -12   6 2447.83 842.171  12 
   4 -12   6 1472.50 517.262   8 
  -4  12  -6 2768.24 624.981   5 
  -4  12  -6 2136.66 580.422   4 
  -4 -12  -6 2721.70 680.300   8 
  -4 -12  -7 624.562 357.079  13 
   4 -12   7 110.466 236.968   8 
  -4  12  -7 1845.77 903.645  11 
  -4  12  -7 379.596 347.607   5 
  -4  12  -7 634.690 516.586   4 
  -4 -12  -7 402.722 540.171   8 
  -4 -12  -8 9094.13 914.436  13 
   4 -12   8 7700.98 1802.19  12 
  -4  12  -8 9219.32 1050.73   5 
   4 -12   8 8652.22 1125.72   8 
  -4  12  -8 5882.16 1498.32  11 
  -4  12  -8 9178.40 1032.45   4 
  -4 -12  -8 8815.66 1178.72   8 
  -4 -12  -9 19975.0 1336.99  13 
   4 -12   9 15656.7 2322.75  12 
  -4  12  -9 17150.1 2605.16  11 
  -4  12  -9 15811.5 1400.74   4 
  -4  12  -9 18421.4 1441.41   5 
   4 -12   9 17368.6 1479.57   8 
  -4 -12  -9 20344.9 1651.79   8 
   4 -12  10 4954.69 919.276   8 
  -4 -12 -10 5067.44 722.206  13 
  -4  12 -10 3928.99 780.386   5 
  -4  12 -10 4602.01 889.273   4 
  -4 -12 -10 4974.73 945.890   8 
  -4  12 -11 38857.2 2120.78   4 
   4 -12  11 40383.6 2147.32   8 
  -4 -12 -11 40838.8 1931.72  13 
  -4  12 -12 1352.20 754.825   4 
   4 -12  12 1972.25 581.031   8 
  -4 -12 -12 718.307 435.799  13 
  -4  12 -13 64654.8 2535.41   4 
   4 -12  13 57429.7 2306.00   8 
  -4 -12 -13 63911.6 2255.01  13 
  -4  12 -14 2914.23 673.359   4 
   4 -12  14 3110.74 585.492   8 
  -4 -12 -14 3623.43 621.296  13 
   4 -12  15 8672.57 716.978   8 
  -4  12 -15 10551.2 912.812   4 
  -4  12 -16 2054.72 385.852   4 
   4  14 -15 6694.70 644.132   3 
  -4 -14  15 6240.62 626.895   8 
  -4 -14  14 8782.25 910.863   8 
   4  14 -14 8760.76 842.142   3 
   4  14 -14 9191.55 827.068   4 
  -4 -14  13 34100.2 1826.67   8 
   4  14 -13 33977.1 1626.42   4 
  -4 -14  12 11354.6 1210.10   8 
   4  14 -12 11397.2 1057.97   4 
   4  14 -11 68432.8 2615.19   6 
  -4 -14  11 72934.1 2993.97   8 
   4  14 -11 74559.1 2626.91   4 
   4  14 -10 1497.42 628.397   6 
  -4 -14  10 1794.67 653.851   8 
   4  14 -10 1801.91 626.938   4 
   4  14  -9 80057.2 2957.56   6 
  -4 -14   9 83029.7 3337.37   8 
   4  14  -9 84586.3 2795.18   4 
  -4 -14   8 2778.48 807.241   8 
   4  14  -8 2193.08 659.068   6 
   4  14  -8 3671.89 697.631   4 
   4 -14  -8 2470.75 593.473   8 
  -4 -14   7 26184.7 3093.28  12 
   4  14  -7 27590.6 3076.80  11 
   4  14  -7 28026.2 1741.02   6 
  -4 -14   7 30638.4 3148.34  14 
  -4 -14   7 27220.4 1974.46   8 
   4 -14  -7 25405.2 1540.04   8 
   4  14  -6 4502.59 1273.57  11 
  -4 -14   6 5597.72 1014.27   8 
   4  14  -6 5722.20 810.128   5 
  -4 -14   6 2849.77 1337.02  14 
   4  14  -5 777.144 1008.69  11 
  -4 -14   5 1156.65 562.062   8 
   4  14  -5 2194.10 589.669   5 
  -4 -14   5-538.814 1121.65  14 
   4  14  -4 12245.5 1872.18  11 
  -4  14   4 12365.9 1781.82  11 
   4  14  -4 11493.1 1043.40   5 
  -4 -14   4 14636.1 2004.50  14 
  -4 -14   4 14211.8 1338.26   8 
   4  14  -3 34569.6 2902.95  11 
  -4  14   3 29195.4 2643.05  11 
   4  14  -3 27684.7 1489.10   5 
  -4 -14   3 35294.3 2067.66   8 
  -4 -14   3 29788.8 2798.21  14 
   4  14  -2 13154.5 1725.47  11 
  -4  14   2 16668.7 2026.68  11 
  -4 -14   2 15792.0 1391.11   8 
  -4 -14   2 14266.8 1930.05  14 
   4  14  -1 92645.6 4533.51  11 
  -4  14   1 93215.4 4831.97  11 
  -4 -14   1 95624.2 4849.04  14 
  -4 -14   1 98259.1 3347.41   8 
   4  14   0 7.01272 556.080  11 
  -4  14   0-748.953 528.343  11 
  -4 -14   0-392.403 483.605   8 
  -4 -14   0 422.955 719.230  14 
  -4 -14  -1 64707.9 3803.42  14 
  -4  14  -1 60143.3 2231.20   4 
  -4 -14  -1 63497.0 2675.51   8 
   4  14   1 67078.5 3568.25  11 
  -4  14  -1 62212.6 3957.19  11 
  -4 -14  -2-587.679 632.255  14 
  -4  14  -2-984.642 428.800   4 
  -4 -14  -2-361.939 544.034   8 
  -4  14  -3 19150.0 1322.91   4 
  -4 -14  -3 24167.1 1732.08   8 
  -4  14  -3 19135.3 2294.50  11 
  -4  14  -4 13779.0 1186.67   4 
  -4 -14  -4 11316.3 1197.78   8 
  -4  14  -4 12134.0 1973.36  11 
  -4  14  -5 5013.66 777.466   4 
  -4  14  -5 4779.62 845.083   5 
  -4 -14  -5 4391.64 901.134   8 
  -4  14  -5 6231.15 1530.64  11 
   4 -14   6 4586.89 779.193   8 
  -4  14  -6 4782.22 1477.07  11 
  -4  14  -6 3748.03 798.164   5 
  -4  14  -6 4809.85 839.947   4 
  -4 -14  -6 5911.38 939.897   8 
  -4 -14  -7-101.372 232.313  13 
  -4  14  -7 411.566 967.591  11 
  -4  14  -7 210.076 479.506   5 
  -4  14  -7-508.974 476.149   4 
  -4 -14  -7 1735.72 721.298   8 
   4 -14   7 578.588 401.595   8 
  -4 -14  -8 5757.52 740.572  13 
  -4  14  -8 5965.18 949.373   5 
  -4  14  -8 5757.93 946.090   4 
  -4 -14  -8 6674.51 1062.79   8 
   4 -14   8 6147.52 924.037   8 
  -4 -14  -9 37764.5 1765.62  13 
  -4  14  -9 37606.3 2071.14   4 
  -4 -14  -9 40466.9 2283.85   8 
   4 -14   9 38308.6 2051.80   8 
  -4  14  -9 41514.4 2153.60   5 
  -4  14  -9 41170.2 2015.53   6 
  -4 -14 -10 7013.71 751.342  13 
  -4  14 -10 9021.70 1110.95   4 
  -4  14 -10 5857.51 965.351   5 
  -4 -14 -10 7919.78 1071.23   8 
   4 -14  10 7348.13 972.002   8 
  -4  14 -10 7565.01 896.879   6 
  -4 -14 -11 39618.1 1752.40  13 
  -4  14 -11 41912.1 2102.17   4 
  -4  14 -12 714.037 454.822   4 
  -4 -14 -12 684.140 349.401  13 
   4 -14  12 1661.82 468.718   8 
  -4 -14 -13 33352.1 1422.56  13 
   4 -14  13 31130.9 1459.27   8 
  -4  14 -14 3809.63 609.571   4 
  -4  14 -15 13995.6 847.869   4 
  -4 -16  14 13881.3 828.880   8 
   4  16 -14 14617.9 855.729   3 
  -4 -16  13 9268.39 858.614   8 
   4  16 -13 7054.02 600.591   4 
  -4 -16  12 7853.38 891.510   8 
   4  16 -12 7134.33 656.107   4 
   4  16 -11 26403.2 1560.46   6 
  -4 -16  11 29793.6 1776.78   8 
   4  16 -11 27691.3 1408.18   4 
   4  16 -10 3957.53 694.989   6 
  -4 -16  10 5913.66 939.099   8 
   4  16 -10 5128.47 691.199   4 
   4  16  -9 35541.5 1981.39   6 
  -4 -16   9 36465.4 2171.57   8 
  -4 -16   8 2765.81 834.006   8 
   4  16  -8 2414.27 748.311   6 
   4  16  -7 9935.78 1153.25   6 
  -4 -16   7 9968.32 1225.90   8 
   4  16  -6 1828.29 704.664   6 
  -4 -16   6 1903.81 864.252   8 
   4  16  -5 18805.6 1384.99   5 
  -4 -16   5 17906.5 1578.92   8 
   4  16  -4 961.441 875.653  11 
  -4 -16   4 4186.49 850.517   8 
   4  16  -4 3500.33 662.091   5 
  -4 -16   4 1917.82 1153.22  14 
   4  16  -3 236.111 801.376  11 
  -4  16   3-1769.12 919.173  11 
  -4 -16   3-933.431 599.441   8 
   4  16  -3 1422.26 564.119   5 
  -4 -16   3-2943.27 1050.54  14 
  -4 -16   2 2869.05 1069.28  14 
   4  16  -2 1914.21 738.364  11 
  -4  16   2-1365.60 707.522  11 
  -4 -16   2-320.394 545.384   8 
  -4 -16   1 57857.5 4031.14  14 
   4  16  -1 53012.4 3734.94  11 
  -4  16   1 50999.1 3878.37  11 
  -4 -16   1 54442.1 2673.32   8 
  -4  16   0 2153.46 734.446  11 
  -4 -16   0 1129.40 595.764   8 
  -4  16  -1 90711.2 5260.64  11 
  -4  16  -1 94129.4 2846.88   4 
  -4 -16  -1 96458.7 3480.43   8 
  -4  16  -2 6496.97 1410.77  11 
  -4  16  -2 7458.43 876.763   4 
  -4 -16  -2 7154.55 1053.33   8 
  -4  16  -3 56228.4 4241.14  11 
  -4  16  -3 53873.8 2243.26   4 
  -4 -16  -3 55465.9 2675.75   8 
  -4  16  -4 59200.8 2540.07   5 
  -4  16  -4 59158.4 2372.79   4 
  -4 -16  -4 60169.8 2800.55   8 
  -4 -16  -5 11056.8 1276.75   8 
  -4  16  -5 10712.2 1133.27   4 
  -4  16  -5 11524.4 1245.19   5 
  -4 -16  -6 68611.8 2948.39   8 
  -4  16  -6 67064.8 2587.29   4 
  -4  16  -6 65973.4 2745.77   5 
  -4 -16  -7 804.357 675.245   8 
  -4  16  -7 25.7684 547.816   5 
  -4  16  -7 606.230 543.368   4 
   4 -16   7 611.695 483.220   8 
  -4 -16  -8 30715.7 1955.83   8 
   4 -16   8 30609.8 1729.65   8 
  -4  16  -8 32354.8 1844.07   4 
  -4  16  -8 29728.8 1832.44   5 
  -4 -16  -9 33018.6 1964.84   8 
   4 -16   9 30606.6 1677.03   8 
  -4  16  -9 31022.3 1784.74   4 
  -4  16  -9 31038.2 1719.13   6 
  -4  16  -9 34488.0 1964.25   5 
   4 -16  10 7240.95 835.792   8 
  -4 -16 -10 9222.55 1096.01   8 
  -4  16 -10 8339.66 993.835   4 
  -4  16 -10 9323.57 964.250   6 
  -4  16 -11 44764.5 1942.14   4 
  -4  16 -12 7804.82 840.755   4 
  -4  16 -13 15915.4 998.455   4 
  -4 -18  12 12812.1 874.936   8 
  -4 -18  11 3087.84 576.964   8 
   4  18 -10 621.968 478.896   6 
  -4 -18  10 167.007 440.194   8 
   4  18 -10 561.827 291.013   7 
  -4 -18   9 16275.3 1361.25   8 
   4  18  -9 17172.8 1309.17   6 
   4  18  -8 3882.61 784.053   6 
  -4 -18   8 3302.27 746.925   8 
  -4 -18   7 4647.10 890.693   8 
   4  18  -7 4054.15 879.648   6 
  -4 -18   6 12716.4 1310.91   8 
   4  18  -6 11904.2 1205.98   6 
   4  18  -5 4234.14 815.196   6 
  -4 -18   5 3447.02 834.734   8 
  -4 -18   4 10085.1 1262.88   8 
   4  18  -4 11156.4 1170.20   6 
  -4 -18   3 3439.96 892.161   8 
  -4 -18   2 18019.7 1602.04   8 
  -4 -18   1 13008.3 1494.13   8 
  -4 -18   0 2365.87 911.177   8 
  -4 -18  -1 31679.4 2088.35   8 
  -4  18  -2 13654.3 1258.48   5 
  -4 -18  -2 13630.8 1382.39   8 
  -4  18  -3 24305.0 1649.88   5 
  -4  18  -3 26015.2 1518.96   4 
  -4 -18  -3 23213.7 1818.98   8 
  -4 -18  -4 66102.0 2898.34   8 
  -4  18  -4 69284.8 2511.03   4 
  -4  18  -4 64009.7 2657.03   5 
  -4  18  -5 2221.80 659.485   4 
  -4  18  -5 3266.20 782.292   5 
  -4 -18  -5 2423.81 701.691   8 
  -4 -18  -6 62876.4 2708.26   8 
  -4  18  -6 60079.5 2343.11   4 
  -4  18  -6 60712.2 2578.74   5 
  -4  18  -7 418.723 532.661   5 
  -4  18  -7 294.887 434.218   4 
  -4 -18  -7 301.516 538.992   8 
  -4 -18  -8 38790.4 1990.04   8 
  -4  18  -8 35375.9 1720.61   4 
  -4  18  -8 36290.8 1816.01   6 
  -4  18  -8 37731.4 1937.93   5 
  -4 -18  -9 1596.30 590.329   8 
  -4  18  -9 2080.57 528.887   4 
  -4  18  -9 1789.12 493.568   6 
  -4  18 -10 21741.3 1245.49   4 
  -4  18 -10 20726.0 1197.18   6 
  -4  18 -11 3887.96 572.569   4 
  -4  18 -12 3561.69 460.401   4 
  -4 -20  10 150.434 242.534   8 
   4  20  -9 561.647 365.155   6 
  -4 -20   9 513.672 350.769   8 
   4  20  -9-21.1992 231.376   7 
  -4 -20   8 10514.9 977.067   8 
   4  20  -8 10165.6 911.632   6 
   4  20  -7 2213.54 541.984   6 
  -4 -20   7 2550.59 645.272   8 
  -4 -20   6 45165.6 2115.49   8 
   4  20  -6 43798.3 1926.41   6 
  -4 -20   5-338.681 543.457   8 
   4  20  -5 234.732 494.543   6 
  -4 -20   4 34514.9 1996.31   8 
   4  20  -4 35753.6 1824.28   6 
  -4 -20   3 1299.62 609.774   8 
   4  20  -3 1015.09 510.264   6 
  -4 -20   2 34725.6 2058.48   8 
  -4  20   2 33807.6 1617.29   5 
   4  20  -2 35323.8 1776.76   6 
  -4 -20   1 5742.40 1051.55   8 
  -4  20   1 6336.67 801.069   5 
   4  20  -1 6076.22 784.659   6 
  -4  20   0 10570.9 1025.52   5 
   4  20   0 11922.3 1011.67   6 
  -4 -20  -1 14008.8 1459.38   8 
  -4  20  -1 14775.6 1218.15   5 
  -4  20  -2 981.778 512.753   5 
  -4 -20  -2 719.495 672.361   8 
  -4 -20  -3 20487.3 1576.80   8 
  -4  20  -3 20900.8 1447.23   5 
  -4 -20  -4 12422.3 1271.17   8 
  -4  20  -4 12249.3 1140.16   5 
  -4  20  -5 1356.91 592.771   5 
  -4 -20  -5 697.146 530.133   8 
  -4 -20  -6 13800.1 1159.78   8 
  -4  20  -6 14973.0 1182.60   5 
  -4 -20  -7 343.000 419.731   8 
  -4  20  -7-434.244 339.668   4 
  -4  20  -7 700.701 386.536   5 
  -4  20  -7-73.1421 421.620   6 
  -4 -20  -8 16209.4 1121.07   8 
  -4  20  -8 14920.5 899.301   4 
  -4  20  -8 15566.6 1069.45   6 
  -4  20  -9 282.852 310.838   6 
  -4 -22   7 265.182 267.703   8 
   4  22  -7 440.579 273.793   6 
  -4 -22   6 60253.7 1897.11   8 
   4  22  -6 65002.9 1914.74   6 
  -4 -22   5 1277.31 430.288   8 
   4  22  -5 716.716 377.099   6 
  -4 -22   4 58851.1 2084.39   8 
   4  22  -4 62080.8 1976.80   6 
  -4 -22   3 662.457 492.170   8 
   4  22  -3 292.235 340.110   6 
  -4 -22   2 40166.5 1855.74   8 
   4  22  -2 43417.6 1633.63   6 
  -4 -22   1 2407.75 641.807   8 
   4  22  -1 2334.41 430.527   6 
  -4 -22   0 17145.2 1282.10   8 
  -4  22   0 17840.8 1005.54   5 
  -4  22  -1 57.8256 249.026   5 
  -4 -22  -1-760.884 489.891   8 
  -4  22  -2 721.598 334.354   5 
  -4 -22  -2 291.861 417.113   8 
  -4  22  -3-450.521 360.123   5 
  -4 -22  -3 730.994 387.915   8 
  -4  22  -4 4343.56 570.762   5 
  -4 -22  -4 5228.41 687.938   8 
  -4 -22  -5 173.625 302.918   8 
  -4  22  -5-223.413 321.861   5 
  -4  22  -5-71.0514 331.463   6 
  -4 -22  -6 7357.49 662.094   8 
  -4  22  -6 6829.71 694.800   6 
  -4  22  -7 70.1267 219.722   6 
   5   1 -18 157.550 284.853  10 
   5  -1 -18 393.138 295.058  10 
   5  -1 -17 31625.1 1544.11  10 
   5   1 -17 29672.5 1504.07  10 
   5  -1 -16 2578.42 704.845  10 
   5   1 -16 1432.52 548.740  10 
   5   1 -16 1876.26 527.196   3 
   5   1 -15 51833.9 2278.80   3 
   5  -1 -15 56050.2 2273.28   3 
   5  -1 -15 54792.9 2364.30  10 
   5   1 -15 55517.5 2360.17  10 
   5  -1 -14 5745.15 982.657  10 
   5   1 -14 9328.64 1085.18  10 
   5  -1 -14 7267.65 946.830   3 
   5   1 -14 6364.79 943.598   3 
   5  -1 -13 13879.1 1277.14  10 
   5   1 -13 14222.3 1283.31  10 
   5  -1 -13 11433.2 1134.08   3 
   5   1 -13 12649.0 1273.05   3 
   5   1 -13 12726.8 1332.56   4 
  -5  -1  12-511.201 436.952  12 
   5  -1 -12 258.911 428.819  10 
   5   1 -12 178.150 511.235  10 
   5   1 -12 599.024 255.991   3 
   5  -1 -12 384.266 564.533   3 
   5   1 -12-49.9233 379.905   4 
  -5  -1  11 1074.11 1022.02  12 
   5  -1 -11 2260.49 641.597   4 
   5   1 -11 2931.06 673.397   4 
   5  -1 -11 2404.65 581.369  10 
   5   1 -11 3232.96 704.832  10 
   5  -1 -11 3247.10 771.335   3 
   5   1 -11 2945.87 689.676   3 
  -5   1  10 22281.3 2082.62  12 
  -5  -1  10 25557.0 2272.19  12 
   5  -1 -10 27078.5 1660.41   4 
   5   1 -10 23938.3 1523.39   4 
   5   1 -10 27306.4 1501.31  10 
   5  -1 -10 25348.6 1471.18  10 
  -5   1   9 5776.37 999.315  12 
  -5  -1   9 5189.51 1171.27  12 
  -5   1   8 129352. 4243.66  12 
  -5  -1   8 118622. 4344.20  12 
  -5   1   7 243293. 4181.74  14 
  -5  -1   7 232688. 4499.93  14 
  -5   1   7 230970. 5250.25  12 
  -5  -1   7 238337. 5687.33  12 
  -5   1   6 10261.4 935.050  14 
  -5  -1   6 11783.7 1061.91  14 
   5  -1  -6 12224.2 802.631   1 
  -5   1   6 10755.0 1141.26  12 
  -5  -1   6 11386.3 1245.72  12 
   5   1  -6 8444.45 1195.73  11 
  -5  -1   5 167434. 3692.99  14 
   5  -1  -5 173961. 3130.62   1 
  -5  -1   5 168922. 4207.15  12 
  -5   1   5 165652. 3893.18  12 
   5   1  -5 171507. 4638.13  11 
  -5  -1   4 8115.98 908.935  14 
   5  -1  -4 9060.71 786.871   1 
  -5  -1   4 10032.2 1074.47  12 
   5   1  -4 8539.75 1087.92  11 
  -5   1   4 10553.1 947.132  12 
   5  -1  -3 244923. 3951.54   1 
  -5  -1   3 239212. 4504.13  12 
   5   1  -3 240505. 4756.18  11 
  -5   1   3 240097. 4164.08  12 
   5  -1  -2 61041.8 2029.37   1 
   5   1  -2 58852.1 2201.80  11 
  -5  -1   2 59205.7 2208.93  12 
   5  -1  -1 27558.4 1449.08   1 
   5   1  -1 26947.3 1404.39   1 
   5   1  -1 27359.8 1423.00  11 
   5   1   0 21619.2 1334.98   1 
   5  -1   0 22853.5 1373.40   1 
   5   1   1 41807.2 1837.94   1 
   5  -1   1 44014.7 1857.23   1 
   5   1   2 17523.1 1304.64   1 
   5  -1   2 19218.8 1268.27   1 
  -5  -1  -3 157876. 1349.52  11 
   5   1   3 161822. 3646.45   1 
   5  -1   3 159732. 3520.12   1 
  -5   1  -4 5279.95 524.930  11 
   5  -1   4 5995.40 753.615   1 
   5   1   4 6565.34 769.879   1 
   5   1   5 286848. 4551.84   1 
   5  -1   5 281006. 4737.20   1 
  -5   1  -6 161588. 3009.12  11 
   5   1   6 169054. 3458.53   1 
   5   1   6 157440. 4143.71  12 
   5  -1   6 163038. 4395.30  12 
   5  -1   7 302002. 6469.54  12 
   5   1   7 294986. 6117.95  12 
   5   1   8 72916.2 3277.60  12 
   5  -1   8 73728.0 3480.59  12 
   5  -1   9 187583. 5900.82  12 
   5   1   9 179773. 5517.83  12 
  -5   1 -10 7275.96 783.618  10 
  -5  -1 -10 8296.58 805.813  10 
   5   1  10 7014.22 1261.46  12 
   5  -1  10 9736.67 1453.13  12 
  -5  -1 -10 7753.00 864.723  13 
  -5   1 -10 7010.01 803.275  13 
   5   1  11 8640.64 1398.02  12 
   5  -1  11 7621.81 1375.20  12 
  -5  -1 -11 8078.07 885.946  10 
  -5   1 -11 8672.35 965.795  10 
  -5   1 -11 6796.92 812.366   4 
  -5   1 -11 7248.92 850.072  13 
  -5  -1 -11 6082.32 875.155  13 
   5  -1  12 181.890 349.169  12 
   5   1  12-150.968 732.156  12 
  -5  -1 -12 971.752 547.420  13 
  -5   1 -12 1566.80 542.255  13 
  -5   1 -12-16.8350 327.196   4 
  -5  -1 -12 306.221 483.586  10 
  -5   1 -12 1362.39 654.371  10 
  -5   1 -13 1826.39 597.353  13 
  -5  -1 -13 3354.88 825.370  13 
  -5   1 -13 1432.05 459.842   4 
  -5   1 -13 2482.90 748.251  10 
  -5  -1 -13 1278.23 608.892  10 
  -5  -1 -14 2084.72 681.894  10 
  -5   1 -14 2522.29 798.155  10 
  -5  -1 -14 2905.42 755.743  13 
  -5   1 -15 12529.9 1195.02  10 
  -5  -1 -15 10801.5 1129.51  10 
  -5  -1 -16 1478.99 590.173  10 
  -5   1 -16 2057.16 610.969  10 
  -5  -1 -17 20844.0 1262.73  10 
  -5   1 -17 23066.5 1320.40  10 
  -5   1 -18 195.037 241.072  10 
  -5  -1 -18 146.890 258.842  10 
   5   3 -18 198.412 262.761  10 
   5  -3 -18 21.5322 261.128  10 
   5   3 -17 20709.0 1097.10   3 
   5  -3 -17 22700.6 1288.27  10 
   5   3 -17 21440.9 1221.92  10 
   5   3 -16 5297.71 746.198  10 
   5  -3 -16 5248.30 797.887  10 
   5   3 -16 4133.85 740.506   3 
   5  -3 -15 21587.0 1528.23  10 
   5   3 -15 24036.6 1537.60  10 
   5   3 -15 20946.2 1518.18   3 
   5   3 -14 34692.7 1878.08  10 
   5  -3 -14 35041.3 1921.36  10 
   5   3 -14 37339.2 2120.95   3 
   5   3 -14 36446.0 2160.19   4 
   5  -3 -13 10850.2 1168.12  10 
   5   3 -13 10103.4 1068.70  10 
   5   3 -13 9795.25 1190.17   4 
   5  -3 -13 11536.5 1168.10   3 
   5   3 -13 10908.4 1259.21   3 
   5  -3 -12 62511.5 2487.42  10 
   5   3 -12 61180.7 2441.46  10 
  -5  -3  12 63688.5 4282.24  12 
   5   3 -12 63192.6 2669.78   3 
   5  -3 -12 59098.9 2492.96   3 
   5   3 -12 61589.4 2635.08   4 
  -5  -3  11 1099.99 786.611  12 
   5   3 -11 6.94786 521.559   4 
   5  -3 -11-254.365 441.675  10 
   5   3 -11 827.425 475.073  10 
   5  -3 -11-780.514 279.699   3 
  -5  -3  10 132164. 5498.39  12 
   5   3 -10 129093. 3446.71   4 
   5  -3 -10 133735. 3299.01  10 
   5   3 -10 132904. 3245.52  10 
  -5  -3   9 82394.8 4075.59  12 
   5   3  -9 73772.0 4136.64  11 
  -5  -3   8 144461. 4014.56  14 
  -5  -3   8 143591. 5063.52  12 
   5   3  -8 134511. 5180.48  11 
  -5   3   8 139394. 4125.31  12 
  -5  -3   7 212509. 4759.53  14 
  -5  -3   7 225872. 5971.07  12 
   5   3  -7 206550. 5986.02  11 
  -5   3   7 218725. 4797.58  12 
  -5  -3   6 51289.6 2295.93  14 
  -5  -3   6 51620.1 2689.27  12 
  -5   3   6 51171.0 2167.04  12 
   5   3  -6 51455.9 2816.60  11 
  -5  -3   5 183328. 4174.75  14 
  -5  -3   5 183479. 4739.83  12 
  -5   3   5 180143. 3757.45  12 
   5   3  -5 185526. 4853.23  11 
   5  -3  -5 184968. 2640.59   1 
   5   3  -4 1216.49 797.811  11 
  -5  -3   4 1930.35 570.123  14 
   5  -3  -4 1914.76 361.997   1 
  -5  -3   4 2051.24 720.881  12 
  -5  -3   3 273815. 4810.04  14 
  -5  -3   3 267981. 5232.13  12 
   5   3  -3 267069. 5023.67  11 
   5  -3  -3 279501. 4032.80   1 
   5   3  -2 1445.55 616.585  11 
  -5  -3   2 2042.26 596.221  14 
   5  -3  -2 2887.10 542.067   1 
  -5  -3   2 2341.60 775.195  12 
  -5  -3   1 217581. 4004.08  14 
   5  -3  -1 226252. 3924.96   1 
   5   3  -1 219450. 3897.33  11 
  -5  -3   0 145804. 3160.74  14 
   5  -3   0 151807. 3305.36   1 
   5   3   0 141343. 2832.16  11 
  -5  -3  -1 38047.4 1593.23  14 
   5  -3   1 40809.7 1807.81   1 
   5   3   1 40763.4 1364.53  11 
   5   3   2 38240.8 1837.93   1 
   5  -3   2 40346.7 1833.84   1 
  -5  -3  -2 40276.9 1575.40  14 
  -5   3  -3 181993. 3409.79  11 
  -5  -3  -3 180525. 3094.47  14 
   5   3   3 172845. 3946.89   1 
   5  -3   3 172800. 3854.40   1 
  -5   3  -4 43378.0 1755.30  11 
  -5  -3  -4 44728.2 1444.94  14 
   5  -3   4 41958.4 2067.59  12 
   5   3   4 42045.5 1941.68   1 
  -5   3  -5 240308. 4265.74  11 
  -5  -3  -5 235962. 2708.30  14 
   5   3   5 232083. 4296.70   1 
   5  -3   5 237473. 5193.68  12 
  -5   3  -6 145120. 3553.97  11 
   5   3   6 159367. 3245.55   1 
   5   3   6 151401. 3951.23  12 
   5  -3   6 156917. 4556.14  12 
  -5   3  -7 52931.7 2265.10  11 
   5   3   7 55413.9 2569.01  12 
   5  -3   7 54739.7 2889.73  12 
   5  -3   8 10956.1 1492.89  12 
   5   3   8 10847.4 1242.87  12 
   5   3   9 53317.1 2944.99  12 
   5  -3   9 51359.3 3302.57  12 
  -5  -3 -10 55403.5 2153.77  13 
  -5  -3 -10 62375.4 2213.54  10 
  -5   3 -10 60331.0 2189.35  10 
  -5   3 -10 65168.0 2337.04   4 
   5  -3  10 59258.8 3722.87  12 
   5   3  10 60045.9 3302.84  12 
  -5  -3 -11 10235.2 1044.75  13 
  -5   3 -11 11647.4 1111.67  13 
  -5  -3 -11 11390.7 1084.04  10 
  -5   3 -11 11330.9 1047.62  10 
  -5   3 -11 11555.4 1052.87   4 
   5  -3  11 10535.9 1756.84  12 
  -5  -3 -12 77114.2 2791.33  13 
  -5   3 -12 75186.3 2795.27  13 
  -5   3 -12 75021.9 2666.85  10 
  -5  -3 -12 76555.9 2693.41  10 
  -5   3 -12 77926.3 2819.23   4 
   5  -3  12 72167.3 4656.17  12 
  -5  -3 -13 21091.1 1567.79  13 
  -5   3 -13 21378.6 1558.04   4 
  -5  -3 -13 22873.5 1546.38  10 
  -5   3 -13 22719.3 1572.94  10 
  -5  -3 -14 16497.0 1455.12  13 
  -5   3 -14 15904.0 1348.05  10 
  -5  -3 -14 14315.0 1274.93  10 
  -5   3 -14 13753.5 1270.64   4 
  -5  -3 -15 31625.8 1830.29  13 
  -5  -3 -15 29755.4 1726.21  10 
  -5   3 -15 30766.4 1755.73   4 
  -5   3 -15 29702.6 1739.65  10 
  -5   3 -16 4277.23 683.746   4 
  -5  -3 -16 4060.41 750.795  10 
  -5   3 -16 4718.93 764.818  10 
  -5  -3 -17 30556.8 1430.99  10 
  -5   3 -17 28527.2 1382.25  10 
  -5  -3 -18 1037.50 279.372  10 
  -5   3 -18 1341.08 297.815  10 
  -5  -5  18 582.723 295.118   8 
   5  -5 -18-20.5977 174.370  10 
   5   5 -17 18245.1 1033.33  10 
   5  -5 -17 17140.1 1058.60  10 
   5   5 -17 16286.2 991.472   3 
   5  -5 -16 7679.51 847.145  10 
   5   5 -16 6397.53 757.921  10 
   5   5 -16 7250.78 868.920   3 
   5  -5 -15 10776.1 1093.46  10 
   5   5 -15 10329.6 1035.31  10 
   5   5 -15 9706.99 1081.85   3 
   5  -5 -14 20056.5 1477.89  10 
   5   5 -14 21016.5 1464.04  10 
   5   5 -14 19760.3 1654.65   4 
   5   5 -14 18789.7 1589.47   3 
   5   5 -13 12161.6 1118.53  10 
   5  -5 -13 11155.3 1092.73  10 
   5   5 -13 10562.6 1170.01   3 
   5   5 -13 10469.1 1272.84   4 
   5  -5 -12 49779.5 2226.80  10 
   5   5 -12 43341.9 2011.15  10 
   5   5 -12 49542.1 2384.06   4 
  -5  -5  12 41790.2 3548.94  12 
  -5  -5  11 38.8972 530.359  12 
   5  -5 -11 989.855 448.092  10 
   5   5 -11 1023.34 392.140  10 
  -5  -5  10 46761.0 3592.95  12 
   5   5 -10 40877.9 3283.07  11 
   5  -5 -10 44561.8 1912.65  13 
   5   5 -10 43025.4 2050.14   4 
   5  -5 -10 47001.2 2021.38  10 
   5   5 -10 42515.4 1862.48  10 
   5   5  -9 54738.6 3692.59  11 
  -5  -5   9 55689.8 3642.40  12 
   5   5  -8 11404.5 1744.07  11 
  -5  -5   8 12607.5 1352.15  14 
  -5  -5   8 10540.3 1649.09  12 
  -5  -5   7 136905. 4271.78  14 
  -5  -5   7 143050. 5100.36  12 
   5   5  -7 132276. 4965.09  11 
   5   5  -6 6678.45 1206.70  11 
  -5  -5   6 6280.03 971.623  14 
  -5  -5   6 5922.11 1194.38  12 
   5   5  -5 164055. 4742.86  11 
  -5  -5   5 159834. 4316.05  14 
  -5  -5   5 150981. 4660.28  12 
   5   5  -4 27664.4 1907.26  11 
  -5  -5   4 27349.9 1791.66  14 
  -5  -5   4 24485.8 1856.32  12 
   5   5  -3 220926. 4801.06  11 
  -5  -5   3 218401. 4711.27  14 
  -5  -5   3 223560. 5199.32  12 
   5   5  -2 24392.6 1555.06  11 
  -5  -5   2 22365.3 1512.97  14 
  -5  -5   2 22602.6 1627.50  12 
  -5  -5   1 82253.0 2712.33  14 
   5   5  -1 82889.4 2559.31  11 
  -5  -5   0 119792. 3158.41  14 
   5   5   0 119475. 2812.68  11 
   5   5   1 12962.1 880.699  11 
  -5  -5  -1 12487.2 1069.56  14 
   5  -5   1 12960.8 934.272  12 
   5   5   2 96563.9 2022.73  11 
  -5  -5  -2 95015.3 2618.44  14 
   5  -5   2 93770.6 2687.89  12 
  -5   5  -3 89465.6 2891.67  11 
   5  -5   3 91940.7 2916.78  12 
   5   5   3 86308.1 1457.96  11 
  -5  -5  -3 87021.4 2358.64  14 
  -5   5  -4 17929.5 1359.58  11 
   5   5   4 19295.1 1482.72   1 
   5  -5   4 16705.2 1394.87  12 
  -5  -5  -4 18398.1 1029.42  14 
  -5   5  -5 121824. 3566.62  11 
   5   5   5 125361. 3443.63   1 
   5  -5   5 118967. 3887.33  12 
  -5   5  -6 9707.04 1039.35  11 
   5   5   6 12006.4 1107.88  12 
   5  -5   6 11947.2 1389.45  12 
   5   5   7 75780.7 2921.58  12 
   5  -5   7 78911.7 3684.89  12 
  -5   5  -8 27845.3 1984.99  11 
   5   5   8 31605.8 2000.33  12 
   5  -5   8 30297.1 2495.81  12 
  -5  -5  -9 593.182 616.879   8 
  -5   5  -9 927.958 508.499   9 
  -5   5  -9 511.919 322.758   4 
   5  -5   9 1049.62 648.981  12 
  -5  -5  -9 873.399 346.988  13 
  -5  -5 -10 71862.5 2528.28  13 
  -5  -5 -10 68335.7 2334.21  10 
  -5   5 -10 73473.8 2400.95  10 
  -5   5 -10 72774.8 2568.66   4 
   5  -5  10 68626.7 4191.31  12 
  -5  -5 -11 16537.5 1295.85  13 
  -5  -5 -11 17057.4 1242.20  10 
  -5   5 -11 16579.8 1243.98  10 
  -5   5 -11 16646.2 1332.69   4 
   5  -5  11 13989.1 2061.55  12 
  -5  -5 -12 18329.0 1426.30  13 
  -5  -5 -12 21932.5 1448.75  10 
  -5   5 -12 20638.4 1410.63  10 
  -5   5 -12 21250.7 1515.12   4 
   5  -5  12 17596.6 2323.56  12 
  -5  -5 -13 5147.57 921.322  13 
  -5   5 -13 5007.24 871.996   4 
  -5  -5 -13 5446.58 783.539  10 
  -5   5 -13 5795.50 839.120  10 
  -5  -5 -14 15827.9 1402.80  13 
  -5  -5 -14 15106.3 1313.85  10 
  -5   5 -14 18085.3 1366.13  10 
  -5   5 -14 17832.5 1385.52   4 
  -5  -5 -15 40125.1 2007.94  13 
  -5   5 -15 39248.4 1972.62   4 
  -5  -5 -15 41018.3 1921.79  10 
  -5   5 -15 42225.9 1943.98  10 
  -5   5 -16 3927.75 691.054   4 
  -5   5 -16 3789.05 630.258  10 
  -5  -5 -16 3862.48 641.266  10 
  -5   5 -17 30428.0 1299.10  10 
  -5  -5 -17 31920.0 1324.45  10 
   5   7 -17 6598.82 602.349   3 
   5  -7 -17 6401.28 560.095  10 
  -5  -7  17 6351.14 709.848   8 
   5   7 -16 1462.08 506.224   3 
   5   7 -16 736.707 336.345  10 
   5  -7 -16 784.261 367.042  10 
   5   7 -15 9781.56 1142.06   4 
   5   7 -15 9213.23 1029.68   3 
   5  -7 -15 8959.36 875.012  10 
   5   7 -15 8488.41 864.872  10 
   5   7 -14 1345.87 700.650   4 
   5   7 -14 1215.97 525.476  10 
   5  -7 -14 767.550 474.130  10 
   5   7 -14 22.4449 558.794   3 
   5   7 -13 10036.3 1253.53   4 
   5  -7 -13 12385.7 1157.66  10 
   5   7 -13 11244.9 1108.70  10 
   5  -7 -12 5311.56 850.027  10 
   5   7 -12 6237.23 782.249  10 
   5   7 -12 5590.89 922.594   4 
   5   7 -11 8777.25 910.548  10 
   5   7 -11 7859.49 1758.56  11 
   5  -7 -11 10143.3 1019.83  10 
   5   7 -11 8708.51 1041.98   4 
  -5  -7  11 8743.91 1817.18  12 
   5   7 -10 32056.7 3009.25  11 
  -5  -7  10 30952.8 3156.20  12 
   5   7 -10 35471.8 1847.43   6 
   5  -7 -10 36767.1 1818.45  10 
   5   7 -10 35471.6 1872.66   4 
   5  -7 -10 33481.8 1654.79  13 
  -5  -7   9 24287.2 2634.84  12 
   5   7  -9 25020.3 2574.22  11 
   5   7  -9 23155.4 1428.55   6 
   5   7  -9 24879.5 1503.14   4 
  -5  -7   9 23183.6 2144.81  14 
   5  -7  -9 23192.5 1298.19  13 
   5  -7  -9 22741.1 1374.79  10 
   5   7  -8 6824.19 1344.49  11 
  -5  -7   8 7057.88 1280.97  14 
  -5  -7   8 7327.70 1573.86  12 
  -5  -7   7 117291. 4441.82  14 
  -5  -7   7 119511. 5057.50  12 
   5   7  -7 117657. 4947.27  11 
   5   7  -6 7246.59 1172.99  11 
  -5  -7   6 7055.28 1067.52  14 
  -5  -7   6 5672.52 1147.60  12 
   5   7  -5 120885. 4417.12  11 
  -5  -7   5 114462. 4066.72  14 
  -5  -7   5 119725. 4545.43  12 
   5   7  -4 85973.0 3487.16  11 
  -5  -7   4 83118.7 3373.27  14 
  -5  -7   4 86524.6 3705.77  12 
   5   7  -3 21108.4 1683.55  11 
  -5  -7   3 21602.6 1775.25  14 
  -5  -7   3 17609.1 1670.86  12 
   5   7  -2 325266. 5952.62  11 
  -5  -7   2 314327. 6148.90  14 
  -5  -7   2 330639. 6668.24  12 
   5   7  -1 16560.6 1311.90  11 
  -5  -7   1 14934.8 1371.21  14 
   5  -7  -1 14951.8 735.315  12 
  -5  -7   0 263095. 5260.80  14 
   5  -7   0 256020. 3682.25  12 
   5   7   1 3460.26 579.960  11 
  -5  -7  -1 4658.30 815.278  14 
   5  -7   1 3779.00 562.191  12 
  -5   7  -2 314447. 6093.01  11 
   5   7   2 328524. 4571.92  11 
  -5  -7  -2 323422. 5441.51  14 
   5  -7   2 320704. 5320.49  12 
  -5   7  -3 36244.1 2161.13  11 
   5   7   3 39851.6 1423.89  11 
  -5  -7  -3 43562.9 1930.52  14 
   5  -7   3 37415.0 2031.28  12 
  -5   7  -4 73668.5 3119.41  11 
   5  -7   4 76066.7 3099.05  12 
  -5  -7  -4 76328.6 2408.26  14 
  -5   7  -5 54540.1 2750.19  11 
   5   7   5 58836.3 2636.56   1 
   5  -7   5 58755.1 2972.02  12 
   5  -7   6 22387.9 1969.82  12 
  -5   7  -6 21205.1 1807.46  11 
   5  -7   7 43056.6 2955.43  12 
  -5   7  -7 35645.2 2475.66  11 
  -5   7  -8 4511.26 963.662  11 
  -5  -7  -8 6137.97 856.768   8 
  -5   7  -8 4589.25 653.475   4 
   5  -7   8 4859.45 1138.98  12 
  -5  -7  -8 4556.27 655.504  13 
  -5  -7  -9 552.281 502.822   8 
  -5   7  -9 794.367 501.507   9 
  -5   7  -9 681.366 320.148  10 
  -5   7  -9 640.835 342.947   5 
  -5   7  -9 284.049 375.874   4 
  -5  -7  -9 1055.19 384.330  13 
   5  -7   9 1309.01 754.630  12 
  -5  -7 -10 9985.71 1025.52  13 
  -5   7 -10 11570.5 989.365  10 
  -5  -7 -10 10429.2 952.879  10 
  -5   7 -10 10016.0 1051.04   4 
   5  -7  10 8500.43 1702.15  12 
  -5  -7 -11 617.554 512.945  13 
  -5   7 -11 147.316 315.938  10 
  -5  -7 -11 558.392 329.588  10 
  -5   7 -11-165.428 490.311   4 
   5  -7  11 613.806 721.229  12 
  -5  -7 -12 24661.8 1651.62  13 
  -5  -7 -12 24403.5 1515.68  10 
  -5   7 -12 26918.0 1603.27  10 
  -5   7 -12 27620.3 1739.46   4 
  -5  -7 -13 23666.8 1643.19  13 
  -5   7 -13 26296.3 1569.51  10 
  -5   7 -13 23116.7 1627.52   4 
  -5  -7 -13 26062.1 1581.27  10 
  -5  -7 -14 17550.7 1406.79  13 
  -5   7 -14 18158.7 1307.44  10 
  -5   7 -14 17126.6 1418.76   4 
  -5  -7 -14 16731.0 1271.35  10 
  -5  -7 -15 33022.8 1729.30  13 
  -5   7 -15 27905.1 1680.16   4 
  -5  -7 -15 30455.6 1542.90  10 
  -5  -7 -16 1002.56 406.613  10 
  -5   7 -16 1964.67 433.104  10 
  -5   7 -16 645.389 396.452   4 
   5  -7  17 4084.77 532.636   8 
   5   9 -17 2789.62 404.312   3 
  -5  -9  17 2722.70 440.751   8 
   5   9 -16 1352.41 472.782   3 
  -5  -9  16 1696.42 534.950   8 
   5  -9 -15 2976.97 498.468  10 
  -5  -9  15 2977.35 722.052   8 
   5   9 -15 2769.24 635.725   4 
   5   9 -15 2603.61 662.314   3 
   5   9 -14 751.705 540.697   4 
   5   9 -14 101.776 505.304   3 
   5  -9 -14 587.664 368.552  10 
   5  -9 -13 147.076 382.247  10 
   5   9 -13-438.172 497.792   4 
   5   9 -12 36764.1 2040.27   4 
   5  -9 -12 35571.8 1834.48  10 
   5   9 -11 4059.41 730.894   6 
   5   9 -11 2704.11 1119.46  11 
   5  -9 -11 4361.68 769.354  10 
   5   9 -11 3482.06 757.960   4 
  -5  -9  10 10166.4 2066.86  12 
   5   9 -10 10215.6 1050.99   6 
   5   9 -10 11214.4 2346.39  11 
   5   9 -10 11316.5 1134.38   4 
   5  -9 -10 10589.2 970.642  13 
  -5  -9   9 1472.83 1021.20  12 
   5   9  -9 336.574 344.133   6 
   5   9  -9-673.543 779.918  11 
   5   9  -9 838.772 557.767   4 
  -5  -9   9-382.403 944.606  14 
  -5  -9   8 4240.87 1319.31  12 
   5   9  -8 5232.63 688.563   6 
   5   9  -8 5968.92 752.195   4 
  -5  -9   8 4353.31 1128.09  14 
   5   9  -8 6685.68 1299.18  11 
   5   9  -7 3514.58 1153.75  11 
  -5  -9   7 3140.79 1105.70  14 
  -5  -9   7 5895.45 1472.94  12 
   5   9  -6 12779.7 1776.24  11 
  -5  -9   6 13934.3 1672.57  14 
  -5  -9   6 11624.1 1611.04  12 
   5   9  -5 1748.01 786.744  11 
  -5  -9   5 4099.41 971.515  14 
  -5  -9   5 2475.04 879.845  12 
   5   9  -4 69756.6 3459.33  11 
  -5  -9   4 61817.8 3289.97  14 
  -5  -9   4 60256.5 3375.93  12 
   5   9  -3 1531.75 735.957  11 
  -5  -9   3 2592.77 929.734  14 
  -5  -9   3 1767.48 728.552  12 
  -5  -9   2 291562. 6643.58  14 
   5   9  -2 314236. 6593.78  11 
  -5  -9   1 62.2443 380.868  14 
   5   9  -1 299.822 297.658  11 
  -5  -9   0 333470. 6691.12  14 
   5   9   0 329163. 6099.90  11 
   5   9   1 1370.74 509.409  11 
  -5   9  -1 1887.00 825.226  11 
   5  -9   1 994.736 340.495  12 
  -5   9  -2 444292. 8311.21  11 
   5   9   2 454755. 6410.05  11 
  -5  -9  -2 447201. 7295.39  14 
   5  -9   2 445801. 6744.58  12 
  -5   9  -3 8010.77 1283.40  11 
  -5  -9  -3 8699.00 1051.60  14 
   5  -9   3 7318.38 927.362  12 
  -5   9  -4 144811. 4932.57  11 
  -5  -9  -4 135797. 3758.20  14 
   5  -9   4 143144. 4602.96  12 
  -5   9  -5 36956.2 2579.13  11 
   5  -9   5 37762.1 2581.03  12 
  -5   9  -6 53855.8 3256.93  11 
   5  -9   6 48696.7 3146.27  12 
  -5  -9  -7 14139.5 1006.07  13 
   5  -9   7 13674.1 1867.05  12 
  -5   9  -7 14397.4 1121.94   5 
  -5   9  -7 12011.9 1654.80  11 
  -5  -9  -7 12140.9 1195.63   8 
  -5   9  -7 14119.1 1103.53   4 
  -5   9  -8 12362.6 1095.63   4 
  -5  -9  -8 13715.9 1082.45  13 
   5  -9   8 11119.7 1839.25  12 
  -5   9  -8 13282.2 1096.57   5 
  -5   9  -8 10699.1 1520.06  11 
  -5   9  -8 10843.7 993.691   9 
  -5  -9  -8 11695.8 1226.20   8 
  -5  -9  -9 5887.27 820.013  13 
   5  -9   9 8734.43 1694.05  12 
  -5   9  -9 6768.34 1350.63  11 
  -5   9  -9 5848.82 800.927   5 
  -5   9  -9 6750.60 918.141   4 
  -5  -9  -9 7180.37 966.805   8 
   5  -9  10 11436.4 1968.70  12 
  -5   9 -10 9227.28 1020.24   5 
  -5  -9 -10 9448.64 991.187  13 
  -5  -9 -10 10153.0 1296.01   8 
  -5   9 -10 9276.35 1072.49   4 
  -5   9 -11 11001.8 1156.05   4 
  -5  -9 -11 10637.9 1095.31  13 
  -5   9 -12 35142.0 2055.69   4 
  -5  -9 -12 33258.5 1867.02  13 
  -5   9 -13 816.760 505.291   4 
  -5  -9 -13 347.618 506.236  13 
  -5   9 -14 3954.32 785.311   4 
  -5  -9 -14 3947.35 771.883  13 
  -5   9 -15 2160.60 570.708   4 
  -5  -9 -15 1586.33 520.017  13 
   5  -9  15 2133.67 464.369   8 
   5  -9  16 899.743 257.240   8 
  -5   9 -16 235.660 395.157   4 
   5  11 -16 316.186 295.223   3 
  -5 -11  16 339.214 355.184   8 
  -5 -11  15 148.858 439.987   8 
   5  11 -15 171.012 423.356   3 
   5  11 -15-288.988 374.866   4 
  -5 -11  14 22380.4 1567.78   8 
   5  11 -14 23778.7 1530.34   3 
   5  11 -14 21050.3 1417.86   4 
   5  11 -13 1024.89 619.977   4 
  -5 -11  13 1380.50 754.853   8 
   5  11 -12 116070. 3475.33   4 
  -5 -11  12 118914. 3882.62   8 
   5  11 -11 15440.2 1332.36   4 
  -5 -11  11 14654.2 1525.94   8 
   5  11 -11 15137.0 1336.48   6 
   5  11 -10 36939.6 1948.42   4 
   5  11 -10 35590.2 1993.08   6 
  -5 -11  10 34654.7 2155.04   8 
  -5 -11   9 11.3103 354.465  12 
   5  11  -9 290.014 380.266   6 
  -5 -11   9 491.231 715.757   8 
   5  11  -9 173.212 763.980  11 
   5  11  -9 1340.93 542.461   4 
  -5 -11   9-410.013 731.440  14 
  -5 -11   8 21194.5 2566.92  12 
   5  11  -8 19850.9 1423.06   6 
  -5 -11   8 20127.3 1688.24   8 
   5  11  -8 16876.4 2277.81  11 
   5  11  -8 18801.1 1341.39   4 
  -5 -11   8 18422.9 2184.62  14 
  -5 -11   7 1110.26 842.511  12 
  -5 -11   7 1601.53 677.851   8 
   5  11  -7 1712.67 560.166   6 
   5  11  -7 2131.80 1133.96  11 
   5  11  -7 712.010 459.409   4 
  -5 -11   7 2990.47 1200.51  14 
  -5 -11   6 959.479 906.740  12 
   5  11  -6 1023.82 497.977   6 
  -5 -11   6 902.063 670.121   8 
   5  11  -6 1512.29 940.294  11 
   5  11  -6 594.542 412.087   5 
  -5 -11   6 516.270 704.256  14 
   5  11  -5 2138.24 698.516  11 
  -5 -11   5 1779.89 614.162   8 
  -5 -11   5 1235.89 886.475  12 
  -5 -11   5 2334.20 724.031  14 
   5  11  -4 24350.0 2280.63  11 
  -5 -11   4 24659.4 2369.29  12 
  -5 -11   4 23515.8 2369.01  14 
   5  11  -3 1757.78 699.867  11 
  -5 -11   3 753.534 683.813  14 
   5  11  -2 159646. 5224.49  11 
  -5 -11   2 159169. 5506.06  14 
   5  11  -1 997.045 699.082  11 
  -5  11   1 1595.10 700.363  11 
  -5 -11   1 536.396 600.277  14 
  -5  11   0 196039. 6196.75  11 
   5  11   0 195563. 5362.44  11 
  -5 -11   0 196473. 5795.35  14 
   5  11   1-210.496 187.820  11 
  -5  11  -1 417.171 553.016  11 
  -5 -11  -1 82.7254 499.785  14 
   5  11   2 116082. 3796.30  11 
  -5  11  -2 114466. 4794.74  11 
  -5 -11  -2 107180. 4092.04  14 
  -5  11  -3 18702.1 2073.98  11 
  -5 -11  -3 17534.8 1645.46  14 
   5 -11   4 6635.84 1142.11  12 
  -5  11  -4 8585.28 1405.43  11 
   5 -11   5 13902.3 1771.78  12 
  -5  11  -5 16347.9 1242.90   4 
  -5 -11  -5 14716.1 1258.78   8 
  -5  11  -5 13247.6 1792.73  11 
  -5 -11  -6-404.491 239.208  13 
   5 -11   6 517.598 446.851  12 
  -5  11  -6-47.5336 365.540   5 
  -5  11  -6 195.155 356.909   4 
  -5 -11  -6-872.839 623.963   8 
  -5  11  -6-608.018 600.020  11 
   5 -11   7 4495.22 1203.23  12 
  -5 -11  -7 4622.14 701.560  13 
  -5  11  -7 4018.73 1252.98  11 
  -5  11  -7 4797.49 843.275   4 
  -5  11  -7 4386.75 670.726   5 
  -5 -11  -7 3537.28 823.852   8 
  -5 -11  -8 68720.5 2402.60  13 
   5 -11   8 67779.2 4415.26  12 
   5 -11   8 70255.1 2682.46   8 
  -5  11  -8 72427.7 2686.16   5 
  -5  11  -8 66916.0 4253.23  11 
  -5  11  -8 69655.4 2641.11   4 
  -5 -11  -8 74242.2 3006.82   8 
  -5 -11  -9 16201.2 1254.95  13 
   5 -11   9 18460.2 2595.24  12 
  -5  11  -9 20168.9 2364.60  11 
  -5  11  -9 15157.1 1344.13   4 
  -5  11  -9 15162.9 1307.39   5 
   5 -11   9 16635.9 1405.15   8 
  -5 -11  -9 14203.0 1477.19   8 
  -5  11 -10 28915.7 1775.10   5 
   5 -11  10 30955.0 1853.42   8 
  -5 -11 -10 32211.9 1758.81  13 
  -5  11 -10 28876.4 1854.60   4 
  -5 -11 -10 32684.5 2108.96   8 
  -5  11 -11 8498.54 1063.34   4 
   5 -11  11 9015.67 1087.08   8 
  -5 -11 -11 7449.59 924.492  13 
  -5  11 -12 53363.0 2449.84   4 
   5 -11  12 50619.3 2331.05   8 
  -5 -11 -12 51735.2 2214.59  13 
  -5  11 -13 2502.47 729.008   4 
   5 -11  13 1244.66 587.604   8 
  -5 -11 -13 1805.09 585.832  13 
  -5  11 -14 14719.0 1231.70   4 
   5 -11  14 13796.3 1079.24   8 
  -5 -11 -14 13463.9 1078.43  13 
  -5  11 -15 36.7932 436.518   4 
   5 -11  15 144.835 170.307   8 
  -5 -11 -15 523.966 417.584  13 
  -5  11 -16 83.0017 261.166   4 
   5  13 -15 618.446 336.800   3 
  -5 -13  15 586.686 370.473   8 
  -5 -13  14 28568.8 1584.70   8 
   5  13 -14 29790.8 1459.26   4 
   5  13 -14 28387.8 1525.30   3 
  -5 -13  13 466.849 469.941   8 
   5  13 -13 551.879 448.284   4 
  -5 -13  12 65087.3 2774.33   8 
   5  13 -12 66078.4 2434.06   4 
   5  13 -11 1146.61 573.270   6 
  -5 -13  11 652.957 749.912   8 
   5  13 -11 1132.16 532.094   4 
   5  13 -10 105139. 3362.66   6 
  -5 -13  10 106085. 3731.57   8 
   5  13 -10 104911. 3174.64   4 
   5  13  -9 2510.42 636.897   4 
  -5 -13   9 2727.19 804.970   8 
   5  13  -9 2228.37 715.837   6 
  -5 -13   8 78796.7 4837.30  14 
   5  13  -8 83320.8 5244.13  11 
  -5 -13   8 82251.2 5313.40  12 
   5  13  -8 82871.9 2963.36   6 
   5  13  -8 83750.3 2704.42   4 
  -5 -13   8 81851.7 3280.17   8 
  -5 -13   7 18161.3 2627.30  12 
   5  13  -7 19079.2 1412.16   6 
   5  13  -7 21485.1 2647.23  11 
  -5 -13   7 18247.9 2295.40  14 
  -5 -13   7 19335.1 1670.76   8 
  -5 -13   6 31030.7 3134.02  12 
   5  13  -6 32812.4 1752.20   5 
   5  13  -6 31657.6 1770.97   6 
   5  13  -6 31877.8 3041.08  11 
  -5 -13   6 32269.4 3051.86  14 
  -5 -13   6 34320.4 2137.11   8 
  -5 -13   5 9288.82 1765.51  12 
   5  13  -5 14229.9 2027.79  11 
  -5  13   5 13007.0 1713.44  11 
   5  13  -5 11710.8 1054.18   5 
  -5 -13   5 10847.9 1709.76  14 
  -5 -13   5 11953.1 1290.87   8 
   5  13  -4 1591.01 812.353  11 
  -5  13   4 942.942 556.639  11 
  -5 -13   4 1111.77 604.034   8 
   5  13  -4 530.798 469.787   5 
  -5 -13   4 1010.16 574.939  14 
   5  13  -3 11654.1 1623.78  11 
  -5  13   3 11117.8 1767.79  11 
  -5 -13   3 12576.8 1283.92   8 
  -5 -13   3 9925.84 1688.39  14 
  -5  13   2 34122.3 2923.27  11 
   5  13  -2 29820.2 2511.45  11 
  -5 -13   2 32006.5 2880.56  14 
  -5 -13   2 33392.3 1972.82   8 
  -5 -13   1 639.871 560.378  14 
   5  13  -1 2710.97 823.332  11 
  -5  13   1 1867.51 728.966  11 
  -5 -13   1 921.383 463.826   8 
  -5 -13   0 16960.7 1948.85  14 
  -5 -13   0 14926.9 1270.53   8 
  -5  13   0 18005.0 2124.54  11 
   5  13   0 18053.8 1786.62  11 
  -5 -13  -1 1076.83 908.278  14 
  -5 -13  -1 231.198 370.395   8 
   5  13   1 1517.35 631.609  11 
  -5  13  -1 508.713 353.297  11 
  -5 -13  -2 25916.3 2274.15  14 
  -5  13  -2 25403.5 1478.36   4 
  -5 -13  -2 25259.7 1667.31   8 
  -5  13  -2 27871.6 2616.90  11 
  -5 -13  -3 2448.44 659.558  14 
  -5  13  -3 4554.56 767.449   4 
  -5 -13  -3 4057.14 773.808   8 
  -5  13  -3 4670.72 1104.21  11 
  -5  13  -4 2773.26 591.624   4 
  -5 -13  -4 1885.00 567.298   8 
  -5  13  -4 3236.10 1169.89  11 
  -5 -13  -5 7451.13 763.991  13 
  -5  13  -5 8584.91 975.908   4 
  -5 -13  -5 7015.97 966.005   8 
  -5  13  -5 9582.77 1790.40  11 
  -5 -13  -6 15316.2 1113.47  13 
  -5  13  -6 15218.2 1282.38   4 
  -5  13  -6 16730.9 1379.66   5 
  -5 -13  -6 15659.7 1418.24   8 
  -5  13  -6 12151.9 1955.99  11 
  -5 -13  -7 4829.58 686.465  13 
  -5  13  -7 4010.51 1299.64  11 
  -5  13  -7 4020.64 717.867   5 
  -5  13  -7 5211.45 820.614   4 
  -5 -13  -7 3695.33 848.755   8 
  -5 -13  -8 60674.0 2277.96  13 
  -5  13  -8 57031.9 4386.98  11 
  -5  13  -8 62820.4 2626.64   4 
  -5 -13  -8 62558.2 2824.88   8 
   5 -13   8 59036.5 2441.87   8 
  -5  13  -8 58931.8 2542.71   5 
  -5 -13  -9 319.355 362.146  13 
  -5  13  -9 866.536 570.236   5 
  -5  13  -9-536.760 656.264   4 
  -5 -13  -9 1247.54 654.694   8 
   5 -13   9-435.468 397.812   8 
  -5 -13 -10 83733.8 2708.96  13 
  -5  13 -10 90469.6 3158.38   4 
   5 -13  10 84407.3 2901.11   8 
  -5 -13 -10 87030.0 3287.26   8 
  -5  13 -10 80895.7 2971.55   5 
  -5  13 -11 788.277 537.579   4 
  -5 -13 -11 336.221 411.740  13 
   5 -13  11 584.046 545.237   8 
  -5 -13 -12 61139.9 2227.41  13 
  -5  13 -12 62516.2 2525.66   4 
   5 -13  12 57627.4 2235.25   8 
   5 -13  13 2401.27 508.402   8 
  -5  13 -13 2674.33 686.835   4 
  -5 -13 -13 2236.82 506.633  13 
  -5  13 -14 25690.2 1417.99   4 
  -5 -13 -14 23398.8 1179.31  13 
  -5  13 -15 3055.50 508.697   4 
  -5 -15  14 20302.0 1117.55   8 
   5  15 -14 24439.5 1210.96   3 
  -5 -15  13 4756.25 735.744   8 
   5  15 -13 4439.56 566.145   4 
  -5 -15  12 45976.4 2116.51   8 
   5  15 -12 44023.8 1749.69   4 
   5  15 -11-37.2348 262.638   7 
   5  15 -11-111.976 443.497   6 
  -5 -15  11-645.829 676.064   8 
   5  15 -11 685.210 398.260   4 
   5  15 -10 76694.5 2801.20   6 
  -5 -15  10 74397.4 3028.58   8 
   5  15 -10 77339.2 2480.87   4 
   5  15  -9-254.420 541.512   6 
  -5 -15   9-574.184 635.210   8 
  -5 -15   8 40791.6 2396.58   8 
   5  15  -8 42288.3 2163.09   6 
  -5 -15   7 958.829 681.244   8 
   5  15  -7 1908.93 660.543   6 
  -5 -15   6 35295.9 2198.36   8 
   5  15  -6 35464.2 1954.27   6 
   5  15  -5 7132.18 1485.84  11 
   5  15  -5 7083.38 921.842   6 
  -5 -15   5 6087.13 998.225   8 
   5  15  -5 7828.32 917.054   5 
  -5 -15   5 8806.81 1667.98  14 
   5  15  -4 743.481 665.743  11 
  -5  15   4 1066.69 626.193  11 
  -5 -15   4-527.808 593.195   8 
   5  15  -4 1474.20 601.372   5 
   5  15  -3 6422.63 1307.32  11 
  -5  15   3 10414.8 1970.11  11 
  -5 -15   3 7879.10 1109.87   8 
  -5 -15   3 8173.23 1848.73  14 
   5  15  -2 79100.7 4525.22  11 
  -5  15   2 77844.1 4734.70  11 
  -5 -15   2 75806.8 4725.16  14 
  -5 -15   2 79854.4 3179.97   8 
   5  15  -1-783.030 489.429  11 
  -5  15   1 203.666 772.994  11 
  -5 -15   1 296.423 616.610   8 
  -5  15   1 40.6695 448.621   4 
  -5 -15   1 112.155 730.011  14 
  -5 -15   0 53806.0 3802.30  14 
  -5  15   0 51487.5 2132.71   4 
  -5 -15   0 55199.5 2615.09   8 
  -5  15   0 52958.2 3920.19  11 
  -5  15  -1 140.753 528.756   4 
  -5 -15  -1 571.597 401.545   8 
  -5  15  -1 69.2685 536.481  11 
  -5 -15  -2 863.822 742.145  14 
  -5  15  -2 3761.24 1064.50  11 
  -5 -15  -2 3602.40 813.044   8 
  -5  15  -2 3591.04 732.814   4 
  -5  15  -3 21832.1 2688.49  11 
  -5 -15  -3 23347.4 1790.02   8 
  -5  15  -3 24278.7 1557.24   4 
  -5  15  -4 2082.11 1256.37  11 
  -5 -15  -4 377.416 523.728   8 
  -5  15  -4 666.074 519.765   4 
  -5  15  -5 32367.9 3295.34  11 
  -5  15  -5 33082.1 1967.37   5 
  -5  15  -5 32693.7 1840.93   4 
  -5 -15  -5 34512.4 2153.16   8 
  -5  15  -6 20357.6 1541.63   4 
  -5 -15  -6 21337.5 1701.14   8 
  -5  15  -6 20818.1 1587.46   5 
  -5 -15  -7 24206.7 1408.69  13 
  -5  15  -7 23859.2 1630.36   4 
  -5 -15  -7 22352.4 1777.14   8 
  -5  15  -7 22592.1 1642.03   5 
  -5 -15  -8 32787.3 1625.51  13 
  -5  15  -8 36123.4 1974.68   4 
  -5 -15  -8 35824.6 2156.67   8 
  -5 -15  -9 13352.1 1073.32  13 
  -5  15  -9 14863.3 1375.91   4 
  -5 -15  -9 13613.7 1349.38   8 
  -5  15  -9 13954.8 1181.05   6 
  -5  15  -9 11848.5 1236.26   5 
  -5 -15 -10 112676. 2876.80  13 
  -5  15 -10 121360. 3471.71   4 
  -5 -15 -10 113492. 3565.93   8 
  -5  15 -10 112957. 3076.30   6 
  -5  15 -11 567.592 480.219   4 
  -5 -15 -11 93.2626 291.433  13 
  -5  15 -12 34997.9 1722.69   4 
  -5 -15 -12 34089.8 1432.87  13 
  -5  15 -13 450.426 399.555   4 
  -5 -15 -13 598.616 291.450  13 
  -5  15 -14 7457.96 681.362   4 
   5  17 -13 2666.08 426.034   3 
  -5 -17  13 3232.15 466.548   8 
  -5 -17  12 4637.55 655.387   8 
  -5 -17  11 610.379 497.673   8 
  -5 -17  10 10604.8 1154.28   8 
   5  17 -10 10347.4 1042.58   6 
   5  17 -10 11175.6 901.160   7 
  -5 -17   9 10370.4 1205.78   8 
   5  17  -9 11913.7 1165.64   6 
   5  17  -8 4517.82 833.934   6 
  -5 -17   8 3086.14 887.702   8 
  -5 -17   7 12103.0 1354.56   8 
   5  17  -7 15442.0 1388.95   6 
  -5 -17   6 6828.85 1158.85   8 
   5  17  -6 5165.19 876.677   6 
  -5 -17   5 3783.25 922.770   8 
   5  17  -5 3685.85 844.791   6 
  -5 -17   4 9712.00 1267.78   8 
   5  17  -4 9226.81 1086.69   6 
  -5 -17   3 1499.52 795.132   8 
  -5 -17   2 9207.68 1250.84   8 
  -5 -17   1 673.162 744.150   8 
  -5 -17   0 55550.5 2752.41   8 
  -5  17  -1 1444.63 498.853   4 
  -5 -17  -1 425.219 666.542   8 
  -5  17  -2 14740.5 1271.85   4 
  -5 -17  -2 16267.2 1558.95   8 
  -5  17  -3 34704.7 1826.86   4 
  -5  17  -3 33526.7 1966.47   5 
  -5 -17  -3 36144.0 2225.48   8 
  -5  17  -4 8805.78 1020.44   4 
  -5  17  -4 7926.25 1059.60   5 
  -5 -17  -4 7278.26 1119.35   8 
  -5 -17  -5 56642.3 2701.55   8 
  -5  17  -5 53026.8 2304.71   4 
  -5  17  -5 55478.4 2533.86   5 
  -5  17  -6 522.601 664.083   5 
  -5  17  -6-76.0638 435.515   4 
  -5 -17  -6-16.2558 567.792   8 
  -5 -17  -7 23983.0 1777.90   8 
  -5  17  -7 24862.8 1616.03   4 
  -5  17  -7 25181.0 1688.99   5 
  -5  17  -8 4595.78 814.273   4 
  -5  17  -8 4436.53 846.340   5 
  -5 -17  -8 4219.17 867.942   8 
  -5 -17  -9 12905.0 1184.17   8 
  -5  17  -9 12745.1 1096.04   4 
  -5  17  -9 13713.1 1151.82   6 
  -5  17  -9 13210.8 1250.20   5 
  -5  17 -10 16310.5 1188.07   4 
  -5  17 -10 14823.4 1054.90   6 
  -5  17 -11 2901.20 552.727   4 
  -5  17 -12 5563.61 624.016   4 
  -5 -19  11 287.790 275.570   8 
  -5 -19  10 115.489 385.124   8 
   5  19 -10-43.3284 141.095   7 
   5  19  -9 4316.62 708.912   6 
  -5 -19   9 4359.35 711.064   8 
  -5 -19   8 1497.73 636.738   8 
   5  19  -8 1340.08 574.144   6 
  -5 -19   7 45972.7 2220.59   8 
   5  19  -7 45474.6 2013.11   6 
   5  19  -6 3542.12 751.063   6 
  -5 -19   6 3242.91 849.931   8 
  -5 -19   5 26066.2 1819.33   8 
   5  19  -5 25593.4 1622.74   6 
  -5 -19   4 25139.0 1803.75   8 
   5  19  -4 23537.1 1525.45   6 
  -5 -19   3 25828.5 1850.98   8 
   5  19  -3 24511.0 1555.54   6 
  -5 -19   2 22805.6 1799.99   8 
   5  19  -2 23033.9 1515.54   6 
  -5 -19   1 2218.54 864.718   8 
   5  19  -1 2692.41 632.451   6 
  -5 -19   0 41568.0 2350.93   8 
   5  19   0 42359.7 1897.19   6 
  -5  19  -1 8487.76 998.491   5 
  -5 -19  -1 7197.16 1128.31   8 
  -5  19  -2 58073.1 2456.81   5 
  -5 -19  -2 53219.5 2619.57   8 
  -5 -19  -3 22792.2 1751.82   8 
  -5  19  -3 20510.0 1305.34   4 
  -5  19  -3 18364.3 1469.95   5 
  -5 -19  -4 31590.7 1967.16   8 
  -5  19  -4 32655.2 1691.15   4 
  -5  19  -4 27993.7 1768.74   5 
  -5 -19  -5 31358.1 1909.33   8 
  -5  19  -5 31182.8 1630.83   4 
  -5  19  -5 32626.6 1885.51   5 
  -5  19  -6 2833.89 772.751   5 
  -5  19  -6 3409.17 659.817   4 
  -5 -19  -6 3172.11 758.337   8 
  -5 -19  -7 19475.7 1389.86   8 
  -5  19  -7 17907.1 1186.89   4 
  -5  19  -7 20389.0 1406.79   5 
  -5 -19  -8 650.811 494.092   8 
  -5  19  -8 607.369 300.961   4 
  -5  19  -8-329.775 435.004   5 
  -5  19  -8 383.271 405.765   6 
  -5 -19  -9 11939.1 979.674   8 
  -5  19  -9 12459.7 931.459   4 
  -5  19  -9 12176.6 939.383   6 
  -5  19 -10 510.096 224.663   4 
  -5  19 -10-151.446 265.756   6 
  -5 -21   9 5631.05 549.716   8 
  -5 -21   8-19.4199 208.900   8 
   5  21  -8 66.6859 196.259   6 
   5  21  -8-18.6214 216.331   7 
  -5 -21   7 42503.8 1722.85   8 
   5  21  -7 44883.2 1709.78   6 
  -5 -21   6 4033.87 708.888   8 
   5  21  -6 4709.98 665.030   6 
  -5 -21   5 56043.5 2191.46   8 
   5  21  -5 61655.4 2117.83   6 
  -5 -21   4 2544.06 680.894   8 
   5  21  -4 3017.39 593.071   6 
  -5 -21   3 28140.7 1674.45   8 
   5  21  -3 28520.9 1481.83   6 
  -5 -21   2 18699.9 1467.82   8 
  -5  21   2 19360.0 1142.54   5 
   5  21  -2 18131.8 1179.71   6 
  -5 -21   1 5387.11 961.753   8 
  -5  21   1 7004.45 765.055   5 
   5  21  -1 5997.29 688.251   6 
  -5  21   0 4734.02 694.027   5 
  -5 -21   0 5151.66 908.705   8 
  -5  21  -1 3598.43 654.748   5 
  -5 -21  -1 2190.15 778.646   8 
  -5 -21  -2 9577.39 1140.38   8 
  -5  21  -2 11081.5 1021.64   5 
  -5 -21  -3 18387.0 1388.94   8 
  -5  21  -3 20278.3 1337.74   5 
  -5  21  -4 1403.42 504.832   5 
  -5 -21  -4 1575.43 557.254   8 
  -5 -21  -5 27446.8 1535.19   8 
  -5  21  -5 28126.9 1478.83   5 
  -5 -21  -6-86.5898 372.220   8 
  -5  21  -6-539.909 415.796   5 
  -5  21  -6 621.126 406.601   6 
  -5 -21  -7 12346.6 940.527   8 
  -5  21  -7 14175.2 989.381   6 
  -5  21  -8 47.6362 274.896   6 
  -5 -23   5 28134.5 1145.81   8 
  -5 -23   4 526.011 221.981   8 
   5  23  -4 505.679 242.228   6 
  -5 -23   3 14126.9 912.654   8 
   5  23  -3 12562.2 714.937   6 
  -5 -23   2 411.160 388.102   8 
  -5 -23   1 9613.95 814.391   8 
  -5 -23   0 5472.10 638.297   8 
  -5  23  -1 738.820 219.767   5 
  -5 -23  -1 1011.12 390.685   8 
  -5  23  -2 1392.28 318.302   5 
  -5 -23  -2 943.122 305.304   8 
  -5  23  -3 19817.0 970.770   5 
  -5 -23  -3 21581.2 1098.07   8 
  -5  23  -4 2944.82 480.835   6 
  -5 -23  -4 2346.10 414.325   8 
  -5  23  -5 16411.1 904.655   6 
   6   0 -18 10419.3 757.958  10 
   6   0 -17 169.709 380.106  10 
   6   0 -16 31584.5 1701.73  10 
   6   0 -15-219.836 421.665   3 
   6   0 -15 39.0285 471.876  10 
   6   0 -14 2972.42 665.909   3 
   6   0 -14 4655.52 885.032  10 
   6   0 -13 407.398 341.542   3 
   6   0 -13-3.43970 572.498  10 
   6   0 -12 38637.6 1979.77  10 
   6   0 -12 40320.5 2199.79   3 
  -6   0  11 1716.06 774.279  12 
   6   0 -11 477.766 558.024   4 
   6   0 -11 283.831 555.528  10 
   6   0 -11 44.5082 230.864   3 
   6   0 -10 124927. 3196.69  10 
   6   0 -10 126599. 3526.69   3 
  -6   0  10 129118. 5179.15  12 
   6   0 -10 134954. 3653.96   4 
  -6   0   9-472.527 375.535  12 
  -6   0   8 132961. 4567.16  12 
  -6   0   7 1033.84 430.004  14 
  -6   0   7-650.874 536.234  12 
  -6   0   6 474025. 6831.75  14 
   6   0  -6 478094. 6047.53   1 
  -6   0   6 493291. 7761.57  12 
  -6   0   5 760.627 492.096  14 
   6   0  -5 48.6928 315.290   1 
  -6   0   5-401.345 448.284  12 
   6   0  -4 387947. 5594.56   1 
  -6   0   4 385226. 6197.79  12 
   6   0  -3 286.159 420.542   1 
   6   0  -2 109263. 2988.38   1 
   6   0  -1-445.155 445.057   1 
   6   0   0 1102.56 664.234   1 
   6   0   1 892.837 604.499   1 
   6   0   2 22667.8 1536.59   1 
   6   0   3 349.877 454.410   1 
  -6   0  -4 50097.7 1198.51  11 
   6   0   4 50195.8 2187.93   1 
   6   0   5-105.417 257.829   1 
   6   0   6 115653. 3813.84  12 
   6   0   6 112739. 3201.86   1 
   6   0   7 194.456 429.312  12 
   6   0   8 294336. 6940.87  12 
   6   0   9 492.666 399.767  12 
  -6   0 -10 4253.13 672.529  13 
   6   0  10 5577.77 1235.48  12 
  -6   0 -10 3714.77 604.898  10 
  -6   0 -11 309.483 340.453  13 
   6   0  11 644.904 553.420  12 
  -6   0 -11-343.165 266.840  10 
  -6   0 -12 55885.6 2367.25  13 
   6   0  12 52896.8 3783.64  12 
  -6   0 -12 60665.4 2435.86  10 
  -6   0 -13-289.434 519.163  10 
  -6   0 -13-181.798 331.106  13 
  -6   0 -14 36479.3 1962.16  10 
  -6   0 -14 37086.9 1978.07  13 
  -6   0 -15 48.4823 589.463  10 
  -6   0 -16 52720.8 2140.54  10 
  -6   0 -17 447.406 373.329  10 
  -6   0 -18 30845.1 1226.96  10 
   6   2 -18 16279.4 895.252  10 
   6  -2 -18 16114.4 896.708  10 
   6  -2 -17 1162.18 460.212  10 
   6   2 -17 819.756 410.496  10 
   6   2 -16 22327.9 1392.07   3 
   6  -2 -16 24606.6 1511.65  10 
   6   2 -16 21802.8 1396.54  10 
   6   2 -15 15618.1 1224.96   3 
   6  -2 -15 15617.4 1326.80  10 
   6   2 -15 17375.8 1351.48  10 
   6  -2 -14 766.137 648.615  10 
   6   2 -14 1197.93 568.750  10 
   6  -2 -14 1086.38 574.394   3 
   6   2 -14 774.620 548.128   3 
   6  -2 -13 27649.0 1698.33  10 
   6   2 -13 23880.4 1630.13  10 
   6   2 -13 23441.2 1757.96   3 
   6  -2 -13 27320.5 1768.47   3 
   6   2 -13 26120.3 1831.72   4 
  -6  -2  12 3293.23 1035.59  12 
   6   2 -12 3907.43 731.353   4 
   6  -2 -12 4259.72 755.311  10 
   6   2 -12 4227.31 782.421  10 
   6   2 -12 3585.17 700.754   3 
   6  -2 -12 4952.49 829.794   3 
   6  -2 -11 28117.9 1637.63  10 
   6   2 -11 27090.4 1587.44  10 
   6   2 -11 28681.5 1782.51   4 
   6  -2 -11 29483.1 1784.47   3 
   6   2 -11 29401.9 1805.91   3 
  -6  -2  11 31843.2 2874.71  12 
   6  -2 -10 49832.6 2052.48  10 
   6   2 -10 44654.1 1914.17  10 
   6   2 -10 43526.9 2060.15   3 
   6  -2 -10 42666.5 2084.86   3 
   6   2 -10 44594.4 2098.90   4 
  -6  -2  10 45430.2 3237.37  12 
  -6   2   9 53605.6 2954.77  12 
  -6  -2   9 55361.2 3345.12  12 
  -6   2   8 240263. 5869.10  12 
  -6  -2   8 241451. 6549.31  12 
  -6  -2   8 239186. 5228.27  14 
   6   2  -7 24105.6 2220.70  11 
  -6  -2   7 25805.1 2038.62  12 
  -6   2   7 23908.4 1763.63  12 
  -6   2   7 23652.7 1506.03  14 
  -6  -2   7 25679.0 1730.18  14 
  -6   2   6 377337. 6459.38  12 
  -6  -2   6 374069. 7268.41  12 
   6   2  -6 375260. 7760.54  11 
  -6  -2   6 384050. 6407.52  14 
   6   2  -5 5093.94 1064.49  11 
  -6  -2   5 5591.01 823.687  14 
   6  -2  -5 6555.87 635.104   1 
  -6   2   5 6376.64 827.249  12 
  -6  -2   5 6327.85 984.915  12 
  -6  -2   4 101614. 3152.48  14 
   6  -2  -4 107675. 2760.81   1 
   6   2  -4 100777. 3521.12  11 
  -6  -2   4 95922.7 3339.75  12 
  -6  -2   3 70228.3 2560.94  14 
   6   2  -3 67868.3 2750.42  11 
  -6  -2   3 68667.5 2745.83  12 
   6  -2  -3 69916.6 2332.86   1 
   6   2  -2 6348.00 924.913  11 
   6  -2  -2 6922.37 830.949   1 
   6   2  -1 11540.1 1027.54  11 
   6  -2  -1 11313.3 1072.91   1 
   6   2   0 346087. 5498.14   1 
   6  -2   0 373506. 5637.07   1 
   6   2   1 45788.1 2109.58   1 
   6  -2   1 47360.1 2092.65   1 
   6   2   2 61276.8 2457.46   1 
   6  -2   2 68662.7 2551.75   1 
   6  -2   3 1776.97 611.803   1 
   6   2   3 708.735 542.458   1 
   6  -2   4 277630. 5214.75   1 
   6   2   4 285656. 5334.27   1 
  -6   2  -4 290327. 4152.95  11 
  -6   2  -5 230312. 3807.64  11 
  -6  -2  -5 231804. 3434.23  14 
   6   2   5 226672. 4608.94   1 
   6  -2   5 226828. 5189.89  12 
  -6   2  -6 92705.6 2550.49  11 
   6   2   6 95729.1 2846.25   1 
   6  -2   6 90599.5 3527.92  12 
   6  -2   7 116197. 4259.60  12 
   6   2   7 115508. 3962.31  12 
   6   2   8 10395.8 1326.80  12 
   6  -2   8 10523.6 1468.53  12 
   6  -2   9 36365.7 2721.02  12 
   6   2   9 34419.0 2485.97  12 
  -6   2 -10 3472.08 590.985  13 
  -6  -2 -10 3944.68 715.534  13 
  -6  -2 -10 3500.47 572.966  10 
  -6   2 -10 3244.28 640.379  10 
  -6   2 -10 4328.10 762.161   9 
  -6   2 -10 3813.30 653.894   4 
   6  -2  10 1237.99 863.101  12 
   6   2  10 3188.24 859.469  12 
  -6   2 -11 51268.1 2192.83  13 
  -6  -2 -11 52869.5 2238.55  13 
  -6   2 -11 50929.1 2138.30  10 
  -6  -2 -11 54184.9 2195.47  10 
  -6   2 -11 51291.4 2200.13   4 
   6   2  11 50710.6 3366.37  12 
   6  -2  11 51719.7 3716.78  12 
  -6   2 -12 31094.4 1850.03  13 
  -6  -2 -12 30047.7 1804.73  13 
  -6   2 -12 31714.0 1805.99  10 
  -6  -2 -12 30127.4 1732.02  10 
  -6   2 -12 29198.9 1765.36   4 
   6  -2  12 25176.3 2795.52  12 
  -6   2 -13 32059.2 1896.89  13 
  -6  -2 -13 30726.3 1847.85  13 
  -6   2 -13 29025.0 1762.19   4 
  -6  -2 -13 33183.2 1871.42  10 
  -6   2 -13 30328.8 1815.91  10 
  -6  -2 -14 39725.9 2095.77  13 
  -6   2 -14 38885.0 1991.33   4 
  -6   2 -14 40144.7 2076.14  10 
  -6  -2 -14 39500.3 2017.16  10 
  -6  -2 -15 10511.1 1176.22  13 
  -6   2 -15 10338.1 1114.59  10 
  -6  -2 -15 9887.69 1041.16  10 
  -6   2 -16 33847.3 1729.36  10 
  -6  -2 -16 32950.6 1694.81  10 
  -6  -2 -17 1954.99 543.413  10 
  -6   2 -17 1962.26 538.322  10 
  -6  -2 -18 11450.2 725.779  10 
  -6   2 -18 11825.8 746.015  10 
   6   4 -18 18393.9 833.934  10 
   6  -4 -18 19012.0 920.633  10 
  -6  -4  18 18480.9 923.328   8 
   6   4 -17 1755.04 368.343   3 
   6  -4 -17 1628.54 444.049  10 
   6   4 -17 1399.52 387.462  10 
   6   4 -16 35016.9 1719.16   3 
   6  -4 -16 37675.3 1780.35  10 
   6   4 -16 37558.2 1706.02  10 
   6   4 -15 6683.69 895.637  10 
   6   4 -15 4933.43 850.808   3 
   6   4 -14 24536.6 1582.43  10 
   6  -4 -14 24623.3 1614.86  10 
   6   4 -14 23016.7 1709.53   3 
   6   4 -14 25968.9 1822.06   4 
   6  -4 -13 16089.8 1382.91  10 
   6   4 -13 16419.3 1336.21  10 
   6   4 -13 15955.5 1447.33   3 
   6   4 -13 15574.6 1490.26   4 
  -6  -4  12 1830.54 1145.50  12 
   6   4 -12 1171.72 679.486   4 
   6  -4 -12 598.460 481.796  10 
   6   4 -12 285.578 375.026  10 
   6   4 -12-806.969 563.051   3 
   6  -4 -11 77924.4 2711.10  10 
   6   4 -11 73066.7 2551.31  10 
   6   4 -11 73318.7 2783.17   4 
   6  -4 -11 73299.0 2757.06   3 
  -6  -4  11 76289.4 4638.75  12 
   6  -4 -10 11896.1 1075.35  10 
   6   4 -10 11079.1 1021.71  10 
   6  -4 -10 10763.8 1119.64   3 
  -6  -4  10 12562.8 1788.55  12 
   6   4 -10 10847.9 1090.91   4 
  -6  -4   9 42113.3 3120.35  12 
   6   4  -9 38227.4 3116.27  11 
  -6  -4   8 27502.5 1995.38  14 
  -6  -4   8 29987.5 2568.28  12 
   6   4  -8 31668.0 2705.08  11 
  -6  -4   7 42505.8 2387.92  14 
   6   4  -7 50885.9 3139.36  11 
  -6  -4   7 53341.8 3104.89  12 
  -6  -4   6 39769.0 2244.41  14 
  -6  -4   6 41501.9 2628.09  12 
   6   4  -6 41232.3 2668.62  11 
  -6  -4   5 10315.8 1216.36  14 
  -6  -4   5 8694.45 1270.97  12 
   6   4  -5 8317.62 1356.52  11 
  -6  -4   4 117373. 3639.12  14 
   6  -4  -4 120770. 2812.07   1 
   6   4  -4 119339. 3882.70  11 
  -6  -4   4 120609. 4034.39  12 
  -6  -4   3 45806.6 2213.95  14 
   6  -4  -3 42878.5 1792.32   1 
   6   4  -3 41898.7 2230.50  11 
  -6  -4   3 44049.1 2401.62  12 
  -6  -4   2 130396. 3586.32  14 
   6   4  -2 136016. 3589.11  11 
  -6  -4   2 128877. 3896.76  12 
   6  -4  -2 132611. 3242.63   1 
   6   4  -1 1307.18 539.645  11 
   6  -4  -1 756.824 522.270   1 
  -6  -4   1 1339.93 584.796  14 
  -6  -4   0 204555. 4252.64  14 
   6  -4   0 207434. 4320.78   1 
   6   4   0 209653. 3825.52  11 
  -6  -4  -1 5510.52 805.838  14 
   6  -4   1 4693.29 837.547   1 
   6   4   1 5379.88 627.131  11 
  -6  -4  -2 137304. 3228.30  14 
   6  -4   2 132690. 3672.68   1 
   6   4   2 130372. 3682.05   1 
   6   4   2 134808. 2431.51  11 
  -6  -4  -3 4677.14 639.046  14 
   6   4   3 4755.14 838.130   1 
  -6  -4  -4 283309. 4320.38  14 
   6  -4   4 293990. 5742.74  12 
   6   4   4 295748. 5667.73   1 
  -6   4  -5 74539.3 2655.16  11 
  -6  -4  -5 72680.1 1891.56  14 
   6   4   5 76013.4 2797.90   1 
   6  -4   5 78723.0 3203.41  12 
  -6   4  -6 51783.3 2311.52  11 
   6   4   6 50784.7 2131.40   1 
   6  -4   6 45603.0 2670.67  12 
  -6   4  -7 29657.4 1834.75  11 
   6  -4   7 33226.0 2376.24  12 
   6   4   7 32327.5 2036.45  12 
   6   4   8 64242.1 3085.05  12 
   6  -4   8 60610.6 3453.66  12 
  -6   4  -9 75484.8 2488.34   9 
  -6  -4  -9 72998.6 2420.30  13 
   6   4   9 78590.0 3644.21  12 
   6  -4   9 76827.3 4139.04  12 
  -6  -4 -10 797.935 396.182  13 
  -6  -4 -10-140.072 279.400  10 
  -6   4 -10 52.9082 393.445   9 
  -6   4 -10-40.5377 297.873  10 
  -6   4 -10 389.130 293.908   4 
   6  -4  10 145.200 221.816  12 
   6   4  10 477.860 447.644  12 
  -6  -4 -11 77410.2 2726.66  13 
  -6   4 -11 77309.1 2624.36  10 
  -6  -4 -11 73672.4 2555.95  10 
  -6   4 -11 74921.6 2704.15   4 
   6  -4  11 81523.3 4818.23  12 
  -6  -4 -12 7164.23 926.445  13 
  -6  -4 -12 7038.14 872.114  10 
  -6   4 -12 7662.47 986.372  10 
  -6   4 -12 5561.78 895.424   4 
   6  -4  12 4558.27 1237.11  12 
  -6  -4 -13 30435.0 1830.13  13 
  -6   4 -13 30735.3 1846.06   4 
  -6   4 -13 31710.9 1822.09  10 
  -6  -4 -13 31108.2 1778.27  10 
  -6  -4 -14 24558.1 1679.87  13 
  -6   4 -14 24644.3 1638.67   4 
  -6   4 -14 27808.3 1689.82  10 
  -6  -4 -14 26313.3 1641.86  10 
  -6  -4 -15 994.562 614.918  13 
  -6   4 -15 1825.96 530.623   4 
  -6   4 -15 1316.23 518.910  10 
  -6  -4 -15 709.114 504.044  10 
  -6   4 -16 26867.4 1381.85   4 
  -6   4 -16 29154.9 1521.98  10 
  -6  -4 -16 26589.8 1460.03  10 
  -6  -4 -17 190.782 353.778  10 
  -6   4 -17 666.916 305.041  10 
   6   6 -17 767.850 338.093   3 
  -6  -6  17 1067.29 373.715   8 
   6   6 -17 1284.90 307.019  10 
   6  -6 -17 997.787 350.654  10 
   6   6 -16 10385.5 827.126  10 
   6  -6 -16 11638.5 945.458  10 
   6   6 -16 11821.7 1028.57   3 
   6  -6 -15 17655.5 1284.20  10 
   6   6 -15 16459.4 1161.80  10 
   6   6 -15 17118.4 1390.80   3 
   6  -6 -14 11969.5 1112.73  10 
   6   6 -14 13478.0 1176.46  10 
   6   6 -14 13132.9 1357.67   3 
   6   6 -14 13736.5 1353.64   4 
   6  -6 -13 18383.9 1375.94  10 
   6   6 -13 19776.2 1422.31  10 
   6   6 -13 19966.5 1608.35   4 
   6   6 -13 20012.0 1608.51   3 
  -6  -6  12 5283.43 1548.77  12 
   6  -6 -12 5545.08 768.575  10 
   6   6 -12 6277.54 854.702  10 
   6   6 -12 5687.05 981.729   4 
   6   6 -11 58803.0 4340.12  11 
  -6  -6  11 59300.6 4290.08  12 
   6   6 -11 53016.3 2380.94   4 
   6  -6 -11 53154.1 2256.04  10 
   6   6 -11 58872.6 2282.05  10 
  -6  -6  10 3224.02 1197.06  12 
   6   6 -10 3747.82 1246.89  11 
   6  -6 -10 2885.72 572.754  10 
   6   6 -10 2241.63 580.326  10 
   6   6 -10 2237.11 662.310   4 
   6  -6  -9 12696.8 1040.54  10 
   6   6  -9 14974.1 1980.84  11 
   6   6  -9 14029.1 1142.99   6 
   6   6  -9 12184.5 1087.00   4 
  -6  -6   9 14945.6 1982.02  12 
   6   6  -8 12316.2 1863.85  11 
  -6  -6   8 14520.3 1763.17  14 
  -6  -6   8 15873.4 1992.88  12 
   6   6  -7 2597.50 907.461  11 
  -6  -6   7 2903.91 973.438  12 
  -6  -6   6 17779.5 1729.65  14 
  -6  -6   6 18440.2 1995.96  12 
   6   6  -6 15219.1 1786.93  11 
  -6  -6   5 195369. 5257.13  14 
   6   6  -5 196301. 5565.83  11 
  -6  -6   5 192262. 5732.51  12 
   6   6  -4 2240.52 640.952  11 
  -6  -6   4 1941.21 782.032  14 
  -6  -6   4 638.818 779.398  12 
   6   6  -3 49597.6 2497.28  11 
  -6  -6   3 50655.5 2573.15  14 
  -6  -6   3 47441.4 2686.49  12 
  -6  -6   2 62.6337 622.129  14 
   6   6  -2-386.307 439.840  11 
  -6  -6   1 194723. 4611.47  14 
   6   6  -1 196706. 4285.62  11 
   6   6   0 11657.4 1050.44  11 
  -6  -6   0 9826.93 1119.70  14 
   6  -6   0 11146.4 844.621  12 
   6   6   1 242447. 4134.78  11 
  -6  -6  -1 239386. 4827.59  14 
   6  -6   1 246471. 4346.91  12 
  -6  -6  -2 75313.0 2625.36  14 
   6  -6   2 70621.1 2568.98  12 
   6   6   2 73771.9 2070.28  11 
  -6   6  -3 29362.4 1884.40  11 
   6  -6   3 28939.1 1793.22  12 
  -6  -6  -3 32580.4 1663.05  14 
  -6   6  -4 235196. 5304.73  11 
   6   6   4 230417. 5420.64   1 
   6  -6   4 224878. 5300.71  12 
  -6  -6  -4 237623. 4223.08  14 
  -6   6  -5 358.021 384.896  11 
   6   6   5 279.865 268.378   1 
   6  -6   5 775.435 556.843  12 
  -6   6  -6 91734.6 3557.50  11 
   6  -6   6 92433.5 3927.20  12 
  -6   6  -7 9912.81 1298.49  11 
   6  -6   7 11494.3 1587.80  12 
   6   6   7 9599.35 1078.83  12 
   6  -6   8 55577.2 3550.57  12 
  -6   6  -9 70044.5 2496.23   4 
  -6  -6  -9 71105.2 2433.72  13 
  -6   6  -9 72674.1 2511.98   9 
  -6   6  -9 66044.6 2183.80  10 
  -6  -6  -9 67092.4 2220.19  10 
  -6  -6  -9 68712.1 2742.38   8 
   6  -6   9 65181.0 4035.63  12 
  -6  -6 -10 8067.14 945.724  13 
  -6   6 -10 9424.16 934.677  10 
  -6   6 -10 8550.64 970.039   9 
  -6  -6 -10 8883.96 875.574  10 
  -6   6 -10 9189.73 1008.51   4 
   6  -6  10 8088.79 1490.29  12 
  -6  -6 -11 21198.5 1522.10  13 
  -6  -6 -11 19925.4 1381.47  10 
  -6   6 -11 20288.0 1380.15  10 
  -6   6 -11 17938.0 1413.71   4 
   6  -6  11 20537.0 2484.75  12 
  -6  -6 -12 698.451 538.688  13 
  -6   6 -12 713.923 426.667   4 
  -6   6 -12 37.5652 353.344  10 
  -6  -6 -12 60.0029 227.366  10 
  -6  -6 -13 8234.05 1093.11  13 
  -6  -6 -13 7160.50 899.946  10 
  -6   6 -13 7330.36 966.798  10 
  -6   6 -13 8603.35 1086.20   4 
  -6  -6 -14 15827.1 1360.22  13 
  -6   6 -14 14639.0 1209.34  10 
  -6   6 -14 13123.8 1256.21   4 
  -6  -6 -14 11321.3 1051.98  10 
  -6  -6 -15-287.363 479.562  13 
  -6   6 -15 216.379 425.360   4 
  -6  -6 -15 206.154 377.140  10 
  -6   6 -15-366.386 399.721  10 
  -6   6 -16 14131.8 1013.82  10 
  -6  -6 -16 14032.6 993.262  10 
  -6   6 -16 15559.2 1099.23   4 
   6  -6  17 2540.05 388.956   8 
  -6   6 -17 3820.64 458.308  10 
  -6  -6 -17 3437.77 452.145  10 
  -6  -8  17 212.911 232.649   8 
   6   8 -17 175.013 203.044   3 
   6  -8 -16 981.673 361.425  10 
  -6  -8  16 864.965 486.741   8 
   6   8 -16 707.736 435.369   3 
   6  -8 -15 8606.40 853.207  10 
   6   8 -15 9191.89 1043.18   3 
  -6  -8  15 9514.74 1043.55   8 
   6   8 -14 1095.95 623.170   4 
   6   8 -14 994.516 590.640   3 
   6   8 -13 10247.3 1159.36   4 
   6  -8 -13 8701.41 963.764  10 
   6  -8 -12 41.2154 337.573  10 
   6   8 -12-713.468 547.040   4 
   6   8 -11 18603.6 2659.06  11 
   6  -8 -11 20766.2 1429.68  10 
   6   8 -11 21125.2 1556.57   4 
  -6  -8  11 18745.5 2508.78  12 
   6   8 -10 11960.2 2100.44  11 
   6  -8 -10 14083.3 1161.60  10 
   6   8 -10 14068.9 1278.27   6 
   6   8 -10 16114.7 1317.05   4 
  -6  -8  10 16473.5 2419.34  12 
  -6  -8   9 14036.5 2168.97  12 
   6   8  -9 12986.7 1159.18   6 
   6   8  -9 13491.4 2067.99  11 
   6  -8  -9 11788.7 1020.14  10 
  -6  -8   9 13282.3 1832.15  14 
   6   8  -9 12954.1 1212.69   4 
  -6  -8   8 9868.10 1760.57  12 
   6   8  -8 7206.80 860.590   6 
  -6  -8   8 7549.47 1313.38  14 
   6   8  -8 6568.32 801.830   4 
   6   8  -8 7519.10 1581.26  11 
   6   8  -7 7166.05 1274.22  11 
  -6  -8   7 7051.19 1245.03  14 
  -6  -8   7 7960.63 1418.47  12 
   6   8  -6 28744.3 2442.55  11 
  -6  -8   6 31850.0 2433.83  14 
  -6  -8   6 28915.6 2683.43  12 
   6   8  -5 180449. 5710.12  11 
  -6  -8   5 177308. 5529.83  14 
  -6  -8   5 169934. 5828.92  12 
   6   8  -4 11400.7 1419.26  11 
  -6  -8   4 10026.4 1360.54  14 
  -6  -8   4 9033.52 1502.36  12 
   6   8  -3 290930. 6509.15  11 
  -6  -8   3 268532. 6443.52  14 
  -6  -8   3 286531. 7006.18  12 
  -6  -8   2 32309.9 2240.64  14 
   6   8  -2 32557.3 2043.67  11 
  -6  -8   1 457880. 7838.90  14 
   6   8  -1 431245. 7077.89  11 
   6   8   0 31127.8 1817.94  11 
   6  -8   0 30212.6 1389.28  12 
   6   8   1 330700. 5576.65  11 
  -6  -8  -1 324929. 6287.32  14 
   6  -8   1 325529. 5158.18  12 
  -6   8  -2 14800.3 1569.54  11 
   6   8   2 16280.1 1151.81  11 
  -6  -8  -2 15070.2 1377.31  14 
   6  -8   2 14146.9 1243.20  12 
  -6   8  -3 175460. 5131.40  11 
   6  -8   3 173294. 4626.16  12 
  -6  -8  -3 174617. 4299.31  14 
  -6   8  -4 118399. 4319.70  11 
   6   8   4 124023. 4252.07   1 
   6  -8   4 119340. 4154.50  12 
  -6  -8  -4 119137. 3415.88  14 
  -6   8  -5 35805.8 2463.65  11 
   6   8   5 35379.4 2294.14   1 
   6  -8   5 40169.7 2586.24  12 
  -6   8  -6 24482.2 2081.78  11 
   6  -8   6 27499.6 2359.56  12 
  -6   8  -7 6367.44 1170.25  11 
   6  -8   7 9133.04 1448.39  12 
  -6  -8  -8 5509.30 712.420  13 
   6  -8   8 4198.09 1230.80  12 
  -6  -8  -8 5248.72 931.506   8 
  -6   8  -8 5511.49 1142.01  11 
  -6   8  -8 4588.03 720.038   9 
  -6   8  -8 4588.96 663.698   5 
  -6   8  -8 5164.12 768.007   4 
  -6  -8  -9 3277.76 738.945   8 
  -6   8  -9 4462.36 751.623   9 
  -6   8  -9 4873.06 593.670  10 
  -6   8  -9 3855.43 687.271   4 
  -6   8  -9 4645.60 719.987   5 
   6  -8   9 5882.30 1318.28  12 
  -6  -8  -9 4455.67 690.046  13 
  -6  -8 -10 1144.69 706.808   8 
  -6   8 -10 1392.84 440.897  10 
  -6   8 -10 1439.00 575.855   4 
  -6   8 -10 1815.57 592.679   5 
   6  -8  10-383.554 453.039  12 
  -6  -8 -10 993.844 405.332  13 
  -6  -8 -11 5342.76 845.058  13 
  -6   8 -11 5156.89 905.561   4 
  -6   8 -11 6692.29 849.612  10 
  -6  -8 -12 4987.22 821.299  13 
  -6  -8 -12 4262.93 595.258  10 
  -6   8 -12 5859.79 783.645  10 
  -6   8 -12 3309.11 734.229   4 
  -6  -8 -13 13447.2 1208.15  13 
  -6   8 -13 16168.9 1232.89  10 
  -6   8 -13 13384.9 1297.78   4 
  -6  -8 -13 14456.5 1155.09  10 
  -6  -8 -14 24573.6 1574.36  13 
  -6   8 -14 28823.7 1720.36   4 
  -6  -8 -14 25946.5 1439.21  10 
  -6   8 -14 25932.6 1466.24  10 
  -6  -8 -15 487.814 531.823  13 
  -6  -8 -15 189.033 258.526  10 
  -6   8 -15 242.547 280.382  10 
  -6   8 -15 449.424 372.630   4 
   6  -8  16 1209.59 403.196   8 
  -6   8 -16 1934.15 458.326   4 
   6  10 -16-115.905 357.266   3 
  -6 -10  16-123.613 380.489   8 
   6  10 -15 1529.66 542.644   3 
  -6 -10  15 2241.17 586.598   8 
  -6 -10  14 703.144 593.830   8 
   6  10 -14-167.885 580.405   3 
   6  10 -14 1648.19 582.493   4 
   6  10 -13 60658.8 2509.60   4 
  -6 -10  13 61130.8 2691.49   8 
   6  10 -12-60.4004 549.355   4 
  -6 -10  12 172.189 622.868   8 
   6  10 -11 81400.3 2929.64   4 
   6  10 -11 84777.1 3026.39   6 
  -6 -10  11 75651.8 3124.15   8 
   6  10 -10 1030.37 985.410  11 
  -6 -10  10 1926.30 685.226   8 
   6  10 -10 1868.28 587.635   6 
   6  10 -10 1513.48 587.315   4 
  -6 -10  10 222.867 1149.08  12 
  -6 -10   9 2511.43 980.895  12 
  -6 -10   9 2587.68 769.200   8 
   6  10  -9 2355.22 603.886   6 
   6  10  -9 3903.58 1128.73  11 
   6  10  -9 2688.21 650.169   4 
  -6 -10   9 3266.45 983.803  14 
  -6 -10   8 25122.0 2852.72  12 
   6  10  -8 27149.2 2836.08  11 
   6  10  -8 26798.0 1606.09   6 
  -6 -10   8 27843.1 1837.59   8 
   6  10  -8 29622.0 1629.79   4 
  -6 -10   8 25192.5 2689.91  14 
   6  10  -7 4430.00 1288.58  11 
   6  10  -7 4580.56 683.521   6 
  -6 -10   7 3885.09 856.055   8 
  -6 -10   7 3207.49 1239.61  12 
  -6 -10   7 4246.82 1159.54  14 
   6  10  -6 19967.7 2203.62  11 
   6  10  -6 18332.1 1249.45   6 
  -6 -10   6 17499.1 1428.17   8 
  -6 -10   6 20349.5 2395.69  12 
  -6 -10   6 19182.0 2139.55  14 
   6  10  -5 41039.2 2971.61  11 
  -6 -10   5 36646.7 2931.27  12 
  -6 -10   5 38712.9 2926.55  14 
   6  10  -4 11564.6 1574.02  11 
  -6 -10   4 8170.43 1368.74  12 
  -6 -10   4 8531.21 1442.12  14 
   6  10  -3 252699. 6661.36  11 
  -6 -10   3 252408. 6907.81  14 
   6  10  -2 39598.3 2534.73  11 
  -6 -10   2 38520.8 2695.60  14 
   6  10  -1 323124. 6810.69  11 
  -6 -10   1 304898. 7186.08  14 
   6  10   0 269.808 556.971  11 
  -6 -10   0 683.613 492.490  14 
  -6  10  -1 287795. 7296.00  11 
   6  10   1 286597. 5914.55  11 
  -6 -10  -1 296318. 6785.23  14 
  -6  10  -2 1208.65 778.639  11 
   6 -10   2 353.248 346.780  12 
  -6 -10  -2 604.341 361.375  14 
  -6  10  -3 59470.6 3438.35  11 
   6 -10   3 63343.4 2982.06  12 
  -6 -10  -3 57169.2 2784.20  14 
   6 -10   4 4769.32 967.805  12 
  -6  10  -4 7055.07 1192.40  11 
   6 -10   5 956.703 699.068  12 
  -6  10  -5-611.942 668.553  11 
   6 -10   6 1963.54 900.618  12 
  -6 -10  -6 777.455 353.305  13 
  -6  10  -6 1441.73 730.628  11 
  -6 -10  -6 648.812 441.829   8 
  -6  10  -6 235.073 476.135   4 
  -6  10  -6 70.7756 259.049   5 
  -6  10  -7 31915.5 1731.95   4 
  -6 -10  -7 31628.9 1607.49  13 
   6 -10   7 29385.3 2806.02  12 
  -6  10  -7 29654.3 1708.81   5 
  -6  10  -7 27727.4 2633.91  11 
  -6  10  -7 29000.2 1586.91   9 
  -6 -10  -7 30002.3 1889.81   8 
  -6  10  -8 17484.5 1345.11   4 
  -6 -10  -8 15840.9 1162.25  13 
   6 -10   8 14555.6 2292.07  12 
  -6  10  -8 14646.4 1205.73   5 
  -6  10  -8 14386.8 1937.11  11 
  -6  10  -8 16166.0 1228.03   9 
  -6 -10  -8 15353.0 1458.64   8 
   6 -10   9 44099.1 3771.50  12 
  -6 -10  -9 44695.9 2062.70  13 
  -6  10  -9 43885.5 2086.48   5 
  -6  10  -9 41512.6 2113.21   4 
  -6 -10  -9 41764.0 2290.66   8 
  -6  10 -10 376.239 442.156   5 
  -6  10 -10 29.3834 511.941   4 
  -6 -10 -10-156.757 283.679  13 
  -6 -10 -10 362.547 718.056   8 
  -6  10 -11 30985.4 1926.33   4 
  -6 -10 -11 31187.4 1803.21  13 
  -6  10 -12 700.260 550.906   4 
  -6 -10 -12 274.225 469.906  13 
  -6  10 -13 9245.67 1092.38   4 
   6 -10  13 11713.9 1103.30   8 
  -6 -10 -13 10189.6 1052.27  13 
  -6  10 -14 769.128 446.145   4 
   6 -10  14 434.094 301.238   8 
  -6 -10 -14 856.468 545.395  13 
  -6  10 -15-58.6707 436.716   4 
  -6 -10 -15 554.122 439.888  13 
  -6  10 -16 972.437 305.088   4 
   6  12 -16 171.074 278.813   3 
  -6 -12  16-53.3830 212.590   8 
  -6 -12  15 22110.1 1271.45   8 
   6  12 -15 24003.4 1287.87   3 
   6  12 -14 260.345 352.613   4 
   6  12 -14 380.064 418.160   3 
  -6 -12  14 637.130 490.920   8 
  -6 -12  13 46071.9 2219.75   8 
   6  12 -13 49297.7 2085.33   4 
   6  12 -12 1434.83 570.716   4 
  -6 -12  12 1604.80 755.982   8 
   6  12 -11 50542.0 2239.72   4 
   6  12 -11 52923.7 2393.90   6 
  -6 -12  11 52355.0 2598.04   8 
   6  12 -10 3384.80 701.670   4 
   6  12 -10 4684.14 819.826   6 
  -6 -12  10 4600.22 1020.08   8 
   6  12  -9 31888.8 1752.49   4 
  -6 -12   9 31762.1 2086.39   8 
   6  12  -9 28332.7 1811.57   6 
  -6 -12   8 15905.3 2511.18  12 
   6  12  -8 14054.9 1279.81   6 
  -6 -12   8 16565.5 1523.71   8 
   6  12  -8 11567.8 2033.42  11 
   6  12  -8 15766.6 1192.04   4 
  -6 -12   8 14939.7 2119.46  14 
   6  12  -7 17162.1 2221.97  11 
  -6 -12   7 15345.1 2318.85  12 
   6  12  -7 14248.4 1282.69   6 
  -6 -12   7 12830.0 1987.33  14 
  -6 -12   7 15392.8 1473.20   8 
  -6 -12   6 13223.0 2281.55  12 
   6  12  -6 15150.8 1253.23   6 
   6  12  -6 15161.9 2038.18  11 
  -6 -12   6 12016.7 2118.60  14 
  -6 -12   6 14922.8 1387.49   8 
  -6 -12   5 19622.7 2493.37  12 
   6  12  -5 16667.1 2089.18  11 
  -6 -12   5 17750.3 2245.06  14 
  -6 -12   5 21059.6 1631.78   8 
   6  12  -5 19278.1 1355.23   6 
   6  12  -5 17919.8 1257.84   5 
   6  12  -4 910.378 552.457  11 
  -6 -12   4-891.926 725.489  14 
   6 -12  -4-362.281 246.108   2 
  -6 -12   4 95.6035 416.242   8 
   6  12  -3 61277.4 3636.70  11 
  -6 -12   3 57505.7 3686.87  14 
   6 -12  -3 61727.5 2261.42   2 
  -6 -12   3 62385.8 2598.16   8 
  -6 -12   2 5543.01 1234.15  14 
   6  12  -2 4696.56 1097.46  11 
  -6  12   2 5440.57 1230.54  11 
  -6 -12   1 68731.7 3809.38  14 
  -6  12   1 66782.5 3952.36  11 
   6  12  -1 74598.6 3700.38  11 
  -6 -12   0 10795.8 1581.09  14 
  -6  12   0 13368.8 1701.77  11 
   6  12   0 12371.2 1476.91  11 
  -6 -12  -1 58498.4 3321.72  14 
   6  12   1 58003.7 3012.34  11 
  -6  12  -1 55197.8 3563.11  11 
  -6 -12  -2 957.814 597.412  14 
  -6 -12  -2 34.1159 460.890   8 
  -6  12  -2 718.931 1037.66  11 
  -6 -12  -3 11231.8 1406.09  14 
  -6  12  -3 13365.0 1096.65   4 
  -6 -12  -3 13551.1 1223.53   8 
  -6  12  -3 15744.2 2063.98  11 
  -6 -12  -4 9215.15 825.807  13 
  -6  12  -4 10072.0 1064.41   4 
  -6 -12  -4 11846.9 1250.48   8 
  -6  12  -4 11123.2 1764.09  11 
  -6 -12  -5 11703.1 941.642  13 
  -6  12  -5 9927.69 1028.11   4 
  -6 -12  -5 9187.56 1096.68   8 
  -6  12  -5 8225.28 1593.81  11 
  -6 -12  -6 3431.26 541.552  13 
  -6  12  -6 2943.40 1110.49  11 
  -6  12  -6 4115.11 731.052   5 
  -6  12  -6 3828.32 684.542   4 
  -6 -12  -6 2911.78 676.987   8 
  -6 -12  -7 106862. 2983.80  13 
   6 -12   7 104411. 5348.83  12 
  -6  12  -7 113818. 3392.49   5 
  -6  12  -7 108262. 3315.61   4 
  -6 -12  -7 111044. 3657.43   8 
  -6  12  -7 105854. 5441.19  11 
   6 -12   8 892.794 521.711  12 
  -6 -12  -8 2410.44 548.114  13 
  -6  12  -8 2755.68 741.903   5 
  -6  12  -8 2664.04 795.348   4 
  -6 -12  -8 2381.37 797.424   8 
  -6 -12  -9 148522. 3702.20  13 
  -6  12  -9 151081. 4074.24   4 
  -6 -12  -9 150099. 4369.60   8 
  -6  12  -9 150126. 3998.34   5 
  -6  12 -10 468.783 595.183   4 
  -6  12 -10 147.041 401.896   5 
  -6 -12 -10-95.8812 627.322   8 
  -6 -12 -10 514.917 515.862  13 
  -6  12 -11 67486.9 2730.70   4 
  -6 -12 -11 70475.5 2572.53  13 
  -6  12 -12 1364.15 730.744   4 
  -6 -12 -12 1023.74 550.146  13 
  -6  12 -13 34844.0 1852.14   4 
  -6 -12 -13 33564.3 1648.58  13 
  -6  12 -14 478.566 355.376   4 
  -6 -12 -14-56.8843 368.185  13 
  -6  12 -15 2097.07 453.990   4 
   6  14 -15 22092.0 1041.80   3 
  -6 -14  15 21412.7 996.367   8 
  -6 -14  14 814.493 388.310   8 
   6  14 -14 1659.34 495.909   3 
  -6 -14  13 46715.2 2051.38   8 
   6  14 -13 47134.7 1779.26   4 
  -6 -14  12 243.874 609.981   8 
   6  14 -12-163.576 349.028   4 
   6  14 -11 54064.0 2356.90   6 
   6  14 -11 50866.8 2024.67   7 
  -6 -14  11 57217.7 2628.63   8 
   6  14 -11 56512.6 2168.31   4 
   6  14 -10 752.314 612.785   6 
  -6 -14  10 1131.66 803.998   8 
   6  14 -10 874.420 470.284   4 
  -6 -14   9 50993.7 2652.31   8 
   6  14  -9 51819.4 2403.29   6 
  -6 -14   8 5568.12 1105.53   8 
   6  14  -8 5757.88 925.617   6 
  -6 -14   7 27732.8 1964.32   8 
   6  14  -7 24072.2 1642.81   6 
   6  14  -6 17205.2 2350.59  11 
   6  14  -6 18955.4 1428.15   6 
  -6 -14   6 21248.8 2786.70  14 
  -6 -14   6 18838.8 1695.15   8 
  -6 -14   5-982.932 1270.98  14 
   6  14  -5 870.092 872.668  11 
  -6  14   5-9.07620 681.258  11 
  -6 -14   5 634.256 697.074   8 
   6  14  -5 534.467 400.267   6 
  -6  14   4 26114.7 2695.99  11 
   6  14  -4 28484.8 2774.32  11 
   6  14  -4 29476.5 1558.88   5 
  -6 -14   4 25558.4 1828.18   8 
  -6 -14   4 31661.4 2974.08  14 
   6  14  -3 17122.6 2051.99  11 
  -6  14   3 13502.4 1983.50  11 
  -6 -14   3 11637.6 1908.61  14 
  -6 -14   3 14468.9 1411.89   8 
  -6 -14   2-190.155 705.727  14 
   6  14  -2 694.828 528.255  11 
  -6  14   2 558.789 904.468  11 
  -6 -14   2 125.797 535.393   8 
  -6 -14   1 40370.5 3299.12  14 
  -6 -14   1 40741.5 2253.48   8 
   6  14  -1 36802.2 2861.12  11 
  -6  14   1 42614.8 3512.20  11 
  -6 -14   0 12278.0 1714.00  14 
  -6  14   0 13296.9 1171.03   4 
  -6 -14   0 11955.4 1306.51   8 
   6  14   0 15459.7 1800.57  11 
  -6  14   0 14377.8 2104.24  11 
  -6 -14  -1 96.4941 699.715  14 
  -6  14  -1 1942.64 535.441   4 
  -6 -14  -1 1020.83 562.918   8 
  -6  14  -1 2968.50 899.026  11 
  -6 -14  -2 6659.46 1459.70  14 
  -6  14  -2 4920.89 822.239   4 
  -6 -14  -2 5759.49 957.153   8 
  -6  14  -2 3050.63 1206.13  11 
  -6  14  -3 2066.03 654.243   4 
  -6 -14  -3 1302.75 672.045   8 
  -6  14  -3 353.827 772.396  11 
  -6 -14  -4 18943.4 1223.90  13 
  -6  14  -4 17640.2 1342.85   4 
  -6 -14  -4 17716.0 1541.97   8 
  -6  14  -4 16824.5 2418.84  11 
  -6 -14  -5 14236.7 1060.44  13 
  -6  14  -5 15659.5 1279.23   4 
  -6  14  -5 13721.1 1240.30   5 
  -6 -14  -5 12827.5 1390.27   8 
  -6  14  -5 11730.4 2137.84  11 
  -6 -14  -6 3791.07 609.070  13 
  -6  14  -6 3401.83 1184.77  11 
  -6  14  -6 2978.40 722.996   5 
  -6  14  -6 3392.23 814.875   4 
  -6 -14  -6 3800.60 839.419   8 
  -6 -14  -7 60000.6 2249.96  13 
  -6  14  -7 58700.7 2573.08   5 
  -6 -14  -7 58334.7 2732.37   8 
  -6  14  -7 59049.7 2565.92   4 
  -6 -14  -8 3523.93 936.460   8 
  -6  14  -8 3922.66 817.462   4 
  -6  14  -8 2631.65 780.863   5 
  -6 -14  -8 3321.09 618.168  13 
  -6 -14  -9 95188.9 2893.29  13 
  -6  14  -9 96512.1 3245.17   4 
  -6 -14  -9 101538. 3535.82   8 
  -6  14  -9 97884.7 3277.98   5 
  -6 -14 -10 176.993 335.335  13 
  -6 -14 -10 1224.73 710.277   8 
  -6  14 -10-547.106 555.220   5 
  -6  14 -10 435.832 599.309   4 
  -6  14 -11 88603.2 3006.24   4 
  -6 -14 -11 75669.9 2437.34  13 
  -6  14 -12 113.204 411.005   4 
  -6 -14 -12 53.5806 369.917  13 
  -6  14 -13 30488.4 1552.46   4 
  -6 -14 -13 29372.4 1322.42  13 
  -6  14 -14 4362.48 629.194   4 
  -6 -14 -14 5894.33 549.609  13 
   6  16 -13 21555.9 1136.97   3 
  -6 -16  13 20101.4 1148.26   8 
  -6 -16  12 2270.10 588.200   8 
  -6 -16  11 18347.7 1369.31   8 
   6  16 -11 17177.1 1069.93   7 
  -6 -16  10 24114.1 1679.85   8 
   6  16 -10 23165.3 1553.29   6 
   6  16 -10 23438.5 1395.43   7 
  -6 -16   9 9153.35 1192.54   8 
   6  16  -9 11369.4 1204.24   6 
  -6 -16   8 31642.8 2027.88   8 
   6  16  -8 32587.4 1918.29   6 
  -6 -16   7 697.752 669.215   8 
   6  16  -7 320.806 505.940   6 
  -6 -16   6 16201.9 1536.66   8 
   6  16  -6 17197.1 1398.19   6 
  -6 -16   5 8505.62 1232.93   8 
   6  16  -5 6756.89 940.257   6 
  -6 -16   4 23770.6 1877.23   8 
   6  16  -4 25789.2 1678.75   6 
  -6 -16   3 14193.9 1471.00   8 
   6  16  -3 12521.9 1882.61  11 
  -6  16   3 15080.3 2239.88  11 
   6  16  -3 13154.8 1244.17   6 
  -6 -16   2 15632.0 2313.79  14 
  -6 -16   2 15029.7 1515.07   8 
   6  16  -2 18487.7 2239.13  11 
  -6  16   2 18308.6 2435.40  11 
  -6 -16   1 135774. 6363.49  14 
  -6  16   1 136108. 3566.03   4 
  -6 -16   1 144113. 4352.56   8 
  -6  16   1 134118. 6568.71  11 
  -6 -16   0 1866.96 821.626  14 
  -6  16   0 1060.54 594.042   4 
  -6 -16   0 1467.49 688.491   8 
  -6  16   0 954.335 1072.03  11 
  -6 -16  -1 10125.2 1745.49  14 
  -6  16  -1 8307.44 1688.57  11 
  -6 -16  -1 9362.69 1171.14   8 
  -6  16  -1 10520.5 1073.96   4 
  -6  16  -2 2232.54 983.453  11 
  -6  16  -2 3256.78 715.648   4 
  -6 -16  -2 3504.76 870.127   8 
  -6  16  -3 4797.78 760.657   4 
  -6 -16  -3 4491.97 960.483   8 
  -6  16  -4 19668.0 1453.35   4 
  -6  16  -4 20521.5 1624.22   5 
  -6 -16  -4 21053.3 1720.67   8 
  -6  16  -5 14601.0 1367.07   5 
  -6  16  -5 16494.0 1355.46   4 
  -6 -16  -5 16516.5 1558.23   8 
  -6  16  -6 5241.52 898.252   4 
  -6  16  -6 3944.28 914.815   5 
  -6 -16  -6 4501.67 965.559   8 
  -6  16  -7 14017.1 1296.53   4 
  -6 -16  -7 13417.1 1402.17   8 
  -6  16  -7 12927.5 1233.60   5 
  -6 -16  -8 1498.59 493.986  13 
  -6  16  -8 924.741 622.372   5 
  -6  16  -8 2360.62 739.374   4 
  -6 -16  -8 2059.32 712.184   8 
  -6 -16  -9 43642.0 1754.91  13 
  -6  16  -9 49500.6 2229.50   4 
  -6 -16  -9 49758.4 2378.73   8 
  -6  16  -9 43708.1 1976.98   6 
  -6  16  -9 48711.8 2234.97   5 
  -6 -16 -10 590.367 332.824  13 
  -6 -16 -10-104.249 532.313   8 
  -6  16 -10 186.890 437.007   4 
  -6  16 -11 26953.2 1514.42   4 
  -6 -16 -11 21582.6 1104.84  13 
  -6  16 -12 1349.57 358.252   4 
  -6  16 -13 2279.36 439.013   4 
   6  18 -12-414.068 265.411   3 
  -6 -18  12-184.254 314.719   8 
  -6 -18  11 7072.05 728.024   8 
  -6 -18  10 2619.42 569.794   8 
   6  18 -10 3070.05 631.160   6 
   6  18 -10 2781.56 503.829   7 
   6  18  -9 1199.25 546.544   6 
  -6 -18   9 1909.94 655.301   8 
  -6 -18   8 57808.2 2467.90   8 
   6  18  -8 60912.8 2391.63   6 
   6  18  -7 1343.44 563.787   6 
  -6 -18   7-3.73075 636.328   8 
  -6 -18   6 52003.7 2517.28   8 
   6  18  -6 50502.3 2247.24   6 
  -6 -18   5 58496.1 2694.31   8 
   6  18  -5 53828.4 2338.13   6 
  -6 -18   4 22753.0 1799.24   8 
   6  18  -4 20165.5 1465.15   6 
  -6 -18   3 43910.8 2433.10   8 
   6  18  -3 43168.8 2057.80   6 
  -6 -18   2 20669.2 1709.09   8 
   6  18  -2 22600.3 1513.76   6 
  -6 -18   1 32468.4 2157.03   8 
   6  18  -1 34813.3 1786.63   6 
  -6 -18   0-380.829 723.027   8 
   6  18   0-364.822 371.803   6 
  -6  18  -1 51759.6 2183.76   4 
  -6 -18  -1 46587.3 2542.43   8 
  -6  18  -2 6958.04 942.799   4 
  -6 -18  -2 5363.69 1044.81   8 
  -6  18  -3 42555.8 2029.26   4 
  -6  18  -3 39318.9 2141.54   5 
  -6 -18  -3 39157.7 2269.03   8 
  -6 -18  -4 18352.4 1524.63   8 
  -6  18  -4 17718.2 1383.64   4 
  -6  18  -4 19405.0 1528.08   5 
  -6  18  -5 1318.72 505.054   4 
  -6  18  -5 1892.66 705.903   5 
  -6 -18  -5 1831.67 815.204   8 
  -6 -18  -6 11056.9 1305.08   8 
  -6  18  -6 12175.8 1102.39   4 
  -6  18  -6 11301.2 1229.54   5 
  -6  18  -7 225.751 542.189   5 
  -6  18  -7-445.882 383.006   4 
  -6 -18  -7-271.874 527.882   8 
  -6 -18  -8 6323.21 955.334   8 
  -6  18  -8 7465.37 872.520   4 
  -6  18  -8 5012.47 835.104   5 
  -6  18  -8 5212.38 735.352   6 
  -6 -18  -9 6276.03 868.660   8 
  -6  18  -9 6388.20 726.534   4 
  -6  18  -9 4159.71 661.239   6 
  -6  18 -10 402.811 338.264   4 
  -6  18 -11 3673.00 511.312   4 
  -6 -20  10 5625.23 565.270   8 
  -6 -20   9 2765.77 485.692   8 
   6  20  -9 2493.14 399.876   7 
  -6 -20   8 25476.5 1389.97   8 
   6  20  -8 25162.8 1335.18   6 
  -6 -20   7 4922.91 726.571   8 
   6  20  -7 5211.31 692.939   6 
  -6 -20   6 41523.0 1973.36   8 
   6  20  -6 42308.1 1843.73   6 
  -6 -20   5 4181.67 893.945   8 
   6  20  -5 5253.79 750.451   6 
  -6 -20   4 15941.6 1349.76   8 
   6  20  -4 16697.7 1244.04   6 
  -6 -20   3 26969.3 1765.24   8 
   6  20  -3 23702.4 1434.08   6 
  -6 -20   2 741.500 754.897   8 
   6  20  -2 2003.91 537.204   6 
  -6 -20   1 28664.4 1883.74   8 
   6  20  -1 31860.3 1560.75   6 
  -6  20   0 10233.2 1021.56   5 
  -6 -20   0 9663.05 1231.08   8 
  -6  20  -1 20573.1 1429.67   5 
  -6 -20  -1 16783.9 1512.69   8 
  -6 -20  -2 20397.6 1602.78   8 
  -6  20  -2 23548.9 1530.08   5 
  -6 -20  -3 10480.5 1157.91   8 
  -6  20  -3 10863.2 1116.31   5 
  -6 -20  -4 41904.1 2102.08   8 
  -6  20  -4 41338.5 1733.33   4 
  -6  20  -4 43157.0 2042.18   5 
  -6  20  -5 951.868 537.356   5 
  -6  20  -5 354.693 380.529   4 
  -6 -20  -5 569.124 498.850   8 
  -6 -20  -6 25929.9 1547.04   8 
  -6  20  -6 23803.5 1268.18   4 
  -6  20  -6 26780.7 1549.98   5 
  -6 -20  -7 391.494 507.200   8 
  -6  20  -7-658.959 362.952   4 
  -6  20  -7 664.007 403.578   5 
  -6  20  -7-82.3663 314.509   6 
  -6 -20  -8 10138.7 901.230   8 
  -6  20  -8 9694.51 792.380   4 
  -6  20  -8 9375.94 780.956   6 
  -6  20  -9-77.0895 233.806   4 
  -6 -22   7 231.023 216.024   8 
   6  22  -7-27.9503 240.879   7 
  -6 -22   6 17354.2 1001.58   8 
   6  22  -6 17896.0 953.490   6 
  -6 -22   5-115.016 366.571   8 
   6  22  -5-212.553 248.223   6 
  -6 -22   4 4605.12 647.186   8 
   6  22  -4 4100.97 524.779   6 
  -6 -22   3 1583.15 514.039   8 
   6  22  -3 2566.40 422.352   6 
  -6 -22   2-49.3210 374.455   8 
   6  22  -2 94.8949 68.5525   6 
  -6  22   1 1099.64 252.736   5 
  -6 -22   1 47.8279 435.504   8 
  -6  22   0 4136.66 552.396   5 
  -6 -22   0 3602.70 678.123   8 
  -6  22  -1 376.301 409.184   5 
  -6 -22  -1 742.764 505.570   8 
  -6 -22  -2 33142.5 1615.59   8 
  -6  22  -2 33556.7 1469.28   5 
  -6  22  -3 163.732 328.749   5 
  -6 -22  -3 180.792 393.122   8 
  -6 -22  -4 43895.9 1715.15   8 
  -6  22  -4 43917.4 1645.10   5 
  -6 -22  -5 543.693 355.350   8 
  -6  22  -5 51.9201 229.420   5 
  -6  22  -5 128.081 321.079   6 
  -6  22  -6 18692.7 1008.78   6 
  -6 -22  -6 17792.3 974.247   8 
   7   1 -18 72.8287 229.157  10 
   7  -1 -18-87.9573 219.704  10 
   7   1 -17 10440.5 905.356  10 
   7  -1 -17 9858.43 864.004  10 
   7   1 -16-138.078 318.662   3 
   7  -1 -16 830.164 504.947  10 
   7   1 -16-263.185 506.219  10 
   7   1 -15 1225.32 530.650   3 
   7  -1 -15 980.017 687.620  10 
   7   1 -15 176.822 576.491  10 
   7   1 -14 4673.90 792.943   3 
   7  -1 -14 3867.51 784.020   3 
   7  -1 -14 5461.85 933.652  10 
   7   1 -14 6727.23 962.017  10 
   7   1 -13 17671.6 1503.59   3 
   7  -1 -13 16307.5 1436.45   3 
   7  -1 -13 17485.2 1457.42  10 
   7   1 -13 17651.1 1413.24  10 
  -7  -1  12 8988.80 1546.39  12 
   7   1 -12 10719.6 1218.48   3 
   7  -1 -12 10291.5 1118.88   3 
   7  -1 -12 10135.0 1092.41  10 
   7   1 -12 11202.9 1137.20  10 
   7  -1 -11 157524. 3810.33  10 
   7   1 -11 156643. 3800.42  10 
   7   1 -11 157249. 4119.76   4 
   7   1 -11 153869. 4113.50   3 
   7  -1 -11 154790. 4124.57   3 
  -7  -1  11 163622. 6375.50  12 
   7   1 -10 978.434 503.259   4 
   7  -1 -10 1214.04 503.060  10 
   7   1 -10 654.259 377.817  10 
  -7   1  10-787.731 665.394  12 
  -7  -1  10 107.571 671.069  12 
   7  -1 -10 1207.13 451.571   3 
   7   1 -10 515.990 522.631   3 
  -7  -1   9 191156. 6181.26  12 
  -7   1   9 189687. 5926.85  12 
  -7   1   8-685.354 548.774  12 
  -7  -1   8 152.224 481.981  12 
  -7  -1   8-606.044 381.572  14 
  -7   1   7 500320. 8422.23  12 
  -7  -1   7 507601. 9059.83  12 
  -7  -1   7 507730. 7896.43  14 
  -7   1   7 503248. 7467.99  14 
  -7   1   6 13203.4 1383.73  12 
  -7  -1   6 10646.8 1365.70  12 
   7   1  -6 13190.7 1173.96   1 
   7  -1  -6 11413.2 1013.38   1 
  -7   1   6 11809.5 1243.47  14 
  -7  -1   6 14011.5 1365.10  14 
  -7  -1   5 402928. 7272.57  12 
  -7   1   5 413550. 6876.00  12 
   7  -1  -5 405654. 5896.85   1 
   7   1  -5 412398. 6496.20   1 
  -7  -1   5 413268. 6846.79  14 
  -7  -1   4 6009.16 1034.31  12 
   7  -1  -4 6180.77 721.864   1 
   7   1  -4 6188.88 848.686   1 
   7  -1  -3 105875. 3113.87   1 
   7   1  -3 103079. 3194.25   1 
   7  -1  -2 4863.51 738.251   1 
   7   1  -2 4292.60 788.524   1 
   7  -1  -1-129.802 484.529   1 
   7   1  -1 269.900 533.102   1 
   7   1   0 29899.4 1810.06   1 
   7  -1   0 31160.8 1804.63   1 
   7  -1   1 77617.9 2897.64   1 
   7   1   1 81611.1 2947.88   1 
   7  -1   2 10227.3 1200.51   1 
   7   1   2 10368.2 1184.71   1 
   7  -1   3 127965. 3789.15   1 
   7   1   3 124601. 3797.11   1 
  -7   1  -4 63863.0 1784.09  11 
   7  -1   4 57535.8 2561.38   1 
   7   1   4 61450.7 2683.98   1 
  -7   1  -5 62492.3 1769.56  11 
   7   1   5 70609.5 2778.01   1 
   7  -1   5 67708.7 2744.86   1 
   7   1   6 74798.8 2800.42   1 
   7  -1   6 79057.5 3354.45  12 
   7  -1   7 15202.8 1628.55  12 
   7   1   7 14454.2 1478.66  12 
   7  -1   8 15793.6 1763.21  12 
   7   1   8 13762.3 1690.95  12 
   7  -1   9 20894.1 2132.57  12 
   7   1   9 18224.2 1955.07  12 
  -7   1  -9 17482.2 1218.66   9 
   7  -1  10 2156.24 950.209  12 
   7   1  10 936.963 562.022  12 
  -7  -1 -10 1213.38 447.537  13 
  -7   1 -10 338.640 432.042  13 
  -7   1 -10 768.459 406.021  10 
  -7  -1 -10 983.079 451.680  10 
  -7   1 -10 1038.21 422.643   9 
  -7  -1 -10 161.181 353.856   9 
   7  -1  11 168708. 6595.22  12 
   7   1  11 155113. 6120.96  12 
  -7  -1 -11 160863. 3896.74  13 
  -7   1 -11 150634. 3800.31  13 
  -7  -1 -11 166791. 3849.38  10 
  -7   1 -11 156549. 3731.79  10 
   7  -1  12 2014.31 1204.87  12 
   7   1  12 2266.95 1063.09  12 
  -7  -1 -12 2538.04 656.265  13 
  -7   1 -12 2571.80 575.310  13 
  -7   1 -12 1794.02 573.986  10 
  -7  -1 -12 3055.29 662.592  10 
  -7  -1 -13 95258.1 3150.75  13 
  -7   1 -13 94658.7 3134.82  13 
  -7  -1 -13 91198.9 3042.83  10 
  -7   1 -13 97513.9 3163.33  10 
  -7   1 -14 429.444 539.107  13 
  -7  -1 -14 188.476 513.476  13 
  -7  -1 -14-354.692 404.640  10 
  -7   1 -14 1197.61 641.066  10 
  -7   1 -15 81769.1 2804.99  10 
  -7  -1 -15 79602.8 2756.59  10 
  -7   1 -16 1291.89 573.309  10 
  -7  -1 -16 1243.79 502.201  10 
  -7  -1 -17 25554.9 1317.24  10 
  -7   1 -17 24332.2 1275.52  10 
  -7  -1 -18-2.81675 267.350  10 
  -7   1 -18 507.001 213.087  10 
   7  -3 -18-267.028 201.518  10 
   7   3 -18 155.331 193.869  10 
  -7  -3  18 245.330 251.145   8 
   7   3 -17 32779.7 1422.79  10 
   7  -3 -17 33420.8 1471.75  10 
   7   3 -16 1301.50 484.883  10 
   7  -3 -16 1667.54 620.409  10 
   7   3 -16 1555.95 459.526   3 
   7  -3 -15 4932.20 858.657  10 
   7   3 -15 8226.32 959.477   3 
   7   3 -15 6992.10 930.444  10 
   7   3 -14 3787.31 791.152   3 
   7  -3 -14 3738.77 792.762  10 
   7   3 -14 4990.01 851.575  10 
   7   3 -13 1725.00 699.441   4 
   7   3 -13 1379.37 643.887  10 
   7  -3 -13 1169.10 606.266  10 
   7  -3 -13 904.845 456.905   3 
   7   3 -13 1184.61 555.760   3 
   7  -3 -12 9114.61 991.391  10 
   7   3 -12 9399.91 1056.94  10 
   7   3 -12 9947.40 1220.59   4 
  -7  -3  12 9505.58 1661.50  12 
   7   3 -12 9066.91 1100.55   3 
   7  -3 -12 9083.80 1092.88   3 
   7   3 -11 30965.6 1737.84  10 
   7  -3 -11 31700.2 1752.82  10 
  -7  -3  11 28912.4 2816.86  12 
   7  -3 -11 31931.4 1861.66   3 
   7   3 -11 31540.0 1891.05   3 
   7   3 -11 31373.6 1884.26   4 
  -7  -3  10 934.554 842.633  12 
   7  -3 -10 707.068 390.073  10 
   7   3 -10 739.173 532.268  10 
   7   3 -10 454.506 624.964   4 
   7  -3 -10 137.293 320.810   3 
  -7  -3   9 132999. 5506.38  12 
  -7  -3   8 10729.5 1614.87  12 
  -7  -3   8 8789.54 1195.15  14 
   7   3  -8 11543.7 1822.79  11 
  -7  -3   7 168771. 5539.40  12 
   7   3  -7 161991. 5723.82  11 
  -7  -3   7 152309. 4596.55  14 
  -7  -3   6 19992.3 1910.84  12 
   7   3  -6 22436.5 2080.43  11 
  -7  -3   6 24603.7 1837.25  14 
  -7  -3   5 6503.19 1026.93  14 
  -7  -3   5 6249.29 1181.90  12 
   7  -3  -5 6389.32 705.374   1 
   7   3  -4 1107.59 717.248  11 
  -7  -3   4 653.524 582.945  14 
   7  -3  -4 1992.86 515.283   1 
  -7  -3   4 892.429 678.609  12 
  -7  -3   3 84145.8 3097.93  14 
   7  -3  -3 79747.2 2688.20   1 
  -7  -3   3 78658.6 3284.45  12 
   7   3  -3 84117.6 3198.03  11 
  -7  -3   2 85925.6 3043.45  14 
   7  -3  -2 79601.2 2768.92   1 
   7   3  -2 84978.8 3005.25  11 
  -7  -3   1 17133.8 1364.80  14 
   7   3  -1 17695.9 1318.70  11 
   7  -3  -1 18444.6 1393.87   1 
   7   3   0 3823.57 654.888  11 
   7  -3   0 3767.26 771.888   1 
  -7  -3   0 3491.95 782.057  14 
   7   3   1 92320.5 3207.79   1 
   7  -3   1 99634.7 3283.46   1 
  -7  -3  -1 102121. 3094.60  14 
   7   3   2 200.955 415.661   1 
   7  -3   2 52.4871 541.576   1 
  -7  -3  -2 112.915 418.479  14 
   7   3   3 198267. 4874.31   1 
   7  -3   3 202836. 4873.84   1 
  -7  -3  -3 209826. 4142.17  14 
  -7   3  -4 4069.32 615.191  11 
  -7  -3  -4 4151.09 672.359  14 
   7   3   4 4469.13 882.875   1 
   7  -3   4 4642.64 907.119   1 
  -7   3  -5 217554. 4217.39  11 
  -7  -3  -5 219580. 3747.77  14 
   7   3   5 203749. 4931.76   1 
   7  -3   5 218622. 5450.94  12 
  -7   3  -6 6155.72 853.573  11 
   7   3   6 9754.39 1070.64   1 
   7  -3   6 8738.17 1230.03  12 
   7  -3   7 17204.6 1823.58  12 
   7   3   7 16339.2 1581.02  12 
   7   3   8 51079.2 2915.40  12 
   7  -3   8 45626.2 3048.76  12 
  -7   3  -9 742.788 376.841   9 
  -7  -3  -9 396.928 444.613  13 
   7  -3   9-646.998 553.133  12 
   7   3   9 690.868 678.747  12 
  -7  -3 -10 35770.6 1823.65  13 
  -7   3 -10 35652.0 1829.80   9 
  -7  -3 -10 32516.9 1640.94  10 
  -7   3 -10 33913.5 1706.85  10 
  -7   3 -10 31862.0 1668.63   4 
   7   3  10 32454.6 2636.55  12 
   7  -3  10 32527.6 2852.02  12 
  -7  -3 -11 977.896 635.137  13 
  -7  -3 -11 1491.25 461.556  10 
  -7   3 -11 1389.79 462.815  10 
  -7   3 -11 874.148 493.065   4 
   7  -3  11 417.709 396.908  12 
   7   3  11 1381.92 628.387  12 
  -7  -3 -12 43035.6 2137.65  13 
  -7   3 -12 45014.3 2146.71  13 
  -7   3 -12 43332.3 2071.49  10 
  -7  -3 -12 42990.0 2057.64  10 
  -7   3 -12 40432.3 2065.13   4 
   7  -3  12 44403.1 3608.39  12 
  -7  -3 -13 25419.8 1721.45  13 
  -7   3 -13 23395.0 1604.05   4 
  -7   3 -13 25758.3 1692.05  10 
  -7  -3 -13 23302.3 1582.65  10 
  -7  -3 -14 2880.36 767.264  13 
  -7   3 -14 1259.27 479.901   4 
  -7  -3 -14 1999.89 561.891  10 
  -7   3 -14 2893.63 724.976  10 
  -7  -3 -15 34845.0 1858.88  13 
  -7  -3 -15 34908.3 1842.20  10 
  -7   3 -15 36846.5 1893.25  10 
  -7  -3 -16 548.631 440.441  10 
  -7   3 -16-301.884 408.144  10 
  -7   3 -17 14987.5 974.015  10 
  -7  -3 -17 14797.9 976.452  10 
   7  -5 -18 1990.51 307.011  10 
   7  -5 -17 26974.1 1242.00  10 
   7   5 -17 26866.6 1148.86  10 
  -7  -5  17 27380.1 1298.49   8 
   7   5 -17 28003.9 1256.81   3 
   7   5 -16 9484.47 936.882   3 
   7   5 -16 9667.36 861.427  10 
   7  -5 -16 8783.65 872.840  10 
   7   5 -15 20516.2 1526.19   3 
   7  -5 -15 20063.7 1367.01  10 
   7   5 -15 21515.5 1352.06  10 
   7   5 -14 5679.08 902.684   3 
   7   5 -14 5326.56 801.860  10 
   7  -5 -14 4847.68 796.403  10 
   7   5 -13 3136.47 843.374   4 
   7   5 -13 3874.24 710.839  10 
   7  -5 -13 2377.67 704.055  10 
   7   5 -13 2628.91 861.840   3 
   7  -5 -12 17888.0 1391.27  10 
   7   5 -12 19162.9 1386.49  10 
  -7  -5  12 17274.3 2469.28  12 
   7   5 -12 16953.1 1470.53   3 
   7   5 -12 17278.3 1494.28   4 
   7   5 -11 2703.67 721.770   4 
   7  -5 -11 2399.38 673.727  10 
   7   5 -11 2685.14 716.360  10 
  -7  -5  11 2204.76 936.005  12 
  -7  -5  10 20901.8 2393.80  12 
   7   5 -10 18386.0 1396.65   4 
   7   5 -10 14960.4 2281.30  11 
   7  -5 -10 17025.2 1258.47  10 
   7   5 -10 15440.8 1203.58  10 
  -7  -5   9 10824.9 1749.39  12 
   7   5  -9 8301.31 925.713   4 
   7   5  -9 9024.63 1780.45  11 
   7  -5  -9 11774.0 1030.38  10 
  -7  -5   8 46.1050 805.274  12 
  -7  -5   8-214.567 450.873  14 
   7   5  -8-466.036 969.036  11 
  -7  -5   7 1833.10 772.273  12 
  -7  -5   7 2699.27 787.609  14 
   7   5  -7 2338.73 908.409  11 
  -7  -5   6 38057.4 2768.85  12 
   7   5  -6 34614.7 2662.73  11 
  -7  -5   6 31587.0 2204.22  14 
  -7  -5   5 1502.41 870.113  12 
  -7  -5   5 429.388 599.946  14 
   7   5  -5-191.849 452.801  11 
  -7  -5   4 6621.24 1141.68  12 
  -7  -5   4 7805.73 1154.16  14 
   7   5  -4 4113.79 902.711  11 
  -7  -5   3 12469.9 1313.80  14 
   7  -5  -3 15028.4 1185.13   1 
  -7  -5   3 12348.3 1507.41  12 
   7   5  -3 15036.5 1451.23  11 
  -7  -5   2 66882.9 2867.29  14 
   7  -5  -2 69534.2 2633.51   1 
   7   5  -2 65583.6 2733.77  11 
  -7  -5   1 200408. 4796.12  14 
   7  -5  -1 193015. 4470.37   1 
   7   5  -1 195745. 4399.81  11 
  -7  -5   0 20229.4 1561.05  14 
   7  -5   0 20768.5 1577.66   1 
   7   5   0 19699.5 1341.16  11 
  -7  -5  -1 304459. 5546.44  14 
   7  -5   1 301306. 5907.04   1 
   7   5   1 306574. 4749.68  11 
  -7  -5  -2 16558.1 1305.15  14 
   7   5   2 14357.5 1429.26   1 
   7   5   2 18439.4 1049.72  11 
  -7  -5  -3 505410. 6714.54  14 
   7  -5   3 526386. 7686.12  12 
   7   5   3 508554. 8258.31   1 
  -7   5  -4 652.784 396.484  11 
  -7  -5  -4 2846.76 580.739  14 
   7   5   4 2171.81 609.342   1 
   7  -5   4 157.033 448.869  12 
  -7   5  -5 156995. 4249.77  11 
   7   5   5 159454. 4473.17   1 
   7  -5   5 159962. 4871.72  12 
  -7   5  -6 14081.9 1359.64  11 
   7   5   6 18696.0 1538.66   1 
   7  -5   6 14504.7 1682.30  12 
  -7   5  -7 120776. 4004.43  11 
   7  -5   7 124484. 4877.57  12 
   7   5   7 134129. 4352.09  12 
   7   5   8 37381.5 2446.60  12 
   7  -5   8 33416.5 2741.26  12 
  -7  -5  -9 22147.7 1407.66  13 
  -7  -5  -9 23899.3 1329.81  10 
  -7   5  -9 22228.6 1452.15   9 
  -7   5  -9 23961.2 1460.98   4 
   7  -5   9 20110.6 2263.74  12 
   7   5   9 26551.8 2189.02  12 
  -7  -5 -10 80416.5 2725.62  13 
  -7   5 -10 80793.9 2620.66  10 
  -7   5 -10 81528.0 2814.44   9 
  -7  -5 -10 83127.0 2604.83  10 
  -7   5 -10 79831.3 2742.07   4 
   7  -5  10 86671.7 4888.61  12 
  -7  -5 -11 1284.29 555.614  13 
  -7   5 -11 136.731 366.366  10 
  -7  -5 -11 511.137 344.295  10 
  -7   5 -11 255.379 287.880   4 
   7  -5  11 1075.33 761.044  12 
  -7  -5 -12 15214.4 1339.96  13 
  -7   5 -12 14952.5 1310.21   4 
  -7   5 -12 17958.2 1340.43  10 
  -7  -5 -12 15104.2 1259.24  10 
  -7  -5 -13 6855.25 984.827  13 
  -7   5 -13 4968.50 749.462   4 
  -7   5 -13 6339.07 878.219  10 
  -7  -5 -13 7040.41 868.904  10 
  -7  -5 -14 1323.27 654.494  13 
  -7   5 -14 410.009 490.037   4 
  -7   5 -14 1473.38 615.676  10 
  -7  -5 -14 1330.98 580.427  10 
  -7  -5 -15 4418.56 815.821  13 
  -7   5 -15 3422.36 648.574   4 
  -7  -5 -15 3228.76 625.991  10 
  -7   5 -15 3959.08 714.822  10 
  -7   5 -16-768.502 426.476   4 
  -7   5 -16-383.635 290.252  10 
  -7  -5 -17 7922.82 676.174  10 
  -7   5 -17 7405.94 648.920  10 
   7   7 -17 7184.99 627.411   3 
   7  -7 -17 6440.67 551.191  10 
  -7  -7  17 6931.69 682.039   8 
   7   7 -16 31266.8 1546.03   3 
   7  -7 -16 30909.1 1388.25  10 
  -7  -7  16 33231.6 1598.95   8 
   7   7 -15 1229.45 551.731   3 
   7   7 -15 506.714 354.410  10 
   7  -7 -15 693.737 337.716  10 
   7   7 -14 35215.5 2020.30   4 
   7   7 -14 36034.6 2043.74   3 
   7   7 -14 37355.7 1700.27  10 
   7   7 -13 4392.31 918.263   4 
   7   7 -13 5585.25 816.757  10 
   7  -7 -13 4897.97 780.212  10 
   7   7 -13 4363.60 913.595   3 
   7   7 -12 32029.0 1971.31   4 
   7  -7 -12 29980.9 1735.52  10 
   7   7 -12 33345.3 1728.60  10 
   7  -7 -11 488.406 403.676  10 
   7   7 -11 900.246 805.263  11 
   7   7 -11-383.633 594.474   4 
   7  -7 -10 23050.0 1481.79  10 
   7   7 -10 21872.1 1513.78   4 
  -7  -7  10 23019.4 2681.96  12 
   7   7 -10 23048.0 2824.01  11 
  -7  -7   9 8068.88 1618.61  12 
   7   7  -9 8214.66 947.203   6 
   7   7  -9 9430.14 884.769   7 
   7   7  -9 7252.98 1433.10  11 
   7  -7  -9 7795.91 875.711  10 
  -7  -7   9 8918.68 1598.84  14 
   7   7  -9 9583.68 983.561   4 
   7   7  -8 10829.0 1759.99  11 
   7   7  -8 10304.6 1018.48   6 
  -7  -7   8 9310.35 1416.92  14 
  -7  -7   8 7646.24 1514.81  12 
  -7  -7   7 14592.2 1803.45  14 
  -7  -7   7 16565.2 1997.59  12 
   7   7  -7 14219.3 1835.48  11 
  -7  -7   6 133624. 4892.31  14 
  -7  -7   6 133372. 5375.00  12 
   7   7  -6 137917. 5333.99  11 
   7   7  -5 6370.66 1232.17  11 
  -7  -7   5 5880.26 1129.14  14 
  -7  -7   5 7998.13 1407.54  12 
  -7  -7   4 265745. 6480.54  14 
  -7  -7   4 252962. 6900.90  12 
   7   7  -4 261764. 6512.72  11 
   7   7  -3 90476.0 3608.57  11 
  -7  -7   3 83093.6 3549.22  14 
  -7  -7   3 87544.3 3949.63  12 
  -7  -7   2 265565. 6124.94  14 
   7   7  -2 262117. 5805.99  11 
   7   7  -1 117267. 3652.22  11 
   7  -7  -1 119625. 2619.43  12 
   7   7   0 178040. 4253.81  11 
  -7  -7   0 171555. 4678.86  14 
   7  -7   0 166577. 3555.22  12 
  -7  -7  -1 35125.7 2070.05  14 
   7  -7   1 35814.6 1808.65  12 
   7   7   1 35355.6 1778.09  11 
  -7  -7  -2 47362.1 2391.72  14 
   7  -7   2 48125.3 2289.59  12 
   7   7   2 51391.0 1952.96  11 
  -7   7  -3 218146. 5543.32  11 
   7  -7   3 225294. 5299.92  12 
  -7  -7  -3 231929. 4981.40  14 
  -7   7  -4 3636.32 920.764  11 
   7   7   4 4706.43 832.901   1 
   7  -7   4 5308.87 1035.70  12 
  -7  -7  -4 5214.16 756.313  14 
  -7   7  -5 74545.7 3355.85  11 
   7   7   5 76066.9 3335.06   1 
   7  -7   5 74866.4 3525.28  12 
  -7   7  -6 28946.4 2232.41  11 
   7  -7   6 28420.2 2429.11  12 
  -7   7  -7 83677.7 3797.49  11 
   7  -7   7 84862.8 4265.20  12 
  -7   7  -8 68762.5 2435.57   4 
  -7  -7  -8 68726.1 2368.65  13 
  -7   7  -8 67576.5 2391.83   9 
  -7  -7  -8 69635.7 2694.69   8 
   7  -7   8 65538.9 4059.93  12 
  -7  -7  -9 1769.78 657.159   8 
  -7   7  -9 2285.30 496.494  10 
  -7   7  -9 2048.91 624.653   9 
  -7  -7  -9 2633.15 537.818  10 
  -7   7  -9 2999.84 660.026   4 
   7  -7   9 2976.68 1165.84  12 
  -7  -7  -9 1957.70 516.910  13 
  -7  -7 -10 54098.7 2315.55  13 
  -7   7 -10 56096.7 2380.15   9 
  -7  -7 -10 59400.4 2205.71  10 
  -7   7 -10 53121.9 2128.04  10 
  -7   7 -10 57416.5 2417.39   4 
   7  -7  10 52862.9 4027.76  12 
  -7  -7 -11 20.5402 432.377  13 
  -7   7 -11 17.8829 447.590  10 
  -7  -7 -11 574.865 279.723  10 
  -7   7 -11 725.686 423.276   4 
   7  -7  11-596.448 769.270  12 
  -7  -7 -12 12101.0 1208.49  13 
  -7   7 -12 10205.8 1123.68   4 
  -7   7 -12 13061.6 1134.93  10 
  -7  -7 -12 10687.7 1034.47  10 
  -7  -7 -13 8248.91 1038.91  13 
  -7   7 -13 7121.97 977.353   4 
  -7   7 -13 8872.85 972.462  10 
  -7  -7 -13 6796.11 878.126  10 
  -7  -7 -14 357.030 618.654  13 
  -7  -7 -14-10.9942 433.901  10 
  -7   7 -14 629.017 390.602  10 
  -7   7 -14 1389.82 594.719   4 
  -7  -7 -15 11878.2 1105.91  13 
  -7   7 -15 11686.9 1038.30   4 
  -7  -7 -15 12336.5 966.217  10 
  -7   7 -15 12341.8 1004.62  10 
  -7   7 -16 2591.35 454.660  10 
  -7  -7 -16 2856.49 454.493  10 
  -7   7 -16 2970.99 565.276   4 
  -7  -9  17-277.407 265.163   8 
   7   9 -17 887.360 269.808   3 
  -7  -9  16 14327.0 1011.44   8 
   7   9 -16 12502.8 964.828   3 
  -7  -9  15 528.780 450.805   8 
   7   9 -15 29.0848 461.056   3 
   7  -9 -15 936.101 295.756  10 
  -7  -9  14 13088.1 1233.99   8 
   7   9 -14 11937.5 1181.56   4 
   7   9 -14 12916.5 1272.61   3 
   7  -9 -14 11444.2 999.105  10 
  -7  -9  13 493.755 656.080   8 
   7  -9 -13 480.053 436.149  10 
   7   9 -13-224.378 438.758   3 
   7   9 -13 353.611 564.561   4 
   7   9 -12 97596.8 3244.19   4 
   7  -9 -12 96457.9 2949.71  10 
   7   9 -11 11217.9 1182.00   4 
   7  -9 -11 14127.4 1167.80  10 
   7   9 -10 18100.3 2602.71  11 
   7  -9 -10 16904.6 1232.31  10 
   7   9 -10 16644.0 1396.28   6 
   7   9 -10 16492.2 1292.46   7 
   7   9 -10 18089.6 1400.02   4 
  -7  -9  10 20037.7 2826.79  12 
  -7  -9   9 13548.4 2343.62  12 
   7   9  -9 17147.4 1372.09   6 
   7   9  -9 16401.7 2358.95  11 
   7   9  -9 18358.1 1374.06   4 
  -7  -9   9 17058.8 2195.33  14 
  -7  -9   8-388.956 910.099  12 
   7   9  -8 190.561 412.961   6 
   7   9  -8-1027.88 982.881  11 
   7   9  -8 564.142 436.040   4 
  -7  -9   8 1994.77 788.417  14 
   7   9  -7 14119.4 1955.51  11 
   7   9  -7 15947.6 1204.53   6 
  -7  -9   7 16995.3 1352.58   8 
  -7  -9   7 15397.7 1983.63  14 
  -7  -9   7 15244.8 2196.16  12 
  -7  -9   6 37442.2 2871.97  14 
  -7  -9   6 31460.0 2859.96  12 
   7   9  -6 36508.2 2962.99  11 
   7   9  -5 24663.4 2265.80  11 
  -7  -9   5 31799.2 2568.05  14 
  -7  -9   5 30589.4 2689.31  12 
   7   9  -4 170789. 5656.14  11 
  -7  -9   4 167561. 5685.84  14 
  -7  -9   4 165101. 5951.80  12 
  -7  -9   3 27813.0 2324.05  14 
   7   9  -3 26976.0 2217.81  11 
  -7  -9   2 286920. 7022.60  14 
   7   9  -2 293010. 6655.80  11 
  -7  -9   1 757.614 802.268  14 
   7   9  -1 893.065 479.347  11 
  -7  -9   0 138185. 4656.12  14 
   7   9   0 145467. 4254.36  11 
   7   9   1 9520.73 1066.82  11 
  -7  -9  -1 7774.96 1155.45  14 
   7  -9   1 7585.86 876.392  12 
  -7   9  -2 14751.7 1750.70  11 
  -7  -9  -2 14216.5 1422.33  14 
   7  -9   2 18596.4 1438.13  12 
  -7   9  -3 6542.67 1167.46  11 
   7  -9   3 4133.04 780.106  12 
  -7  -9  -3 4374.30 785.647  14 
  -7   9  -4 11640.2 1620.57  11 
   7   9   4 14012.0 1720.79   1 
  -7  -9  -4 9922.62 1084.34  14 
   7  -9   4 12302.5 1474.28  12 
  -7   9  -5 2945.00 1063.28  11 
   7  -9   5 3485.54 1041.81  12 
   7  -9   6 73691.7 3967.84  12 
  -7  -9  -6 75843.3 2367.72  13 
  -7   9  -6 74534.6 3928.64  11 
  -7  -9  -6 80655.2 2838.91   8 
  -7   9  -6 79317.2 2598.10   4 
  -7  -9  -7 1362.39 598.723   8 
   7  -9   7 3041.66 1242.61  12 
  -7  -9  -7 1940.71 448.500  13 
  -7   9  -7 3310.31 1167.12  11 
  -7   9  -7 2719.78 580.281   9 
  -7   9  -7 1429.66 392.931   5 
  -7   9  -7 2328.89 592.598   4 
  -7   9  -8 57898.0 2387.08   4 
  -7  -9  -8 59435.8 2274.06  13 
   7  -9   8 57412.1 4003.78  12 
  -7   9  -8 58860.8 2318.06   5 
  -7   9  -8 55715.5 3649.00  11 
  -7   9  -8 56145.5 2275.36   9 
  -7  -9  -8 58029.5 2575.96   8 
  -7  -9  -9 5820.52 946.256   8 
  -7   9  -9 4838.97 788.861   9 
  -7   9  -9 6042.34 893.289   4 
  -7   9  -9 5187.97 810.315   5 
   7  -9   9 3810.81 1509.65  12 
  -7  -9  -9 5052.23 828.849  13 
  -7  -9 -10 7777.90 949.955  13 
  -7   9 -10 5091.96 757.440   5 
  -7   9 -10 5884.56 872.914   4 
  -7  -9 -10 4621.05 909.774   8 
   7  -9  10 9052.85 1844.52  12 
  -7   9 -11 2668.99 749.105   4 
  -7  -9 -11 1351.61 613.526  13 
  -7  -9 -12 12915.3 1240.89  13 
  -7   9 -12 15054.1 1336.19   4 
  -7   9 -12 15076.7 1161.96  10 
  -7  -9 -13 21047.3 1488.73  13 
  -7   9 -13 18820.2 1462.46   4 
  -7   9 -13 23123.7 1383.68  10 
  -7   9 -14-463.979 497.061   4 
  -7  -9 -14 523.229 494.811  13 
  -7   9 -15 6792.22 766.235   4 
  -7  -9 -15 6778.39 790.273  13 
  -7   9 -16 6419.36 641.697   4 
  -7 -11  16 14285.1 880.900   8 
   7  11 -16 14532.0 889.495   3 
   7  11 -15 1422.47 482.262   3 
  -7 -11  15 1255.39 504.343   8 
  -7 -11  14 38502.2 1871.70   8 
   7  11 -14 35854.9 1839.08   3 
   7  11 -13 8423.11 950.368   4 
  -7 -11  13 9200.49 1100.17   8 
   7  11 -12 66601.6 2569.04   4 
  -7 -11  12 65243.8 2780.74   8 
   7  11 -11 18915.6 1432.36   4 
  -7 -11  11 18669.7 1597.44   8 
   7  11 -11 18958.2 1352.69   7 
   7  11 -10 2142.59 672.521   4 
   7  11 -10 1509.54 695.004   6 
   7  11 -10 1233.79 550.558   7 
  -7 -11  10 1674.70 797.853   8 
  -7 -11   9 33861.9 3520.58  12 
   7  11  -9 38388.7 3535.52  11 
   7  11  -9 35181.8 1987.29   6 
  -7 -11   9 35547.2 2132.55   8 
   7  11  -9 38099.0 1923.81   4 
  -7 -11   9 35943.5 3283.76  14 
  -7 -11   8 594.384 645.395  12 
   7  11  -8 195.559 417.868   6 
  -7 -11   8 47.7772 565.816   8 
   7  11  -8-1662.04 799.918  11 
   7  11  -8 921.153 514.044   4 
  -7 -11   8-1416.99 658.983  14 
  -7 -11   7 92343.4 3269.75   8 
   7  11  -7 91588.4 2956.88   6 
  -7 -11   7 87931.6 5257.81  12 
   7  11  -7 101285. 5386.91  11 
  -7 -11   7 88489.2 4933.95  14 
  -7 -11   6 2026.19 1244.30  12 
   7  11  -6 1139.17 1085.54  11 
   7  11  -6 2641.21 602.362   6 
  -7 -11   6 2997.22 779.022   8 
   7 -11  -6 2186.83 486.106   2 
  -7 -11   6 2109.76 747.946  14 
  -7 -11   5 14746.2 1968.55  14 
   7  11  -5 18435.4 2086.27  11 
   7  11  -5 14130.0 1095.71   6 
   7 -11  -5 16651.2 1182.96   2 
  -7 -11   5 14687.4 1305.73   8 
   7  11  -4 84940.6 2579.60   6 
   7  11  -4 86075.2 4361.66  11 
  -7 -11   4 87259.8 3014.66   8 
  -7 -11   4 85600.7 4458.80  14 
   7  11  -3 7629.74 1354.66  11 
  -7 -11   3 9350.12 1531.52  14 
   7  11  -2 136613. 5032.32  11 
  -7 -11   2 134814. 5333.39  14 
   7  11  -1 45533.3 2799.83  11 
  -7 -11   1 45300.4 3034.18  14 
  -7  11   0 71545.4 3976.13  11 
   7  11   0 80946.6 3567.81  11 
  -7 -11   0 79545.7 3955.63  14 
   7  11   1 4261.64 869.497  11 
  -7  11  -1 5150.78 1252.49  11 
  -7 -11  -1 4785.87 983.485  14 
  -7  11  -2 15427.1 1980.90  11 
  -7 -11  -2 12378.2 1482.55  14 
  -7  11  -3 36992.4 3006.67  11 
  -7 -11  -3 34965.4 2378.79  14 
   7 -11   4 8657.22 1286.67  12 
  -7 -11  -4 7908.87 833.596  13 
  -7 -11  -4 6175.60 912.691   8 
  -7  11  -4 5455.06 1437.28  11 
  -7  11  -4 7319.14 846.671   4 
   7  11   4 8603.06 1386.14   1 
  -7 -11  -5 6658.99 748.450  13 
  -7  11  -5 6506.93 1313.36  11 
   7 -11   5 5592.83 1204.44  12 
  -7  11  -5 7167.95 907.118   4 
  -7 -11  -5 7010.29 978.275   8 
  -7 -11  -6 20820.4 1329.53  13 
   7 -11   6 16345.6 2165.61  12 
  -7  11  -6 19304.1 2262.33  11 
  -7 -11  -6 19393.9 1544.11   8 
  -7  11  -6 19078.4 1418.72   4 
  -7  11  -6 17230.4 1259.12   5 
  -7  11  -7 50825.1 2299.94   4 
  -7 -11  -7 49218.3 2077.40  13 
   7 -11   7 51712.7 3819.49  12 
  -7  11  -7 53531.0 2291.17   5 
  -7  11  -7 48950.5 3651.87  11 
  -7  11  -7 49232.0 2077.24   9 
  -7 -11  -7 51278.0 2456.83   8 
  -7  11  -8 96478.2 3224.10   4 
  -7 -11  -8 94585.5 2937.02  13 
   7 -11   8 91634.2 5238.25  12 
  -7  11  -8 94664.7 3120.12   5 
  -7  11  -8 89903.4 5044.42  11 
  -7  11  -8 90244.9 2861.57   9 
  -7 -11  -8 95277.6 3432.72   8 
  -7 -11  -9 10930.5 1079.47  13 
  -7  11  -9 10262.9 1161.46   4 
  -7 -11  -9 12634.4 1370.93   8 
  -7  11  -9 12911.3 1198.84   5 
  -7 -11 -10 69842.1 2631.11  13 
  -7  11 -10 71884.3 2870.36   4 
  -7 -11 -10 64573.2 2908.79   8 
  -7  11 -10 68479.2 2669.65   5 
  -7  11 -11 16103.1 1435.99   4 
  -7 -11 -11 16198.7 1298.75  13 
  -7  11 -12 22314.9 1606.89   4 
  -7 -11 -12 22687.7 1520.89  13 
  -7  11 -13 3660.16 741.751   4 
  -7 -11 -13 2780.89 660.842  13 
  -7  11 -14 513.551 339.774   4 
  -7 -11 -14 593.419 428.903  13 
  -7  11 -15 2494.72 530.966   4 
  -7 -11 -15 2541.42 493.138  13 
  -7 -13  15 3843.60 533.305   8 
   7  13 -15 3763.76 497.570   3 
   7  13 -14 24480.8 1378.91   3 
  -7 -13  14 24584.0 1373.64   8 
   7  13 -13 634.679 332.363   4 
  -7 -13  13 63.8065 416.573   8 
   7  13 -13 483.555 466.385   3 
  -7 -13  12 23831.8 1666.27   8 
   7  13 -12 23621.5 1436.84   4 
  -7 -13  11 554.597 681.063   8 
   7  13 -11 1129.63 420.636   7 
   7  13 -11 303.869 388.197   4 
   7  13 -10 27930.3 1794.51   6 
   7  13 -10 28048.0 1674.86   7 
  -7 -13  10 30495.1 2019.40   8 
   7  13 -10 30053.5 1677.48   4 
  -7 -13   9 1660.19 790.760   8 
   7  13  -9 1376.29 609.388   6 
  -7 -13   8 17289.0 1588.60   8 
   7  13  -8 15756.6 1362.43   6 
   7  13  -7 284.640 826.339  11 
  -7 -13   7 2900.66 1159.68  14 
   7  13  -7 3101.07 761.745   6 
  -7 -13   7 2326.45 821.770   8 
   7  13  -6 22306.8 2664.28  11 
   7  13  -6 22250.7 1519.82   6 
  -7 -13   6 23720.6 2630.44  14 
  -7 -13   6 20801.1 1681.54   8 
  -7 -13   5-185.914 671.273  14 
   7  13  -5 1884.89 579.162   6 
  -7 -13   5 1450.34 648.819   8 
   7  13  -4 88561.2 2795.13   6 
  -7 -13   4 90687.5 4992.06  14 
  -7 -13   4 89162.4 3235.37   8 
   7  13  -4 93910.8 4953.78  11 
   7  13  -3 5680.30 787.852   6 
   7  13  -3 8795.11 1580.30  11 
  -7  13   3 7623.43 1522.08  11 
  -7 -13   3 8050.23 1087.53   8 
  -7 -13   3 4858.32 1425.14  14 
  -7  13   2 86614.0 4865.77  11 
   7  13  -2 97797.7 4685.04  11 
  -7 -13   2 92659.3 3262.47   8 
  -7 -13   2 96787.8 4967.39  14 
  -7  13   1 15787.5 2346.95  11 
   7  13  -1 17395.7 2053.91  11 
  -7 -13   1 16783.4 1429.81   8 
  -7 -13   1 15987.8 2056.31  14 
   7  13   0 11046.4 1577.89  11 
  -7  13   0 15060.7 2041.92  11 
  -7 -13   0 10834.4 1591.25  14 
  -7 -13   0 11784.4 1196.47   8 
  -7 -13  -1-855.294 371.253  13 
  -7 -13  -1-158.860 322.732  14 
  -7  13  -1 914.576 493.978  11 
  -7 -13  -1-584.637 534.654   8 
  -7  13  -1 474.195 465.156   4 
  -7 -13  -2 7425.32 1436.49  14 
  -7  13  -2 10488.8 1764.46  11 
  -7 -13  -2 10581.9 916.476  13 
  -7  13  -2 10031.0 1037.67   4 
  -7 -13  -2 9188.62 1103.32   8 
  -7  13  -3 29033.5 2846.19  11 
  -7 -13  -3 30609.8 1554.32  13 
  -7  13  -3 36269.2 1886.57   4 
  -7 -13  -3 31998.9 1998.25   8 
  -7  13  -4-900.799 912.701  11 
  -7 -13  -4 471.062 367.888  13 
  -7  13  -4 1014.15 524.081   4 
  -7 -13  -4 55.5921 514.259   8 
  -7  13  -5 635.433 1071.69  11 
  -7 -13  -5 2656.33 544.411  13 
  -7  13  -5 2773.19 664.695   4 
  -7 -13  -5 3117.50 841.335   8 
  -7 -13  -6 102995. 2951.53  13 
  -7  13  -6 90511.2 5241.14  11 
  -7  13  -6 101966. 3295.44   4 
  -7  13  -6 100416. 3247.43   5 
  -7 -13  -6 93184.0 3390.63   8 
  -7 -13  -7 18318.5 1290.19  13 
  -7  13  -7 14835.5 2441.67  11 
  -7  13  -7 18495.7 1515.48   4 
  -7 -13  -7 16243.5 1530.34   8 
  -7  13  -7 15626.7 1377.76   5 
  -7 -13  -8 109703. 3180.55  13 
  -7  13  -8 116564. 3577.38   5 
  -7 -13  -8 115361. 3838.73   8 
  -7  13  -8 110510. 3540.00   4 
  -7 -13  -9 890.880 712.642   8 
  -7  13  -9 1161.58 572.340   5 
  -7  13  -9 498.842 686.497   4 
  -7 -13  -9 1076.19 495.815  13 
  -7 -13 -10 47615.9 2085.07  13 
  -7  13 -10 48667.9 2370.56   4 
  -7 -13 -10 45579.4 2380.62   8 
  -7  13 -10 48516.3 2268.37   5 
  -7  13 -11 4473.30 884.348   4 
  -7 -13 -11 3831.82 685.353  13 
  -7  13 -12 25914.1 1647.88   4 
  -7 -13 -12 27214.3 1488.66  13 
  -7  13 -13 397.096 338.262   4 
  -7 -13 -13 267.781 340.164  13 
  -7  13 -14 1734.11 528.620   4 
  -7 -13 -14 1650.38 365.472  13 
  -7  13 -15 657.052 283.029   4 
  -7 -15  14 28382.9 1210.59   8 
   7  15 -14 28224.5 1198.22   3 
  -7 -15  13 1037.09 433.097   8 
   7  15 -13 902.559 414.048   3 
  -7 -15  12 23840.1 1473.03   8 
   7  15 -11 17304.3 1156.85   7 
  -7 -15  11 18565.6 1482.72   8 
   7  15 -10 4904.61 726.258   7 
   7  15 -10 4959.78 904.056   6 
  -7 -15  10 5948.27 1019.38   8 
   7  15  -9 60159.5 2550.28   6 
  -7 -15   9 58014.2 2650.34   8 
   7  15  -8 1201.21 636.976   6 
  -7 -15   8 702.114 828.826   8 
   7  15  -7 39246.0 2084.24   6 
  -7 -15   7 37244.9 2250.98   8 
   7  15  -6 15463.4 1335.93   6 
  -7 -15   6 16387.2 1541.31   8 
   7  15  -5 35544.8 1928.75   6 
  -7 -15   5 36754.6 2257.93   8 
   7  15  -4 9939.07 1697.08  11 
  -7  15   4 9394.72 1735.82  11 
  -7 -15   4 11188.9 2075.21  14 
   7  15  -4 11000.0 1129.83   6 
  -7 -15   4 9737.07 1290.87   8 
  -7  15   3 33037.1 3138.15  11 
   7  15  -3 32535.8 3027.17  11 
  -7 -15   3 39734.5 3417.33  14 
   7  15  -3 33815.3 1804.61   6 
  -7 -15   3 31891.0 2123.72   8 
   7  15  -2 81359.9 4604.90  11 
  -7  15   2 82708.2 5125.60  11 
  -7 -15   2 87832.4 5114.82  14 
  -7 -15   2 85091.6 3316.21   8 
   7  15  -2 81868.1 2714.28   6 
  -7  15   1 17279.1 2369.92  11 
  -7 -15   1 14802.6 2111.51  14 
  -7 -15   1 13384.7 1424.97   8 
  -7  15   1 13714.2 1287.25   4 
  -7  15   0 40799.0 2041.01   4 
  -7 -15   0 43341.8 2397.76   8 
  -7  15   0 38818.3 3546.64  11 
  -7 -15  -1 4945.81 1243.83  14 
  -7  15  -1 5832.62 930.103   4 
  -7 -15  -1 5499.41 997.463   8 
  -7  15  -1 6618.47 1424.19  11 
  -7  15  -2 2403.57 650.316   4 
  -7 -15  -2 1774.32 813.061   8 
  -7  15  -2 2133.91 1001.75  11 
  -7  15  -3 27293.7 1751.90   4 
  -7 -15  -3 27684.4 1945.96   8 
  -7  15  -3 25714.5 2997.05  11 
  -7 -15  -4 1754.68 440.319  13 
  -7  15  -4 1030.71 637.675   4 
  -7 -15  -4 1952.88 705.368   8 
  -7  15  -4 1567.44 1180.88  11 
  -7 -15  -5 1065.03 720.771   8 
  -7  15  -5 1060.63 587.514   5 
  -7  15  -5 763.607 560.394   4 
  -7 -15  -5 1014.02 294.618  13 
  -7 -15  -6 21396.9 1367.96  13 
  -7  15  -6 21326.8 1623.29   5 
  -7 -15  -6 21761.4 1751.19   8 
  -7  15  -6 20569.5 1558.41   4 
  -7 -15  -7 2631.49 915.000   8 
  -7  15  -7 2036.10 725.126   5 
  -7  15  -7 3182.85 824.442   4 
  -7 -15  -7 3124.77 576.809  13 
  -7 -15  -8 38146.1 1792.99  13 
  -7  15  -8 42499.0 2183.50   4 
  -7 -15  -8 39871.3 2249.97   8 
  -7  15  -8 39117.0 2108.24   5 
  -7 -15  -9 6697.07 813.250  13 
  -7  15  -9 8947.58 1071.88   4 
  -7  15  -9 5970.57 911.301   5 
  -7 -15  -9 7416.34 1067.76   8 
  -7  15  -9 7705.72 897.889   6 
  -7 -15 -10 38056.0 1704.23  13 
  -7  15 -10 41548.9 2086.43   4 
  -7 -15 -10 40866.7 2091.88   8 
  -7  15 -10 40393.4 1989.05   5 
  -7 -15 -11 1498.17 418.469  13 
  -7  15 -11 2632.54 686.822   4 
  -7 -15 -12 9172.08 784.666  13 
  -7  15 -12 9100.68 918.709   4 
  -7 -15 -13 12201.8 746.935  13 
  -7  15 -13 13425.1 950.736   4 
  -7  15 -14 7.44224 184.993   4 
  -7 -17  13 2727.40 404.404   8 
   7  17 -12 13391.3 883.629   3 
  -7 -17  12 13757.5 943.472   8 
   7  17 -11 10988.8 810.036   7 
  -7 -17  11 9976.10 927.440   8 
   7  17 -10 3429.75 696.062   6 
  -7 -17  10 3355.02 749.430   8 
   7  17 -10 2737.60 487.559   7 
   7  17  -9 50264.7 2165.52   6 
  -7 -17   9 53586.9 2370.98   8 
  -7 -17   8 705.250 682.540   8 
   7  17  -8 131.998 527.356   6 
   7  17  -7 67876.7 2653.55   6 
  -7 -17   7 61832.1 2761.20   8 
   7  17  -6 23455.7 1614.06   6 
  -7 -17   6 22831.8 1820.02   8 
   7  17  -5 21264.6 1521.76   6 
  -7 -17   5 21109.3 1674.00   8 
   7  17  -4 50658.5 2258.58   6 
  -7 -17   4 51783.2 2631.34   8 
   7  17  -3 47344.5 2131.09   6 
  -7 -17   3 44341.8 2471.69   8 
   7  17  -2 24744.1 1556.82   6 
  -7  17   2 26307.6 1620.20   4 
  -7 -17   2 22083.9 1834.95   8 
   7  17  -1 15111.9 1233.42   6 
  -7  17   1 16182.2 1325.69   4 
  -7 -17   1 15764.7 1546.82   8 
  -7  17   0 49939.0 2237.94   4 
  -7 -17   0 57117.6 2790.00   8 
  -7  17  -1 16.9811 416.637   4 
  -7 -17  -1-243.969 543.582   8 
  -7  17  -2 16715.6 1369.12   4 
  -7 -17  -2 15052.1 1499.36   8 
  -7  17  -3 15783.3 1367.99   4 
  -7 -17  -3 12723.8 1341.74   8 
  -7  17  -4 2160.42 768.380   5 
  -7  17  -4 2114.31 697.829   4 
  -7 -17  -4 1903.17 786.608   8 
  -7  17  -5 3154.20 708.614   4 
  -7  17  -5 1281.62 703.892   5 
  -7 -17  -5 2147.90 828.999   8 
  -7  17  -6 9939.68 1147.59   5 
  -7  17  -6 8350.35 1050.54   4 
  -7 -17  -6 9807.82 1193.54   8 
  -7  17  -7 192.632 376.266   4 
  -7  17  -7 63.8096 582.682   5 
  -7 -17  -7 33.5997 615.839   8 
  -7  17  -8 20326.1 1483.72   5 
  -7  17  -8 19490.7 1404.69   4 
  -7 -17  -8 21267.0 1595.63   8 
  -7  17  -9 887.844 451.166   6 
  -7  17  -9 264.524 476.634   4 
  -7  17  -9-127.023 370.054   5 
  -7 -17  -9-315.569 541.719   8 
  -7  17 -10 19765.0 1298.99   4 
  -7  17 -11 12101.6 962.829   4 
  -7  17 -12 1615.05 341.778   4 
  -7 -19  11 7391.77 623.653   8 
   7  19 -10-368.216 158.653   3 
  -7 -19  10-557.155 351.651   8 
   7  19 -10-327.995 224.470   7 
  -7 -19   9 20073.5 1244.40   8 
   7  19  -9 18089.3 1064.68   7 
  -7 -19   8 692.175 512.536   8 
   7  19  -8 968.438 442.276   6 
  -7 -19   7 51895.1 2263.65   8 
   7  19  -7 52061.0 2092.32   6 
  -7 -19   6 4022.26 858.232   8 
   7  19  -6 3057.66 703.987   6 
  -7 -19   5 14740.9 1375.97   8 
   7  19  -5 15849.8 1241.86   6 
  -7 -19   4 20330.2 1619.96   8 
   7  19  -4 23763.4 1500.92   6 
  -7 -19   3-789.430 697.925   8 
   7  19  -3 113.302 373.378   6 
  -7 -19   2 15617.5 1499.73   8 
   7  19  -2 16635.6 1239.38   6 
  -7 -19   1 1805.41 726.879   8 
   7  19  -1 2214.91 534.639   6 
  -7 -19   0 12058.2 1363.48   8 
  -7  19  -1 20749.0 1394.30   4 
  -7 -19  -1 18551.2 1647.97   8 
  -7  19  -2 3420.52 606.112   4 
  -7  19  -2 1971.28 659.418   5 
  -7 -19  -2 1859.33 827.791   8 
  -7  19  -3 25554.3 1695.58   5 
  -7  19  -3 27589.5 1595.13   4 
  -7 -19  -3 27049.0 1862.22   8 
  -7  19  -4 1518.76 523.204   4 
  -7  19  -4 1839.55 563.086   5 
  -7 -19  -4 1451.42 689.681   8 
  -7 -19  -5 18744.3 1486.05   8 
  -7  19  -5 19024.6 1328.28   4 
  -7  19  -5 20302.3 1486.16   5 
  -7 -19  -6 5926.78 922.415   8 
  -7  19  -6 7407.77 888.064   4 
  -7  19  -6 7525.11 944.662   5 
  -7  19  -7 5663.14 837.890   5 
  -7  19  -7 4700.46 667.655   4 
  -7 -19  -7 4930.49 795.183   8 
  -7 -19  -8 4844.26 749.785   8 
  -7  19  -8 4619.81 649.194   4 
  -7  19  -8 4960.33 718.433   5 
  -7  19  -8 4904.26 645.352   6 
  -7  19  -9-166.740 272.201   4 
  -7  19  -9 346.820 305.758   6 
  -7  19 -10 7252.54 617.009   4 
  -7 -21   8 855.065 315.488   8 
   7  21  -8 850.735 286.384   7 
  -7 -21   7 10154.6 843.966   8 
   7  21  -7 10274.6 793.616   6 
   7  21  -7 11397.4 831.402   7 
  -7 -21   6 841.770 472.544   8 
   7  21  -6 295.170 318.069   6 
  -7 -21   5 1844.05 534.906   8 
   7  21  -5 1214.76 422.864   6 
  -7 -21   4 199.474 431.379   8 
   7  21  -4 1176.16 415.974   6 
  -7 -21   3-59.2108 498.838   8 
  -7  21   3-2.06623 333.561   5 
   7  21  -3 288.105 336.962   6 
  -7 -21   2 3199.55 691.489   8 
  -7  21   2 3657.99 570.019   5 
   7  21  -2 3944.06 527.280   6 
  -7  21   1 8442.37 880.024   5 
  -7 -21   1 6702.07 905.842   8 
  -7  21   0 2047.04 573.104   5 
  -7 -21   0 1511.91 622.635   8 
  -7 -21  -1 50927.3 2184.55   8 
  -7  21  -1 48299.7 1985.91   5 
  -7  21  -2 499.133 402.652   5 
  -7 -21  -2-607.573 562.337   8 
  -7 -21  -3 67693.4 2420.50   8 
  -7  21  -3 64240.6 2295.08   5 
  -7  21  -4 1207.44 490.077   5 
  -7 -21  -4 477.240 546.868   8 
  -7 -21  -5 40922.8 1772.80   8 
  -7  21  -5 42669.6 1794.44   5 
  -7 -21  -6 4004.87 651.444   8 
  -7  21  -6 3334.23 428.594   4 
  -7  21  -6 3466.97 598.437   5 
  -7  21  -6 2990.18 558.879   6 
  -7 -21  -7 22376.3 1148.73   8 
  -7  21  -7 19878.9 1020.45   6 
  -7 -23   4 236.646 247.240   8 
   7  23  -4 245.834 222.626   7 
  -7 -23   3 3067.65 474.306   8 
   7  23  -3 3292.16 441.054   7 
  -7 -23   2 257.837 332.517   8 
   7  23  -2 153.369 151.533   7 
  -7 -23   1 17223.7 1014.36   8 
   7  23  -1 13303.3 761.352   7 
  -7 -23   0 1391.15 425.379   8 
  -7 -23  -1 23765.9 1167.87   8 
  -7  23  -1 21638.6 973.106   5 
  -7  23  -2 197.806 208.285   5 
  -7 -23  -2 139.585 321.790   8 
  -7  23  -3 40925.2 1307.68   5 
  -7 -23  -3 41692.5 1404.08   8 
  -7  23  -4 35.0011 217.978   6 
  -7 -23  -4 178.293 260.201   8 
   8   0 -18 5032.59 511.757  10 
   8   0 -17-116.548 316.957  10 
   8   0 -16 13.3950 416.701  10 
   8   0 -15 329.850 443.803   3 
   8   0 -15 52.9735 450.614  10 
   8   0 -14 26901.0 1771.27   3 
   8   0 -14 27184.9 1722.13  10 
   8   0 -13-431.351 443.695   3 
   8   0 -13-86.5171 493.562  10 
   8   0 -12 107702. 3300.18  10 
   8   0 -12 110744. 3608.43   3 
   8   0 -11-57.9248 368.117   3 
   8   0 -11 532.756 574.614  10 
  -8   0  10 121436. 5334.94  12 
   8   0 -10 119818. 3551.93   3 
   8   0 -10 115983. 3192.31  10 
  -8   0   9-878.677 571.105  12 
  -8   0   8 110540. 4518.41  12 
  -8   0   7-4.59368 462.269  14 
  -8   0   7-134.473 624.866  12 
  -8   0   6 239978. 5674.03  14 
   8   0  -6 226953. 4843.16   1 
  -8   0   6 224250. 5768.71  12 
   8   0  -5 160.796 283.808   1 
   8   0  -4 170018. 4246.29   1 
   8   0  -3-14.4264 468.720   1 
   8   0  -2 1213.83 627.587   1 
   8   0  -1 799.080 579.425   1 
   8   0   0 80302.7 3044.10   1 
   8   0   1-593.449 564.844   1 
   8   0   2 34172.5 2115.96   1 
   8   0   3 188.248 616.480   1 
  -8   0  -4 115996. 2137.91  11 
   8   0   4 99073.5 3633.55   1 
   8   0   5-30.8517 283.309   1 
   8   0   6 3759.42 802.917   1 
   8   0   7 335.639 330.052  12 
   8   0   8 22404.6 2100.45  12 
   8   0   9 830.469 745.096  12 
  -8   0  -9 61.2012 298.960   9 
   8   0  10 282479. 8172.07  12 
  -8   0 -10 270023. 4945.27   9 
  -8   0 -11-710.777 483.115  13 
  -8   0 -11-177.861 385.110  10 
  -8   0 -12 239006. 4910.67  13 
   8   0  12 226474. 8027.44  12 
  -8   0 -13 153.535 456.370  10 
  -8   0 -13-231.979 576.853  13 
  -8   0 -14 87988.0 2985.00  10 
  -8   0 -14 90087.2 3001.46  13 
  -8   0 -15 27.6293 533.409  10 
  -8   0 -16 30830.4 1605.64  10 
  -8   0 -17 323.049 368.894  10 
   8   2 -18 9147.53 639.957  10 
   8  -2 -18 10488.6 692.696  10 
   8  -2 -17-266.084 386.167  10 
   8   2 -17-409.062 320.353  10 
   8   2 -16 3226.28 608.342   3 
   8  -2 -16 1894.45 596.152  10 
   8   2 -16 2962.04 613.288  10 
   8  -2 -15 1611.59 617.377  10 
   8   2 -15 875.258 538.691  10 
   8   2 -15 787.416 488.400   3 
   8  -2 -14 3258.58 772.052  10 
   8   2 -14 4595.19 879.633  10 
   8   2 -14 2691.48 717.248   3 
   8   2 -13 605.936 515.231  10 
   8  -2 -13 703.251 576.282  10 
   8   2 -13-69.0383 467.959   3 
   8  -2 -13 957.908 525.896   3 
   8  -2 -12 28479.7 1725.50  10 
   8   2 -12 30035.8 1784.76  10 
  -8  -2  12 30503.5 2961.08  12 
   8   2 -12 29693.2 1931.21   3 
   8  -2 -12 30599.7 1868.57   3 
  -8  -2  11 2315.71 838.159  12 
   8   2 -11 1022.85 611.848   4 
   8   2 -11 1122.26 591.773  10 
   8  -2 -11 1313.74 488.283  10 
   8  -2 -11 1776.49 626.427   3 
   8   2 -11 1162.72 617.755   3 
   8  -2 -10 133134. 3446.65  10 
   8   2 -10 123858. 3296.98  10 
   8   2 -10 125469. 3593.22   4 
   8   2 -10 130924. 3687.67   3 
   8  -2 -10 126645. 3607.27   3 
  -8  -2  10 128580. 5686.35  12 
   8  -2  -9 34177.0 1687.78  10 
   8   2  -9 34197.7 1814.69   3 
   8  -2  -9 34782.3 1831.19   3 
  -8  -2   9 34360.2 2811.09  12 
   8   2  -9 36004.9 1856.57   4 
  -8  -2   8 277612. 7502.27  12 
  -8  -2   8 273487. 6400.54  14 
  -8  -2   7 24811.3 2213.04  12 
   8   2  -7 25200.7 1833.92   1 
  -8  -2   7 27178.9 2020.46  14 
  -8   2   7 24671.9 1778.97  14 
  -8  -2   6 210132. 5956.87  12 
   8   2  -6 196810. 4981.59   1 
  -8  -2   6 207510. 5413.09  14 
  -8  -2   5 44872.4 2673.48  12 
   8  -2  -5 49589.5 2232.07   1 
   8   2  -5 46737.9 2402.65   1 
  -8  -2   5 51126.9 2707.80  14 
   8  -2  -4 2075.96 541.292   1 
  -8  -2   4 1551.18 736.529  14 
   8  -2  -3 2144.09 671.959   1 
   8   2  -3 2348.55 757.144   1 
   8  -2  -2 24061.5 1697.39   1 
   8   2  -2 25842.8 1786.41   1 
   8   2  -1 63873.0 2802.21   1 
   8  -2  -1 68355.2 2807.04   1 
   8   2   0 36422.5 2170.14   1 
   8  -2   0 37236.9 2156.33   1 
   8  -2   1 49956.0 2517.81   1 
   8   2   1 51561.7 2545.24   1 
   8  -2   2 212424. 5194.57   1 
   8   2   2 200331. 5042.08   1 
   8   2   3 21330.9 1742.07   1 
   8  -2   3 23903.8 1845.96   1 
  -8   2  -4 156906. 3354.45  11 
   8   2   4 161346. 4674.98   1 
   8  -2   4 158762. 4625.68   1 
  -8   2  -5 573.813 272.975  11 
   8  -2   5-145.863 241.361   1 
   8   2   6 9440.03 1114.63   1 
   8  -2   6 10144.4 1424.94  12 
   8   2   7 1060.70 425.030   1 
   8   2   7 439.913 367.581  12 
   8  -2   7 877.909 624.952  12 
   8   2   8 22935.4 2067.79  12 
   8  -2   8 26359.0 2323.44  12 
   8  -2   9 10058.2 1588.54  12 
   8   2   9 10722.8 1490.67  12 
  -8  -2  -9 10585.8 1025.34  13 
  -8   2  -9 11293.8 1037.76   9 
  -8  -2  -9 8925.27 844.886   9 
   8  -2  10 56622.2 3755.13  12 
   8   2  10 51191.8 3440.53  12 
  -8  -2 -10 59221.7 2315.48  13 
  -8   2 -10 63963.0 2482.42   9 
  -8  -2 -10 54949.2 2224.51   9 
  -8  -2 -10 57171.0 2189.44  10 
   8   2  11 1195.48 814.310  12 
  -8   2 -11-165.613 594.915  13 
  -8  -2 -11 75.7214 351.795  13 
  -8  -2 -11-6.21242 372.860  10 
  -8   2 -11 432.052 343.699  10 
  -8   2 -12 40673.7 2016.73  13 
  -8  -2 -12 39883.8 2032.82  13 
  -8   2 -12 38445.4 1989.37  10 
  -8  -2 -12 39657.0 2003.37  10 
  -8  -2 -13 1740.61 627.081  13 
  -8   2 -13 1875.58 721.283  13 
  -8  -2 -13 1105.58 532.590  10 
  -8   2 -13 1629.00 672.849  10 
  -8  -2 -14 53060.4 2370.30  13 
  -8  -2 -14 54912.4 2341.36  10 
  -8   2 -14 56515.9 2400.83  10 
  -8  -2 -15 2895.96 720.317  13 
  -8  -2 -15 1986.29 647.608  10 
  -8   2 -15 2143.81 629.920  10 
  -8  -2 -16 34413.0 1652.53  10 
  -8   2 -16 34471.1 1670.86  10 
  -8   2 -17 2073.40 488.464  10 
  -8  -2 -17 1950.42 464.299  10 
   8  -4 -18 20894.6 897.725  10 
  -8  -4  17 754.783 375.194   8 
   8   4 -17 753.333 359.793  10 
   8  -4 -17 301.658 359.005  10 
   8   4 -16 17697.3 1222.25   3 
   8   4 -16 17528.4 1146.78  10 
   8  -4 -16 14845.9 1113.32  10 
   8   4 -15 1803.83 594.817  10 
   8  -4 -15 2188.45 593.748  10 
   8   4 -15 2003.82 666.260   3 
   8  -4 -14-128.400 531.478  10 
   8   4 -14 883.551 493.675  10 
   8   4 -14 500.466 487.598   3 
   8  -4 -13 4958.20 883.890  10 
   8   4 -13 4673.59 847.393  10 
   8   4 -13 4150.75 882.694   3 
   8  -4 -12 17517.5 1389.02  10 
   8   4 -12 15766.1 1300.29  10 
  -8  -4  12 18314.2 2601.29  12 
   8   4 -12 15127.7 1401.93   3 
   8   4 -12 15827.1 1435.72   4 
  -8  -4  11 1970.86 940.418  12 
   8   4 -11 1938.53 645.354   4 
   8  -4 -11 3027.14 670.523  10 
   8   4 -11 2569.68 623.725  10 
   8   4 -11 2690.40 797.038   3 
   8  -4 -11 1180.72 482.943   3 
   8  -4 -10 69908.5 2513.51  10 
   8   4 -10 69398.3 2462.55  10 
   8   4 -10 68134.7 2653.68   4 
   8  -4 -10 70911.3 2665.38   3 
  -8  -4  10 71142.3 4417.63  12 
   8   4  -9 1895.19 448.527   4 
   8  -4  -9 2846.80 537.852  10 
   8   4  -9 2620.84 596.147  10 
   8  -4  -9 4031.79 655.605   3 
  -8  -4   9 2415.20 1203.41  12 
   8   4  -8 39946.1 3249.17  11 
  -8  -4   8 43109.7 3190.67  12 
  -8  -4   8 40919.4 2668.22  14 
  -8  -4   7 29443.1 2527.32  12 
   8   4  -7 36409.6 2884.42  11 
  -8  -4   7 33863.0 2373.64  14 
  -8  -4   6 2349.66 733.433  12 
  -8  -4   6-5.35295 498.186  14 
   8   4  -6 1078.10 933.714  11 
  -8  -4   5 153017. 4800.04  14 
   8  -4  -5 156984. 3726.50   1 
  -8  -4   5 155252. 5248.22  12 
   8   4  -5 154191. 5168.06  11 
  -8  -4   4 30926.3 2158.29  14 
   8  -4  -4 28414.4 1692.48   1 
  -8  -4   4 29417.2 2283.00  12 
   8   4  -4 29771.4 2208.10  11 
  -8  -4   3 80763.3 3339.77  14 
   8  -4  -3 77973.4 2860.66   1 
   8   4  -3 76618.5 3265.46  11 
  -8  -4   2 57270.0 2748.78  14 
   8  -4  -2 58804.2 2597.37   1 
   8   4  -2 63920.0 2839.25  11 
  -8  -4   1 389490. 6901.96  14 
   8  -4  -1 377730. 6614.95   1 
   8   4  -1 383425. 6440.00  11 
  -8  -4   0 318987. 6112.70  14 
   8  -4   0 314379. 6224.91   1 
   8   4   0 309073. 5427.66  11 
   8   4   1 63239.5 2919.01   1 
   8  -4   1 68248.7 2983.45   1 
  -8  -4  -2 394312. 6439.54  14 
   8   4   2 374680. 7202.48   1 
   8  -4   2 392076. 7231.15   1 
  -8  -4  -3 11308.1 1120.97  14 
   8  -4   3 11349.4 1346.76   1 
   8   4   3 9611.42 1222.05   1 
  -8   4  -4 123037. 3561.06  11 
  -8  -4  -4 132970. 3502.36  14 
   8   4   4 122688. 4178.99   1 
   8  -4   4 122711. 4165.44  12 
  -8   4  -5 6978.98 867.250  11 
   8  -4   5 7784.13 1117.97  12 
  -8   4  -6 159791. 4191.39  11 
   8   4   6 154909. 4506.86   1 
   8  -4   6 157212. 5204.64  12 
   8  -4   7 3981.26 975.872  12 
   8   4   7 4282.56 900.447  12 
   8  -4   8 12034.2 1778.32  12 
   8   4   8 9696.64 1421.34  12 
  -8  -4  -9 7149.29 812.828  13 
  -8   4  -9 6821.36 878.705   9 
  -8   4  -9 6290.59 746.443   4 
   8  -4   9 6644.77 1418.99  12 
   8   4   9 6751.35 1159.86  12 
  -8   4 -10 2537.73 696.376   9 
  -8  -4 -10 1593.11 504.190  10 
  -8   4 -10 3202.11 583.454   4 
   8  -4  10 2413.73 1138.35  12 
   8   4  10 1134.82 496.505  12 
  -8  -4 -10 2286.44 650.502  13 
  -8  -4 -11 12088.8 1229.27  13 
  -8   4 -11 11629.2 1104.23  10 
  -8  -4 -11 11826.4 1098.33  10 
  -8   4 -11 12575.6 1174.86   4 
   8  -4  11 13817.9 2060.04  12 
  -8  -4 -12 15581.9 1375.93  13 
  -8   4 -12 16382.7 1316.47   4 
  -8  -4 -12 14805.9 1263.69  10 
  -8   4 -12 15554.0 1319.37  10 
  -8  -4 -13 2198.81 723.578  13 
  -8   4 -13 1586.48 497.456   4 
  -8   4 -13 3039.61 743.406  10 
  -8  -4 -13 1778.04 577.950  10 
  -8  -4 -14 16456.8 1396.19  13 
  -8   4 -14 18959.3 1348.57   4 
  -8   4 -14 18335.9 1385.79  10 
  -8  -4 -14 16527.7 1306.87  10 
  -8  -4 -15 3182.78 710.453  13 
  -8  -4 -15 3067.97 652.527  10 
  -8   4 -15 3779.52 743.451  10 
  -8   4 -16 9034.12 833.258  10 
  -8  -4 -16 7442.54 794.621  10 
  -8  -4 -17 8824.63 687.841  10 
  -8   4 -17 8619.88 691.531  10 
   8   6 -17 13503.0 844.682   3 
   8  -6 -17 14804.2 857.528  10 
  -8  -6  17 14181.8 858.224   8 
   8   6 -16 4189.86 657.054   3 
   8  -6 -16 4402.68 595.820  10 
   8   6 -16 4278.24 500.061  10 
  -8  -6  16 4615.74 621.916   8 
   8   6 -15 21079.6 1510.58   3 
   8   6 -15 21486.8 1259.57  10 
   8  -6 -15 20994.8 1349.44  10 
   8   6 -14 157.499 597.510   3 
   8  -6 -14 1290.70 555.752  10 
   8   6 -14 971.905 460.347  10 
   8   6 -13 26785.2 1806.14   4 
   8   6 -13 25285.5 1780.79   3 
   8  -6 -13 26298.0 1658.93  10 
   8   6 -13 25807.4 1575.35  10 
   8   6 -12 577.791 599.167   4 
   8   6 -12 485.894 484.275  10 
   8  -6 -12 848.422 526.999  10 
   8   6 -12-43.9835 507.345   3 
   8  -6 -11 2683.89 595.187  10 
   8   6 -11 3205.64 677.368  10 
   8   6 -11 3703.50 764.657   4 
   8   6 -10 19563.1 2604.16  11 
   8  -6 -10 15996.0 1240.56  10 
   8   6 -10 17141.9 1267.35  10 
  -8  -6  10 17933.0 2338.74  12 
   8   6 -10 16642.1 1380.97   4 
  -8  -6   9 1584.94 674.099  14 
  -8  -6   9 1282.37 1000.47  12 
   8   6  -9 1879.55 410.349   7 
   8   6  -9 2790.39 1080.93  11 
   8  -6  -9 2295.17 530.368  10 
   8   6  -9 1838.03 509.610   4 
   8   6  -8 7943.48 1468.44  11 
   8   6  -8 5122.93 742.732   6 
  -8  -6   8 7010.53 1260.81  14 
  -8  -6   8 5075.92 1231.53  12 
   8   6  -7 7656.49 1464.33  11 
  -8  -6   7 6424.84 1099.90  14 
  -8  -6   7 4467.12 1187.01  12 
   8   6  -6 3716.69 1072.21  11 
  -8  -6   6 6445.40 1133.71  14 
  -8  -6   6 3617.52 1066.28  12 
  -8  -6   5 75909.3 3633.57  14 
  -8  -6   5 76130.0 3939.13  12 
   8   6  -5 84112.8 3953.34  11 
  -8  -6   4 4497.33 997.463  14 
  -8  -6   4 3355.31 1022.81  12 
  -8  -6   3 36592.1 2417.76  14 
   8   6  -3 34453.5 2362.76  11 
  -8  -6   2 310691. 6744.14  14 
   8   6  -2 315937. 6400.05  11 
  -8  -6   1 185563. 5061.51  14 
   8   6  -1 189380. 4721.29  11 
  -8  -6   0 224367. 5412.19  14 
   8   6   0 230969. 4896.62  11 
  -8  -6  -1 39941.1 2289.45  14 
   8   6   1 41216.4 1959.60  11 
   8   6   2 361049. 7395.79   1 
  -8  -6  -2 362519. 6541.63  14 
   8   6   2 356055. 5099.74  11 
   8  -6   2 346990. 6369.57  12 
   8   6   3 20598.5 1883.43   1 
  -8  -6  -3 16693.7 1421.43  14 
  -8   6  -4 200204. 5232.32  11 
   8   6   4 204346. 5704.52   1 
   8  -6   4 201226. 5514.73  12 
  -8  -6  -4 202446. 4493.44  14 
  -8   6  -5 31223.0 2116.38  11 
   8   6   5 29281.1 2126.89   1 
   8  -6   5 33097.4 2411.34  12 
  -8   6  -6 63070.0 3083.78  11 
   8  -6   6 61543.4 3464.85  12 
   8   6   7 76623.6 3438.54  12 
   8  -6   7 73523.1 3974.91  12 
  -8   6  -8 11700.5 1099.08   4 
  -8  -6  -8 11297.9 1038.79  13 
  -8   6  -8 11885.8 1071.46   9 
  -8  -6  -8 14004.4 1280.54   8 
   8   6   8 13856.7 1508.80  12 
   8  -6   8 9723.79 1629.24  12 
  -8   6  -9 80744.5 2758.76   4 
  -8  -6  -9 75496.1 2626.74  13 
  -8  -6  -9 76928.2 2422.69  10 
  -8   6  -9 71449.5 2630.45   9 
  -8  -6  -9 74935.3 2890.82   8 
   8  -6   9 68544.7 4366.55  12 
  -8  -6 -10 1274.57 452.811  10 
  -8   6 -10 1546.85 488.998  10 
  -8   6 -10 1316.22 574.338   9 
  -8   6 -10 629.964 504.285   4 
   8  -6  10 1312.01 1030.29  12 
  -8  -6 -10 973.748 471.383  13 
  -8  -6 -11 37011.5 2016.05  13 
  -8  -6 -11 39888.2 1902.22  10 
  -8   6 -11 36914.6 1870.04  10 
  -8   6 -11 37949.7 2003.06   4 
   8  -6  11 35848.6 3370.73  12 
  -8  -6 -12 10661.2 1184.25  13 
  -8   6 -12 10142.2 1109.11   4 
  -8   6 -12 9565.32 1030.42  10 
  -8  -6 -12 9581.66 981.179  10 
  -8  -6 -13 763.244 630.483  13 
  -8   6 -13-128.858 381.642   4 
  -8   6 -13 420.499 528.928  10 
  -8  -6 -13 148.674 464.963  10 
  -8  -6 -14 1290.15 582.908  13 
  -8   6 -14 1196.40 522.820   4 
  -8   6 -14 1942.22 539.493  10 
  -8  -6 -14 1694.79 567.576  10 
  -8  -6 -15 1754.18 557.853  13 
  -8   6 -15 1719.89 475.923  10 
  -8  -6 -15 339.776 347.677  10 
  -8   6 -15 516.572 462.226   4 
  -8   6 -16 5431.41 630.377  10 
  -8  -6 -16 6462.16 678.586  10 
  -8  -8  17 22230.1 962.506   8 
   8   8 -17 23767.7 1002.41   3 
   8   8 -16 299.844 443.758   3 
  -8  -8  16-161.820 301.940   8 
   8  -8 -16-57.2831 202.662  10 
   8   8 -15 38126.2 1886.11   3 
  -8  -8  15 38471.7 1818.23   8 
   8  -8 -15 35500.7 1547.79  10 
   8   8 -14-381.391 603.291   3 
  -8  -8  14 957.445 566.774   8 
   8  -8 -14 551.384 338.882  10 
   8  -8 -13 48227.9 2089.88  10 
   8   8 -13 49052.9 2330.06   4 
   8   8 -13 50570.5 2469.25   3 
   8   8 -12-25.8792 582.287   4 
   8  -8 -12 44.3018 272.016  10 
   8   8 -11 44723.8 2231.59   4 
   8  -8 -11 45090.1 2096.68  10 
   8   8 -10 19909.8 2773.32  11 
   8  -8 -10 18577.2 1356.05  10 
   8   8 -10 20377.9 1467.29   7 
   8   8 -10 19354.2 1446.79   4 
  -8  -8  10 15586.0 2266.85  12 
  -8  -8   9 11189.4 1984.61  12 
   8   8  -9 13793.8 1258.73   6 
   8   8  -9 13953.2 1111.07   7 
   8   8  -9 12608.9 1938.53  11 
   8  -8  -9 12085.7 1013.34  10 
  -8  -8   9 12205.8 1969.12  14 
   8   8  -9 13125.9 1148.98   4 
  -8  -8   8 14651.5 2232.29  12 
   8   8  -8 17971.5 1348.86   6 
   8   8  -8 15951.9 2214.98  11 
   8  -8  -8 16235.5 1169.97  10 
  -8  -8   8 18375.3 2045.25  14 
   8   8  -8 15761.0 1206.99   4 
   8   8  -7 6146.23 1089.64  11 
  -8  -8   7 6486.43 874.087   8 
   8   8  -7 6539.87 759.625   6 
  -8  -8   7 5005.20 1082.73  14 
  -8  -8   7 4864.79 1264.34  12 
  -8  -8   6 1252.31 619.669  14 
  -8  -8   6 990.208 956.891  12 
   8   8  -6 186.445 379.082  11 
  -8  -8   5 79645.6 4018.27  14 
  -8  -8   5 76094.9 4223.87  12 
   8   8  -5 77074.7 4025.87  11 
  -8  -8   4 10346.2 1502.40  14 
   8   8  -4 10047.0 1497.54  11 
  -8  -8   3 125639. 4721.17  14 
   8   8  -3 134423. 4740.11  11 
  -8  -8   2 906.945 693.602  14 
   8   8  -2 1080.06 581.608  11 
  -8  -8   1 24764.9 2058.30  14 
   8   8  -1 24397.3 1834.13  11 
  -8  -8   0 15501.5 1584.66  14 
   8  -8   0 16740.9 1206.14  12 
   8   8   0 17772.1 1511.33  11 
  -8  -8  -1 265.433 424.970  14 
   8  -8   1 799.984 423.812  12 
   8   8   1 146.381 351.582  11 
  -8  -8  -2 10798.4 1264.50  14 
   8  -8   2 10170.4 1143.39  12 
   8  -8   3 33384.8 2221.44  12 
  -8  -8  -3 33426.1 2079.48  14 
   8   8   3 35741.7 2554.49   1 
  -8   8  -3 32657.2 2411.03  11 
   8  -8   4 19356.0 1828.25  12 
   8   8   4 18693.2 1809.07   1 
  -8   8  -4 15590.3 1752.21  11 
  -8   8  -5 153202. 5273.25  11 
   8   8   5 156267. 5135.59   1 
   8  -8   5 145075. 5227.76  12 
  -8   8  -6 12235.6 1662.67  11 
   8  -8   6 10535.2 1486.23  12 
  -8   8  -7 215824. 4345.13   4 
  -8  -8  -7 210201. 4116.20  13 
   8  -8   7 209254. 7042.59  12 
  -8   8  -7 195027. 3970.20   5 
  -8   8  -7 195510. 6265.38  11 
  -8   8  -7 205706. 4137.99   9 
  -8  -8  -7 206573. 4579.40   8 
   8  -8   8 1074.06 676.761  12 
  -8  -8  -8 653.566 326.536  13 
  -8  -8  -8 33.2562 461.503   8 
  -8   8  -8 58.1874 456.863   9 
  -8   8  -8 1127.14 558.892   4 
  -8   8  -8 469.038 465.846   5 
  -8   8  -9 110060. 3367.73   4 
   8  -8   9 111046. 5704.20  12 
  -8  -8  -9 111176. 3240.16  13 
  -8   8  -9 104244. 3078.64   5 
  -8   8  -9 105621. 2887.79  10 
  -8   8  -9 108915. 3283.79   9 
  -8  -8  -9 105466. 3503.33   8 
  -8   8 -10 264.094 391.402  10 
  -8   8 -10 161.971 470.127   9 
  -8   8 -10 780.183 446.303   4 
   8  -8  10 546.971 1270.37  12 
  -8  -8 -10 1248.43 642.484  13 
  -8  -8 -11 45007.4 2185.61  13 
  -8   8 -11 46549.0 2276.90   4 
  -8   8 -11 46400.2 2028.49  10 
  -8  -8 -12 13733.5 1255.32  13 
  -8   8 -12 12180.8 1240.33   4 
  -8  -8 -12 12511.2 1074.43  10 
  -8   8 -12 13673.6 1148.41  10 
  -8  -8 -13 2777.85 658.117  13 
  -8   8 -13 3525.04 708.048  10 
  -8  -8 -13 3279.42 671.056  10 
  -8   8 -13 1141.35 616.534   4 
  -8  -8 -14 11930.1 1130.54  13 
  -8   8 -14 11683.1 944.816  10 
  -8   8 -14 11110.0 1033.30   4 
  -8  -8 -14 10633.5 895.446  10 
  -8  -8 -15 1934.46 612.567  13 
  -8   8 -15 1412.62 414.430  10 
  -8   8 -15 1219.76 439.351   4 
  -8   8 -16 1612.10 379.659   4 
  -8 -10  16 668.186 314.608   8 
   8  10 -16 1140.19 383.355   3 
   8  10 -15 37745.3 1734.56   3 
  -8 -10  15 39104.6 1708.03   8 
  -8 -10  14 536.032 431.810   8 
   8  10 -14 37.4330 490.728   3 
  -8 -10  13 72441.0 2765.35   8 
   8  10 -13 71848.0 2633.74   4 
   8  10 -13 75285.2 2850.64   3 
   8 -10 -13 68264.1 2231.39  10 
   8  10 -12 8890.24 1101.83   4 
  -8 -10  12 10666.7 1207.96   8 
   8  10 -11 43325.9 2144.48   4 
   8  10 -11 42976.3 2006.21   7 
  -8 -10  11 42425.0 2313.36   8 
   8  10 -10 36791.5 1930.60   4 
   8  10 -10 36687.3 2079.81   6 
   8  10 -10 36768.8 1902.85   7 
  -8 -10  10 36735.0 2125.94   8 
  -8 -10   9 2492.90 1392.89  12 
   8  10  -9 1822.45 698.559   6 
  -8 -10   9 1900.24 701.884   8 
   8  10  -9 1138.05 1000.46  11 
   8  10  -9 2205.71 689.443   4 
  -8 -10   9-299.446 745.509  14 
   8  10  -8 25963.4 1670.71   6 
  -8 -10   8 22177.9 1644.09   8 
   8  10  -8 24216.9 2690.90  11 
  -8 -10   8 20374.1 2548.32  12 
   8  10  -8 22398.6 1446.69   4 
  -8 -10   8 22930.6 2695.86  14 
  -8 -10   7 23959.9 2710.06  12 
   8  10  -7 29066.7 2860.50  11 
  -8 -10   7 30861.5 2861.68  14 
   8  10  -7 25418.3 1578.25   6 
  -8 -10   7 26860.1 1750.55   8 
   8  10  -6 30663.6 2907.32  11 
  -8 -10   6 29053.9 3063.46  12 
   8  10  -6 32289.0 1703.16   6 
  -8 -10   6 29173.3 1805.74   8 
   8 -10  -6 30474.0 1607.66   2 
  -8 -10   6 30209.1 2835.53  14 
   8  10  -5 7219.03 877.692   6 
  -8 -10   5 6496.01 1487.39  14 
  -8 -10   5 7457.24 949.454   8 
   8  10  -5 7502.58 1454.35  11 
  -8 -10   4 7322.23 1459.84  14 
   8  10  -4 6174.55 1186.76  11 
  -8 -10   3 128865. 5267.39  14 
   8  10  -3 126770. 4965.37  11 
  -8 -10   2 13084.4 1678.44  14 
   8  10  -2 14889.2 1639.23  11 
  -8 -10   1 54284.3 3263.73  14 
   8  10  -1 60675.9 3161.71  11 
  -8 -10   0 1226.44 637.382  14 
   8  10   0-213.615 253.049  11 
  -8 -10  -1 1137.38 535.523  14 
  -8 -10  -2 1590.38 559.537  14 
  -8  10  -2-28.7012 380.732  11 
  -8  10  -3 26325.0 2411.38  11 
   8 -10   3 23572.8 1954.06  12 
  -8 -10  -3 24274.0 1975.99  14 
  -8  10  -4 1027.83 682.370  11 
   8  10   4 2496.68 847.351   1 
  -8  10  -4 788.918 498.393   4 
   8 -10   4 1316.83 794.784  12 
   8 -10   5 68929.1 3815.30  12 
  -8 -10  -5 70993.9 2356.72  13 
  -8  10  -5 73757.0 4089.56  11 
  -8 -10  -5 74223.4 2747.58   8 
  -8  10  -5 72668.5 2560.09   4 
  -8  10  -6 18567.2 1392.24   4 
  -8 -10  -6 17275.9 1228.83  13 
   8 -10   6 20131.9 2280.64  12 
  -8  10  -6 14114.6 1933.39  11 
  -8  10  -6 16858.7 1204.54   9 
  -8 -10  -6 17743.6 1440.44   8 
  -8  10  -7 92389.7 3030.07   4 
  -8 -10  -7 92968.2 2853.22  13 
   8 -10   7 89831.2 4930.82  12 
  -8  10  -7 99004.8 3051.50   5 
  -8  10  -7 94278.9 4799.17  11 
  -8  10  -7 92493.8 2839.51   9 
  -8 -10  -7 94466.6 3263.74   8 
  -8  10  -8 34546.0 1963.35   4 
   8 -10   8 35166.9 3226.71  12 
  -8 -10  -8 34685.9 1808.47  13 
  -8  10  -8 34909.2 1876.17   5 
  -8  10  -8 34730.9 1832.93   9 
  -8 -10  -8 36275.7 2131.01   8 
  -8  10  -9 51921.9 2408.10   4 
   8 -10   9 52465.2 4327.32  12 
  -8 -10  -9 53630.8 2311.90  13 
  -8  10  -9 52794.2 2319.04   9 
  -8 -10  -9 51171.8 2512.93   8 
  -8  10  -9 53322.7 2341.38   5 
  -8 -10 -10 14580.4 1263.96  13 
  -8  10 -10 17119.9 1475.60   4 
  -8 -10 -10 17054.9 1557.27   8 
  -8  10 -10 14798.8 1264.36   5 
  -8  10 -11 42553.3 2213.43   4 
  -8 -10 -11 42313.0 2090.10  13 
  -8  10 -12 16844.3 1429.99   4 
  -8 -10 -12 16538.1 1333.68  13 
  -8  10 -13 2177.85 630.719   4 
  -8 -10 -13 1651.36 564.272  13 
  -8  10 -14 9945.36 953.415   4 
  -8 -10 -14 10977.6 963.587  13 
  -8  10 -15 3861.20 567.874   4 
  -8 -10 -15 4282.66 602.816  13 
   8  12 -15 21129.4 1146.52   3 
  -8 -12  15 21105.7 1108.63   8 
  -8 -12  14 4127.14 706.916   8 
   8  12 -14 5698.40 753.869   3 
   8  12 -13 33977.8 1767.22   3 
  -8 -12  13 31566.2 1760.29   8 
  -8 -12  12 10186.7 1183.73   8 
   8  12 -12 8916.86 951.394   4 
   8  12 -11 4517.16 728.331   4 
  -8 -12  11 4417.24 921.752   8 
   8  12 -11 2697.29 613.365   7 
   8  12 -10-242.297 315.158   4 
   8  12 -10 178.387 446.335   6 
  -8 -12  10-319.476 746.739   8 
   8  12 -10 311.829 364.325   7 
   8  12  -9 441.642 529.379   6 
  -8 -12   9 320.439 573.348   8 
  -8 -12   8-192.134 604.554   8 
   8  12  -8 266.535 412.616   6 
   8  12  -8 1031.78 822.098  11 
  -8 -12   7 5517.33 1091.87   8 
   8  12  -7 5816.77 957.486   6 
   8 -12  -7 6813.04 858.311   2 
  -8 -12   7 6404.19 1544.01  14 
   8  12  -7 2727.93 983.104  11 
  -8 -12   6 6260.19 1015.32   8 
   8  12  -6 6270.52 959.365   6 
   8  12  -6 4926.19 1351.01  11 
   8 -12  -6 4447.55 702.005   2 
  -8 -12   6 7729.55 1501.13  14 
  -8 -12   5 143434. 6362.38  14 
   8  12  -5 159719. 6562.01  11 
   8  12  -5 145148. 3625.48   6 
   8 -12  -5 153743. 3709.58   2 
  -8 -12   5 150213. 4123.30   8 
   8  12  -4-1416.04 660.306  11 
   8  12  -4-388.463 438.846   6 
  -8 -12   4 103.629 519.052   8 
   8 -12  -4-452.419 442.720   2 
  -8 -12   4 849.186 927.388  14 
  -8 -12   3 291442. 8638.13  14 
   8  12  -3 290259. 8121.41  11 
   8  12  -3 277387. 4710.81   6 
   8 -12  -3 269618. 4922.00   2 
  -8 -12   3 284886. 5508.27   8 
  -8 -12   2 62522.9 3979.75  14 
   8  12  -2 57705.2 3513.22  11 
   8  12  -2 54613.9 2052.79   6 
   8 -12  -2 56634.8 2297.99   2 
  -8 -12   2 57553.4 2493.79   8 
  -8 -12   1 67623.9 4025.08  14 
  -8  12   1 63884.4 4151.68  11 
   8  12  -1 73089.8 3805.08  11 
   8 -12  -1 66648.8 2467.76   2 
  -8 -12   1 65886.2 2666.35   8 
   8  12   0 1276.70 706.066  11 
  -8  12   0 2869.55 937.821  11 
  -8 -12   0 1414.74 725.604  14 
  -8 -12   0 2451.59 747.445   8 
  -8  12  -1 10317.7 1642.07  11 
  -8 -12  -1 11609.4 960.111  13 
  -8 -12  -1 11228.2 1602.72  14 
  -8 -12  -1 10986.7 1149.70   8 
  -8 -12  -2 19234.2 2170.79  14 
  -8  12  -2 25419.7 2651.45  11 
  -8 -12  -2 20054.2 1276.43  13 
  -8  12  -2 20716.9 1474.43   4 
  -8 -12  -2 20726.4 1516.36   8 
  -8  12  -3 1147.05 772.864  11 
  -8 -12  -3 553.668 346.798  13 
  -8  12  -3 707.407 462.691   4 
  -8 -12  -3 419.459 397.286   8 
  -8  12  -4 29331.4 2770.76  11 
  -8 -12  -4 30255.7 1621.81  13 
  -8  12  -4 31661.6 1807.99   4 
  -8 -12  -4 31228.6 1913.06   8 
  -8 -12  -5 35675.1 1791.28  13 
  -8  12  -5 35853.8 1955.84   4 
  -8 -12  -5 35415.5 2053.23   8 
  -8  12  -5 36458.6 3099.07  11 
  -8 -12  -6 13867.5 1184.71  13 
  -8  12  -6 15272.7 2137.65  11 
  -8  12  -6 14774.9 1334.73   4 
  -8  12  -6 14018.4 1259.33   5 
  -8 -12  -6 16687.0 1479.40   8 
  -8 -12  -7 76827.9 2650.01  13 
  -8  12  -7 77370.7 2871.13   5 
  -8  12  -7 71693.8 2842.10   4 
  -8 -12  -7 73729.4 3040.31   8 
  -8  12  -7 74739.4 4670.73  11 
  -8 -12  -8 2211.27 830.512   8 
  -8  12  -8 998.309 660.533   4 
  -8  12  -8 2614.57 625.839   5 
  -8 -12  -8 3027.75 630.206  13 
  -8 -12  -9 24955.6 1571.87  13 
  -8  12  -9 24130.3 1654.30   5 
  -8  12  -9 25799.8 1779.84   4 
  -8 -12  -9 26463.2 1897.26   8 
  -8  12 -10 2459.65 634.948   5 
  -8  12 -10 2792.59 725.854   4 
  -8 -12 -10 3283.76 694.778  13 
  -8 -12 -10 4260.55 961.207   8 
  -8  12 -11 17240.9 1433.55   4 
  -8 -12 -11 17631.0 1316.90  13 
  -8  12 -12 2380.64 704.777   4 
  -8 -12 -12 2899.79 631.378  13 
  -8  12 -13 149.782 484.495   4 
  -8 -12 -13-102.121 381.759  13 
  -8  12 -14 1590.19 454.751   4 
  -8 -12 -14 1144.78 393.971  13 
  -8  12 -15 3369.08 463.787   4 
  -8 -12 -15 4429.99 487.200  13 
  -8 -14  14 171.334 197.958   8 
   8  14 -14 150.597 292.189   3 
  -8 -14  13 7688.14 859.450   8 
   8  14 -13 7583.33 851.670   3 
  -8 -14  12 2000.49 609.625   8 
  -8 -14  11 110.715 472.718   8 
   8  14 -11 729.930 466.702   7 
  -8 -14  10 12788.8 1348.03   8 
   8  14 -10 13795.2 1317.03   6 
   8  14 -10 10922.0 1094.37   7 
   8  14  -9 6428.96 1004.75   6 
  -8 -14   9 6259.61 1017.26   8 
  -8 -14   8 8706.50 1225.76   8 
   8  14  -8 8244.98 1101.89   6 
  -8 -14   7 65172.3 2917.00   8 
   8  14  -7 64771.3 2661.97   6 
  -8 -14   6 3002.66 867.317   8 
   8  14  -6 1928.75 666.356   6 
   8  14  -5 150754. 6738.98  11 
   8  14  -5 152508. 3898.55   6 
  -8 -14   5 149133. 6862.93  14 
  -8 -14   5 148575. 4275.00   8 
  -8  14   5 138383. 6440.83  11 
   8  14  -4 8714.99 1725.22  11 
  -8  14   4 6352.70 1501.89  11 
  -8 -14   4 8359.76 1745.67  14 
   8  14  -4 7974.45 990.729   6 
  -8 -14   4 7207.87 1112.57   8 
   8  14  -3 78118.5 4562.38  11 
   8  14  -3 71030.0 2546.42   6 
  -8 -14   3 71133.0 4712.62  14 
  -8 -14   3 75632.8 3064.09   8 
  -8  14   3 75595.6 4818.53  11 
   8  14  -2 28043.2 1597.89   6 
  -8 -14   2 30544.3 3052.38  14 
  -8 -14   2 29684.2 1964.31   8 
  -8  14   2 29209.3 2977.12  11 
   8  14  -2 27073.8 2631.85  11 
   8  14  -1 119811. 3103.07   6 
  -8  14   1 114400. 5971.60  11 
  -8 -14   1 117463. 5690.12  14 
  -8 -14   1 111494. 3670.32   8 
  -8  14   0-813.225 569.714  11 
  -8 -14   0 194.057 151.869  13 
  -8 -14   0-230.755 474.901   8 
  -8 -14  -1 19544.7 2250.61  14 
  -8  14  -1 21340.3 2573.62  11 
  -8 -14  -1 20224.4 1342.44  13 
  -8  14  -1 21089.2 1506.70   4 
  -8 -14  -1 21340.6 1663.58   8 
  -8 -14  -2 605.582 652.863  14 
  -8 -14  -2 722.915 349.849  13 
  -8  14  -2 647.854 510.353   4 
  -8 -14  -2 461.992 637.693   8 
  -8  14  -2-338.660 455.145  11 
  -8 -14  -3 1696.15 395.989  13 
  -8  14  -3 2217.74 720.792   4 
  -8 -14  -3 1780.50 619.922   8 
  -8  14  -3 1127.36 1092.91  11 
  -8 -14  -4 599.240 358.221  13 
  -8  14  -4 427.533 474.861   4 
  -8 -14  -4 1310.74 657.760   8 
  -8  14  -4 1903.73 1043.00  11 
  -8 -14  -5 3191.36 583.275  13 
  -8  14  -5 3992.50 823.993   4 
  -8 -14  -5 2337.92 831.481   8 
  -8  14  -5 4514.18 1332.92  11 
  -8 -14  -6 4390.55 927.185   8 
  -8  14  -6 4315.03 879.000   5 
  -8  14  -6 5097.61 939.943   4 
  -8 -14  -6 4371.49 686.762  13 
  -8 -14  -7 66029.3 2430.76  13 
  -8  14  -7 67460.0 2776.19   5 
  -8 -14  -7 70277.2 2995.06   8 
  -8  14  -7 67006.4 2776.25   4 
  -8 -14  -8 2255.16 855.616   8 
  -8  14  -8 2629.59 634.040   5 
  -8  14  -8 2095.89 652.087   4 
  -8 -14  -8 4201.48 688.570  13 
  -8  14  -9 23778.8 1640.87   5 
  -8  14  -9 25220.5 1774.83   4 
  -8 -14  -9 24131.6 1790.12   8 
  -8 -14  -9 23559.9 1455.60  13 
  -8  14 -10 1467.74 660.977   4 
  -8  14 -10 1283.76 606.101   5 
  -8 -14 -10 2547.96 778.074   8 
  -8 -14 -10 1528.57 495.242  13 
  -8  14 -11 6290.60 864.372   4 
  -8 -14 -11 4939.79 709.985  13 
  -8  14 -12 1505.51 557.314   4 
  -8 -14 -12 2764.69 575.127  13 
  -8  14 -13-75.6813 379.915   4 
  -8 -14 -13-23.6093 263.667  13 
  -8  14 -14 5121.64 557.823   4 
  -8 -14 -14 3789.80 437.499  13 
  -8 -16  13 12941.2 844.037   8 
   8  16 -13 11839.8 783.165   3 
  -8 -16  12 11171.7 940.210   8 
   8  16 -12 11138.7 867.446   3 
  -8 -16  11 3063.86 670.794   8 
   8  16 -11 1953.06 502.368   7 
  -8 -16  10 25560.3 1631.17   8 
   8  16 -10 24675.1 1422.47   7 
   8  16  -9 1933.85 688.429   6 
  -8 -16   9 1389.69 617.876   8 
   8  16  -9 2161.81 578.693   7 
  -8 -16   8 53153.4 2543.07   8 
   8  16  -8 55888.1 2452.89   6 
  -8 -16   7 13722.3 1428.81   8 
   8  16  -7 13257.6 1280.63   6 
  -8 -16   6 20513.6 1694.17   8 
   8  16  -6 19755.9 1534.70   6 
  -8 -16   5 99601.5 3583.77   8 
   8  16  -5 93552.1 3090.65   6 
  -8 -16   4 32620.3 2134.66   8 
   8  16  -4 34953.9 1878.14   6 
  -8 -16   3 54539.4 2696.53   8 
   8  16  -3 50828.8 2207.46   6 
   8  16  -2 22944.0 1476.00   6 
  -8 -16   2 22719.2 1823.80   8 
  -8  16   2 20606.4 1513.65   4 
   8  16  -1 76205.3 2540.69   6 
  -8  16   1 73514.9 2813.99   4 
  -8 -16   1 75356.0 3204.19   8 
  -8  16   0-234.124 544.485   4 
  -8 -16   0 919.818 735.942   8 
  -8  16  -1 13248.4 1272.45   4 
  -8 -16  -1 13121.8 1431.43   8 
  -8  16  -2 33251.2 1946.24   4 
  -8 -16  -2 34906.1 2195.27   8 
  -8  16  -3 1858.63 595.468   4 
  -8 -16  -3 1970.63 774.996   8 
  -8  16  -4 1670.62 710.640   4 
  -8 -16  -4 1345.71 378.538  13 
  -8 -16  -4 972.619 678.433   8 
  -8  16  -5 9988.07 1137.06   4 
  -8  16  -5 9532.97 1177.90   5 
  -8 -16  -5 9133.92 1208.02   8 
  -8 -16  -5 9685.74 906.812  13 
  -8 -16  -6-134.072 609.047   8 
  -8  16  -6 219.946 534.748   4 
  -8  16  -6-722.810 582.757   5 
  -8 -16  -6 235.784 374.993  13 
  -8 -16  -7 20050.0 1289.10  13 
  -8  16  -7 19328.8 1526.51   5 
  -8 -16  -7 21819.5 1674.65   8 
  -8  16  -7 21651.8 1626.83   4 
  -8 -16  -8 4105.48 903.838   8 
  -8  16  -8 3904.05 814.732   5 
  -8  16  -8 4462.92 875.601   4 
  -8 -16  -8 3252.03 591.281  13 
  -8 -16  -9 21834.5 1274.93  13 
  -8  16  -9 22522.0 1538.22   4 
  -8 -16  -9 23052.4 1579.32   8 
  -8  16  -9 21814.9 1489.57   5 
  -8  16 -10 11185.8 1051.50   4 
  -8 -16 -10 11975.7 909.174  13 
  -8  16 -11 5536.06 750.595   4 
  -8 -16 -11 4654.45 561.729  13 
  -8  16 -12 19234.3 1130.33   4 
  -8 -16 -12 15688.4 813.925  13 
  -8  16 -13 400.757 248.933   4 
   8  18 -11 4604.50 527.646   3 
  -8 -18  11 5825.53 638.227   8 
   8  18 -10 14747.0 933.307   3 
  -8 -18  10 14456.1 1059.55   8 
   8  18 -10 14761.3 926.516   7 
  -8 -18   9-27.6100 370.143   8 
   8  18  -9 198.492 333.540   7 
  -8 -18   8 42443.4 2021.10   8 
   8  18  -8 40372.3 1878.70   6 
  -8 -18   7 1158.48 524.601   8 
   8  18  -7 298.223 423.150   6 
  -8 -18   6 25848.9 1803.71   8 
   8  18  -6 24820.2 1564.38   6 
  -8 -18   5 11436.0 1291.49   8 
   8  18  -5 12469.1 1156.02   6 
   8  18  -4 561.974 593.208   6 
  -8 -18   4 569.130 796.885   8 
  -8 -18   3 8314.25 1187.51   8 
   8  18  -3 11283.2 1081.66   6 
  -8 -18   2 37.4339 698.990   8 
  -8  18   2 202.696 419.798   4 
   8  18  -2 293.619 430.314   6 
  -8 -18   1 4869.67 1036.41   8 
  -8  18   1 4616.65 805.316   4 
   8  18  -1 6090.39 812.579   6 
  -8  18   0 7225.37 919.393   4 
  -8 -18   0 7031.25 1194.28   8 
  -8  18  -1 1390.32 626.037   4 
  -8 -18  -1-110.935 734.967   8 
  -8  18  -2 30599.4 1811.74   4 
  -8 -18  -2 32016.3 2101.43   8 
  -8  18  -3 1792.15 693.587   5 
  -8  18  -3 1649.19 621.769   4 
  -8 -18  -3 2195.80 845.873   8 
  -8  18  -4 11329.9 1211.66   5 
  -8  18  -4 8945.34 1041.04   4 
  -8 -18  -4 11083.6 1295.86   8 
  -8 -18  -5 39892.8 2169.02   8 
  -8  18  -5 39337.9 1971.75   4 
  -8  18  -5 38571.5 2143.74   5 
  -8  18  -6 1130.45 561.020   4 
  -8  18  -6 51.5627 482.998   5 
  -8 -18  -6 217.415 476.102   8 
  -8 -18  -7 27001.3 1686.55   8 
  -8  18  -7 25933.7 1571.95   4 
  -8  18  -7 26919.0 1679.41   5 
  -8 -18  -8 1297.50 560.230   8 
  -8  18  -8 1359.40 479.743   4 
  -8  18  -8 384.103 491.797   5 
  -8  18  -8 336.390 278.144   6 
  -8  18  -9 19486.6 1242.67   4 
  -8 -18  -9 18459.1 1212.94   8 
  -8  18 -10 13556.3 949.509   4 
  -8  18 -11 6344.14 589.181   4 
  -8 -20   9-85.6235 242.022   8 
   8  20  -9-122.745 167.660   7 
  -8 -20   8 20941.2 1209.48   8 
   8  20  -8 20337.9 1104.96   7 
  -8 -20   7 64.0502 390.902   8 
   8  20  -7-46.0411 316.386   6 
   8  20  -7 131.037 305.060   7 
  -8 -20   6 3385.63 695.269   8 
   8  20  -6 2975.41 601.972   6 
  -8 -20   5 636.536 446.672   8 
   8  20  -5-63.3118 322.548   6 
  -8 -20   4 791.543 587.553   8 
   8  20  -4 481.945 382.284   6 
  -8 -20   3 1549.74 624.860   8 
   8  20  -3 1115.25 433.935   6 
  -8 -20   2 7044.03 954.140   8 
   8  20  -2 7740.68 779.792   6 
  -8 -20   1 513.176 609.111   8 
  -8 -20   0 37082.0 2048.26   8 
  -8  20  -1 786.491 433.907   4 
  -8  20  -1 291.249 501.294   5 
  -8 -20  -1 24.5031 554.846   8 
  -8 -20  -2 46424.0 2211.87   8 
  -8  20  -2 45080.1 1839.22   4 
  -8  20  -2 45735.0 2089.70   5 
  -8 -20  -3 8182.85 1052.72   8 
  -8  20  -3 8723.71 897.698   4 
  -8  20  -3 6971.47 964.381   5 
  -8 -20  -4 29342.6 1695.42   8 
  -8  20  -4 29156.0 1494.60   4 
  -8  20  -4 29322.4 1673.93   5 
  -8 -20  -5 17315.2 1294.57   8 
  -8  20  -5 15674.3 1084.37   4 
  -8  20  -5 17212.5 1281.93   5 
  -8 -20  -6 9414.35 926.911   8 
  -8  20  -6 9342.70 861.059   4 
  -8  20  -6 10133.6 952.275   5 
  -8 -20  -7 8710.06 863.392   8 
  -8  20  -7 7787.90 728.327   4 
  -8  20  -7 7822.86 752.046   6 
  -8  20  -7 8183.53 841.923   5 
  -8 -20  -8 514.544 416.064   8 
  -8  20  -8 923.072 330.644   4 
  -8  20  -8 1019.73 308.560   6 
  -8 -22   6 4918.37 525.027   8 
   8  22  -6 4718.73 520.065   7 
  -8 -22   5-29.5363 294.071   8 
   8  22  -5 605.188 285.581   7 
  -8 -22   4 888.744 365.540   8 
   8  22  -4 533.758 310.655   7 
  -8 -22   3 420.575 375.802   8 
  -8 -22   2 11840.3 937.487   8 
  -8  22   2 12498.8 814.397   5 
  -8  22   1 1263.40 347.211   5 
  -8 -22   1 1291.48 515.807   8 
  -8 -22   0 29635.2 1484.04   8 
  -8  22   0 28480.1 1299.57   5 
  -8  22  -1 175.428 259.015   5 
  -8 -22  -1-279.629 416.804   8 
  -8 -22  -2 45494.5 1757.05   8 
  -8  22  -2 47712.9 1711.93   5 
  -8  22  -3 249.622 342.759   5 
  -8 -22  -3 1035.53 408.222   8 
  -8 -22  -4 37082.1 1461.65   8 
  -8  22  -4 40233.1 1502.72   5 
  -8 -22  -5-192.524 293.801   8 
  -8  22  -5 40.8905 267.477   5 
  -8  22  -5-123.683 248.508   6 
  -8 -22  -6 7601.03 600.147   8 
   9   1 -18 450.062 235.499  10 
   9  -1 -18-55.7647 190.779  10 
   9   1 -17 4960.81 604.087  10 
   9  -1 -17 5439.87 620.520  10 
   9   1 -16-10.0724 369.244  10 
   9  -1 -16 282.657 376.657  10 
   9   1 -15 2743.28 668.496   3 
   9   1 -15 3016.69 691.707  10 
   9  -1 -15 4002.07 850.010  10 
   9  -1 -14 2416.07 622.096   3 
   9   1 -14 3614.31 724.010   3 
   9  -1 -14 2344.32 723.113  10 
   9   1 -14 3606.80 769.307  10 
   9  -1 -13 34551.5 1986.67   3 
   9   1 -13 31527.3 1967.11   3 
   9  -1 -13 30167.4 1834.38  10 
   9   1 -13 31015.3 1839.87  10 
   9  -1 -12 481.316 513.692  10 
   9   1 -12 464.135 501.169  10 
   9   1 -12-462.841 379.759   3 
   9  -1 -12-405.341 477.145   3 
   9  -1 -11 88831.0 2964.80  10 
   9   1 -11 89365.9 2936.12  10 
   9  -1 -11 92259.9 3214.37   3 
   9   1 -11 88942.9 3220.39   3 
  -9  -1  11 90798.4 4958.07  12 
  -9  -1  10 7194.63 1491.31  12 
   9  -1 -10 5203.39 797.568  10 
   9   1 -10 6059.31 813.185  10 
   9  -1 -10 6003.24 857.389   3 
   9   1 -10 5367.23 913.967   3 
   9  -1  -9 68509.9 2629.16   3 
   9   1  -9 68720.4 2628.28   3 
   9  -1  -9 67228.9 2399.34  10 
   9   1  -9 69704.0 2415.02  10 
  -9  -1   9 72555.4 4093.87  12 
  -9  -1   8 13620.0 1794.39  12 
  -9  -1   8 19888.6 1794.19  14 
  -9  -1   7 97341.3 4295.44  12 
  -9   1   7 91026.1 3662.53  14 
  -9  -1   7 87991.7 3746.39  14 
   9   1  -6 23351.3 1776.46   1 
   9  -1  -6 23850.0 1635.19   1 
  -9  -1   6 27832.9 2134.97  14 
   9   1  -5 43700.8 2396.95   1 
   9  -1  -5 45088.4 2259.08   1 
  -9  -1   5 48172.2 2723.38  14 
   9  -1  -4 14832.4 1320.71   1 
   9   1  -4 12876.9 1391.91   1 
   9  -1  -3 141914. 4082.05   1 
   9   1  -3 141794. 4237.99   1 
   9  -1  -2 17746.0 1537.97   1 
   9   1  -2 14839.6 1465.42   1 
   9   1  -1 122758. 3942.56   1 
   9  -1  -1 119145. 3887.08   1 
   9  -1   0 35373.5 2181.94   1 
   9   1   0 36069.4 2208.57   1 
   9  -1   1 235022. 5692.18   1 
   9   1   1 223831. 5488.79   1 
   9  -1   2 38294.6 2442.97   1 
   9   1   2 36353.7 2311.65   1 
   9  -1   3 104840. 4037.61   1 
   9   1   3 106895. 4008.00   1 
  -9   1  -4 5356.59 629.616  11 
   9  -1   4 6367.73 1068.39   1 
   9   1   5 23904.5 1967.54   1 
   9  -1   5 23331.3 1881.61   1 
   9   1   6 24217.7 1942.06   1 
   9  -1   6 26379.3 2063.68   1 
   9  -1   6 25340.4 2096.99  12 
   9   1   7 1636.23 506.304   1 
   9   1   7 1075.91 664.749  12 
   9  -1   7 2171.80 815.954  12 
   9  -1   8 29516.7 2557.35  12 
   9   1   8 30067.0 2490.89  12 
   9   1   9 93569.8 4645.35  12 
   9  -1   9 97499.5 4771.74  12 
  -9  -1  -9 88034.9 2708.00  13 
  -9   1  -9 95255.4 2896.04   9 
  -9  -1  -9 91109.0 2779.05   9 
   9  -1  10 11752.7 1873.02  12 
   9   1  10 7814.28 1361.61  12 
  -9   1 -10 10053.0 958.026  13 
  -9  -1 -10 11936.7 1141.74  13 
  -9  -1 -10 9625.72 1040.84   9 
  -9   1 -10 9081.72 995.971   9 
   9  -1  11 82308.1 4850.04  12 
   9   1  11 86309.3 4814.91  12 
  -9  -1 -11 77893.7 2794.08  13 
  -9   1 -11 81675.8 2833.22  13 
  -9  -1 -11 85987.4 2854.65  10 
  -9   1 -11 83442.5 2828.03  10 
  -9   1 -11 80498.0 2917.99   9 
  -9   1 -12 2102.91 712.357  13 
  -9  -1 -12 1330.75 587.688  13 
  -9  -1 -12 1257.38 558.933  10 
  -9   1 -12 1613.15 630.024  10 
  -9   1 -13 44410.8 2116.92  13 
  -9  -1 -13 44484.2 2173.28  13 
  -9   1 -13 45251.5 2196.07  10 
  -9  -1 -13 45025.7 2160.23  10 
  -9  -1 -14-432.482 526.884  13 
  -9  -1 -14 395.257 443.753  10 
  -9   1 -14 3.27768 484.560  10 
  -9  -1 -15 24341.8 1463.08  10 
  -9   1 -15 25112.1 1541.31  10 
  -9   1 -16 4044.45 634.008  10 
  -9  -1 -16 4612.09 701.812  10 
  -9  -1 -17 3910.85 532.213  10 
  -9   1 -17 4395.20 572.206  10 
   9  -3 -18-40.1700 142.590  10 
  -9  -3  17 5079.19 514.447   8 
   9   3 -17 6317.04 611.022  10 
   9   3 -16 1415.09 461.500   3 
   9  -3 -16 769.767 415.960  10 
   9   3 -16 719.949 410.594  10 
   9   3 -15 5063.95 818.992   3 
   9   3 -15 5621.98 751.019  10 
   9  -3 -15 4719.62 800.477  10 
   9   3 -14-92.8021 473.708   3 
   9   3 -14 216.154 455.414  10 
   9  -3 -14-144.836 431.884  10 
   9  -3 -13 19966.8 1491.33  10 
   9   3 -13 22192.6 1544.89  10 
   9   3 -13 22843.7 1700.06   3 
   9   3 -12-287.005 554.639   3 
   9  -3 -12-925.008 513.142   3 
   9   3 -12 287.004 475.806  10 
   9  -3 -12 756.323 514.450  10 
   9  -3 -11 39278.5 2007.80  10 
   9   3 -11 39727.4 1975.77  10 
   9  -3 -11 39285.1 2097.37   3 
   9   3 -11 36596.7 2089.72   3 
   9  -3 -10 44424.8 2055.77  10 
   9   3 -10 41854.6 1960.57  10 
   9   3 -10 40975.4 2107.18   4 
   9  -3 -10 41903.6 2072.55   3 
   9   3 -10 45181.7 2235.88   3 
  -9  -3  10 43445.9 3489.50  12 
   9  -3  -9 109211. 3058.81  10 
   9   3  -9 113992. 3044.83  10 
   9   3  -9 110334. 3318.98   3 
   9  -3  -9 108972. 3237.48   3 
  -9  -3   9 120942. 5486.59  12 
   9   3  -9 111072. 3255.26   4 
  -9  -3   8 49955.6 3409.27  12 
  -9  -3   8 51913.2 3100.90  14 
  -9  -3   7 82695.3 4167.46  12 
   9   3  -7 81865.3 3541.25   1 
  -9  -3   7 75363.9 3645.91  14 
  -9  -3   6 191992. 6159.49  12 
   9   3  -6 183228. 5221.17   1 
  -9  -3   6 189535. 5663.19  14 
   9   3  -5 582.825 566.399  11 
   9  -3  -5-361.546 210.555   1 
   9   3  -5-466.038 552.346   1 
  -9  -3   5 86.9586 458.829  14 
   9   3  -4 249076. 6474.68  11 
   9   3  -4 232215. 5721.22   1 
   9  -3  -4 237901. 5323.09   1 
  -9  -3   4 237156. 6068.10  14 
   9   3  -3 53217.2 2888.76  11 
   9  -3  -3 51395.9 2564.18   1 
   9   3  -3 50723.5 2674.91   1 
  -9  -3   3 54944.5 2887.37  14 
   9   3  -2 379557. 7177.24   1 
   9  -3  -2 377180. 7004.50   1 
  -9  -3   2 388438. 7410.94  14 
   9  -3  -1 85696.5 3418.77   1 
   9   3  -1 88135.3 3513.48   1 
  -9  -3   1 91117.1 3566.93  14 
   9  -3   0 133682. 4372.26   1 
   9   3   0 132705. 4334.17   1 
   9  -3   1 266542. 6230.73   1 
   9   3   1 263293. 6151.50   1 
   9  -3   2 14143.4 1608.54   1 
   9   3   2 13971.4 1524.23   1 
   9   3   3 116853. 4214.90   1 
   9  -3   3 118945. 4287.09   1 
  -9  -3  -3 125508. 3820.22  14 
  -9   3  -4 1030.49 384.616  11 
  -9  -3  -4 430.051 483.974  14 
   9  -3   4 1095.94 694.336   1 
   9   3   4 747.042 441.490   1 
  -9   3  -5 26229.7 1609.59  11 
  -9  -3  -5 28435.9 1694.86  14 
   9   3   5 24545.7 1978.87   1 
   9  -3   5 31336.0 2351.43  12 
   9   3   6 11779.1 1309.50   1 
   9  -3   6 11538.5 1516.70  12 
   9   3   7 1913.30 869.261  12 
   9  -3   7 2050.74 863.162  12 
   9  -3   8 4930.96 1250.34  12 
  -9  -3  -8 6420.10 745.047  13 
   9   3   8 4436.86 888.913  12 
  -9   3  -8 5861.83 745.000   9 
   9   3   9 23653.1 2285.36  12 
   9  -3   9 24080.8 2510.28  12 
  -9  -3  -9 23668.1 1471.75  13 
  -9  -3  -9 21107.6 1360.25   9 
  -9   3  -9 23612.0 1525.26   9 
  -9  -3 -10 876.282 497.874  13 
  -9  -3 -10 206.932 327.800  10 
  -9   3 -10 399.556 459.433   9 
   9  -3  11 46450.6 3714.90  12 
   9   3  11 40740.1 3276.52  12 
  -9  -3 -11 44905.9 2148.96  13 
  -9   3 -11 43079.6 2049.24  10 
  -9   3 -11 46683.5 2260.31   9 
  -9  -3 -11 48166.4 2156.03  10 
  -9  -3 -12 16123.3 1348.25  13 
  -9   3 -12 15141.4 1329.31  10 
  -9  -3 -12 16722.2 1324.52  10 
  -9  -3 -13 57213.8 2493.16  13 
  -9   3 -13 58426.0 2435.97  10 
  -9  -3 -13 60249.2 2458.77  10 
  -9  -3 -14 12578.7 1231.56  13 
  -9   3 -14 14285.3 1240.69  10 
  -9  -3 -14 9835.76 1051.51  10 
  -9  -3 -15 25316.8 1519.76  13 
  -9  -3 -15 22552.3 1425.16  10 
  -9   3 -16 19446.1 1212.16  10 
  -9  -3 -16 22101.5 1271.56  10 
  -9   3 -17 1214.78 352.179  10 
  -9  -3 -17 1000.19 289.648  10 
  -9  -5  17 4567.62 505.719   8 
   9  -5 -17 4120.66 518.698  10 
   9   5 -17 3001.33 423.523  10 
   9   5 -16 1748.14 403.627  10 
   9  -5 -16 2070.18 466.200  10 
  -9  -5  16 1583.52 422.210   8 
   9   5 -16 2102.24 526.315   3 
   9   5 -15 1592.69 578.859   3 
   9   5 -15 1034.30 478.446  10 
   9  -5 -15 1059.70 459.212  10 
   9   5 -14 11117.5 1224.91   3 
   9   5 -14 8252.07 899.246  10 
   9  -5 -14 10769.1 1076.35  10 
   9   5 -13 26823.1 1845.39   3 
   9  -5 -13 25287.3 1637.08  10 
   9   5 -13 26227.2 1609.42  10 
   9   5 -12 8866.98 1146.14   3 
   9  -5 -12 9784.82 1091.56  10 
   9   5 -12 10855.0 1096.67  10 
   9  -5 -11 66535.2 2561.56  10 
   9   5 -11 64542.6 2459.29  10 
   9   5 -11 64639.0 2747.92   4 
   9   5 -11 60514.0 2675.01   3 
  -9  -5  11 59962.2 4457.17  12 
   9   5 -10 1863.68 586.309   4 
  -9  -5  10 3108.60 1165.44  12 
   9  -5 -10 2319.14 583.456  10 
   9   5 -10 2580.37 562.291  10 
   9   5 -10 1867.90 603.937   3 
   9  -5  -9 82618.6 2696.79  10 
   9   5  -9 79398.5 2535.94  10 
   9   5  -9 78404.0 2602.11   7 
   9   5  -9 79744.6 2764.61   4 
  -9  -5   9 83745.8 4880.86  12 
   9   5  -8 10394.8 1739.75  11 
   9  -5  -8 11056.8 952.976  10 
  -9  -5   8 12832.4 1621.51  14 
  -9  -5   8 11877.6 1836.14  12 
  -9  -5   7 38558.2 2803.41  14 
  -9  -5   7 39619.8 3135.82  12 
   9   5  -7 39330.0 3125.66  11 
  -9  -5   6 200856. 6088.90  14 
  -9  -5   6 202053. 6669.48  12 
   9   5  -6 205685. 6712.02  11 
   9   5  -5 10510.5 1561.79  11 
  -9  -5   5 10418.0 1458.63  14 
   9  -5  -4 22522.1 1677.46   1 
  -9  -5   4 24552.5 2144.16  14 
   9   5  -4 25381.2 2155.85  11 
   9  -5  -3 54489.6 2613.79   1 
  -9  -5   3 50043.7 2882.84  14 
   9   5  -3 54085.4 2964.41  11 
   9  -5  -2 180860. 4839.27   1 
  -9  -5   2 181036. 5255.09  14 
   9   5  -2 175794. 4996.94  11 
   9  -5  -1 275175. 6146.84   1 
  -9  -5   1 280368. 6383.54  14 
   9  -5   0 355808. 7158.69   1 
  -9  -5   0 366225. 7192.87  14 
   9   5   0 368796. 6377.13  11 
   9   5   1 246525. 6187.22   1 
   9  -5   1 247163. 6126.45   1 
  -9  -5  -1 247002. 5766.31  14 
   9  -5   2 15770.4 1700.92   1 
   9   5   2 11360.9 1351.76   1 
  -9  -5  -2 15224.8 1466.82  14 
   9   5   3 134877. 4723.36   1 
  -9  -5  -3 129123. 3945.72  14 
  -9   5  -4 72347.0 3040.45  11 
   9   5   4 78389.4 3627.94   1 
   9  -5   4 71395.0 3383.73  12 
  -9  -5  -4 78156.4 2972.68  14 
  -9   5  -5 43035.9 2398.44  11 
   9   5   5 48496.6 2855.27   1 
   9  -5   5 43853.3 2827.75  12 
  -9   5  -6 50011.1 2620.33  11 
   9   5   6 56237.1 2975.34   1 
   9  -5   6 58209.6 3370.81  12 
   9  -5   7 812.656 701.560  12 
  -9   5  -8 17539.4 1207.25   4 
  -9  -5  -8 17649.8 1258.08  13 
  -9   5  -8 17035.8 1308.95   9 
  -9  -5  -8 16053.6 1328.22   8 
   9   5   8 17581.8 1913.49  12 
   9  -5   8 16427.4 2131.44  12 
   9   5   9 25454.4 2246.71  12 
   9  -5   9 25475.7 2651.21  12 
  -9  -5  -9 26564.5 1468.38  10 
  -9   5  -9 25863.9 1642.05   9 
  -9   5  -9 30869.5 1697.10   4 
  -9  -5  -9 26692.4 1567.20  13 
   9  -5  10 14379.6 2028.84  12 
  -9  -5 -10 11075.3 1106.48  13 
  -9   5 -10 10558.8 1064.51   4 
  -9  -5 -10 12794.1 1118.30  10 
  -9   5 -10 12260.0 1242.21   9 
  -9  -5 -11 40091.7 2096.41  13 
  -9   5 -11 37438.0 1971.03   4 
  -9   5 -11 41940.5 2006.90  10 
  -9   5 -11 36175.0 2060.49   9 
  -9  -5 -11 39842.3 1904.12  10 
  -9  -5 -12 238.974 471.303  13 
  -9   5 -12 543.801 490.992   4 
  -9  -5 -12 265.890 391.896  10 
  -9   5 -12 655.520 531.669  10 
  -9  -5 -13 34636.2 1956.11  13 
  -9   5 -13 34112.9 1839.14   4 
  -9   5 -13 32783.1 1816.70  10 
  -9  -5 -13 30469.8 1714.91  10 
  -9  -5 -14 5503.00 912.369  13 
  -9   5 -14 6102.35 803.273   4 
  -9  -5 -14 4937.85 787.189  10 
  -9   5 -14 4960.93 810.420  10 
  -9  -5 -15 4607.98 689.842  10 
  -9   5 -15 4217.27 692.250  10 
  -9  -5 -15 3172.18 729.354  13 
  -9  -5 -16 6869.44 684.080  10 
  -9   5 -16 6758.16 729.106  10 
   9   7 -17 131.234 228.609   3 
   9  -7 -17-473.408 225.428  10 
   9   7 -16 33768.0 1524.25   3 
  -9  -7  16 37058.1 1495.82   8 
   9  -7 -16 38261.7 1460.61  10 
   9   7 -15-332.115 532.413   3 
  -9  -7  15 548.077 420.707   8 
   9   7 -14 31509.1 1917.19   3 
  -9  -7  14 31225.9 1726.85   8 
   9   7 -14 31211.5 1489.43  10 
   9  -7 -14 32005.5 1671.39  10 
   9   7 -13 4354.92 759.213  10 
   9  -7 -13 3023.84 729.116  10 
   9   7 -13 3065.20 797.759   3 
   9   7 -12 14801.7 1206.08  10 
   9  -7 -12 11234.1 1102.94  10 
   9   7 -12 16024.2 1437.93   4 
   9   7 -12 14454.8 1454.25   3 
   9   7 -11 39935.2 2135.35   4 
   9  -7 -11 37396.7 1902.46  10 
   9  -7 -10 1084.61 495.271  10 
   9   7 -10 1608.21 458.895   7 
   9   7 -10 1301.30 665.445   4 
  -9  -7  10-111.727 715.108  12 
  -9  -7   9 42158.9 3663.12  12 
   9   7  -9 38839.1 3551.82  11 
   9   7  -9 42044.2 2023.33   7 
   9  -7  -9 41131.7 1920.29  10 
  -9  -7   9 42012.5 3277.14  14 
   9   7  -9 45560.3 2124.31   4 
  -9  -7   8 2971.98 1206.84  12 
   9   7  -8 4516.35 736.736   6 
   9   7  -8 4321.69 661.075   7 
   9   7  -8 4619.48 1169.12  11 
   9  -7  -8 3761.63 581.561  10 
  -9  -7   8 4210.72 993.580  14 
   9   7  -8 3069.51 677.354   4 
   9   7  -7 474.502 724.539  11 
   9   7  -7 2163.93 516.483   6 
  -9  -7   7 5414.86 1319.51  14 
  -9  -7   7 4197.86 1315.47  12 
  -9  -7   6 16539.7 1888.17  14 
   9   7  -6 16836.4 2078.11  11 
  -9  -7   6 16660.3 2063.85  12 
  -9  -7   5 10671.0 1515.87  14 
   9   7  -5 9339.92 1541.82  11 
  -9  -7   4 3052.42 894.159  14 
   9   7  -4 5492.24 1161.52  11 
  -9  -7   3 4061.58 1072.77  14 
   9   7  -3 3258.56 958.085  11 
  -9  -7   2 13752.3 1623.80  14 
   9   7  -2 14468.7 1522.75  11 
  -9  -7   1 37935.6 2515.36  14 
   9   7  -1 45041.9 2498.91  11 
  -9  -7   0 69624.3 3289.68  14 
   9   7   0 73930.4 3042.98  11 
  -9  -7  -1 29899.9 2085.81  14 
   9  -7   1 28558.9 1862.92  12 
   9   7   1 33169.3 1911.48  11 
   9   7   2 80728.1 3815.07   1 
   9  -7   2 72140.9 3102.69  12 
  -9  -7  -2 83765.3 3412.80  14 
  -9   7  -3 44064.4 2737.51  11 
   9   7   3 47734.3 2989.93   1 
   9  -7   3 40272.8 2470.58  12 
  -9  -7  -3 42890.8 2378.98  14 
  -9   7  -4 113928. 4352.29  11 
   9   7   4 122048. 4742.71   1 
   9  -7   4 120927. 4601.36  12 
  -9  -7  -4 105829. 3636.46  14 
  -9   7  -5 11523.0 1464.53  11 
   9  -7   5 9444.92 1482.24  12 
  -9   7  -6 234591. 6412.41  11 
   9  -7   6 227978. 7061.95  12 
  -9  -7  -7 2157.59 679.199   8 
  -9   7  -7 2113.49 568.610   9 
  -9   7  -7 1754.07 409.903   4 
   9  -7   7 279.814 790.285  12 
  -9  -7  -7 1057.07 432.430  13 
  -9   7  -8 108928. 3199.21   4 
  -9  -7  -8 103924. 3051.52  13 
  -9   7  -8 103391. 3124.80   9 
  -9  -7  -8 104679. 3346.85   8 
   9  -7   8 106870. 5353.10  12 
  -9  -7  -9 6019.53 966.062   8 
  -9  -7  -9 6166.41 716.455  10 
  -9   7  -9 6457.16 944.732   9 
   9  -7   9 5818.64 1441.34  12 
  -9  -7  -9 6207.75 845.902  13 
  -9   7  -9 4909.17 869.417   4 
   9  -7  10 48500.3 4049.21  12 
  -9  -7 -10 54583.1 2388.29  13 
  -9   7 -10 53844.6 2388.99   4 
  -9   7 -10 54997.2 2448.25   9 
  -9   7 -10 51552.3 2144.58  10 
  -9  -7 -10 52788.9 2140.62  10 
  -9  -7 -11 11939.8 1243.98  13 
  -9   7 -11 13531.3 1272.15   4 
  -9   7 -11 13649.7 1206.27  10 
  -9  -7 -11 15341.3 1201.50  10 
  -9  -7 -12 6240.92 882.390  13 
  -9   7 -12 4733.32 801.592   4 
  -9  -7 -12 5533.25 781.806  10 
  -9   7 -12 6058.33 891.013  10 
  -9  -7 -13 7723.40 969.119  13 
  -9   7 -13 8178.97 991.647   4 
  -9  -7 -13 8228.41 903.233  10 
  -9   7 -13 7285.82 907.223  10 
  -9  -7 -14 3592.98 761.994  13 
  -9   7 -14 2844.44 623.486   4 
  -9   7 -14 3858.19 640.626  10 
  -9  -7 -14 3862.05 615.660  10 
  -9  -7 -15 835.622 463.806  13 
  -9   7 -15 2289.27 532.687  10 
  -9  -7 -15 2108.50 433.310  10 
  -9   7 -15 2019.91 513.676   4 
  -9   7 -16 1588.09 313.659  10 
  -9  -9  16 41181.1 1453.22   8 
   9   9 -16 42376.0 1550.28   3 
  -9  -9  15 1353.14 491.782   8 
   9   9 -15 1142.89 526.808   3 
   9  -9 -15 1413.01 411.034  10 
  -9  -9  14 65023.4 2408.93   8 
   9   9 -14 61811.0 2466.54   3 
   9  -9 -14 64468.8 2127.17  10 
  -9  -9  13 1545.59 634.625   8 
   9   9 -13 345.400 699.819   3 
   9  -9 -13 262.667 277.568  10 
  -9  -9  12 48997.6 2370.69   8 
   9   9 -12 51463.0 2343.14   4 
   9   9 -12 49198.7 2409.89   3 
   9  -9 -12 47856.0 2058.00  10 
   9  -9 -11 12690.7 1115.10  10 
  -9  -9  11 15074.3 1460.70   8 
   9   9 -11 12109.8 1059.74   7 
   9   9 -11 13841.2 1276.43   4 
   9  -9 -10 22881.0 1469.46  10 
   9   9 -10 19410.5 1470.04   4 
  -9  -9  10 19560.9 1581.13   8 
   9   9 -10 22461.1 1507.22   7 
  -9  -9   9 41710.5 3813.35  12 
   9   9  -9 45773.8 4042.93  11 
   9   9  -9 37378.5 2057.70   6 
   9   9  -9 41828.5 2038.31   7 
  -9  -9   9 38700.5 2114.03   8 
   9  -9  -9 37688.1 1859.48  10 
   9   9  -9 40165.4 1975.71   4 
  -9  -9   9 33810.3 3123.97  14 
  -9  -9   8 27370.7 2971.28  12 
   9   9  -8 28295.2 2935.68  11 
   9   9  -8 28358.5 1709.22   6 
  -9  -9   8 28166.5 1800.24   8 
   9   9  -8 25445.7 1553.63   4 
  -9  -9   8 28227.1 2733.34  14 
  -9  -9   7 5034.42 1368.26  12 
   9   9  -7 5375.53 812.159   6 
  -9  -9   7 5091.62 872.833   8 
   9   9  -7 2456.63 987.852  11 
  -9  -9   7 6317.34 1379.57  14 
   9  -9  -7 5996.51 753.224   2 
   9   9  -6 17515.5 2124.93  11 
   9   9  -6 16804.6 1263.15   6 
  -9  -9   6 16933.4 1346.22   8 
  -9  -9   6 16452.6 2122.59  14 
   9  -9  -6 16818.4 1210.18   2 
  -9  -9   5 1423.27 628.144  14 
   9   9  -5 802.073 472.600  11 
  -9  -9   4 22926.9 2397.12  14 
   9   9  -4 21512.7 2198.41  11 
  -9  -9   3-828.766 742.477  14 
   9   9  -3-621.377 813.284  11 
  -9  -9   2 7566.03 1399.43  14 
   9   9  -2 12202.1 1590.29  11 
  -9  -9   1-393.895 486.773  14 
   9   9  -1-947.020 457.994  11 
  -9  -9   0 10267.3 1508.60  14 
   9   9   0 10939.5 1281.28  11 
  -9  -9  -1 9994.08 1422.19  14 
  -9   9  -2 96560.1 4469.51  11 
   9  -9   2 98457.3 3714.01  12 
  -9  -9  -2 92711.0 3952.43  14 
  -9   9  -3 16053.2 1857.12  11 
   9   9   3 14772.9 1848.61   1 
   9  -9   3 14970.7 1581.59  12 
  -9  -9  -3 15881.9 1648.10  14 
  -9   9  -4 195726. 6376.96  11 
   9   9   4 202812. 6546.02   1 
   9  -9   4 190272. 5943.52  12 
  -9   9  -5 5241.58 1271.19  11 
  -9  -9  -5 4565.87 821.554   8 
  -9   9  -5 4471.86 743.706   4 
  -9  -9  -5 4626.84 699.361  13 
   9  -9   5 2162.38 983.950  12 
  -9   9  -6 205539. 4389.65   4 
   9  -9   6 209832. 7069.57  12 
  -9  -9  -6 203160. 4130.23  13 
  -9   9  -6 200440. 6663.51  11 
  -9   9  -6 190618. 3991.60   9 
  -9  -9  -6 196814. 4499.54   8 
  -9  -9  -7 1765.92 571.733   8 
   9  -9   7 354.622 1071.78  12 
  -9  -9  -7 1093.29 425.760  13 
  -9   9  -7-401.410 834.726  11 
  -9   9  -7 850.018 583.111   9 
  -9   9  -7 1505.16 392.108   5 
  -9   9  -7 977.106 467.650   4 
  -9   9  -8 153210. 3998.59   4 
   9  -9   8 143905. 6575.48  12 
  -9  -9  -8 149786. 3752.58  13 
  -9   9  -8 148953. 3713.31   5 
  -9   9  -8 148811. 3821.86   9 
  -9  -9  -8 152298. 4155.84   8 
  -9  -9  -9 3134.01 816.278   8 
  -9   9  -9 4080.76 820.357   9 
  -9   9  -9 3057.71 768.675   4 
  -9   9  -9 2264.89 611.789   5 
   9  -9   9 3393.26 1275.75  12 
  -9  -9  -9 2613.71 567.643  13 
  -9   9 -10 82489.6 2949.16   9 
  -9   9 -10 77948.6 2563.57  10 
  -9   9 -10 79531.1 3005.41   4 
  -9  -9 -10 83226.2 2965.77  13 
  -9   9 -11 9247.55 941.924  10 
  -9   9 -11 8310.40 1017.88   4 
  -9  -9 -11 10236.1 1115.61  13 
  -9   9 -12 18110.3 1252.29  10 
  -9   9 -12 16994.5 1408.43   4 
  -9  -9 -12 16306.1 1317.11  13 
  -9   9 -13 10710.1 924.959  10 
  -9  -9 -13 8763.31 1077.83  13 
  -9   9 -13 8294.52 1009.09   4 
  -9  -9 -14 123.664 415.004  13 
  -9   9 -14 42.5136 346.314   4 
  -9  -9 -15 3446.29 623.045  13 
  -9   9 -15 2677.27 483.945   4 
   9  11 -16 18223.8 866.792   3 
   9  11 -15-89.1177 368.247   3 
  -9 -11  15-635.171 362.377   8 
  -9 -11  14 31921.2 1597.38   8 
   9  11 -14 33808.7 1699.92   3 
   9  11 -13 1932.44 646.291   3 
  -9 -11  13 2515.54 653.569   8 
  -9 -11  12 12273.2 1234.65   8 
   9  11 -12 10242.3 1147.08   3 
   9  11 -11 3331.91 694.356   4 
   9  11 -11 2611.65 580.318   7 
  -9 -11  11 2948.01 830.612   8 
   9  11 -10 3130.36 708.123   4 
  -9 -11  10 2898.91 814.393   8 
   9  11 -10 3220.39 623.566   7 
   9  11  -9 1734.87 651.448   6 
  -9 -11   9 1314.23 727.994   8 
   9  11  -9 1774.74 630.557   7 
   9  11  -8 21242.9 1589.28   6 
  -9 -11   8 18443.8 2271.20  14 
  -9 -11   8 21784.6 1672.55   8 
   9  11  -7 6466.51 903.856   6 
  -9 -11   7 7155.02 1018.31   8 
   9  11  -7 10221.5 1898.56  11 
   9 -11  -7 6221.90 764.603   2 
  -9 -11   7 6402.50 1530.23  14 
  -9 -11   6 18199.6 2338.64  14 
   9  11  -6 22656.1 2594.55  11 
   9  11  -6 23757.1 1558.10   6 
   9 -11  -6 22961.3 1502.36   2 
  -9 -11   6 25369.9 1749.05   8 
   9  11  -5 3119.16 700.403   6 
  -9 -11   5 3940.41 774.607   8 
   9  11  -5 2183.48 1002.96  11 
   9 -11  -5 3956.53 659.765   2 
  -9 -11   5 1416.76 790.623  14 
  -9 -11   4 131346. 5873.53  14 
   9  11  -4 146512. 6003.17  11 
   9  11  -4 134051. 3359.46   6 
   9 -11  -4 131914. 3445.44   2 
  -9 -11   4 136911. 3754.44   8 
   9  11  -3 496.767 390.091   6 
  -9 -11   3 1199.05 494.479   8 
   9  11  -3 835.854 634.576  11 
  -9 -11   3 1469.19 768.685  14 
   9 -11  -3 581.262 363.772   2 
   9  11  -2 94058.1 4451.63  11 
   9 -11  -2 93201.3 2889.04   2 
  -9 -11   2 92837.8 4708.79  14 
  -9 -11   2 93425.3 3031.10   8 
  -9 -11   1-575.560 361.399  14 
   9 -11  -1-245.976 335.011   2 
   9  11  -1-268.265 610.207  11 
  -9 -11   0 5305.54 1104.39  14 
   9 -11   0 5520.59 769.284   2 
   9 -11   1 654.629 455.670   2 
  -9 -11  -1 267.426 625.697  14 
  -9 -11  -1-945.885 600.533   8 
  -9  11  -1-720.858 871.029  11 
  -9 -11  -2 1055.29 457.368  13 
  -9  11  -2 2163.76 958.696  11 
  -9 -11  -2-100.924 335.548  14 
  -9 -11  -2 1012.49 590.337   8 
  -9 -11  -3 14757.1 1768.12  14 
  -9 -11  -3 16865.0 1226.59  13 
   9  11   3 21238.8 2236.70   1 
  -9  11  -3 16443.2 2080.92  11 
  -9 -11  -3 16625.4 1382.10   8 
  -9  11  -3 16164.1 1272.92   4 
  -9 -11  -4 42478.2 1920.00  13 
   9  11   4 47405.2 3418.18   1 
  -9  11  -4 41151.8 3310.02  11 
  -9 -11  -4 43462.9 2193.70   8 
  -9  11  -4 45555.5 2129.77   4 
  -9  11  -5-115.542 626.939  11 
  -9 -11  -5 680.160 498.252   8 
  -9  11  -5 61.3783 451.863   4 
  -9 -11  -5 468.475 377.467  13 
  -9  11  -6 134464. 3744.55   4 
   9 -11   6 126549. 5697.16  12 
  -9 -11  -6 137928. 3525.42  13 
  -9  11  -6 127409. 5907.24  11 
  -9  11  -6 126996. 3341.18   9 
  -9 -11  -6 136241. 3946.27   8 
  -9 -11  -7 2390.66 752.968   8 
   9 -11   7 3578.32 1200.46  12 
  -9 -11  -7 2575.20 655.897  13 
  -9  11  -7 2678.90 1276.20  11 
  -9  11  -7 2352.45 689.910   9 
  -9  11  -7 2093.71 617.805   5 
  -9  11  -7 2046.31 697.081   4 
  -9  11  -8 60159.0 2626.73   4 
   9 -11   8 54937.6 4216.10  12 
  -9 -11  -8 58277.3 2416.95  13 
  -9  11  -8 61918.8 2551.08   5 
  -9  11  -8 59292.3 2429.56   9 
  -9 -11  -8 57767.7 2680.83   8 
  -9 -11  -9 975.007 649.002   8 
  -9  11  -9 127.203 570.375   4 
  -9  11  -9-140.755 414.614   5 
  -9 -11  -9-40.6876 484.916  13 
  -9  11 -10 16569.6 1290.40   5 
  -9 -11 -10 13644.9 1275.52  13 
  -9 -11 -10 15018.5 1445.24   8 
  -9  11 -10 14273.2 1299.23   4 
  -9  11 -11 973.102 603.610   4 
  -9 -11 -11 1189.84 565.110  13 
  -9  11 -12-477.638 567.725   4 
  -9 -11 -12 298.936 483.425  13 
  -9  11 -13 1487.62 529.407   4 
  -9 -11 -13 2170.83 565.482  13 
  -9  11 -14 9999.00 890.440   4 
  -9 -11 -14 11330.2 895.038  13 
  -9  11 -15-443.632 258.045   4 
  -9 -11 -15 269.386 270.763  13 
  -9 -13  15 1171.56 289.244   8 
   9  13 -15 1184.54 323.493   3 
  -9 -13  14 10048.8 826.829   8 
   9  13 -14 10587.9 869.870   3 
  -9 -13  13 259.171 436.784   8 
   9  13 -13 905.429 469.464   3 
  -9 -13  12 1799.40 617.489   8 
   9  13 -12 1455.91 498.691   3 
   9  13 -11 4592.63 705.917   7 
  -9 -13  11 7058.79 1024.04   8 
  -9 -13  10 4391.13 929.744   8 
   9  13 -10 3817.26 733.574   7 
  -9 -13   9 11769.9 1316.58   8 
   9  13  -9 12777.6 1305.09   6 
   9  13  -9 12009.5 1174.72   7 
  -9 -13   8 43435.3 2355.85   8 
   9  13  -8 42743.4 2203.19   6 
  -9 -13   7 462.182 622.112   8 
   9  13  -7 189.812 550.256   6 
   9  13  -6 199715. 7971.20  11 
   9  13  -6 192541. 4438.18   6 
  -9 -13   6 188096. 7776.62  14 
  -9 -13   6 203589. 4902.47   8 
  -9 -13   5 9786.99 1939.93  14 
   9  13  -5 14030.3 1243.59   6 
   9  13  -5 11811.0 1942.87  11 
   9 -13  -5 15325.6 1267.60   2 
  -9 -13   5 15369.4 1449.45   8 
  -9 -13   4 258490. 8773.50  14 
   9  13  -4 261783. 8522.50  11 
   9  13  -4 258434. 4887.01   6 
   9 -13  -4 258745. 5095.76   2 
  -9 -13   4 245210. 5321.90   8 
   9  13  -3 2390.93 509.522   6 
  -9 -13   3 2172.18 724.698   8 
   9  13  -3 1747.42 864.961  11 
   9 -13  -3 2637.48 633.488   2 
  -9 -13   3 1727.36 984.384  14 
  -9 -13   2 166001. 6784.04  14 
   9  13  -2 170389. 6372.61  11 
  -9  13   2 160819. 6974.50  11 
   9  13  -2 159101. 3604.87   6 
   9 -13  -2 168890. 4143.25   2 
  -9 -13   2 164645. 4323.84   8 
  -9  13   1 11131.8 1865.25  11 
  -9 -13   1 12186.1 1914.77  14 
  -9 -13   1 13005.0 1347.02   8 
  -9  13   0 52626.4 4092.70  11 
  -9 -13   0 53347.9 3708.11  14 
  -9 -13   0 52467.2 2481.24   8 
  -9 -13   0 50747.4 2172.85  13 
  -9 -13  -1 17041.8 1251.35  13 
  -9 -13  -1 18384.6 2108.39  14 
  -9  13  -1 19739.1 2489.08  11 
  -9 -13  -1 18164.0 1484.40   8 
  -9  13  -1 20414.8 1539.21   4 
  -9 -13  -2 658.565 402.639  13 
  -9 -13  -2 844.277 454.089  14 
  -9  13  -2 288.787 787.695  11 
  -9  13  -2 792.203 506.768   4 
  -9 -13  -2 464.022 495.262   8 
  -9 -13  -3 9421.08 940.151  13 
  -9  13  -3 9101.92 1770.36  11 
  -9 -13  -3 12006.0 1313.72   8 
  -9  13  -3 8755.89 1073.69   4 
   9  13   3 9054.69 1582.72   1 
  -9 -13  -4 6913.85 779.358  13 
  -9  13  -4 5895.76 852.198   4 
  -9 -13  -4 6800.70 978.104   8 
  -9  13  -4 7175.11 1480.47  11 
  -9 -13  -5 15871.0 1221.27  13 
  -9  13  -5 17349.1 1423.48   4 
  -9 -13  -5 17678.7 1557.98   8 
  -9 -13  -6 62846.9 2426.21  13 
  -9  13  -6 63015.2 2699.63   4 
  -9  13  -6 61538.6 2630.81   5 
  -9 -13  -6 63662.7 2830.23   8 
  -9 -13  -7 2063.79 696.591   8 
  -9  13  -7 1450.43 641.399   5 
  -9  13  -7 1591.15 778.952   4 
  -9 -13  -7 2262.38 602.423  13 
  -9 -13  -8 17169.2 1353.13  13 
  -9  13  -8 19155.4 1469.91   5 
  -9  13  -8 17544.5 1483.41   4 
  -9 -13  -8 17368.7 1597.17   8 
  -9  13  -9 2284.57 726.119   4 
  -9  13  -9 3067.53 671.007   5 
  -9 -13  -9 2187.52 735.240   8 
  -9 -13  -9 2437.82 670.335  13 
  -9  13 -10-116.794 407.924   5 
  -9  13 -10 65.0193 528.298   4 
  -9 -13 -10 756.087 613.849   8 
  -9 -13 -10 73.4991 485.793  13 
  -9  13 -11 89.9533 495.791   4 
  -9 -13 -11 48.0103 376.055  13 
  -9  13 -12 2032.99 586.313   4 
  -9 -13 -12 3088.06 650.764  13 
  -9  13 -13 1789.45 498.340   4 
  -9 -13 -13 2149.75 506.798  13 
  -9  13 -14 12449.3 865.807   4 
  -9 -13 -14 14235.0 843.080  13 
  -9 -15  13 5616.48 611.770   8 
   9  15 -13 4803.97 601.166   3 
  -9 -15  12-375.781 282.043   8 
   9  15 -12 76.5136 274.379   3 
   9  15 -11 7207.93 770.862   7 
  -9 -15  11 7536.88 918.082   8 
   9  15 -11 7907.36 864.508   3 
  -9 -15  10 6624.50 890.112   8 
   9  15 -10 5696.46 769.457   7 
   9  15  -9 6838.31 863.535   7 
   9  15  -9 6013.73 926.562   6 
  -9 -15   9 6504.99 982.186   8 
  -9 -15   8 31158.8 1954.79   8 
   9  15  -8 31552.7 1887.57   6 
  -9 -15   7 3634.28 900.823   8 
   9  15  -7 3028.10 820.352   6 
  -9 -15   6 145016. 4226.56   8 
   9  15  -6 140879. 3852.94   6 
   9  15  -5 422.345 513.610   6 
  -9 -15   5 469.269 647.010   8 
  -9 -15   4 99595.0 3552.64   8 
   9  15  -4 98451.5 3098.03   6 
  -9 -15   3 868.473 625.851   8 
   9  15  -3-62.8482 415.665   6 
   9  15  -2 66484.1 2442.91   6 
  -9  15   2 60699.9 4556.35  11 
  -9 -15   2 64949.3 4528.11  14 
  -9 -15   2 63987.6 2857.53   8 
  -9 -15   1 9306.98 941.398  13 
   9  15  -1 9128.17 936.925   6 
  -9  15   1 7081.32 1827.19  11 
  -9 -15   1 6083.24 1600.70  14 
  -9 -15   1 7947.88 1201.26   8 
  -9 -15   0 35944.0 3323.55  14 
  -9  15   0 36807.5 3651.92  11 
  -9 -15   0 40250.6 1925.30  13 
  -9  15   0 38993.5 2134.81   4 
  -9 -15   0 39334.4 2277.23   8 
  -9 -15  -1 5920.44 802.701  13 
  -9  15  -1 6427.47 965.642   4 
  -9 -15  -1 6533.64 1065.64   8 
  -9  15  -1 6132.03 1460.96  11 
  -9 -15  -2 253.750 234.151  13 
  -9  15  -2-426.474 538.925   4 
  -9 -15  -2-252.055 506.486   8 
  -9  15  -2-307.902 1261.26  11 
  -9 -15  -3 462.440 725.879   8 
  -9 -15  -3 1496.02 426.560  13 
  -9  15  -3 1235.66 653.890   4 
  -9 -15  -4 3209.43 946.237   8 
  -9 -15  -4 3440.60 620.731  13 
  -9  15  -4 2898.93 737.550   4 
  -9 -15  -5-112.978 655.906   8 
  -9  15  -5 500.707 603.309   4 
  -9  15  -5 442.787 474.313   5 
  -9 -15  -5-241.422 467.768  13 
  -9 -15  -6 14295.9 1201.62  13 
  -9  15  -6 15226.2 1429.21   5 
  -9 -15  -6 15230.1 1440.65   8 
  -9  15  -6 17166.6 1492.94   4 
  -9 -15  -7 2169.18 824.659   8 
  -9  15  -7 2551.02 800.901   4 
  -9  15  -7 1321.77 641.990   5 
  -9 -15  -7 1875.67 546.221  13 
  -9  15  -8 23273.0 1613.80   5 
  -9 -15  -8 20649.5 1384.93  13 
  -9 -15  -8 24664.2 1753.48   8 
  -9  15  -8 23683.8 1693.52   4 
  -9 -15  -9 2171.64 580.958  13 
  -9 -15  -9 1702.71 759.034   8 
  -9  15  -9 2389.76 708.121   5 
  -9  15  -9 2513.35 746.329   4 
  -9  15 -10 6940.79 934.087   4 
  -9 -15 -10 7015.27 809.533  13 
  -9  15 -11 2202.07 668.477   4 
  -9 -15 -11 2323.04 455.452  13 
  -9  15 -12 2126.83 531.171   4 
  -9 -15 -12 1735.42 406.548  13 
  -9  15 -13 8421.12 694.655   4 
   9  17 -12 2785.48 388.988   3 
  -9 -17  12 2697.05 388.561   8 
  -9 -17  11 13972.1 995.060   8 
   9  17 -11 12438.4 835.503   3 
   9  17 -11 11387.5 748.813   7 
   9  17 -10 466.970 388.997   3 
  -9 -17  10 183.915 363.381   8 
   9  17 -10 381.728 263.886   7 
  -9 -17   9 11455.4 1087.08   8 
   9  17  -9 10036.1 956.350   7 
   9  17  -8-536.697 524.498   6 
  -9 -17   8 470.249 528.230   8 
   9  17  -8 677.125 493.385   7 
  -9 -17   7 3763.35 860.918   8 
   9  17  -7 3997.77 704.616   6 
  -9 -17   6 10808.3 1261.41   8 
   9  17  -6 9871.01 1094.64   6 
   9  17  -5 825.992 586.889   6 
  -9 -17   5 610.631 649.035   8 
  -9 -17   4 30714.1 2016.30   8 
  -9  17   4 32930.4 1790.21   4 
   9  17  -4 26317.6 1626.40   6 
   9  17  -3 1943.75 590.918   6 
  -9 -17   3 2026.92 803.453   8 
  -9  17   3 3416.96 723.655   4 
   9  17  -2 7096.21 896.627   6 
  -9 -17   2 4777.86 1061.42   8 
  -9  17   2 7927.16 936.111   4 
  -9 -17   1 5587.37 1096.38   8 
  -9  17   1 6688.41 949.316   4 
  -9 -17   0-262.487 723.449   8 
  -9  17   0 277.986 504.780   4 
  -9 -17  -1 62591.7 2909.28   8 
  -9  17  -1 62222.8 2647.71   4 
  -9 -17  -2 6612.21 1193.25   8 
  -9  17  -2 8915.42 1150.43   4 
  -9 -17  -3 44249.0 2403.01   8 
  -9  17  -3 44250.7 2227.17   4 
  -9 -17  -4 29979.3 1979.81   8 
  -9  17  -4 27280.1 1768.52   4 
  -9  17  -4 27836.8 1855.35   5 
  -9 -17  -5 1611.33 513.512  13 
  -9  17  -5 1226.40 699.523   5 
  -9  17  -5 1274.79 617.537   4 
  -9 -17  -5 1333.33 674.011   8 
  -9 -17  -6 28770.1 1476.81  13 
  -9  17  -6 34405.7 1996.02   5 
  -9 -17  -6 34606.6 1998.25   8 
  -9  17  -6 34609.9 1961.42   4 
  -9 -17  -7 1549.71 423.852  13 
  -9  17  -7 2120.89 591.421   4 
  -9  17  -7 1283.92 621.624   5 
  -9 -17  -7 1427.45 613.463   8 
  -9 -17  -8 20837.0 1199.35  13 
  -9  17  -8 20984.4 1475.66   4 
  -9 -17  -8 22493.1 1488.86   8 
  -9  17  -8 21855.6 1458.18   5 
  -9 -17  -9 8302.03 727.399  13 
  -9  17  -9 10065.7 1052.83   4 
  -9 -17  -9 8946.23 923.288   8 
  -9  17  -9 8703.21 928.897   5 
  -9 -17 -10 9928.81 714.203  13 
  -9  17 -10 11670.7 973.637   4 
  -9  17 -11 11558.5 879.394   4 
  -9 -19  10 329.799 286.382   8 
   9  19  -9 14424.7 916.199   7 
  -9 -19   9 15051.3 991.214   8 
  -9 -19   8-17.1275 358.491   8 
   9  19  -8-318.978 329.145   7 
   9  19  -7 11732.9 986.635   6 
   9  19  -7 12548.3 1007.03   7 
  -9 -19   7 12908.4 1090.60   8 
   9  19  -6-114.691 416.111   6 
  -9 -19   6 702.086 554.804   8 
   9  19  -5 1280.52 466.562   6 
  -9 -19   5 831.546 510.106   8 
   9  19  -4 1599.12 516.095   6 
  -9 -19   4 1235.10 568.035   8 
   9  19  -3 10280.0 958.928   6 
  -9 -19   3 10470.4 1207.92   8 
   9  19  -2 1481.18 509.360   6 
  -9  19   2 2705.50 518.237   4 
  -9 -19   2 1438.50 737.667   8 
  -9  19   1 35238.1 1726.00   4 
  -9 -19   1 36454.0 2134.21   8 
  -9  19   0 2838.51 599.957   4 
  -9 -19   0 3457.47 938.516   8 
  -9  19  -1 50372.5 2092.68   4 
  -9 -19  -1 55526.2 2553.08   8 
  -9  19  -2 23201.8 1489.03   4 
  -9  19  -2 25560.6 1723.35   5 
  -9 -19  -2 23723.3 1728.69   8 
  -9  19  -3 21163.0 1559.75   5 
  -9  19  -3 21036.9 1451.88   4 
  -9 -19  -3 23664.8 1684.25   8 
  -9  19  -4 37065.6 2001.77   5 
  -9  19  -4 36901.7 1862.49   4 
  -9 -19  -4 37850.6 2006.82   8 
  -9  19  -5 3366.93 697.563   4 
  -9  19  -5 3789.62 766.383   5 
  -9 -19  -5 3979.52 746.312   8 
  -9  19  -6 21333.2 1426.49   5 
  -9  19  -6 22624.5 1385.36   4 
  -9 -19  -6 25226.4 1496.03   8 
  -9  19  -7 1377.29 461.256   5 
  -9  19  -7 1314.27 468.971   4 
  -9 -19  -7 1244.61 502.076   8 
  -9  19  -8 12392.3 972.957   5 
  -9  19  -8 11117.0 787.694   6 
  -9  19  -8 12203.4 941.127   4 
  -9 -19  -8 13289.2 1016.21   8 
  -9  19  -9 6536.93 656.449   4 
   9  21  -7 6545.41 595.409   7 
  -9 -21   7 7457.49 658.467   8 
   9  21  -6-610.080 320.083   7 
  -9 -21   6 266.852 374.572   8 
   9  21  -5-82.7380 342.388   7 
  -9 -21   5 204.842 359.927   8 
  -9 -21   4 924.445 425.291   8 
  -9 -21   3 6100.06 793.748   8 
  -9  21   2 554.450 332.192   5 
  -9 -21   2 619.211 457.545   8 
  -9  21   1 17953.2 1169.82   5 
  -9 -21   1 19129.1 1329.04   8 
  -9  21   0 1503.35 508.304   5 
  -9 -21   0 1942.35 637.813   8 
  -9  21  -1 37200.5 1696.26   5 
  -9 -21  -1 35563.6 1730.58   8 
  -9  21  -2 3421.16 622.039   5 
  -9 -21  -2 4278.59 661.453   8 
  -9  21  -3 30006.3 1525.92   5 
  -9  21  -3 29101.6 1246.41   4 
  -9 -21  -3 28714.4 1496.27   8 
  -9  21  -4 2781.56 449.197   4 
  -9  21  -4 3201.00 612.826   5 
  -9 -21  -4 2282.48 497.745   8 
  -9  21  -5 2318.60 431.813   4 
  -9  21  -5 2988.35 532.218   5 
  -9 -21  -5 3563.64 582.482   8 
  -9  21  -6 6610.01 599.290   6 
  -9  21  -6 6988.10 687.715   5 
  -9 -21  -6 7727.12 695.217   8 
  -9 -21  -7 213.424 242.635   8 
  -9 -23   2 13.0913 232.454   8 
  -9 -23   1 20236.8 983.680   8 
  -9 -23   0-518.865 314.390   8 
  -9 -23  -1 26292.7 1089.26   8 
  -9 -23  -2-496.466 278.169   8 
  10   0 -18 11565.6 659.532  10 
  10   0 -17 213.073 319.965  10 
  10   0 -16 441.687 420.295  10 
  10   0 -15 186.195 506.401  10 
  10   0 -14 6642.52 939.567   3 
  10   0 -14 7881.50 998.400  10 
  10   0 -13 280.906 562.322  10 
  10   0 -13-411.431 461.800   3 
  10   0 -12 38239.5 2147.94   3 
  10   0 -12 38733.5 2029.11  10 
  10   0 -11 116.590 398.324  10 
  10   0 -11 395.182 454.271   3 
  10   0 -10 40670.9 2114.81   3 
  10   0 -10 42310.0 2021.10  10 
  10   0  -9 338.927 403.514   3 
  10   0  -9-904.293 458.162  10 
 -10   0   8 7847.99 1141.72  14 
 -10   0   7 807.786 619.938  14 
 -10   0   6 150.458 338.967  14 
  10   0  -6-406.134 365.881   1 
  10   0  -5 4.52586 300.261   1 
  10   0  -4 273031. 6060.64   1 
  10   0  -3 402.839 398.106   1 
  10   0  -2 426741. 7627.91   1 
  10   0  -1-291.560 587.551   1 
  10   0   0 480245. 8287.66   1
[truncated: 356,405 more chars]
