# Supplementary material for: Reactions of a Zn–Zn bond with main group carbene analogues as a prototypical case of reductive addition
Source: Nat Synth. 2025 Apr 29;4(8):995–1000. doi: 10.1038/s44160-025-00790-y (PMC12334357; doi:10.1038/s44160-025-00790-y)
Supplement: Supplementary file 6 — Computational coordinates. [file 44160_2025_790_MOESM6_ESM.xyz]

73
1a.log
Al        3.861378    3.096800    4.872218
C        3.914910    5.132940    7.127897
N        4.072299    2.208704    6.663858
N        3.661123    4.849459    5.845385
C        4.276026    2.767025    7.862227
C        3.904713    0.785503    6.595138
C        2.595475    0.264645    6.619241
C        4.088405    6.834424    4.445824
C        6.433088    0.492718    6.371780
H        6.404886    1.531641    6.723536
C        3.794817    6.546898    7.621528
H        4.549561    7.191326    7.158099
H        3.917567    6.599935    8.703959
H        2.823655    6.975321    7.353466
C        0.857141    4.886863    5.222079
H        1.396023    3.923427    5.206115
C        6.255548    6.073835    3.474628
H        5.832130    5.082504    3.275992
H        7.332344    5.960143    3.637700
H        6.113429    6.679123    2.572186
C        5.021272   -0.055840    6.427661
C        4.268249    4.151812    8.063430
H        4.468165    4.495330    9.071958
C        4.494406    1.888032    9.058929
H        3.634275    1.230190    9.221472
H        4.660601    2.475600    9.962478
H        5.354546    1.226934    8.906460
C        5.583554    6.734984    4.678861
H        5.753299    6.083071    5.544209
C        6.943383    0.508421    4.930854
H        6.985031   -0.508497    4.524158
H        7.950674    0.934058    4.874256
H        6.285523    1.096384    4.280622
C        2.226187    7.904493    3.317402
H        1.849249    8.689461    2.667670
C        4.800540   -1.426383    6.274448
H        5.653118   -2.087429    6.133550
C        3.187112    5.903344    4.996186
C        1.811947    5.934552    4.675621
C       -0.389363    4.705673    4.366250
H       -1.050534    5.577734    4.418500
H       -0.967710    3.846802    4.719349
H       -0.138582    4.534230    3.315262
C        2.426485   -1.113887    6.466262
H        1.419900   -1.527957    6.479429
C        7.393134   -0.277005    7.275665
H        7.035994   -0.321900    8.309924
H        8.379860    0.196166    7.279924
H        7.531762   -1.307991    6.932817
C        1.375260    1.147921    6.803905
H        1.718674    2.180064    6.953791
C        3.581293    7.831293    3.608590
H        4.265015    8.555863    3.172008
C        6.228907    8.084361    4.982598
H        6.192178    8.755205    4.117744
H        7.283765    7.954897    5.242887
H        5.736476    8.598006    5.815241
C        0.571803    0.747768    8.040294
H        0.164556   -0.264630    7.941020
H       -0.273571    1.427496    8.189107
H        1.183054    0.767973    8.948017
C        3.516164   -1.956871    6.291803
H        3.365682   -3.025717    6.168259
C        1.354505    6.956707    3.840737
H        0.299873    7.005291    3.585447
C        0.469043    5.155850    6.676533
H        1.333056    5.136042    7.347118
H       -0.238453    4.397638    7.031377
H       -0.014371    6.134783    6.775524
C        0.490425    1.134512    5.558436
H        1.038287    1.482946    4.674400
H       -0.382409    1.782962    5.695319
H        0.123108    0.124647    5.343507
73
1b.log
C        3.924812    5.134815    7.110045
N        4.102511    2.162585    6.672377
N        3.654311    4.883924    5.829350
C        4.296500    2.752812    7.851389
C        3.922806    0.749128    6.621082
C        2.608078    0.237562    6.631034
C        4.068176    6.872997    4.439203
C        6.445690    0.434319    6.417755
H        6.424120    1.458495    6.810119
C        3.809096    6.542781    7.632685
H        4.559298    7.196668    7.174626
H        3.941208    6.577758    8.714900
H        2.835154    6.975804    7.381989
C        0.849193    4.911124    5.226066
H        1.390665    3.951046    5.227741
C        6.234717    6.102166    3.474039
H        5.812932    5.107790    3.288132
H        7.311968    5.990080    3.635460
H        6.090286    6.693958    2.563020
C        5.031218   -0.107944    6.464572
C        4.288352    4.142901    8.034484
H        4.490742    4.488009    9.042386
C        4.501287    1.898189    9.072588
H        3.628662    1.260560    9.250391
H        4.675914    2.503725    9.962794
H        5.349657    1.217955    8.938477
C        5.563973    6.778802    4.670397
H        5.735646    6.138303    5.543402
C        6.941398    0.507085    4.973404
H        6.972900   -0.492095    4.524027
H        7.949699    0.931007    4.921382
H        6.280626    1.123348    4.352817
C        2.200600    7.924831    3.301697
H        1.819102    8.703693    2.647259
C        4.798527   -1.476043    6.309790
H        5.645454   -2.146450    6.178996
C        3.174524    5.936626    4.998081
C        1.799016    5.958915    4.670598
C       -0.398451    4.717758    4.373919
H       -1.062468    5.587964    4.420197
H       -0.974087    3.860348    4.735220
H       -0.150984    4.539355    3.323106
C        2.426065   -1.139021    6.476498
H        1.414904   -1.542639    6.479974
C        7.413529   -0.371617    7.279863
H        7.063128   -0.458808    8.313498
H        8.399727    0.102480    7.296597
H        7.551996   -1.387267    6.893812
C        1.397857    1.137415    6.799665
H        1.755976    2.161902    6.964454
C        3.555851    7.861816    3.595989
H        4.235451    8.588865    3.156618
C        6.209605    8.131787    4.955550
H        6.168810    8.793542    4.083792
H        7.265631    8.006759    5.213648
H        5.718802    8.652502    5.784578
C        0.561940    0.740441    8.015167
H        0.138063   -0.263341    7.898452
H       -0.273660    1.434416    8.153864
H        1.155554    0.741021    8.934581
C        3.508479   -1.994123    6.314282
H        3.348418   -3.061589    6.190507
C        1.335608    6.972989    3.829311
H        0.280722    7.012973    3.572760
C        0.460098    5.195771    6.677681
H        1.325678    5.186271    7.346130
H       -0.244988    4.439855    7.042368
H       -0.025831    6.174583    6.764539
C        0.536441    1.148059    5.537636
H        1.101749    1.496468    4.664499
H       -0.330224    1.807020    5.663164
H        0.160375    0.145160    5.305368
Ga        3.880332    3.042278    4.714282
72
1c.log
Si        3.626805    1.845271    3.247121
N        2.723382    2.912966    4.298383
C        1.647031    4.963956    5.034715
H        1.472074    6.022670    4.885141
H        1.177473    4.486518    5.885423
N        4.114566    3.035418    2.037119
C        2.440640    4.294062    4.162725
C        3.068684    4.963662    3.044580
H        2.902379    6.034690    2.988802
C        3.837101    4.410208    2.073706
C        4.434431    5.257786    0.996708
H        4.185032    6.307939    1.153618
H        4.079709    4.964237    0.001814
H        5.525756    5.158834    0.971019
C        2.154216    2.253370    5.445384
C        2.870017    2.263998    6.657505
C        2.332377    1.572752    7.744678
H        2.876445    1.553495    8.686234
C        1.115007    0.907858    7.640244
H        0.713214    0.372612    8.496354
C        0.410507    0.935227    6.444139
H       -0.546219    0.421905    6.368634
C        0.909097    1.612630    5.326974
C        0.101184    1.633638    4.044888
H        0.626308    2.267877    3.319732
C       -1.279210    2.246890    4.271271
H       -1.874172    1.647866    4.969891
H       -1.836662    2.302399    3.330875
H       -1.200476    3.258746    4.679760
C       -0.010761    0.232367    3.446010
H        0.976711   -0.195014    3.238918
H       -0.576635    0.250503    2.508700
H       -0.526951   -0.449098    4.131835
C        4.202586    2.976231    6.776920
H        4.277847    3.680061    5.939755
C        4.316107    3.788758    8.062939
H        3.486316    4.494838    8.163361
H        5.249308    4.360251    8.072078
H        4.322295    3.149612    8.952606
C        5.357549    1.981693    6.654587
H        5.332825    1.251341    7.471560
H        6.324643    2.495018    6.691367
H        5.308642    1.419847    5.713846
C        4.893764    2.515039    0.943112
C        6.273355    2.300631    1.113927
C        6.988182    1.738330    0.051020
H        8.054468    1.555551    0.168130
C        6.361708    1.414296   -1.144010
H        6.934480    0.979100   -1.958315
C        4.999689    1.651065   -1.301147
H        4.516613    1.398339   -2.241560
C        4.241785    2.201919   -0.267173
C        2.748352    2.415414   -0.425518
H        2.447082    3.210881    0.268615
C        1.984292    1.151788   -0.026589
H        2.239542    0.319358   -0.691980
H        0.902375    1.311913   -0.082792
H        2.225738    0.836189    0.995697
C        2.350423    2.858949   -1.829371
H        2.920594    3.733277   -2.158674
H        1.288101    3.118168   -1.858151
H        2.504622    2.064962   -2.567803
C        7.001995    2.647643    2.397886
H        6.303418    3.182726    3.054766
C        7.451241    1.381085    3.126407
H        8.145867    0.801073    2.508110
H        6.601173    0.732584    3.365059
H        7.964119    1.628081    4.061697
C        8.191009    3.571796    2.141314
H        8.956926    3.080348    1.531566
H        8.663149    3.861699    3.084955
H        7.891855    4.485912    1.619303
125
2a.log
Al        5.458513    9.700740   13.757083
Zn        7.091937    8.711750   15.373635
Zn        5.831331   10.983775   11.734187
N        4.269325    8.185428   13.381632
C        3.632600    7.657503   14.427165
C        3.432219    8.373729   15.626550
H        2.960985    7.818511   16.430112
C        3.550107    9.762939   15.832791
N        4.186019   10.572802   14.980016
C        3.103000    6.256418   14.346718
H        2.571135    6.085365   13.405939
H        2.437837    6.026679   15.180094
H        3.934676    5.540440   14.366566
C        2.904096   10.341962   17.056829
H        3.547522   11.096380   17.521241
H        2.675768    9.563513   17.787077
H        1.967045   10.849555   16.805546
C        4.314718    7.528954   12.107725
C        3.432876    7.965193   11.089780
C        3.536576    7.384424    9.823984
H        2.867991    7.706525    9.032129
C        4.495596    6.418827    9.544483
H        4.567509    5.991559    8.548142
C        5.364560    6.016393   10.544170
H        6.129201    5.275249   10.323704
C        5.291236    6.550468   11.835662
C        2.399390    9.043405   11.353278
H        2.891773    9.803754   11.980280
C        1.924106    9.718970   10.071785
H        2.764744   10.079230    9.469718
H        1.335345    9.036486    9.449198
H        1.281725   10.572375   10.297200
C        1.197348    8.510439   12.136586
H        1.474148    8.150809   13.131599
H        0.446285    9.297422   12.271583
H        0.717999    7.684428   11.598105
C        6.310154    6.082011   12.854901
H        6.030072    6.472528   13.844774
C        6.354967    4.555941   12.934284
H        7.077662    4.221537   13.682301
H        5.378147    4.134734   13.195453
H        6.654215    4.113036   11.979012
C        7.689126    6.650372   12.516440
H        8.425044    6.376880   13.281610
H        8.044330    6.268760   11.551621
H        7.666406    7.744709   12.453291
C        4.005114   11.993151   15.057674
C        5.026043   12.817221   15.581121
C        4.852393   14.203913   15.552474
H        5.646283   14.841604   15.933874
C        3.693838   14.782197   15.055104
H        3.576847   15.862236   15.048974
C        2.688072   13.962861   14.564847
H        1.774891   14.407174   14.173478
C        2.822892   12.572061   14.544694
C        6.312669   12.263593   16.159885
H        6.183009   11.182814   16.319642
C        6.648560   12.898574   17.507855
H        5.853698   12.739596   18.243539
H        7.572504   12.475238   17.913984
H        6.810055   13.977686   17.419422
C        7.470019   12.457117   15.178724
H        7.237867   12.047957   14.187778
H        7.688727   13.524536   15.046951
H        8.382231   11.967980   15.538934
C        1.702230   11.762910   13.923589
H        1.980649   10.701157   13.945300
C        1.515125   12.171300   12.463856
H        0.703198   11.599715   12.002965
H        1.252659   13.231904   12.381510
H        2.427911   12.010778   11.879689
C        0.380445   11.929601   14.673619
H       -0.396235   11.296312   14.232376
H        0.461226   11.667726   15.732650
H        0.026974   12.965623   14.621842
C        8.879057    7.718760   16.357430
C        7.803121    6.795213   16.542389
C        6.845126    7.401285   17.401405
C        7.326808    8.685388   17.772670
C        8.582400    8.891634   17.127891
C       10.161470    7.459868   15.637029
H       10.053784    6.678567   14.877155
H       10.536674    8.354469   15.127494
H       10.956576    7.129265   16.319401
C        7.745013    5.388564   16.054984
H        6.725043    5.086277   15.787783
H        8.376744    5.230335   15.174729
H        8.089617    4.679602   16.820324
C        5.584230    6.769739   17.888808
H        5.109247    6.147192   17.120716
H        5.756144    6.121157   18.759484
H        4.848001    7.522701   18.190450
C        6.633467    9.611925   18.716164
H        7.191436   10.540917   18.856866
H        5.625880    9.890008   18.376700
H        6.510766    9.159882   19.708666
C        9.514201   10.043017   17.314943
H        8.993009   10.944130   17.654313
H       10.289706    9.825056   18.062028
H       10.038662   10.303848   16.388458
C        7.384880   11.130739   10.042537
C        7.699327   12.163671   10.974337
C        6.579628   13.044033   11.055351
C        5.569315   12.559618   10.161004
C        6.075320   11.376131    9.527246
C        8.276110   10.001300    9.642961
H        8.982022    9.740290   10.438704
H        8.874300   10.239931    8.752978
H        7.703660    9.096654    9.406400
C        8.977615   12.267732   11.740735
H        8.922025   13.034691   12.519043
H        9.823822   12.529236   11.092839
H        9.242139   11.324973   12.237840
C        6.457496   14.269805   11.900166
H        6.662029   15.186979   11.331991
H        7.153318   14.253944   12.745159
H        5.451290   14.374673   12.322845
C        4.277362   13.246239    9.861205
H        3.494569   12.542689    9.555531
H        4.381266   13.979787    9.050348
H        3.897405   13.790855   10.733054
C        5.418725   10.594312    8.437082
H        5.405614    9.516144    8.638757
H        5.936440   10.730469    7.478597
H        4.382279   10.909361    8.283173
125
2b.log
Zn        7.093823    8.690518   15.402637
Zn        5.816794   10.973199   11.700712
N        4.265148    8.156145   13.369882
C        3.640549    7.646323   14.425561
C        3.441690    8.372854   15.620310
H        2.966793    7.819514   16.423495
C        3.541258    9.765776   15.827318
N        4.176718   10.591918   14.998160
C        3.109144    6.241641   14.365174
H        2.568576    6.061497   13.430787
H        2.450017    6.019799   15.205774
H        3.940083    5.524704   14.384553
C        2.857280   10.326523   17.042929
H        3.452412   11.123225   17.500678
H        2.670499    9.545695   17.783019
H        1.891003   10.770117   16.780172
C        4.311924    7.502490   12.103856
C        3.438308    7.948691   11.081524
C        3.551078    7.381981    9.810288
H        2.887960    7.712708    9.017011
C        4.512269    6.419000    9.527381
H        4.590750    6.001326    8.527421
C        5.375322    6.007240   10.529186
H        6.142321    5.268898   10.306195
C        5.293345    6.529357   11.824623
C        2.405221    9.025156   11.354118
H        2.895117    9.773388   11.997983
C        1.938172    9.720464   10.080449
H        2.782725   10.092652    9.490970
H        1.356630    9.046718    9.441683
H        1.291546   10.568532   10.314499
C        1.198732    8.482785   12.123883
H        1.474278    8.099457   13.110186
H        0.452404    9.271189   12.276688
H        0.715098    7.671676   11.566831
C        6.310197    6.062349   12.846411
H        6.020622    6.447275   13.835566
C        6.364777    4.536763   12.923021
H        7.086195    4.205078   13.673944
H        5.389179    4.109714   13.178675
H        6.671200    4.098046   11.967973
C        7.687747    6.640096   12.517487
H        8.422796    6.367476   13.284012
H        8.049482    6.265381   11.552405
H        7.659262    7.734471   12.457858
C        3.993588   12.004481   15.074541
C        5.024208   12.831799   15.577165
C        4.860319   14.218827   15.534113
H        5.662519   14.855282   15.900818
C        3.701170   14.799789   15.040324
H        3.591495   15.880464   15.021453
C        2.685266   13.980458   14.570790
H        1.771500   14.425937   14.181605
C        2.809749   12.588576   14.567299
C        6.311202   12.276181   16.153504
H        6.181290   11.194787   16.307878
C        6.642102   12.904673   17.505880
H        5.848137   12.733228   18.239667
H        7.570228   12.488287   17.910291
H        6.791905   13.986016   17.423811
C        7.471490   12.477038   15.177044
H        7.239864   12.081927   14.180487
H        7.694127   13.545058   15.057780
H        8.382229   11.981789   15.533133
C        1.679421   11.780691   13.962407
H        1.941372   10.715689   14.011587
C        1.506210   12.154853   12.491839
H        0.692198   11.580359   12.037932
H        1.256372   13.216296   12.382719
H        2.421667   11.970739   11.918920
C        0.356649   11.986316   14.700755
H       -0.423732   11.342374   14.281832
H        0.433483   11.766406   15.769658
H        0.010825   13.022088   14.607817
C        8.884234    7.717859   16.369656
C        7.804668    6.794576   16.544780
C        6.840502    7.400873   17.399614
C        7.320763    8.685952   17.773989
C        8.582041    8.891339   17.137589
C       10.169474    7.458367   15.654957
H       10.061383    6.687590   14.884610
H       10.555167    8.356601   15.160288
H       10.956105    7.113006   16.339518
C        7.750701    5.387451   16.057706
H        6.732287    5.083428   15.787523
H        8.385462    5.229919   15.179642
H        8.094560    4.680893   16.825328
C        5.580436    6.766599   17.885058
H        5.108888    6.142049   17.116992
H        5.755381    6.120440   18.756689
H        4.841687    7.517743   18.183822
C        6.620849    9.614034   18.711151
H        7.175040   10.545568   18.849181
H        5.613791    9.886109   18.366227
H        6.497353    9.165097   19.704780
C        9.509309   10.045857   17.327177
H        8.982332   10.947546   17.655467
H       10.276689    9.833360   18.083814
H       10.042982   10.301891   16.404822
C        7.384941   11.132987   10.026861
C        7.705341   12.157724   10.965046
C        6.588363   13.039287   11.060396
C        5.570892   12.564838   10.167688
C        6.072096   11.383470    9.519951
C        8.271842   10.004382    9.615215
H        8.985940    9.741853   10.402995
H        8.860452   10.245649    8.719747
H        7.697496    9.099985    9.382606
C        8.984593   12.245728   11.732056
H        8.942367   13.019998   12.503750
H        9.835590   12.485849   11.082508
H        9.232105   11.302556   12.237491
C        6.471348   14.259144   11.914686
H        6.639375   15.181156   11.342650
H        7.195856   14.253632   12.734977
H        5.478545   14.344698   12.372376
C        4.285010   13.264257    9.871181
H        3.496687   12.570054    9.559028
H        4.398183   14.002162    9.065653
H        3.908954   13.806148   10.746206
C        5.414033   10.621519    8.416632
H        5.409761    9.539341    8.594288
H        5.926003   10.783677    7.459202
H        4.374670   10.932569    8.275578
Ga        5.585577    9.713473   13.735014
124
2c.log
Si        3.147234   11.907381    2.779823
Zn        2.930317   12.184202    5.126116
Zn        2.792356    9.996138    1.528789
N        2.171388   13.252832    2.094736
C        2.585686   14.499284    2.553787
C        3.861132   14.717234    3.004382
H        4.061722   15.699004    3.420606
C        5.023536   13.839830    2.920568
N        4.784854   12.534750    2.461978
C        1.565818   15.594361    2.588273
H        1.186383   15.818610    1.584266
H        1.989152   16.509652    3.006500
H        0.691827   15.306221    3.186800
C        6.265145   14.280305    3.258552
H        7.131981   13.630751    3.195059
H        6.419814   15.316230    3.538479
C        0.939177   13.095653    1.377300
C        0.931997   13.215074   -0.035972
C       -0.284070   13.056043   -0.707979
H       -0.312849   13.148853   -1.788762
C       -1.460328   12.763440   -0.028848
H       -2.389225   12.634522   -0.577675
C       -1.436837   12.626484    1.349325
H       -2.353381   12.378860    1.878917
C       -0.252753   12.797376    2.074162
C        2.203499   13.472010   -0.828625
H        2.969605   12.799055   -0.410344
C        2.049989   13.165305   -2.316158
H        3.021581   13.217676   -2.813276
H        1.629216   12.174777   -2.505464
H        1.403178   13.901638   -2.806662
C        2.728725   14.904432   -0.692097
H        3.596412   15.046906   -1.346687
H        1.963137   15.626019   -1.001426
H        3.047655   15.149066    0.322320
C       -0.288307   12.597157    3.576290
H        0.617914   13.051763    4.003123
C       -1.492624   13.263333    4.236163
H       -1.514515   14.342755    4.053848
H       -1.468383   13.105340    5.318788
H       -2.439333   12.845850    3.879018
C       -0.268094   11.103307    3.909358
H       -1.185145   10.619154    3.551343
H       -0.197941   10.939656    4.990656
H        0.577399   10.589926    3.435176
C        5.854264   11.716379    1.990698
C        6.391058   10.693889    2.802738
C        7.326115    9.812234    2.247280
H        7.715821    9.000094    2.858230
C        7.781592    9.969091    0.946209
H        8.515066    9.280808    0.534678
C        7.303884   11.026332    0.180803
H        7.679801   11.167797   -0.830492
C        6.334167   11.901820    0.673089
C        6.023873   10.536157    4.265889
H        5.449606   11.425554    4.564751
C        7.272004   10.476196    5.145841
H        6.995740   10.352505    6.198015
H        7.872395   11.386872    5.058186
H        7.910488    9.626496    4.882325
C        5.160038    9.299188    4.507803
H        4.261009    9.296158    3.879271
H        4.841315    9.238687    5.554229
H        5.720790    8.385842    4.276051
C        5.852601   13.037058   -0.203917
H        4.966494   13.472759    0.273900
C        5.455683   12.555691   -1.596455
H        4.670793   11.791393   -1.557016
H        5.083852   13.392176   -2.197833
H        6.306774   12.128321   -2.137991
C        6.915243   14.131883   -0.307176
H        7.198500   14.501417    0.682584
H        7.817530   13.754034   -0.803367
H        6.542809   14.979160   -0.893617
C        1.990991   12.239576    7.141680
C        2.024308   13.610742    6.729297
C        3.386622   14.000844    6.604913
C        4.207604   12.892949    6.950386
C        3.354103   11.792651    7.279988
C        0.785183   11.456499    7.545139
H       -0.129848   11.848965    7.088355
H        0.631939   11.478967    8.632485
H        0.861767   10.400927    7.261054
C        0.858102   14.523994    6.544845
H        0.835970   14.991224    5.551301
H        0.876553   15.344728    7.272717
H       -0.092556   14.002080    6.678756
C        3.883682   15.364430    6.264243
H        4.809521   15.321319    5.679040
H        4.098752   15.951039    7.168294
H        3.150234   15.930693    5.680673
C        5.697415   12.941256    7.021854
H        6.125697   11.967791    7.271978
H        6.032972   13.645829    7.793544
H        6.149884   13.270272    6.076335
C        3.772615   10.474824    7.844188
H        3.158829    9.647328    7.470573
H        3.689270   10.458326    8.939170
H        4.814830   10.240818    7.602328
C        1.960119    7.893728    1.796683
C        3.300577    7.808002    1.302811
C        3.349420    8.458674    0.027895
C        2.032135    8.945035   -0.267226
C        1.175680    8.596141    0.828439
C        1.470323    7.336247    3.093033
H        2.223866    7.416299    3.884837
H        1.208636    6.273702    3.011950
H        0.574971    7.857899    3.446434
C        4.440299    7.078788    1.932123
H        5.379003    7.642704    1.865119
H        4.613553    6.111994    1.441685
H        4.256616    6.872683    2.990531
C        4.547882    8.518379   -0.859963
H        4.469064    9.317974   -1.602948
H        4.685110    7.579998   -1.413223
H        5.468679    8.694707   -0.292543
C        1.592091    9.606084   -1.529176
H        0.829088   10.371726   -1.343774
H        1.156880    8.884980   -2.233363
H        2.427218   10.091365   -2.044946
C       -0.288363    8.882184    0.893282
H       -0.675265    8.789990    1.912373
H       -0.863632    8.187014    0.268134
H       -0.527845    9.894922    0.546562
125
Int-1-Al.log
Al        4.462844   10.245398   13.130321
Zn        7.464093    9.129777   14.717220
Zn        6.919779   10.363806   12.709207
N        3.683533    8.451699   13.279166
C        3.293178    7.889821   14.428664
C        3.264561    8.585874   15.649700
H        2.967485    8.007241   16.517508
C        3.403784    9.966619   15.849806
N        3.783324   10.800128   14.876064
C        2.822410    6.466546   14.442450
H        2.109389    6.280360   13.633303
H        2.355672    6.213417   15.394857
H        3.660127    5.780054   14.283707
C        3.089804   10.516497   17.208397
H        2.367148   11.335974   17.150997
H        3.995434   10.936164   17.661229
H        2.701353    9.745044   17.874101
C        3.572234    7.715645   12.045837
C        2.551946    8.083971   11.135762
C        2.448348    7.383008    9.932679
H        1.667398    7.647533    9.227117
C        3.330663    6.358751    9.613191
H        3.233238    5.827971    8.670485
C        4.347894    6.037122   10.496033
H        5.062786    5.260975   10.232105
C        4.495006    6.702329   11.717824
C        1.577590    9.204580   11.449195
H        2.161939   10.023013   11.906799
C        0.916235    9.787595   10.206686
H        1.654471   10.077464    9.452491
H        0.221337    9.078152    9.744622
H        0.335875   10.675973   10.467616
C        0.518589    8.776055   12.465987
H        0.955037    8.490880   13.428426
H       -0.187438    9.593109   12.654455
H       -0.055236    7.922008   12.088329
C        5.694512    6.346101   12.573874
H        5.626189    6.882062   13.532706
C        5.778331    4.845737   12.856078
H        6.634444    4.618667   13.499439
H        4.880212    4.454479   13.344644
H        5.918086    4.275955   11.931495
C        6.971233    6.811756   11.873681
H        7.850951    6.646863   12.504103
H        7.119581    6.266884   10.933007
H        6.928825    7.878868   11.631375
C        3.620966   12.219899   15.044978
C        4.633422   13.008223   15.622125
C        4.450426   14.393824   15.668592
H        5.235095   15.012700   16.098789
C        3.296478   14.990002   15.181626
H        3.174057   16.068196   15.231674
C        2.297097   14.196822   14.633616
H        1.384907   14.660153   14.264478
C        2.439746   12.810688   14.544262
C        5.911598   12.428779   16.191571
H        5.851044   11.330469   16.143423
C        6.093122   12.844614   17.652263
H        5.241528   12.553126   18.276016
H        6.993623   12.394587   18.081822
H        6.204554   13.930449   17.742374
C        7.121150   12.860209   15.364681
H        7.008685   12.579710   14.311556
H        7.254908   13.948529   15.401354
H        8.038833   12.394207   15.739950
C        1.307579   11.986241   13.962884
H        1.676103   10.965369   13.801499
C        0.837327   12.524277   12.615181
H        0.027960   11.901948   12.218833
H        0.445310   13.543394   12.695927
H        1.649818   12.536482   11.879740
C        0.139511   11.892419   14.945255
H       -0.670022   11.281754   14.531165
H        0.442685   11.442431   15.896070
H       -0.269872   12.885170   15.164402
C        9.494526    8.398504   15.792893
C        8.710482    7.242726   15.516781
C        7.475753    7.366402   16.222108
C        7.507277    8.600590   16.949810
C        8.762654    9.231097   16.686511
C       10.880537    8.652333   15.300597
H       11.057316    8.199476   14.318898
H       11.094020    9.722819   15.207537
H       11.641007    8.239093   15.977795
C        9.175427    6.067576   14.724222
H        8.344952    5.423529   14.418334
H        9.710835    6.363167   13.813526
H        9.866845    5.437941   15.300374
C        6.384603    6.350112   16.310211
H        6.420741    5.637443   15.479617
H        6.445039    5.761161   17.235974
H        5.389562    6.814087   16.296596
C        6.459043    9.050057   17.913772
H        6.482509   10.133682   18.075521
H        5.450963    8.793586   17.563596
H        6.578678    8.580966   18.900412
C        9.283659   10.483517   17.306660
H        8.479611   11.097020   17.723983
H        9.979750   10.272619   18.129740
H        9.830540   11.107130   16.588637
C        8.426440   10.368298   11.092007
C        8.484488   11.624000   11.806326
C        7.371274   12.413636   11.373829
C        6.650747   11.672809   10.406852
C        7.276119   10.412264   10.242793
C        9.493380    9.322150   11.127026
H        9.816540    9.099861   12.153431
H       10.391154    9.627961   10.572343
H        9.151699    8.377661   10.690757
C        9.622837   12.057211   12.672746
H        9.344904   12.892581   13.324417
H       10.491676   12.383015   12.084084
H        9.970195   11.245171   13.325286
C        7.017603   13.790398   11.836390
H        6.998665   14.502942   11.002105
H        7.737415   14.173119   12.566717
H        6.024814   13.838586   12.306984
C        5.339467   12.059848    9.828059
H        4.503488   11.738710   10.484113
H        5.165901   11.597033    8.850278
H        5.242904   13.144301    9.707405
C        6.799167    9.338871    9.317743
H        7.465885    8.470972    9.318454
H        6.741598    9.697798    8.282381
H        5.794869    8.972076    9.575031
125
Int-1-Ga.log
Zn        7.420409    9.241760   14.660767
Zn        7.180832   10.476210   12.692356
N        3.612797    8.429817   13.232848
C        3.337555    7.889493   14.415987
C        3.339808    8.609240   15.627641
H        3.129145    8.020825   16.515095
C        3.378824    9.997268   15.823363
N        3.625401   10.873843   14.851540
C        2.964270    6.434188   14.520014
H        2.380465    6.103029   13.656943
H        2.395556    6.238339   15.430645
H        3.864671    5.810965   14.556339
C        3.078193   10.504212   17.208903
H        2.206376   11.166566   17.207623
H        3.913935   11.101549   17.590580
H        2.893586    9.684990   17.905707
C        3.489468    7.665607   12.034010
C        2.420067    7.968057   11.152945
C        2.336297    7.281394    9.940530
H        1.519445    7.500192    9.259689
C        3.278838    6.325303    9.581540
H        3.196938    5.806213    8.630736
C        4.326328    6.047552   10.444503
H        5.075470    5.310415   10.161773
C        4.455129    6.702076   11.673727
C        1.358087    8.986051   11.528604
H        1.873492    9.843736   11.989509
C        0.586263    9.525421   10.331131
H        1.255108    9.904850    9.552488
H       -0.054185    8.759107    9.880780
H       -0.068287   10.344716   10.640468
C        0.390348    8.431917   12.576037
H        0.897472    8.165943   13.508552
H       -0.380041    9.173392   12.818690
H       -0.116471    7.536230   12.198630
C        5.664706    6.372135   12.526116
H        5.588588    6.915296   13.479442
C        5.760644    4.874723   12.822137
H        6.601173    4.660463   13.491406
H        4.851453    4.478489   13.284519
H        5.932516    4.303152   11.903615
C        6.938971    6.843036   11.829465
H        7.821333    6.670913   12.455004
H        7.088939    6.306108   10.884348
H        6.897996    7.912141   11.599036
C        3.319894   12.250659   15.066524
C        4.271870   13.135466   15.609927
C        3.939734   14.487890   15.725482
H        4.674404   15.179725   16.132802
C        2.694974   14.962862   15.333902
H        2.453812   16.017066   15.438112
C        1.760808   14.079366   14.808447
H        0.781623   14.447679   14.508818
C        2.052657   12.722241   14.655776
C        5.646578   12.669290   16.042589
H        5.658159   11.569141   16.021578
C        5.978985   13.124974   17.462210
H        5.237770   12.776803   18.189560
H        6.958826   12.750688   17.776349
H        6.018487   14.217155   17.533621
C        6.705709   13.157588   15.057211
H        6.449202   12.875252   14.029312
H        6.793530   14.250736   15.082536
H        7.691920   12.734025   15.285509
C        0.993738   11.786889   14.103699
H        1.473715   10.823103   13.892163
C        0.392909   12.298536   12.798016
H       -0.351433   11.589795   12.418495
H       -0.117641   13.258524   12.930497
H        1.158478   12.431862   12.025848
C       -0.103999   11.530021   15.136672
H       -0.861213   10.844694   14.740550
H        0.296985   11.087071   16.053891
H       -0.609865   12.462624   15.412505
C        9.474211    8.566203   15.729285
C        8.683750    7.411001   15.475139
C        7.436780    7.564423   16.157090
C        7.469266    8.827141   16.848169
C        8.735457    9.438065   16.577302
C       10.864825    8.785092   15.235115
H       11.013033    8.373915   14.229852
H       11.124720    9.847375   15.192853
H       11.608676    8.301854   15.882972
C        9.144545    6.202471   14.732462
H        8.307924    5.572356   14.414809
H        9.720946    6.457378   13.835368
H        9.796601    5.573189   15.352841
C        6.369251    6.529931   16.297328
H        6.367709    5.827552   15.456344
H        6.502448    5.932062   17.209318
H        5.370682    6.978539   16.349975
C        6.432821    9.304470   17.810752
H        6.426480   10.396059   17.907034
H        5.426807    8.997237   17.503459
H        6.598380    8.898802   18.818195
C        9.226678   10.736224   17.124770
H        8.400415   11.371824   17.457570
H        9.886352   10.594632   17.990789
H        9.797865   11.309198   16.384570
C        8.765605   10.071116   10.920105
C        9.297049   11.141053   11.691883
C        8.358707   12.209999   11.692094
C        7.226647   11.801806   10.913858
C        7.480228   10.464261   10.439870
C        9.460686    8.772841   10.670925
H        9.757441    8.270795   11.601964
H       10.377680    8.911305   10.084817
H        8.828657    8.072239   10.118152
C       10.620187   11.159244   12.380205
H       11.371848   11.729876   11.817916
H       11.021340   10.150283   12.516651
H       10.558391   11.621097   13.373777
C        8.596982   13.565936   12.267352
H        9.246526   14.167279   11.617279
H        9.089504   13.520373   13.245673
H        7.667836   14.128751   12.396782
C        6.080378   12.657328   10.497486
H        5.163385   12.070309   10.373686
H        6.278113   13.158686    9.540439
H        5.862422   13.439209   11.233557
C        6.572403    9.712280    9.520962
H        6.871274    8.665187    9.411901
H        6.558734   10.151054    8.514733
H        5.531882    9.711784    9.876707
Ga        4.292355   10.460773   12.849993
124
Int-1-Si.log
Si        3.617423   12.030335    1.470853
Zn        2.414157   11.350012    4.829141
Zn        2.348585   10.157588    2.780368
N        2.674199   13.544098    1.549031
C        3.113186   14.682161    2.232089
C        4.328410   14.749805    2.844464
H        4.556261   15.678755    3.358769
C        5.417958   13.797499    2.791475
N        5.146231   12.573399    2.149476
C        2.212441   15.875200    2.257707
H        1.868980   16.137978    1.250715
H        2.734102   16.735078    2.680521
H        1.316814   15.697968    2.859366
C        6.642694   14.104487    3.290824
H        7.485678   13.428084    3.221786
H        6.800816   15.068898    3.759068
C        1.467349   13.581569    0.751966
C        1.593360   13.637029   -0.661674
C        0.431987   13.635049   -1.437220
H        0.512426   13.674760   -2.518259
C       -0.828807   13.585349   -0.857865
H       -1.718216   13.584068   -1.481699
C       -0.939375   13.534624    0.520301
H       -1.925089   13.485063    0.977498
C        0.189014   13.528256    1.349024
C        2.945572   13.731354   -1.348546
H        3.616625   13.008725   -0.857363
C        2.902618   13.348321   -2.822839
H        3.915018   13.316424   -3.232420
H        2.446881   12.365121   -2.977824
H        2.342512   14.077969   -3.417728
C        3.570173   15.117692   -1.180942
H        4.531839   15.169693   -1.704258
H        2.917924   15.889493   -1.606007
H        3.752823   15.367250   -0.131569
C       -0.061894   13.430952    2.842136
H        0.901322   13.496386    3.370412
C       -0.982896   14.549427    3.338145
H       -0.621696   15.550153    3.085040
H       -1.101730   14.499609    4.425680
H       -1.984416   14.449520    2.906450
C       -0.701231   12.085619    3.181003
H       -1.673549   11.982229    2.685006
H       -0.863009   11.987958    4.257308
H       -0.075036   11.249989    2.860646
C        6.270832   11.730751    1.827006
C        6.739596   10.774899    2.745588
C        7.783394    9.929730    2.355103
H        8.139667    9.175307    3.053855
C        8.374099   10.040912    1.104902
H        9.183209    9.374012    0.819914
C        7.938465   11.026640    0.229174
H        8.423238   11.140032   -0.738192
C        6.892377   11.887521    0.569082
C        6.188830   10.638615    4.148628
H        5.401959   11.394318    4.287710
C        7.290191   10.901770    5.176106
H        6.914362   10.783797    6.198053
H        7.690477   11.915820    5.079748
H        8.120660   10.197106    5.056384
C        5.568462    9.260395    4.355658
H        4.778814    9.069082    3.622431
H        5.127709    9.167236    5.352950
H        6.316619    8.465009    4.248199
C        6.518095   12.994712   -0.394132
H        5.612109   13.486902   -0.019906
C        6.220810   12.461057   -1.791986
H        5.403315   11.730257   -1.781751
H        5.939299   13.279757   -2.463042
H        7.096101   11.972457   -2.233326
C        7.620744   14.053729   -0.437110
H        7.820179   14.452671    0.562171
H        8.554748   13.632241   -0.827061
H        7.334244   14.887174   -1.087567
C        1.726666   10.931398    7.069906
C        1.069388   12.113886    6.623847
C        2.070597   13.071634    6.270787
C        3.354175   12.482390    6.529752
C        3.133604   11.160364    7.032065
C        1.057143    9.700667    7.584063
H        0.078819    9.541941    7.118463
H        0.887305    9.748324    8.668453
H        1.654638    8.800994    7.400271
C       -0.400659   12.351965    6.704426
H       -0.716473   13.201768    6.091539
H       -0.707789   12.575866    7.734786
H       -0.987021   11.481162    6.388645
C        1.856220   14.495226    5.873351
H        2.579312   14.820006    5.114728
H        1.966607   15.174611    6.729553
H        0.855053   14.662238    5.463153
C        4.653587   13.212116    6.446185
H        5.508968   12.531371    6.414971
H        4.798655   13.869420    7.314471
H        4.717923   13.843751    5.552671
C        4.163191   10.231128    7.580273
H        3.964852    9.184459    7.321129
H        4.199102   10.278785    8.676806
H        5.167234   10.473620    7.220847
C        2.289177    7.838022    2.820427
C        2.885183    8.289090    1.599540
C        1.874059    8.977509    0.850412
C        0.667862    8.963276    1.612011
C        0.924668    8.262943    2.827291
C        2.936662    7.021841    3.891632
H        3.999059    6.858267    3.689995
H        2.469716    6.033232    3.980450
H        2.867641    7.492190    4.881814
C        4.270954    8.044781    1.098152
H        4.743560    8.969959    0.735679
H        4.277773    7.340712    0.256004
H        4.926877    7.631173    1.870230
C        2.049611    9.531827   -0.517890
H        1.209957   10.174507   -0.805373
H        2.132301    8.739287   -1.273035
H        2.964524   10.139771   -0.594383
C       -0.662614    9.437468    1.126594
H       -1.388930    9.509158    1.941576
H       -1.081485    8.745603    0.384267
H       -0.613117   10.424092    0.649126
C       -0.059063    8.006262    3.920690
H        0.445542    7.774028    4.864269
H       -0.722954    7.160686    3.696895
H       -0.705207    8.873820    4.106933
125
TS-1-Al.log
Al        4.627719   10.118181   13.344037
Zn        7.091782    9.174292   14.635916
Zn        6.700368   10.630880   12.344611
N        3.709340    8.420648   13.337927
C        3.301674    7.861168   14.483281
C        3.296002    8.550446   15.710880
H        3.004494    7.966521   16.576939
C        3.419724    9.932007   15.919255
N        3.801101   10.778812   14.953058
C        2.793876    6.451595   14.481916
H        2.063245    6.296711   13.682001
H        2.336870    6.194169   15.437644
H        3.612684    5.748426   14.295086
C        3.091079   10.475740   17.276473
H        2.329304   11.258991   17.223060
H        3.981020   10.943015   17.714657
H        2.746168    9.690825   17.950085
C        3.556828    7.708917   12.092791
C        2.525253    8.099536   11.207811
C        2.385854    7.407661   10.003006
H        1.595756    7.690756    9.315066
C        3.241708    6.368455    9.660841
H        3.115143    5.844740    8.717579
C        4.268429    6.021373   10.522626
H        4.962151    5.232013   10.242654
C        4.450563    6.678765   11.743613
C        1.570882    9.226055   11.551739
H        2.165341   10.020306   12.033497
C        0.912985    9.845051   10.324128
H        1.652433   10.135511    9.571718
H        0.203544    9.156749    9.852493
H        0.349413   10.738059   10.603979
C        0.506684    8.769265   12.552257
H        0.938206    8.467123   13.512052
H       -0.208927    9.574190   12.753824
H       -0.056376    7.918579   12.151508
C        5.661979    6.310834   12.573283
H        5.603789    6.820865   13.546823
C        5.761470    4.805923   12.819357
H        6.610883    4.572830   13.468783
H        4.860469    4.399351   13.290753
H        5.915810    4.255647   11.885288
C        6.914595    6.821723   11.862226
H        7.811998    6.650339   12.462361
H        7.045746    6.318241   10.896086
H        6.847329    7.897848   11.663248
C        3.575964   12.191638   15.123022
C        4.570121   13.020441   15.673057
C        4.320681   14.393984   15.756031
H        5.091596   15.044552   16.163080
C        3.113350   14.937084   15.343124
H        2.936133   16.005646   15.425736
C        2.130755   14.102066   14.828554
H        1.177276   14.523033   14.518150
C        2.341936   12.728236   14.695883
C        5.892172   12.491874   16.186154
H        5.863526   11.391607   16.161381
C        6.128011   12.935941   17.630560
H        5.310676   12.628198   18.291695
H        7.056448   12.515654   18.028008
H        6.213471   14.025231   17.704359
C        7.042190   12.939991   15.286689
H        6.886022   12.623743   14.247723
H        7.138313   14.032900   15.284017
H        7.993449   12.516645   15.625104
C        1.232894   11.862606   14.132636
H        1.653352   10.872876   13.917911
C        0.680156   12.429593   12.828196
H       -0.110225   11.782346   12.434399
H        0.235900   13.419974   12.970716
H        1.459964   12.520602   12.064619
C        0.107659   11.667795   15.149717
H       -0.688531   11.041761   14.732585
H        0.461945   11.184763   16.065763
H       -0.337454   12.628787   15.431933
C        9.315705    8.487496   15.582998
C        8.562220    7.296292   15.396075
C        7.394027    7.379951   16.205548
C        7.436329    8.622938   16.910817
C        8.628623    9.303174   16.524718
C       10.686559    8.747031   15.050933
H       10.882451    8.195664   14.125378
H       10.861716    9.807704   14.836469
H       11.463808    8.443470   15.767252
C        9.037433    6.102522   14.638617
H        8.216769    5.433279   14.362026
H        9.562741    6.373348   13.714372
H        9.743686    5.503102   15.230300
C        6.348491    6.326246   16.372794
H        6.325990    5.635254   15.521994
H        6.510789    5.714346   17.271550
H        5.343194    6.758408   16.463257
C        6.448984    9.060591   17.941950
H        6.426722   10.151120   18.057509
H        5.430540    8.739166   17.688004
H        6.670942    8.644582   18.935060
C        9.177414   10.559768   17.110170
H        8.398631   11.170755   17.575375
H        9.924081   10.354752   17.890565
H        9.679379   11.184150   16.359942
C        8.534615   10.299039   11.215548
C        8.583096   11.577040   11.890950
C        7.687195   12.463201   11.199387
C        7.102497   11.749493   10.124189
C        7.601330   10.420423   10.134714
C        9.432598    9.148472   11.534694
H        9.301544    8.795829   12.569096
H       10.491027    9.420114   11.425325
H        9.244689    8.292541   10.879380
C        9.548274   11.912454   12.980907
H        9.342808   12.892820   13.421507
H       10.585001   11.929109   12.618008
H        9.508776   11.177519   13.797913
C        7.412923   13.891348   11.543850
H        7.716719   14.568111   10.735633
H        7.955573   14.202417   12.441609
H        6.348235   14.081603   11.730289
C        6.026832   12.256319    9.223436
H        5.020982   11.966726    9.565069
H        6.133603   11.866257    8.204890
H        6.036956   13.348960    9.158346
C        7.200641    9.347889    9.173795
H        7.795200    8.439081    9.307080
H        7.333366    9.672440    8.134525
H        6.145548    9.057491    9.277672
125
TS1-Ga.log
Zn        7.056259    9.206430   14.594041
Zn        6.623423   10.719782   12.122403
N        3.685809    8.403354   13.329250
C        3.310964    7.865058   14.490719
C        3.326095    8.564291   15.714100
H        3.052386    7.979910   16.585823
C        3.434171    9.947452   15.925681
N        3.798919   10.811125   14.973746
C        2.807012    6.451386   14.519059
H        2.055453    6.284986   13.741061
H        2.375233    6.203722   15.489123
H        3.623001    5.748354   14.319263
C        3.102760   10.477690   17.290530
H        2.323047   11.243848   17.246165
H        3.984577   10.962065   17.726717
H        2.777957    9.681742   17.961399
C        3.513075    7.682688   12.099389
C        2.462960    8.059486   11.228982
C        2.309279    7.360433   10.030048
H        1.504151    7.632136    9.354826
C        3.169851    6.328538    9.676826
H        3.031877    5.799271    8.738186
C        4.214591    5.994848   10.522479
H        4.910230    5.209776   10.234762
C        4.409913    6.658523   11.737876
C        1.507523    9.181530   11.585277
H        2.108196    9.983302   12.044074
C        0.808864    9.778468   10.369165
H        1.521498   10.064484    9.589726
H        0.091692    9.077469    9.928600
H        0.245734   10.670610   10.653351
C        0.472540    8.730595   12.618659
H        0.930681    8.441152   13.569700
H       -0.240080    9.535918   12.830120
H       -0.098253    7.873782   12.242410
C        5.633848    6.303043   12.554549
H        5.580054    6.812344   13.528336
C        5.751121    4.799543   12.800409
H        6.607647    4.576277   13.444173
H        4.857394    4.385262   13.278853
H        5.904224    4.249742   11.865753
C        6.875087    6.826768   11.834083
H        7.781780    6.640375   12.415538
H        6.989282    6.344726   10.854912
H        6.806094    7.908247   11.664284
C        3.557293   12.214315   15.148600
C        4.543030   13.051426   15.702231
C        4.279571   14.421576   15.793288
H        5.042379   15.078471   16.205597
C        3.067034   14.953963   15.380214
H        2.878100   16.020094   15.469096
C        2.094514   14.112064   14.856977
H        1.138030   14.525607   14.545379
C        2.319685   12.741074   14.718501
C        5.870784   12.526177   16.203664
H        5.836362   11.426196   16.196259
C        6.134115   12.987948   17.637123
H        5.321446   12.699224   18.312452
H        7.061909   12.558996   18.026978
H        6.236077   14.076738   17.696256
C        7.007081   12.950241   15.275469
H        6.843134   12.587430   14.252262
H        7.092337   14.043093   15.228554
H        7.965566   12.548407   15.619455
C        1.223337   11.862359   14.150555
H        1.660796   10.882073   13.926115
C        0.654903   12.428406   12.852669
H       -0.126104   11.769534   12.459266
H        0.194167   13.410261   13.002818
H        1.428441   12.536390   12.084991
C        0.105602   11.640819   15.170556
H       -0.684070   11.008188   14.750846
H        0.471254   11.152786   16.079387
H       -0.351201   12.592610   15.465257
C        9.316847    8.519924   15.552726
C        8.565827    7.328861   15.359028
C        7.396800    7.406214   16.167537
C        7.434357    8.647444   16.875491
C        8.624634    9.332081   16.492371
C       10.691706    8.779263   15.031414
H       10.889369    8.242298   14.097596
H       10.875186    9.842285   14.837033
H       11.463450    8.457613   15.746068
C        9.043345    6.141803   14.592341
H        8.225264    5.465953   14.323488
H        9.554400    6.420981   13.662020
H        9.763221    5.546226   15.171691
C        6.357505    6.346617   16.336608
H        6.338260    5.653894   15.487030
H        6.523860    5.736670   17.236173
H        5.349877    6.773183   16.427229
C        6.450246    9.076307   17.913379
H        6.432811   10.165602   18.042516
H        5.430001    8.762373   17.657745
H        6.672558    8.647679   18.901261
C        9.167219   10.588727   17.083737
H        8.384073   11.194548   17.548755
H        9.912916   10.385466   17.865780
H        9.668553   11.218742   16.337363
C        8.603598   10.283925   11.209982
C        8.656762   11.547891   11.886019
C        7.766986   12.449491   11.204756
C        7.174513   11.743361   10.116163
C        7.671473   10.404975   10.123762
C        9.433282    9.100947   11.581322
H        9.219732    8.753639   12.604517
H       10.504462    9.337821   11.547203
H        9.262540    8.253808   10.910424
C        9.537827   11.839737   13.054637
H        9.380198   12.850297   13.443209
H       10.600628   11.750960   12.794059
H        9.354650   11.138758   13.883775
C        7.545440   13.890424   11.527542
H        8.084744   14.549413   10.835477
H        7.886560   14.138040   12.537142
H        6.486940   14.168139   11.468367
C        6.183078   12.293891    9.147259
H        5.478225   11.525995    8.809584
H        6.663235   12.700586    8.247360
H        5.594018   13.106062    9.586367
C        7.314433    9.350068    9.126980
H        7.774327    8.389170    9.374090
H        7.647928    9.619385    8.117287
H        6.231684    9.178821    9.066468
Ga        4.668368   10.167149   13.285132
124
TS-1-Si.log
Si        3.377309   11.945249    2.139517
Zn        2.717179   11.830102    4.679244
Zn        2.389489    9.987669    2.731625
N        2.422547   13.392025    1.755050
C        2.836930   14.605890    2.304042
C        4.048325   14.756606    2.917527
H        4.232463   15.723747    3.374595
C        5.174955   13.840737    2.969422
N        4.999946   12.580658    2.357569
C        1.891389   15.761870    2.220357
H        1.552211   15.929120    1.191648
H        2.370660   16.674761    2.577332
H        0.990350   15.592751    2.821131
C        6.357430   14.210433    3.525338
H        7.215611   13.547994    3.540879
H        6.477210   15.210847    3.925175
C        1.239979   13.290911    0.935948
C        1.383243   13.234282   -0.473769
C        0.235258   13.118673   -1.260817
H        0.330895   13.077515   -2.340791
C       -1.031029   13.059592   -0.693245
H       -1.910263   12.966821   -1.324714
C       -1.159047   13.108921    0.683437
H       -2.147613   13.040564    1.131417
C       -0.042459   13.223240    1.520217
C        2.737931   13.359112   -1.143518
H        3.454310   12.754798   -0.564145
C        2.749697   12.837567   -2.576446
H        3.769333   12.828415   -2.967612
H        2.351752   11.820500   -2.648092
H        2.160924   13.476431   -3.243684
C        3.218086   14.813493   -1.114232
H        4.159341   14.924445   -1.662496
H        2.478736   15.467901   -1.590764
H        3.387606   15.173762   -0.095668
C       -0.295908   13.222638    3.015331
H        0.648008   13.445718    3.536690
C       -1.342005   14.267475    3.409077
H       -1.051302   15.278886    3.108024
H       -1.505739   14.269738    4.489452
H       -2.308603   14.057147    2.940601
C       -0.754181   11.834662    3.460127
H       -1.699775   11.560653    2.975867
H       -0.909005   11.790489    4.543253
H       -0.015314   11.069078    3.196495
C        6.163254   11.834479    1.959164
C        6.702319   10.829822    2.786027
C        7.789798   10.083471    2.317491
H        8.188474    9.284609    2.939155
C        8.373260   10.349041    1.089184
H        9.222104    9.763980    0.745918
C        7.871649   11.382182    0.308619
H        8.345610   11.612218   -0.642620
C        6.766773   12.132345    0.715857
C        6.170959   10.516833    4.168725
H        5.417587   11.275582    4.431046
C        7.285995   10.571666    5.212331
H        6.902667   10.307250    6.203060
H        7.731689   11.568894    5.277989
H        8.085538    9.860462    4.980166
C        5.504109    9.143948    4.189756
H        4.721402    9.066936    3.427156
H        5.052857    8.930776    5.164474
H        6.233026    8.351419    3.977558
C        6.286800   13.261318   -0.169687
H        5.297526   13.570366    0.187788
C        6.157620   12.817061   -1.623782
H        5.501503   11.945291   -1.723428
H        5.752238   13.623891   -2.242820
H        7.128748   12.550487   -2.053832
C        7.213257   14.473064   -0.058466
H        7.303216   14.807283    0.979402
H        8.217355   14.230412   -0.426768
H        6.831512   15.308417   -0.655978
C        1.779022   11.481458    6.743263
C        1.599286   12.865826    6.437985
C        2.888543   13.471952    6.371050
C        3.864498   12.480413    6.678694
C        3.185635   11.247514    6.899334
C        0.702331   10.480674    7.004686
H       -0.200823   10.678914    6.416475
H        0.397223   10.470611    8.059997
H        1.028087    9.462345    6.763313
C        0.315418   13.620287    6.416520
H        0.339085   14.449820    5.701029
H        0.103469   14.063397    7.399260
H       -0.542789   12.988400    6.168388
C        3.166242   14.924440    6.176766
H        4.183924   15.087982    5.807648
H        3.063611   15.485564    7.116438
H        2.482950   15.383805    5.453402
C        5.319255   12.764236    6.855630
H        5.866150   11.880211    7.190416
H        5.472919   13.540363    7.616084
H        5.800190   13.125285    5.936616
C        3.791043    9.961861    7.356798
H        3.359943    9.090642    6.849120
H        3.638246    9.801868    8.432507
H        4.871264    9.935407    7.181479
C        2.309740    7.842103    2.659912
C        2.986356    7.981359    1.407701
C        2.121462    8.633048    0.499161
C        0.898052    8.914921    1.148708
C        0.979484    8.429469    2.497751
C        2.718664    6.990527    3.818158
H        3.805969    6.893197    3.891974
H        2.308032    5.975688    3.732008
H        2.365051    7.394767    4.773426
C        4.397633    7.592788    1.110600
H        5.032009    8.463001    0.888927
H        4.454428    6.935714    0.234895
H        4.861042    7.059766    1.945974
C        2.530955    9.155858   -0.834718
H        1.668571    9.373242   -1.472876
H        3.175914    8.453452   -1.373379
H        3.102606   10.095375   -0.734088
C       -0.275452    9.598973    0.529830
H       -0.999113    9.929521    1.281110
H       -0.811986    8.936330   -0.161449
H        0.018514   10.486322   -0.042848
C       -0.161906    8.215429    3.438798
H        0.140919    8.304470    4.487415
H       -0.593585    7.213172    3.315517
H       -0.969898    8.934340    3.271809
